# Supplementary material for: Potential neutralizing antibodies discovered for novel corona virus using machine learning
Source: Sci Rep. 2021 Mar 4;11:5261. doi: 10.1038/s41598-021-84637-4 (PMC7970853; doi:10.1038/s41598-021-84637-4)
Supplement: Supplementary file 2 — Supplementary Information 2. [file 41598_2021_84637_MOESM2_ESM.zip]

Archive with 9 entries (9 files):
- C1.pdb
- C6.pdb
- C9.pdb
- C11.pdb
- C12.pdb
- C13.pdb
- C14.pdb
- C15.pdb
- co_1.pdb
