# Supplementary material for: Potential neutralizing antibodies discovered for novel corona virus using machine learning
Source: Sci Rep. 2021 Mar 4;11:5261. doi: 10.1038/s41598-021-84637-4 (PMC7970853; doi:10.1038/s41598-021-84637-4)
Supplement: Supplementary file 2 — Supplementary Information 2. [file 41598_2021_84637_MOESM2_ESM.zip › C1.pdb]

REMARK    GENERATED BY TRJCONV
TITLE     obj01 in water t= 15000.00000 step= 7500000
REMARK    THIS IS A SIMULATION BOX
CRYST1   87.876   87.876   87.876  60.00  60.00  90.00 P 1           1
MODEL        1
ATOM      1  N   GLU A   1      74.165  71.572  33.277  1.00  0.00           N
ATOM      2  H1  GLU A   1      73.904  71.696  32.319  1.00  0.00           H
ATOM      3  H2  GLU A   1      74.620  70.682  33.309  1.00  0.00           H
ATOM      4  H3  GLU A   1      73.332  71.437  33.813  1.00  0.00           H
ATOM      5  CA  GLU A   1      74.969  72.634  33.898  1.00  0.00           C
ATOM      6  CB  GLU A   1      74.364  73.957  33.423  1.00  0.00           C
ATOM      7  CG  GLU A   1      75.035  75.280  33.797  1.00  0.00           C
ATOM      8  CD  GLU A   1      76.412  75.494  33.164  1.00  0.00           C
ATOM      9  OE1 GLU A   1      76.440  76.265  32.180  1.00  0.00           O
ATOM     10  OE2 GLU A   1      77.332  74.695  33.441  1.00  0.00           O
ATOM     11  C   GLU A   1      75.042  72.391  35.406  1.00  0.00           C
ATOM     12  O   GLU A   1      74.194  71.666  35.925  1.00  0.00           O
ATOM     13  N   VAL A   2      76.104  72.931  35.998  1.00  0.00           N
ATOM     14  H   VAL A   2      76.749  73.418  35.409  1.00  0.00           H
ATOM     15  CA  VAL A   2      76.273  72.932  37.458  1.00  0.00           C
ATOM     16  CB  VAL A   2      77.640  73.469  37.887  1.00  0.00           C
ATOM     17  CG1 VAL A   2      78.595  72.438  37.282  1.00  0.00           C
ATOM     18  CG2 VAL A   2      77.982  74.888  37.429  1.00  0.00           C
ATOM     19  C   VAL A   2      75.172  73.720  38.171  1.00  0.00           C
ATOM     20  O   VAL A   2      74.876  74.861  37.818  1.00  0.00           O
ATOM     21  N   GLN A   3      74.855  73.166  39.338  1.00  0.00           N
ATOM     22  H   GLN A   3      75.323  72.333  39.634  1.00  0.00           H
ATOM     23  CA  GLN A   3      73.786  73.577  40.259  1.00  0.00           C
ATOM     24  CB  GLN A   3      72.677  72.542  40.056  1.00  0.00           C
ATOM     25  CG  GLN A   3      71.900  72.900  38.788  1.00  0.00           C
ATOM     26  CD  GLN A   3      70.801  71.866  38.533  1.00  0.00           C
ATOM     27  OE1 GLN A   3      70.941  70.983  37.687  1.00  0.00           O
ATOM     28  NE2 GLN A   3      69.551  72.115  38.911  1.00  0.00           N
ATOM     29 1HE2 GLN A   3      69.364  73.012  39.312  1.00  0.00           H
ATOM     30 2HE2 GLN A   3      68.964  71.307  38.969  1.00  0.00           H
ATOM     31  C   GLN A   3      74.117  73.595  41.753  1.00  0.00           C
ATOM     32  O   GLN A   3      74.823  72.684  42.180  1.00  0.00           O
ATOM     33  N   LEU A   4      73.502  74.488  42.523  1.00  0.00           N
ATOM     34  H   LEU A   4      73.001  75.262  42.135  1.00  0.00           H
ATOM     35  CA  LEU A   4      73.350  74.358  43.980  1.00  0.00           C
ATOM     36  CB  LEU A   4      72.960  75.611  44.767  1.00  0.00           C
ATOM     37  CG  LEU A   4      73.753  76.829  44.288  1.00  0.00           C
ATOM     38  CD1 LEU A   4      72.735  77.860  43.794  1.00  0.00           C
ATOM     39  CD2 LEU A   4      74.561  77.367  45.470  1.00  0.00           C
ATOM     40  C   LEU A   4      72.497  73.184  44.464  1.00  0.00           C
ATOM     41  O   LEU A   4      71.279  73.084  44.322  1.00  0.00           O
ATOM     42  N   VAL A   5      73.220  72.361  45.219  1.00  0.00           N
ATOM     43  H   VAL A   5      74.120  72.710  45.481  1.00  0.00           H
ATOM     44  CA  VAL A   5      72.740  71.043  45.658  1.00  0.00           C
ATOM     45  CB  VAL A   5      73.834  69.976  45.741  1.00  0.00           C
ATOM     46  CG1 VAL A   5      74.331  69.749  44.312  1.00  0.00           C
ATOM     47  CG2 VAL A   5      74.982  70.198  46.727  1.00  0.00           C
ATOM     48  C   VAL A   5      71.968  71.057  46.978  1.00  0.00           C
ATOM     49  O   VAL A   5      72.397  71.750  47.899  1.00  0.00           O
ATOM     50  N   GLN A   6      70.690  70.692  46.923  1.00  0.00           N
ATOM     51  H   GLN A   6      70.352  70.029  46.254  1.00  0.00           H
ATOM     52  CA  GLN A   6      69.764  70.918  48.042  1.00  0.00           C
ATOM     53  CB  GLN A   6      68.531  71.698  47.581  1.00  0.00           C
ATOM     54  CG  GLN A   6      68.996  72.870  46.715  1.00  0.00           C
ATOM     55  CD  GLN A   6      67.916  73.889  46.344  1.00  0.00           C
ATOM     56  OE1 GLN A   6      67.783  74.425  45.245  1.00  0.00           O
ATOM     57  NE2 GLN A   6      66.954  74.140  47.228  1.00  0.00           N
ATOM     58 1HE2 GLN A   6      66.928  73.799  48.168  1.00  0.00           H
ATOM     59 2HE2 GLN A   6      66.197  74.749  46.993  1.00  0.00           H
ATOM     60  C   GLN A   6      69.313  69.622  48.718  1.00  0.00           C
ATOM     61  O   GLN A   6      69.124  68.610  48.045  1.00  0.00           O
ATOM     62  N   SER A   7      69.017  69.685  50.014  1.00  0.00           N
ATOM     63  H   SER A   7      69.013  70.569  50.482  1.00  0.00           H
ATOM     64  CA  SER A   7      68.403  68.567  50.743  1.00  0.00           C
ATOM     65  CB  SER A   7      69.373  67.673  51.520  1.00  0.00           C
ATOM     66  OG  SER A   7      70.130  68.465  52.439  1.00  0.00           O
ATOM     67  HG  SER A   7      70.816  68.995  51.941  1.00  0.00           H
ATOM     68  C   SER A   7      67.206  68.952  51.614  1.00  0.00           C
ATOM     69  O   SER A   7      67.063  70.065  52.119  1.00  0.00           O
ATOM     70  N   GLY A   8      66.493  67.929  52.078  1.00  0.00           N
ATOM     71  H   GLY A   8      66.901  67.016  52.077  1.00  0.00           H
ATOM     72  CA  GLY A   8      65.299  68.035  52.929  1.00  0.00           C
ATOM     73  C   GLY A   8      64.022  67.698  52.157  1.00  0.00           C
ATOM     74  O   GLY A   8      63.975  67.071  51.100  1.00  0.00           O
ATOM     75  N   GLY A   9      62.967  68.073  52.875  1.00  0.00           N
ATOM     76  H   GLY A   9      62.937  67.946  53.866  1.00  0.00           H
ATOM     77  CA  GLY A   9      61.620  68.207  52.301  1.00  0.00           C
ATOM     78  C   GLY A   9      60.913  66.887  51.989  1.00  0.00           C
ATOM     79  O   GLY A   9      61.149  65.892  52.673  1.00  0.00           O
ATOM     80  N   GLY A  10      60.470  66.911  50.735  1.00  0.00           N
ATOM     81  H   GLY A  10      60.604  67.737  50.189  1.00  0.00           H
ATOM     82  CA  GLY A  10      59.674  65.889  50.039  1.00  0.00           C
ATOM     83  C   GLY A  10      58.239  65.794  50.559  1.00  0.00           C
ATOM     84  O   GLY A  10      57.468  66.752  50.583  1.00  0.00           O
ATOM     85  N   VAL A  11      57.973  64.644  51.172  1.00  0.00           N
ATOM     86  H   VAL A  11      58.686  64.000  51.452  1.00  0.00           H
ATOM     87  CA  VAL A  11      56.730  64.343  51.896  1.00  0.00           C
ATOM     88  CB  VAL A  11      56.483  62.837  51.791  1.00  0.00           C
ATOM     89  CG1 VAL A  11      55.341  62.327  52.673  1.00  0.00           C
ATOM     90  CG2 VAL A  11      56.260  62.419  50.337  1.00  0.00           C
ATOM     91  C   VAL A  11      56.741  64.901  53.321  1.00  0.00           C
ATOM     92  O   VAL A  11      56.977  64.138  54.257  1.00  0.00           O
ATOM     93  N   VAL A  12      56.424  66.184  53.467  1.00  0.00           N
ATOM     94  H   VAL A  12      56.183  66.726  52.662  1.00  0.00           H
ATOM     95  CA  VAL A  12      56.418  66.923  54.738  1.00  0.00           C
ATOM     96  CB  VAL A  12      56.742  68.406  54.550  1.00  0.00           C
ATOM     97  CG1 VAL A  12      55.765  69.366  53.869  1.00  0.00           C
ATOM     98  CG2 VAL A  12      57.218  69.038  55.860  1.00  0.00           C
ATOM     99  C   VAL A  12      55.145  66.833  55.582  1.00  0.00           C
ATOM    100  O   VAL A  12      54.051  66.810  55.020  1.00  0.00           O
ATOM    101  N   GLN A  13      55.238  66.817  56.909  1.00  0.00           N
ATOM    102  H   GLN A  13      56.127  66.608  57.315  1.00  0.00           H
ATOM    103  CA  GLN A  13      54.058  66.929  57.779  1.00  0.00           C
ATOM    104  CB  GLN A  13      54.183  65.872  58.878  1.00  0.00           C
ATOM    105  CG  GLN A  13      55.318  66.080  59.883  1.00  0.00           C
ATOM    106  CD  GLN A  13      54.852  65.664  61.280  1.00  0.00           C
ATOM    107  OE1 GLN A  13      54.634  66.459  62.192  1.00  0.00           O
ATOM    108  NE2 GLN A  13      54.829  64.346  61.457  1.00  0.00           N
ATOM    109 1HE2 GLN A  13      54.979  63.668  60.737  1.00  0.00           H
ATOM    110 2HE2 GLN A  13      54.639  64.094  62.406  1.00  0.00           H
ATOM    111  C   GLN A  13      53.790  68.348  58.284  1.00  0.00           C
ATOM    112  O   GLN A  13      54.767  69.095  58.265  1.00  0.00           O
ATOM    113  N   PRO A  14      52.530  68.775  58.317  1.00  0.00           N
ATOM    114  CA  PRO A  14      52.146  70.066  58.904  1.00  0.00           C
ATOM    115  CB  PRO A  14      50.630  70.123  58.704  1.00  0.00           C
ATOM    116  CG  PRO A  14      50.528  69.413  57.352  1.00  0.00           C
ATOM    117  CD  PRO A  14      51.405  68.180  57.581  1.00  0.00           C
ATOM    118  C   PRO A  14      52.563  70.193  60.371  1.00  0.00           C
ATOM    119  O   PRO A  14      53.096  69.241  60.939  1.00  0.00           O
ATOM    120  N   GLY A  15      52.331  71.377  60.930  1.00  0.00           N
ATOM    121  H   GLY A  15      51.698  72.007  60.480  1.00  0.00           H
ATOM    122  CA  GLY A  15      52.623  71.774  62.315  1.00  0.00           C
ATOM    123  C   GLY A  15      54.096  71.993  62.663  1.00  0.00           C
ATOM    124  O   GLY A  15      54.499  72.950  63.322  1.00  0.00           O
ATOM    125  N   LYS A  16      54.895  70.970  62.371  1.00  0.00           N
ATOM    126  H   LYS A  16      54.604  70.163  61.858  1.00  0.00           H
ATOM    127  CA  LYS A  16      56.361  71.030  62.461  1.00  0.00           C
ATOM    128  CB  LYS A  16      56.871  69.867  61.608  1.00  0.00           C
ATOM    129  CG  LYS A  16      58.378  69.626  61.494  1.00  0.00           C
ATOM    130  CD  LYS A  16      58.711  68.430  60.600  1.00  0.00           C
ATOM    131  CE  LYS A  16      60.202  68.136  60.779  1.00  0.00           C
ATOM    132  NZ  LYS A  16      60.607  66.775  60.399  1.00  0.00           N
ATOM    133  HZ1 LYS A  16      60.641  66.695  59.403  1.00  0.00           H
ATOM    134  HZ2 LYS A  16      61.504  66.625  60.816  1.00  0.00           H
ATOM    135  HZ3 LYS A  16      59.927  66.142  60.768  1.00  0.00           H
ATOM    136  C   LYS A  16      57.020  72.328  61.991  1.00  0.00           C
ATOM    137  O   LYS A  16      56.462  72.942  61.082  1.00  0.00           O
ATOM    138  N   SER A  17      58.021  72.764  62.750  1.00  0.00           N
ATOM    139  H   SER A  17      58.168  72.492  63.701  1.00  0.00           H
ATOM    140  CA  SER A  17      58.944  73.784  62.231  1.00  0.00           C
ATOM    141  CB  SER A  17      59.443  74.736  63.319  1.00  0.00           C
ATOM    142  OG  SER A  17      58.369  75.633  63.612  1.00  0.00           O
ATOM    143  HG  SER A  17      57.669  75.125  64.114  1.00  0.00           H
ATOM    144  C   SER A  17      60.138  73.221  61.457  1.00  0.00           C
ATOM    145  O   SER A  17      61.171  72.844  62.007  1.00  0.00           O
ATOM    146  N   LEU A  18      60.027  73.256  60.132  1.00  0.00           N
ATOM    147  H   LEU A  18      59.507  73.979  59.677  1.00  0.00           H
ATOM    148  CA  LEU A  18      60.861  72.472  59.210  1.00  0.00           C
ATOM    149  CB  LEU A  18      60.121  72.049  57.939  1.00  0.00           C
ATOM    150  CG  LEU A  18      60.903  71.238  56.903  1.00  0.00           C
ATOM    151  CD1 LEU A  18      61.257  69.860  57.464  1.00  0.00           C
ATOM    152  CD2 LEU A  18      60.147  71.157  55.576  1.00  0.00           C
ATOM    153  C   LEU A  18      62.252  73.075  59.005  1.00  0.00           C
ATOM    154  O   LEU A  18      62.323  74.229  58.585  1.00  0.00           O
ATOM    155  N   ARG A  19      63.310  72.348  59.351  1.00  0.00           N
ATOM    156  H   ARG A  19      63.340  71.499  59.880  1.00  0.00           H
ATOM    157  CA  ARG A  19      64.679  72.773  59.026  1.00  0.00           C
ATOM    158  CB  ARG A  19      65.653  72.499  60.174  1.00  0.00           C
ATOM    159  CG  ARG A  19      65.207  73.228  61.444  1.00  0.00           C
ATOM    160  CD  ARG A  19      65.889  72.733  62.721  1.00  0.00           C
ATOM    161  NE  ARG A  19      65.348  71.391  62.983  1.00  0.00           N
ATOM    162  HE  ARG A  19      65.885  70.735  62.451  1.00  0.00           H
ATOM    163  CZ  ARG A  19      64.113  71.185  63.458  1.00  0.00           C
ATOM    164  NH1 ARG A  19      63.277  72.095  63.977  1.00  0.00           N
ATOM    165 1HH1 ARG A  19      63.636  73.004  64.188  1.00  0.00           H
ATOM    166 2HH1 ARG A  19      62.292  71.920  63.958  1.00  0.00           H
ATOM    167  NH2 ARG A  19      63.588  69.956  63.358  1.00  0.00           N
ATOM    168 1HH2 ARG A  19      64.257  69.256  63.110  1.00  0.00           H
ATOM    169 2HH2 ARG A  19      62.634  69.745  63.572  1.00  0.00           H
ATOM    170  C   ARG A  19      65.214  72.296  57.675  1.00  0.00           C
ATOM    171  O   ARG A  19      65.577  71.125  57.571  1.00  0.00           O
ATOM    172  N   LEU A  20      65.306  73.197  56.701  1.00  0.00           N
ATOM    173  H   LEU A  20      65.296  74.165  56.949  1.00  0.00           H
ATOM    174  CA  LEU A  20      65.717  72.763  55.358  1.00  0.00           C
ATOM    175  CB  LEU A  20      64.674  73.358  54.411  1.00  0.00           C
ATOM    176  CG  LEU A  20      64.504  72.607  53.088  1.00  0.00           C
ATOM    177  CD1 LEU A  20      63.269  71.708  53.169  1.00  0.00           C
ATOM    178  CD2 LEU A  20      64.375  73.647  51.974  1.00  0.00           C
ATOM    179  C   LEU A  20      67.122  73.277  55.035  1.00  0.00           C
ATOM    180  O   LEU A  20      67.523  74.258  55.659  1.00  0.00           O
ATOM    181  N   SER A  21      67.861  72.610  54.152  1.00  0.00           N
ATOM    182  H   SER A  21      67.407  71.795  53.791  1.00  0.00           H
ATOM    183  CA  SER A  21      69.255  72.847  53.751  1.00  0.00           C
ATOM    184  CB  SER A  21      70.079  71.763  54.449  1.00  0.00           C
ATOM    185  OG  SER A  21      71.485  72.020  54.406  1.00  0.00           O
ATOM    186  HG  SER A  21      72.031  71.283  54.805  1.00  0.00           H
ATOM    187  C   SER A  21      69.587  72.799  52.258  1.00  0.00           C
ATOM    188  O   SER A  21      68.900  72.201  51.433  1.00  0.00           O
ATOM    189  N   CYS A  22      70.722  73.402  51.915  1.00  0.00           N
ATOM    190  H   CYS A  22      71.298  73.802  52.629  1.00  0.00           H
ATOM    191  CA  CYS A  22      71.270  73.594  50.565  1.00  0.00           C
ATOM    192  CB  CYS A  22      70.300  74.651  50.035  1.00  0.00           C
ATOM    193  SG  CYS A  22      70.763  75.459  48.459  1.00  0.00           S
ATOM    194  C   CYS A  22      72.725  74.067  50.580  1.00  0.00           C
ATOM    195  O   CYS A  22      73.067  74.635  51.616  1.00  0.00           O
ATOM    196  N   ALA A  23      73.493  73.634  49.584  1.00  0.00           N
ATOM    197  H   ALA A  23      73.090  73.133  48.817  1.00  0.00           H
ATOM    198  CA  ALA A  23      74.961  73.710  49.605  1.00  0.00           C
ATOM    199  CB  ALA A  23      75.419  72.320  50.052  1.00  0.00           C
ATOM    200  C   ALA A  23      75.586  74.001  48.240  1.00  0.00           C
ATOM    201  O   ALA A  23      75.106  73.962  47.108  1.00  0.00           O
ATOM    202  N   ALA A  24      76.819  74.457  48.445  1.00  0.00           N
ATOM    203  H   ALA A  24      77.108  74.719  49.366  1.00  0.00           H
ATOM    204  CA  ALA A  24      77.772  74.659  47.344  1.00  0.00           C
ATOM    205  CB  ALA A  24      79.058  75.308  47.859  1.00  0.00           C
ATOM    206  C   ALA A  24      78.124  73.355  46.627  1.00  0.00           C
ATOM    207  O   ALA A  24      78.326  72.271  47.173  1.00  0.00           O
ATOM    208  N   SER A  25      78.289  73.454  45.311  1.00  0.00           N
ATOM    209  H   SER A  25      78.041  74.298  44.835  1.00  0.00           H
ATOM    210  CA  SER A  25      78.898  72.455  44.422  1.00  0.00           C
ATOM    211  CB  SER A  25      77.991  71.230  44.292  1.00  0.00           C
ATOM    212  OG  SER A  25      78.851  70.311  43.614  1.00  0.00           O
ATOM    213  HG  SER A  25      78.340  69.453  43.671  1.00  0.00           H
ATOM    214  C   SER A  25      79.201  73.028  43.036  1.00  0.00           C
ATOM    215  O   SER A  25      78.309  73.461  42.308  1.00  0.00           O
ATOM    216  N   GLY A  26      80.460  73.041  42.610  1.00  0.00           N
ATOM    217  H   GLY A  26      81.189  72.727  43.219  1.00  0.00           H
ATOM    218  CA  GLY A  26      80.901  73.333  41.238  1.00  0.00           C
ATOM    219  C   GLY A  26      81.756  74.601  41.219  1.00  0.00           C
ATOM    220  O   GLY A  26      82.963  74.503  41.004  1.00  0.00           O
ATOM    221  N   PHE A  27      81.104  75.758  41.133  1.00  0.00           N
ATOM    222  H   PHE A  27      80.133  75.923  40.961  1.00  0.00           H
ATOM    223  CA  PHE A  27      81.684  77.097  41.315  1.00  0.00           C
ATOM    224  CB  PHE A  27      80.850  78.164  40.604  1.00  0.00           C
ATOM    225  CG  PHE A  27      79.334  78.214  40.809  1.00  0.00           C
ATOM    226  CD1 PHE A  27      78.490  77.357  40.112  1.00  0.00           C
ATOM    227  HD1 PHE A  27      78.805  77.171  39.085  1.00  0.00           H
ATOM    228  CD2 PHE A  27      78.812  78.882  41.911  1.00  0.00           C
ATOM    229  HD2 PHE A  27      79.364  79.717  42.342  1.00  0.00           H
ATOM    230  CE1 PHE A  27      77.190  77.074  40.515  1.00  0.00           C
ATOM    231  HE1 PHE A  27      76.575  76.344  39.990  1.00  0.00           H
ATOM    232  CE2 PHE A  27      77.500  78.647  42.305  1.00  0.00           C
ATOM    233  HE2 PHE A  27      77.088  79.222  43.135  1.00  0.00           H
ATOM    234  CZ  PHE A  27      76.700  77.725  41.641  1.00  0.00           C
ATOM    235  HZ  PHE A  27      75.628  77.680  41.835  1.00  0.00           H
ATOM    236  C   PHE A  27      81.972  77.348  42.796  1.00  0.00           C
ATOM    237  O   PHE A  27      81.296  76.764  43.641  1.00  0.00           O
ATOM    238  N   ALA A  28      82.782  78.375  43.035  1.00  0.00           N
ATOM    239  H   ALA A  28      83.165  78.862  42.250  1.00  0.00           H
ATOM    240  CA  ALA A  28      82.894  79.057  44.333  1.00  0.00           C
ATOM    242  C   ALA A  28      81.610  79.548  45.006  1.00  0.00           C
ATOM    243  O   ALA A  28      80.594  79.868  44.392  1.00  0.00           O
ATOM    244  N   PHE A  29      81.700  79.775  46.314  1.00  0.00           N
ATOM    245  H   PHE A  29      82.456  79.342  46.804  1.00  0.00           H
ATOM    246  CA  PHE A  29      80.519  80.085  47.132  1.00  0.00           C
ATOM    247  CB  PHE A  29      80.095  78.904  48.009  1.00  0.00           C
ATOM    248  CG  PHE A  29      78.932  79.016  48.997  1.00  0.00           C
ATOM    249  CD1 PHE A  29      77.595  78.993  48.620  1.00  0.00           C
ATOM    250  HD1 PHE A  29      77.226  78.615  47.667  1.00  0.00           H
ATOM    251  CD2 PHE A  29      79.234  79.161  50.347  1.00  0.00           C
ATOM    252  HD2 PHE A  29      80.239  78.855  50.638  1.00  0.00           H
ATOM    253  CE1 PHE A  29      76.598  79.232  49.559  1.00  0.00           C
ATOM    254  HE1 PHE A  29      75.608  79.449  49.156  1.00  0.00           H
ATOM    255  CE2 PHE A  29      78.234  79.320  51.299  1.00  0.00           C
ATOM    256  HE2 PHE A  29      78.569  79.284  52.336  1.00  0.00           H
ATOM    257  CZ  PHE A  29      76.899  79.306  50.914  1.00  0.00           C
ATOM    258  HZ  PHE A  29      76.021  79.329  51.560  1.00  0.00           H
ATOM    259  C   PHE A  29      80.650  81.354  47.976  1.00  0.00           C
ATOM    260  O   PHE A  29      79.839  82.260  47.787  1.00  0.00           O
ATOM    261  N   SER A  30      81.672  81.546  48.805  1.00  0.00           N
ATOM    263  CA  SER A  30      81.808  82.579  49.842  1.00  0.00           C
ATOM    267  C   SER A  30      81.862  84.067  49.488  1.00  0.00           C
ATOM    268  O   SER A  30      81.573  84.862  50.381  1.00  0.00           O
ATOM    269  N   SER A  31      82.179  84.397  48.239  1.00  0.00           N
ATOM    270  H   SER A  31      82.820  83.865  47.686  1.00  0.00           H
ATOM    271  CA  SER A  31      82.068  85.744  47.661  1.00  0.00           C
ATOM    272  CB  SER A  31      82.782  85.834  46.310  1.00  0.00           C
ATOM    275  C   SER A  31      80.623  86.124  47.334  1.00  0.00           C
ATOM    276  O   SER A  31      80.244  87.265  47.597  1.00  0.00           O
ATOM    277  N   TYR A  32      79.848  85.177  46.815  1.00  0.00           N
ATOM    278  H   TYR A  32      80.053  84.237  47.087  1.00  0.00           H
ATOM    279  CA  TYR A  32      78.549  85.404  46.163  1.00  0.00           C
ATOM    280  CB  TYR A  32      78.241  84.416  45.036  1.00  0.00           C
ATOM    281  CG  TYR A  32      79.493  84.099  44.216  1.00  0.00           C
ATOM    282  CD1 TYR A  32      80.428  83.091  44.417  1.00  0.00           C
ATOM    283  HD1 TYR A  32      80.230  82.347  45.188  1.00  0.00           H
ATOM    284  CD2 TYR A  32      79.595  84.790  43.014  1.00  0.00           C
ATOM    285  HD2 TYR A  32      78.695  85.255  42.611  1.00  0.00           H
ATOM    286  CE1 TYR A  32      81.534  82.945  43.588  1.00  0.00           C
ATOM    287  HE1 TYR A  32      82.266  82.179  43.844  1.00  0.00           H
ATOM    288  CE2 TYR A  32      80.712  84.655  42.198  1.00  0.00           C
ATOM    289  HE2 TYR A  32      80.871  85.422  41.439  1.00  0.00           H
ATOM    290  CZ  TYR A  32      81.718  83.732  42.457  1.00  0.00           C
ATOM    291  OH  TYR A  32      82.658  83.329  41.561  1.00  0.00           O
ATOM    292  HH  TYR A  32      83.334  82.696  41.937  1.00  0.00           H
ATOM    293  C   TYR A  32      77.430  85.470  47.204  1.00  0.00           C
ATOM    294  O   TYR A  32      77.381  84.685  48.150  1.00  0.00           O
ATOM    295  N   CYS A  33      76.582  86.486  47.062  1.00  0.00           N
ATOM    296  H   CYS A  33      76.680  87.065  46.253  1.00  0.00           H
ATOM    297  CA  CYS A  33      75.297  86.503  47.776  1.00  0.00           C
ATOM    298  CB  CYS A  33      74.629  87.869  47.607  1.00  0.00           C
ATOM    299  SG  CYS A  33      73.061  88.082  48.526  1.00  0.00           S
ATOM    300  HG  CYS A  33      73.196  89.316  49.001  1.00  0.00           H
ATOM    301  C   CYS A  33      74.223  85.627  47.127  1.00  0.00           C
ATOM    302  O   CYS A  33      74.298  85.145  45.998  1.00  0.00           O
ATOM    303  N   MET A  34      73.314  85.222  48.009  1.00  0.00           N
ATOM    304  H   MET A  34      73.238  85.619  48.924  1.00  0.00           H
ATOM    305  CA  MET A  34      72.308  84.197  47.694  1.00  0.00           C
ATOM    306  CB  MET A  34      72.714  82.834  48.260  1.00  0.00           C
ATOM    307  CG  MET A  34      73.439  81.933  47.258  1.00  0.00           C
ATOM    308  SD  MET A  34      75.250  82.103  47.456  1.00  0.00           S
ATOM    309  CE  MET A  34      75.662  81.104  46.042  1.00  0.00           C
ATOM    310  C   MET A  34      70.828  84.518  47.906  1.00  0.00           C
ATOM    311  O   MET A  34      70.356  84.811  49.004  1.00  0.00           O
ATOM    312  N   HIS A  35      70.054  84.370  46.834  1.00  0.00           N
ATOM    313  H   HIS A  35      70.533  84.154  45.983  1.00  0.00           H
ATOM    314  CA  HIS A  35      68.595  84.548  46.839  1.00  0.00           C
ATOM    315  CB  HIS A  35      68.101  85.352  45.635  1.00  0.00           C
ATOM    316  CG  HIS A  35      68.690  86.750  45.442  1.00  0.00           C
ATOM    317  ND1 HIS A  35      68.205  87.958  45.714  1.00  0.00           N
ATOM    318  CD2 HIS A  35      69.786  86.973  44.721  1.00  0.00           C
ATOM    319  HD2 HIS A  35      70.468  86.205  44.357  1.00  0.00           H
ATOM    320  CE1 HIS A  35      69.044  88.881  45.252  1.00  0.00           C
ATOM    321  HE1 HIS A  35      68.858  89.945  45.396  1.00  0.00           H
ATOM    322  NE2 HIS A  35      70.031  88.274  44.597  1.00  0.00           N
ATOM    323  HE2 HIS A  35      70.898  88.680  44.306  1.00  0.00           H
ATOM    324  C   HIS A  35      67.829  83.225  46.785  1.00  0.00           C
ATOM    325  O   HIS A  35      68.354  82.249  46.252  1.00  0.00           O
ATOM    326  N   TRP A  36      66.962  83.069  47.782  1.00  0.00           N
ATOM    327  H   TRP A  36      66.857  83.750  48.506  1.00  0.00           H
ATOM    328  CA  TRP A  36      65.993  81.965  47.829  1.00  0.00           C
ATOM    329  CB  TRP A  36      65.547  81.568  49.238  1.00  0.00           C
ATOM    330  CG  TRP A  36      66.612  80.810  50.033  1.00  0.00           C
ATOM    331  CD1 TRP A  36      67.391  81.298  50.995  1.00  0.00           C
ATOM    332  HD1 TRP A  36      67.058  82.136  51.606  1.00  0.00           H
ATOM    333  CD2 TRP A  36      66.787  79.434  49.946  1.00  0.00           C
ATOM    334  NE1 TRP A  36      68.108  80.283  51.470  1.00  0.00           N
ATOM    335  HE1 TRP A  36      68.831  80.443  52.143  1.00  0.00           H
ATOM    336  CE2 TRP A  36      67.764  79.137  50.889  1.00  0.00           C
ATOM    337  CE3 TRP A  36      66.079  78.371  49.399  1.00  0.00           C
ATOM    338  HE3 TRP A  36      65.403  78.580  48.569  1.00  0.00           H
ATOM    339  CZ2 TRP A  36      67.941  77.826  51.315  1.00  0.00           C
ATOM    340  HZ2 TRP A  36      68.533  77.708  52.222  1.00  0.00           H
ATOM    341  CZ3 TRP A  36      66.270  77.044  49.766  1.00  0.00           C
ATOM    342  HZ3 TRP A  36      65.649  76.262  49.328  1.00  0.00           H
ATOM    343  CH2 TRP A  36      67.229  76.781  50.737  1.00  0.00           C
ATOM    344  HH2 TRP A  36      67.500  75.762  51.016  1.00  0.00           H
ATOM    345  C   TRP A  36      64.715  82.358  47.085  1.00  0.00           C
ATOM    346  O   TRP A  36      64.221  83.483  47.135  1.00  0.00           O
ATOM    347  N   VAL A  37      64.437  81.489  46.117  1.00  0.00           N
ATOM    348  H   VAL A  37      64.914  80.617  46.010  1.00  0.00           H
ATOM    349  CA  VAL A  37      63.336  81.587  45.147  1.00  0.00           C
ATOM    350  CB  VAL A  37      63.865  81.483  43.715  1.00  0.00           C
ATOM    351  CG1 VAL A  37      62.755  81.812  42.715  1.00  0.00           C
ATOM    352  CG2 VAL A  37      65.023  82.444  43.440  1.00  0.00           C
ATOM    353  C   VAL A  37      62.315  80.472  45.381  1.00  0.00           C
ATOM    354  O   VAL A  37      62.623  79.295  45.564  1.00  0.00           O
ATOM    355  N   ARG A  38      61.064  80.885  45.562  1.00  0.00           N
ATOM    356  H   ARG A  38      60.709  81.816  45.470  1.00  0.00           H
ATOM    357  CA  ARG A  38      59.905  79.989  45.684  1.00  0.00           C
ATOM    358  CB  ARG A  38      58.879  80.599  46.642  1.00  0.00           C
ATOM    359  CG  ARG A  38      57.716  79.646  46.924  1.00  0.00           C
ATOM    360  CD  ARG A  38      56.429  80.286  47.449  1.00  0.00           C
ATOM    361  NE  ARG A  38      56.278  80.179  48.907  1.00  0.00           N
ATOM    362  HE  ARG A  38      56.598  79.339  49.345  1.00  0.00           H
ATOM    363  CZ  ARG A  38      55.686  80.982  49.802  1.00  0.00           C
ATOM    364  NH1 ARG A  38      55.222  82.142  49.316  1.00  0.00           N
ATOM    365 1HH1 ARG A  38      55.572  82.625  48.514  1.00  0.00           H
ATOM    366 2HH1 ARG A  38      54.396  82.489  49.760  1.00  0.00           H
ATOM    367  NH2 ARG A  38      55.202  80.323  50.864  1.00  0.00           N
ATOM    368 1HH2 ARG A  38      55.263  79.328  50.947  1.00  0.00           H
ATOM    369 2HH2 ARG A  38      54.729  80.942  51.490  1.00  0.00           H
ATOM    370  C   ARG A  38      59.344  79.764  44.279  1.00  0.00           C
ATOM    371  O   ARG A  38      59.089  80.719  43.547  1.00  0.00           O
ATOM    372  N   GLN A  39      59.163  78.494  43.925  1.00  0.00           N
ATOM    373  H   GLN A  39      59.734  77.751  44.274  1.00  0.00           H
ATOM    374  CA  GLN A  39      58.407  78.076  42.736  1.00  0.00           C
ATOM    375  CB  GLN A  39      59.251  77.143  41.865  1.00  0.00           C
ATOM    376  CG  GLN A  39      58.445  76.902  40.587  1.00  0.00           C
ATOM    377  CD  GLN A  39      59.339  75.957  39.782  1.00  0.00           C
ATOM    378  OE1 GLN A  39      59.204  74.747  39.954  1.00  0.00           O
ATOM    379  NE2 GLN A  39      60.361  76.440  39.080  1.00  0.00           N
ATOM    380 1HE2 GLN A  39      60.537  77.421  39.158  1.00  0.00           H
ATOM    381 2HE2 GLN A  39      60.794  75.951  38.324  1.00  0.00           H
ATOM    382  C   GLN A  39      57.076  77.478  43.196  1.00  0.00           C
ATOM    383  O   GLN A  39      57.019  76.417  43.816  1.00  0.00           O
ATOM    384  N   ALA A  40      56.071  78.342  43.085  1.00  0.00           N
ATOM    385  H   ALA A  40      56.185  79.287  42.781  1.00  0.00           H
ATOM    386  CA  ALA A  40      54.693  77.960  43.427  1.00  0.00           C
ATOM    387  CB  ALA A  40      53.939  79.187  43.943  1.00  0.00           C
ATOM    388  C   ALA A  40      54.046  77.148  42.303  1.00  0.00           C
ATOM    389  O   ALA A  40      54.082  77.577  41.151  1.00  0.00           O
ATOM    390  N   PRO A  41      53.257  76.153  42.700  1.00  0.00           N
ATOM    391  CA  PRO A  41      52.631  75.283  41.694  1.00  0.00           C
ATOM    392  CB  PRO A  41      51.777  74.264  42.451  1.00  0.00           C
ATOM    393  CG  PRO A  41      52.546  74.138  43.767  1.00  0.00           C
ATOM    394  CD  PRO A  41      53.204  75.497  44.015  1.00  0.00           C
ATOM    395  C   PRO A  41      51.756  76.020  40.678  1.00  0.00           C
ATOM    396  O   PRO A  41      51.098  76.976  41.085  1.00  0.00           O
ATOM    397  N   GLY A  42      51.752  75.687  39.390  1.00  0.00           N
ATOM    398  H   GLY A  42      52.412  75.032  39.022  1.00  0.00           H
ATOM    399  CA  GLY A  42      51.125  76.430  38.287  1.00  0.00           C
ATOM    400  C   GLY A  42      51.643  77.847  38.033  1.00  0.00           C
ATOM    401  O   GLY A  42      52.333  78.047  37.034  1.00  0.00           O
ATOM    402  N   LYS A  43      51.587  78.707  39.046  1.00  0.00           N
ATOM    403  H   LYS A  43      51.278  78.318  39.914  1.00  0.00           H
ATOM    404  CA  LYS A  43      51.833  80.156  39.063  1.00  0.00           C
ATOM    405  CB  LYS A  43      51.483  80.643  40.471  1.00  0.00           C
ATOM    406  CG  LYS A  43      51.090  82.121  40.526  1.00  0.00           C
ATOM    407  CD  LYS A  43      51.148  82.578  41.985  1.00  0.00           C
ATOM    408  CE  LYS A  43      50.672  83.976  42.386  1.00  0.00           C
ATOM    409  NZ  LYS A  43      50.435  84.097  43.831  1.00  0.00           N
ATOM    410  HZ1 LYS A  43      49.806  83.361  44.082  1.00  0.00           H
ATOM    411  HZ2 LYS A  43      51.340  83.977  44.238  1.00  0.00           H
ATOM    412  HZ3 LYS A  43      50.067  84.998  44.064  1.00  0.00           H
ATOM    413  C   LYS A  43      53.285  80.553  38.790  1.00  0.00           C
ATOM    414  O   LYS A  43      53.520  81.616  38.218  1.00  0.00           O
ATOM    415  N   GLY A  44      54.213  79.673  39.156  1.00  0.00           N
ATOM    416  H   GLY A  44      53.957  78.767  39.494  1.00  0.00           H
ATOM    417  CA  GLY A  44      55.653  79.870  38.938  1.00  0.00           C
ATOM    418  C   GLY A  44      56.478  80.629  39.980  1.00  0.00           C
ATOM    419  O   GLY A  44      56.096  80.557  41.147  1.00  0.00           O
ATOM    420  N   LEU A  45      57.635  81.146  39.576  1.00  0.00           N
ATOM    421  H   LEU A  45      57.910  80.991  38.627  1.00  0.00           H
ATOM    422  CA  LEU A  45      58.607  81.856  40.420  1.00  0.00           C
ATOM    423  CB  LEU A  45      59.746  82.230  39.469  1.00  0.00           C
ATOM    424  CG  LEU A  45      60.374  81.075  38.686  1.00  0.00           C
ATOM    425  CD1 LEU A  45      61.067  81.643  37.446  1.00  0.00           C
ATOM    426  CD2 LEU A  45      61.354  80.282  39.552  1.00  0.00           C
ATOM    427  C   LEU A  45      58.111  83.056  41.229  1.00  0.00           C
ATOM    428  O   LEU A  45      57.618  83.980  40.584  1.00  0.00           O
ATOM    429  N   GLU A  46      58.594  83.167  42.463  1.00  0.00           N
ATOM    430  H   GLU A  46      59.017  82.377  42.908  1.00  0.00           H
ATOM    431  CA  GLU A  46      58.445  84.271  43.423  1.00  0.00           C
ATOM    432  CB  GLU A  46      57.094  84.060  44.110  1.00  0.00           C
ATOM    433  CG  GLU A  46      56.718  85.260  44.983  1.00  0.00           C
ATOM    434  CD  GLU A  46      55.366  85.056  45.669  1.00  0.00           C
ATOM    435  OE1 GLU A  46      54.347  85.518  45.111  1.00  0.00           O
ATOM    436  OE2 GLU A  46      55.337  84.380  46.720  1.00  0.00           O
ATOM    437  C   GLU A  46      59.582  84.193  44.443  1.00  0.00           C
ATOM    438  O   GLU A  46      59.898  83.091  44.889  1.00  0.00           O
ATOM    439  N   TRP A  47      60.075  85.388  44.754  1.00  0.00           N
ATOM    440  H   TRP A  47      59.780  86.207  44.262  1.00  0.00           H
ATOM    441  CA  TRP A  47      61.158  85.523  45.739  1.00  0.00           C
ATOM    442  CB  TRP A  47      61.871  86.849  45.467  1.00  0.00           C
ATOM    443  CG  TRP A  47      63.202  86.965  46.215  1.00  0.00           C
ATOM    444  CD1 TRP A  47      64.401  86.652  45.731  1.00  0.00           C
ATOM    445  HD1 TRP A  47      64.523  85.927  44.926  1.00  0.00           H
ATOM    446  CD2 TRP A  47      63.443  87.843  47.265  1.00  0.00           C
ATOM    447  NE1 TRP A  47      65.396  87.252  46.378  1.00  0.00           N
ATOM    448  HE1 TRP A  47      66.337  87.432  46.092  1.00  0.00           H
ATOM    449  CE2 TRP A  47      64.814  88.073  47.247  1.00  0.00           C
ATOM    450  CE3 TRP A  47      62.605  88.564  48.108  1.00  0.00           C
ATOM    451  HE3 TRP A  47      61.526  88.428  48.170  1.00  0.00           H
ATOM    452  CZ2 TRP A  47      65.282  89.112  48.043  1.00  0.00           C
ATOM    453  HZ2 TRP A  47      66.323  89.392  47.883  1.00  0.00           H
ATOM    454  CZ3 TRP A  47      63.135  89.567  48.912  1.00  0.00           C
ATOM    455  HZ3 TRP A  47      62.456  90.027  49.630  1.00  0.00           H
ATOM    456  CH2 TRP A  47      64.488  89.881  48.885  1.00  0.00           C
ATOM    457  HH2 TRP A  47      64.913  90.824  49.231  1.00  0.00           H
ATOM    458  C   TRP A  47      60.758  85.398  47.211  1.00  0.00           C
ATOM    459  O   TRP A  47      59.582  85.491  47.559  1.00  0.00           O
ATOM    460  N   VAL A  48      61.654  84.892  48.054  1.00  0.00           N
ATOM    461  H   VAL A  48      62.545  84.702  47.642  1.00  0.00           H
ATOM    462  CA  VAL A  48      61.468  84.676  49.496  1.00  0.00           C
ATOM    463  CB  VAL A  48      61.756  83.227  49.891  1.00  0.00           C
ATOM    464  CG1 VAL A  48      61.527  82.964  51.381  1.00  0.00           C
ATOM    465  CG2 VAL A  48      60.791  82.383  49.056  1.00  0.00           C
ATOM    466  C   VAL A  48      62.327  85.640  50.317  1.00  0.00           C
ATOM    467  O   VAL A  48      61.794  86.452  51.072  1.00  0.00           O
ATOM    468  N   ALA A  49      63.609  85.588  49.969  1.00  0.00           N
ATOM    469  H   ALA A  49      63.864  85.171  49.096  1.00  0.00           H
ATOM    470  CA  ALA A  49      64.625  86.289  50.767  1.00  0.00           C
ATOM    471  CB  ALA A  49      64.654  85.775  52.208  1.00  0.00           C
ATOM    472  C   ALA A  49      66.042  86.138  50.210  1.00  0.00           C
ATOM    473  O   ALA A  49      66.314  85.095  49.618  1.00  0.00           O
ATOM    474  N   VAL A  50      66.878  87.033  50.729  1.00  0.00           N
ATOM    475  H   VAL A  50      66.534  87.682  51.407  1.00  0.00           H
ATOM    476  CA  VAL A  50      68.298  87.194  50.383  1.00  0.00           C
ATOM    477  CB  VAL A  50      68.488  88.456  49.540  1.00  0.00           C
ATOM    478  CG1 VAL A  50      68.168  89.814  50.169  1.00  0.00           C
ATOM    479  CG2 VAL A  50      69.835  88.543  48.821  1.00  0.00           C
ATOM    480  C   VAL A  50      69.231  87.262  51.593  1.00  0.00           C
ATOM    481  O   VAL A  50      69.018  87.747  52.703  1.00  0.00           O
ATOM    482  N   ILE A  51      70.292  86.480  51.413  1.00  0.00           N
ATOM    483  H   ILE A  51      70.459  85.985  50.560  1.00  0.00           H
ATOM    484  CA  ILE A  51      71.358  86.224  52.393  1.00  0.00           C
ATOM    485  CB  ILE A  51      71.150  84.853  53.040  1.00  0.00           C
ATOM    486  CG1 ILE A  51      72.189  84.471  54.096  1.00  0.00           C
ATOM    487  CG2 ILE A  51      70.866  83.775  51.992  1.00  0.00           C
ATOM    488  CD  ILE A  51      72.290  85.521  55.203  1.00  0.00           C
ATOM    489  C   ILE A  51      72.744  86.427  51.778  1.00  0.00           C
ATOM    490  O   ILE A  51      73.056  85.846  50.740  1.00  0.00           O
ATOM    491  N   SER A  52      73.408  87.413  52.374  1.00  0.00           N
ATOM    492  H   SER A  52      73.053  87.755  53.245  1.00  0.00           H
ATOM    493  CA  SER A  52      74.577  88.172  51.907  1.00  0.00           C
ATOM    494  CB  SER A  52      74.948  89.170  53.007  1.00  0.00           C
ATOM    495  OG  SER A  52      75.233  88.355  54.146  1.00  0.00           O
ATOM    496  HG  SER A  52      75.972  88.855  54.597  1.00  0.00           H
ATOM    497  C   SER A  52      75.776  87.240  51.721  1.00  0.00           C
ATOM    498  O   SER A  52      75.718  86.050  52.028  1.00  0.00           O
ATOM    499  N   TYR A  53      76.918  87.792  51.319  1.00  0.00           N
ATOM    500  H   TYR A  53      76.965  88.700  50.904  1.00  0.00           H
ATOM    501  CA  TYR A  53      78.226  87.133  51.195  1.00  0.00           C
ATOM    502  CB  TYR A  53      79.312  88.072  50.665  1.00  0.00           C
ATOM    503  CG  TYR A  53      79.377  89.529  51.128  1.00  0.00           C
ATOM    504  CD1 TYR A  53      78.805  90.507  50.323  1.00  0.00           C
ATOM    505  HD1 TYR A  53      78.069  90.210  49.575  1.00  0.00           H
ATOM    506  CD2 TYR A  53      80.288  89.823  52.136  1.00  0.00           C
ATOM    507  HD2 TYR A  53      80.637  89.130  52.901  1.00  0.00           H
ATOM    510  CE2 TYR A  53      80.691  91.142  52.309  1.00  0.00           C
ATOM    511  HE2 TYR A  53      81.598  91.381  52.864  1.00  0.00           H
ATOM    515  C   TYR A  53      78.658  86.508  52.523  1.00  0.00           C
ATOM    516  O   TYR A  53      78.549  85.306  52.763  1.00  0.00           O
ATOM    517  N   ASP A  54      78.861  87.438  53.451  1.00  0.00           N
ATOM    518  H   ASP A  54      78.563  88.383  53.320  1.00  0.00           H
ATOM    519  CA  ASP A  54      79.218  87.201  54.857  1.00  0.00           C
ATOM    521  CG  ASP A  54      77.927  89.323  55.415  1.00  0.00           C
ATOM    522  OD1 ASP A  54      77.943  90.052  54.400  1.00  0.00           O
ATOM    524  C   ASP A  54      78.467  86.125  55.644  1.00  0.00           C
ATOM    526  N   GLY A  55      77.141  86.220  55.669  1.00  0.00           N
ATOM    527  H   GLY A  55      76.713  87.093  55.435  1.00  0.00           H
ATOM    528  CA  GLY A  55      76.153  85.383  56.365  1.00  0.00           C
ATOM    529  C   GLY A  55      75.328  86.067  57.457  1.00  0.00           C
ATOM    530  O   GLY A  55      74.349  85.478  57.911  1.00  0.00           O
ATOM    531  N   SER A  56      75.799  87.212  57.944  1.00  0.00           N
ATOM    532  H   SER A  56      76.659  87.576  57.586  1.00  0.00           H
ATOM    533  CA  SER A  56      75.148  88.045  58.966  1.00  0.00           C
ATOM    534  CB  SER A  56      76.229  88.970  59.528  1.00  0.00           C
ATOM    537  C   SER A  56      74.008  88.956  58.506  1.00  0.00           C
ATOM    538  O   SER A  56      72.959  89.017  59.145  1.00  0.00           O
ATOM    539  N   ASN A  57      74.020  89.380  57.245  1.00  0.00           N
ATOM    540  H   ASN A  57      74.511  88.883  56.530  1.00  0.00           H
ATOM    541  CA  ASN A  57      73.246  90.502  56.694  1.00  0.00           C
ATOM    542  CB  ASN A  57      74.215  91.409  55.934  1.00  0.00           C
ATOM    543  CG  ASN A  57      74.700  92.528  56.858  1.00  0.00           C
ATOM    544  OD1 ASN A  57      75.348  92.336  57.886  1.00  0.00           O
ATOM    545  ND2 ASN A  57      74.121  93.711  56.669  1.00  0.00           N
ATOM    546 1HD2 ASN A  57      73.424  93.951  55.993  1.00  0.00           H
ATOM    547 2HD2 ASN A  57      74.529  94.503  57.124  1.00  0.00           H
ATOM    548  C   ASN A  57      72.026  90.075  55.875  1.00  0.00           C
ATOM    549  O   ASN A  57      72.117  89.994  54.651  1.00  0.00           O
ATOM    550  N   LYS A  58      71.069  89.491  56.590  1.00  0.00           N
ATOM    551  H   LYS A  58      71.290  89.218  57.526  1.00  0.00           H
ATOM    552  CA  LYS A  58      69.803  88.926  56.099  1.00  0.00           C
ATOM    553  CB  LYS A  58      69.533  87.685  56.953  1.00  0.00           C
ATOM    554  CG  LYS A  58      69.813  87.824  58.451  1.00  0.00           C
ATOM    555  CD  LYS A  58      69.798  86.528  59.264  1.00  0.00           C
ATOM    556  CE  LYS A  58      70.045  87.037  60.686  1.00  0.00           C
ATOM    557  NZ  LYS A  58      69.804  86.091  61.784  1.00  0.00           N
ATOM    558  HZ1 LYS A  58      68.971  85.593  61.546  1.00  0.00           H
ATOM    559  HZ2 LYS A  58      70.582  85.478  61.925  1.00  0.00           H
ATOM    560  HZ3 LYS A  58      69.645  86.662  62.589  1.00  0.00           H
ATOM    561  C   LYS A  58      68.601  89.852  55.906  1.00  0.00           C
ATOM    562  O   LYS A  58      68.336  90.606  56.842  1.00  0.00           O
ATOM    563  N   TYR A  59      68.014  89.709  54.722  1.00  0.00           N
ATOM    564  H   TYR A  59      68.321  89.078  54.009  1.00  0.00           H
ATOM    565  CA  TYR A  59      66.846  90.500  54.309  1.00  0.00           C
ATOM    566  CB  TYR A  59      67.269  91.541  53.270  1.00  0.00           C
ATOM    567  CG  TYR A  59      68.492  92.392  53.616  1.00  0.00           C
ATOM    568  CD1 TYR A  59      69.715  92.086  53.031  1.00  0.00           C
ATOM    569  HD1 TYR A  59      69.804  91.344  52.239  1.00  0.00           H
ATOM    570  CD2 TYR A  59      68.445  93.305  54.664  1.00  0.00           C
ATOM    571  HD2 TYR A  59      67.467  93.678  54.966  1.00  0.00           H
ATOM    572  CE1 TYR A  59      70.915  92.512  53.589  1.00  0.00           C
ATOM    573  HE1 TYR A  59      71.840  92.188  53.114  1.00  0.00           H
ATOM    574  CE2 TYR A  59      69.626  93.861  55.142  1.00  0.00           C
ATOM    575  HE2 TYR A  59      69.527  94.656  55.882  1.00  0.00           H
ATOM    576  CZ  TYR A  59      70.843  93.460  54.603  1.00  0.00           C
ATOM    577  OH  TYR A  59      71.869  94.335  54.780  1.00  0.00           O
ATOM    578  HH  TYR A  59      72.173  94.796  53.947  1.00  0.00           H
ATOM    579  C   TYR A  59      65.753  89.596  53.735  1.00  0.00           C
ATOM    580  O   TYR A  59      66.042  88.703  52.940  1.00  0.00           O
ATOM    581  N   TYR A  60      64.595  90.245  53.818  1.00  0.00           N
ATOM    582  H   TYR A  60      64.435  91.171  54.158  1.00  0.00           H
ATOM    583  CA  TYR A  60      63.399  89.424  53.581  1.00  0.00           C
ATOM    584  CB  TYR A  60      62.812  88.844  54.869  1.00  0.00           C
ATOM    585  CG  TYR A  60      63.520  87.820  55.759  1.00  0.00           C
ATOM    586  CD1 TYR A  60      63.353  86.457  55.546  1.00  0.00           C
ATOM    587  HD1 TYR A  60      63.126  86.180  54.516  1.00  0.00           H
ATOM    588  CD2 TYR A  60      64.139  88.310  56.903  1.00  0.00           C
ATOM    589  HD2 TYR A  60      64.086  89.371  57.146  1.00  0.00           H
ATOM    590  CE1 TYR A  60      63.802  85.582  56.529  1.00  0.00           C
ATOM    591  HE1 TYR A  60      63.419  84.563  56.562  1.00  0.00           H
ATOM    592  CE2 TYR A  60      64.753  87.447  57.804  1.00  0.00           C
ATOM    593  HE2 TYR A  60      65.178  87.842  58.727  1.00  0.00           H
ATOM    594  CZ  TYR A  60      64.572  86.089  57.569  1.00  0.00           C
ATOM    595  OH  TYR A  60      64.947  85.172  58.500  1.00  0.00           O
ATOM    596  HH  TYR A  60      65.511  85.622  59.193  1.00  0.00           H
ATOM    597  C   TYR A  60      62.264  90.218  52.931  1.00  0.00           C
ATOM    598  O   TYR A  60      62.179  91.442  53.020  1.00  0.00           O
ATOM    599  N   ALA A  61      61.395  89.475  52.252  1.00  0.00           N
ATOM    600  H   ALA A  61      61.658  88.587  51.874  1.00  0.00           H
ATOM    601  CA  ALA A  61      60.171  90.173  51.835  1.00  0.00           C
ATOM    602  CB  ALA A  61      59.509  89.425  50.676  1.00  0.00           C
ATOM    603  C   ALA A  61      59.144  90.112  52.967  1.00  0.00           C
ATOM    604  O   ALA A  61      59.118  89.172  53.760  1.00  0.00           O
ATOM    605  N   ASP A  62      58.192  91.041  52.997  1.00  0.00           N
ATOM    606  H   ASP A  62      58.075  91.709  52.262  1.00  0.00           H
ATOM    607  CA  ASP A  62      57.300  91.265  54.143  1.00  0.00           C
ATOM    608  CB  ASP A  62      56.412  92.477  53.853  1.00  0.00           C
ATOM    609  CG  ASP A  62      57.244  93.759  53.767  1.00  0.00           C
ATOM    610  OD1 ASP A  62      57.474  94.374  54.831  1.00  0.00           O
ATOM    611  OD2 ASP A  62      57.786  94.110  52.697  1.00  0.00           O
ATOM    612  C   ASP A  62      56.422  90.070  54.518  1.00  0.00           C
ATOM    613  O   ASP A  62      56.636  89.527  55.601  1.00  0.00           O
ATOM    614  N   SER A  63      55.694  89.526  53.546  1.00  0.00           N
ATOM    615  H   SER A  63      55.893  89.776  52.598  1.00  0.00           H
ATOM    616  CA  SER A  63      54.901  88.300  53.713  1.00  0.00           C
ATOM    617  CB  SER A  63      54.153  87.823  52.466  1.00  0.00           C
ATOM    618  OG  SER A  63      55.126  87.564  51.450  1.00  0.00           O
ATOM    619  HG  SER A  63      54.589  87.702  50.618  1.00  0.00           H
ATOM    620  C   SER A  63      55.648  87.055  54.195  1.00  0.00           C
ATOM    621  O   SER A  63      54.939  86.128  54.585  1.00  0.00           O
ATOM    622  N   VAL A  64      56.973  87.062  54.081  1.00  0.00           N
ATOM    623  H   VAL A  64      57.490  87.862  53.776  1.00  0.00           H
ATOM    624  CA  VAL A  64      57.860  85.991  54.557  1.00  0.00           C
ATOM    625  CB  VAL A  64      58.955  85.856  53.497  1.00  0.00           C
ATOM    626  CG1 VAL A  64      60.310  85.421  54.059  1.00  0.00           C
ATOM    627  CG2 VAL A  64      58.569  84.728  52.537  1.00  0.00           C
ATOM    628  C   VAL A  64      58.268  86.201  56.016  1.00  0.00           C
ATOM    629  O   VAL A  64      58.484  85.220  56.726  1.00  0.00           O
ATOM    630  N   LYS A  65      58.318  87.435  56.510  1.00  0.00           N
ATOM    631  H   LYS A  65      57.999  88.171  55.912  1.00  0.00           H
ATOM    632  CA  LYS A  65      58.894  87.877  57.788  1.00  0.00           C
ATOM    633  CB  LYS A  65      58.780  89.397  57.917  1.00  0.00           C
ATOM    634  CG  LYS A  65      60.211  89.935  57.970  1.00  0.00           C
ATOM    635  CD  LYS A  65      60.185  91.448  58.195  1.00  0.00           C
ATOM    636  CE  LYS A  65      61.531  92.122  57.923  1.00  0.00           C
ATOM    637  NZ  LYS A  65      61.501  93.551  58.269  1.00  0.00           N
ATOM    638  HZ1 LYS A  65      62.416  93.951  58.218  1.00  0.00           H
ATOM    639  HZ2 LYS A  65      60.841  94.050  57.709  1.00  0.00           H
ATOM    640  HZ3 LYS A  65      61.218  93.621  59.226  1.00  0.00           H
ATOM    641  C   LYS A  65      58.221  87.274  59.022  1.00  0.00           C
ATOM    642  O   LYS A  65      56.999  87.327  59.158  1.00  0.00           O
ATOM    643  N   GLY A  66      59.037  86.724  59.917  1.00  0.00           N
ATOM    644  H   GLY A  66      60.025  86.811  59.792  1.00  0.00           H
ATOM    645  CA  GLY A  66      58.570  85.932  61.064  1.00  0.00           C
ATOM    646  C   GLY A  66      58.418  84.463  60.663  1.00  0.00           C
ATOM    647  O   GLY A  66      58.778  83.594  61.455  1.00  0.00           O
ATOM    648  N   ARG A  67      57.749  84.247  59.534  1.00  0.00           N
ATOM    649  H   ARG A  67      57.688  85.027  58.911  1.00  0.00           H
ATOM    650  CA  ARG A  67      57.353  82.931  59.013  1.00  0.00           C
ATOM    651  CB  ARG A  67      56.334  83.194  57.902  1.00  0.00           C
ATOM    652  CG  ARG A  67      55.053  83.843  58.432  1.00  0.00           C
ATOM    653  CD  ARG A  67      54.192  84.332  57.265  1.00  0.00           C
ATOM    654  NE  ARG A  67      52.793  84.116  57.661  1.00  0.00           N
ATOM    655  HE  ARG A  67      52.604  83.304  58.212  1.00  0.00           H
ATOM    656  CZ  ARG A  67      51.727  84.771  57.180  1.00  0.00           C
ATOM    657  NH1 ARG A  67      51.808  85.586  56.119  1.00  0.00           N
ATOM    658 1HH1 ARG A  67      52.704  85.608  55.675  1.00  0.00           H
ATOM    659 2HH1 ARG A  67      50.980  86.010  55.754  1.00  0.00           H
ATOM    660  NH2 ARG A  67      50.563  84.432  57.751  1.00  0.00           N
ATOM    661 1HH2 ARG A  67      50.462  83.885  58.582  1.00  0.00           H
ATOM    662 2HH2 ARG A  67      49.719  84.737  57.310  1.00  0.00           H
ATOM    663  C   ARG A  67      58.536  82.123  58.474  1.00  0.00           C
ATOM    664  O   ARG A  67      58.410  80.908  58.327  1.00  0.00           O
ATOM    665  N   PHE A  68      59.530  82.764  57.867  1.00  0.00           N
ATOM    666  H   PHE A  68      59.437  83.729  57.621  1.00  0.00           H
ATOM    667  CA  PHE A  68      60.810  82.161  57.467  1.00  0.00           C
ATOM    668  CB  PHE A  68      61.050  82.337  55.966  1.00  0.00           C
ATOM    669  CG  PHE A  68      60.116  81.434  55.159  1.00  0.00           C
ATOM    670  CD1 PHE A  68      60.676  80.384  54.441  1.00  0.00           C
ATOM    671  HD1 PHE A  68      61.743  80.189  54.550  1.00  0.00           H
ATOM    672  CD2 PHE A  68      58.842  81.874  54.817  1.00  0.00           C
ATOM    673  HD2 PHE A  68      58.193  82.556  55.366  1.00  0.00           H
ATOM    674  CE1 PHE A  68      60.008  79.813  53.363  1.00  0.00           C
ATOM    675  HE1 PHE A  68      60.606  79.216  52.674  1.00  0.00           H
ATOM    676  CE2 PHE A  68      58.169  81.277  53.758  1.00  0.00           C
ATOM    677  HE2 PHE A  68      57.246  81.757  53.434  1.00  0.00           H
ATOM    678  CZ  PHE A  68      58.745  80.263  53.000  1.00  0.00           C
ATOM    679  HZ  PHE A  68      58.181  79.837  52.170  1.00  0.00           H
ATOM    680  C   PHE A  68      61.981  82.733  58.268  1.00  0.00           C
ATOM    681  O   PHE A  68      61.958  83.849  58.785  1.00  0.00           O
ATOM    682  N   THR A  69      62.940  81.843  58.509  1.00  0.00           N
ATOM    683  H   THR A  69      62.822  80.855  58.411  1.00  0.00           H
ATOM    684  CA  THR A  69      64.205  82.114  59.207  1.00  0.00           C
ATOM    685  CB  THR A  69      64.339  81.528  60.614  1.00  0.00           C
ATOM    686  OG1 THR A  69      63.194  81.747  61.443  1.00  0.00           O
ATOM    687  HG1 THR A  69      63.188  82.700  61.746  1.00  0.00           H
ATOM    688  CG2 THR A  69      65.497  82.181  61.374  1.00  0.00           C
ATOM    689  C   THR A  69      65.354  81.642  58.313  1.00  0.00           C
ATOM    690  O   THR A  69      65.397  80.442  58.045  1.00  0.00           O
ATOM    691  N   ILE A  70      66.022  82.566  57.628  1.00  0.00           N
ATOM    692  H   ILE A  70      65.788  83.532  57.735  1.00  0.00           H
ATOM    693  CA  ILE A  70      67.217  82.257  56.830  1.00  0.00           C
ATOM    694  CB  ILE A  70      67.115  83.038  55.519  1.00  0.00           C
ATOM    695  CG1 ILE A  70      67.131  84.554  55.725  1.00  0.00           C
ATOM    696  CG2 ILE A  70      65.952  82.572  54.641  1.00  0.00           C
ATOM    697  CD  ILE A  70      67.343  85.374  54.452  1.00  0.00           C
ATOM    698  C   ILE A  70      68.532  82.417  57.596  1.00  0.00           C
ATOM    699  O   ILE A  70      68.665  83.253  58.489  1.00  0.00           O
ATOM    700  N   SER A  71      69.450  81.551  57.179  1.00  0.00           N
ATOM    701  H   SER A  71      69.269  80.716  56.659  1.00  0.00           H
ATOM    702  CA  SER A  71      70.817  81.532  57.721  1.00  0.00           C
ATOM    703  CB  SER A  71      70.825  80.920  59.124  1.00  0.00           C
ATOM    704  OG  SER A  71      70.491  79.532  59.035  1.00  0.00           O
ATOM    705  HG  SER A  71      69.499  79.486  59.151  1.00  0.00           H
ATOM    706  C   SER A  71      71.840  80.912  56.768  1.00  0.00           C
ATOM    707  O   SER A  71      71.468  80.246  55.803  1.00  0.00           O
ATOM    708  N   ARG A  72      73.116  81.284  56.808  1.00  0.00           N
ATOM    709  H   ARG A  72      73.427  81.658  57.682  1.00  0.00           H
ATOM    710  CA  ARG A  72      74.248  80.824  55.990  1.00  0.00           C
ATOM    711  CB  ARG A  72      74.598  82.008  55.087  1.00  0.00           C
ATOM    712  CG  ARG A  72      75.557  81.754  53.923  1.00  0.00           C
ATOM    713  CD  ARG A  72      75.931  83.066  53.229  1.00  0.00           C
ATOM    714  NE  ARG A  72      76.879  82.752  52.150  1.00  0.00           N
ATOM    715  HE  ARG A  72      77.805  82.548  52.468  1.00  0.00           H
ATOM    716  CZ  ARG A  72      76.707  83.059  50.858  1.00  0.00           C
ATOM    717  NH1 ARG A  72      75.729  83.883  50.456  1.00  0.00           N
ATOM    718 1HH1 ARG A  72      75.179  84.369  51.135  1.00  0.00           H
ATOM    719 2HH1 ARG A  72      75.663  84.127  49.488  1.00  0.00           H
ATOM    720  NH2 ARG A  72      77.523  82.510  49.947  1.00  0.00           N
ATOM    721 1HH2 ARG A  72      78.160  81.749  50.070  1.00  0.00           H
ATOM    722 2HH2 ARG A  72      77.455  82.887  49.024  1.00  0.00           H
ATOM    723  C   ARG A  72      75.359  80.564  57.010  1.00  0.00           C
ATOM    724  O   ARG A  72      75.725  81.346  57.886  1.00  0.00           O
ATOM    725  N   ASP A  73      76.205  79.639  56.564  1.00  0.00           N
ATOM    726  H   ASP A  73      75.938  79.129  55.747  1.00  0.00           H
ATOM    727  CA  ASP A  73      77.515  79.243  57.102  1.00  0.00           C
ATOM    728  CB  ASP A  73      77.227  78.094  58.071  1.00  0.00           C
ATOM    732  C   ASP A  73      78.496  78.907  55.978  1.00  0.00           C
ATOM    733  O   ASP A  73      78.537  77.840  55.366  1.00  0.00           O
ATOM    734  N   ASN A  74      79.256  79.933  55.605  1.00  0.00           N
ATOM    735  H   ASN A  74      79.107  80.856  55.961  1.00  0.00           H
ATOM    738  CG  ASN A  74      80.162  82.209  53.826  1.00  0.00           C
ATOM    739  OD1 ASN A  74      79.266  81.964  53.020  1.00  0.00           O
ATOM    740  ND2 ASN A  74      80.450  83.478  54.100  1.00  0.00           N
ATOM    756  CB  LYS A  76      79.522  74.123  57.135  1.00  0.00           C
ATOM    764  C   LYS A  76      80.105  74.519  54.714  1.00  0.00           C
ATOM    765  O   LYS A  76      79.469  73.554  54.295  1.00  0.00           O
ATOM    766  N   ASN A  77      80.113  75.657  54.025  1.00  0.00           N
ATOM    767  H   ASN A  77      80.548  76.421  54.501  1.00  0.00           H
ATOM    768  CA  ASN A  77      79.573  75.952  52.690  1.00  0.00           C
ATOM    769  CB  ASN A  77      80.430  75.222  51.653  1.00  0.00           C
ATOM    770  CG  ASN A  77      81.904  75.629  51.713  1.00  0.00           C
ATOM    771  OD1 ASN A  77      82.401  76.330  50.834  1.00  0.00           O
ATOM    772  ND2 ASN A  77      82.709  74.838  52.418  1.00  0.00           N
ATOM    773 1HD2 ASN A  77      82.405  73.908  52.624  1.00  0.00           H
ATOM    775  C   ASN A  77      78.081  75.787  52.393  1.00  0.00           C
ATOM    776  O   ASN A  77      77.605  75.340  51.350  1.00  0.00           O
ATOM    777  N   THR A  78      77.329  76.201  53.408  1.00  0.00           N
ATOM    778  H   THR A  78      77.741  76.769  54.121  1.00  0.00           H
ATOM    779  CA  THR A  78      75.906  75.870  53.571  1.00  0.00           C
ATOM    780  CB  THR A  78      75.689  74.873  54.711  1.00  0.00           C
ATOM    781  OG1 THR A  78      76.262  75.303  55.949  1.00  0.00           O
ATOM    782  HG1 THR A  78      76.289  74.542  56.597  1.00  0.00           H
ATOM    783  CG2 THR A  78      76.112  73.451  54.335  1.00  0.00           C
ATOM    784  C   THR A  78      75.005  77.094  53.744  1.00  0.00           C
ATOM    785  O   THR A  78      75.361  78.151  54.263  1.00  0.00           O
ATOM    786  N   LEU A  79      73.871  76.916  53.072  1.00  0.00           N
ATOM    787  H   LEU A  79      73.824  76.206  52.369  1.00  0.00           H
ATOM    788  CA  LEU A  79      72.640  77.695  53.270  1.00  0.00           C
ATOM    789  CB  LEU A  79      72.018  78.017  51.910  1.00  0.00           C
ATOM    790  CG  LEU A  79      72.917  78.777  50.933  1.00  0.00           C
ATOM    791  CD1 LEU A  79      72.345  78.650  49.519  1.00  0.00           C
ATOM    792  CD2 LEU A  79      72.792  80.235  51.379  1.00  0.00           C
ATOM    793  C   LEU A  79      71.526  76.958  54.017  1.00  0.00           C
ATOM    794  O   LEU A  79      71.170  75.818  53.721  1.00  0.00           O
ATOM    795  N   TYR A  80      70.885  77.618  54.977  1.00  0.00           N
ATOM    796  H   TYR A  80      71.259  78.386  55.496  1.00  0.00           H
ATOM    797  CA  TYR A  80      69.698  77.025  55.609  1.00  0.00           C
ATOM    798  CB  TYR A  80      69.993  76.696  57.074  1.00  0.00           C
ATOM    799  CG  TYR A  80      71.238  75.835  57.296  1.00  0.00           C
ATOM    800  CD1 TYR A  80      71.176  74.484  56.974  1.00  0.00           C
ATOM    801  HD1 TYR A  80      70.291  73.968  56.601  1.00  0.00           H
ATOM    802  CD2 TYR A  80      72.402  76.421  57.779  1.00  0.00           C
ATOM    803  HD2 TYR A  80      72.442  77.455  58.121  1.00  0.00           H
ATOM    804  CE1 TYR A  80      72.293  73.670  57.116  1.00  0.00           C
ATOM    805  HE1 TYR A  80      72.291  72.630  56.789  1.00  0.00           H
ATOM    806  CE2 TYR A  80      73.501  75.594  57.977  1.00  0.00           C
ATOM    807  HE2 TYR A  80      74.439  76.079  58.249  1.00  0.00           H
ATOM    808  CZ  TYR A  80      73.464  74.266  57.569  1.00  0.00           C
ATOM    809  OH  TYR A  80      74.602  73.540  57.733  1.00  0.00           O
ATOM    810  HH  TYR A  80      74.506  72.545  57.686  1.00  0.00           H
ATOM    811  C   TYR A  80      68.433  77.884  55.669  1.00  0.00           C
ATOM    812  O   TYR A  80      68.541  79.088  55.897  1.00  0.00           O
ATOM    813  N   LEU A  81      67.302  77.199  55.528  1.00  0.00           N
ATOM    814  H   LEU A  81      67.338  76.211  55.377  1.00  0.00           H
ATOM    815  CA  LEU A  81      66.016  77.892  55.364  1.00  0.00           C
ATOM    816  CB  LEU A  81      65.565  77.425  53.979  1.00  0.00           C
ATOM    817  CG  LEU A  81      64.301  78.047  53.382  1.00  0.00           C
ATOM    818  CD1 LEU A  81      64.563  79.510  53.020  1.00  0.00           C
ATOM    819  CD2 LEU A  81      63.830  77.372  52.092  1.00  0.00           C
ATOM    820  C   LEU A  81      65.152  77.218  56.432  1.00  0.00           C
ATOM    821  O   LEU A  81      64.817  76.034  56.409  1.00  0.00           O
ATOM    822  N   GLN A  82      64.742  78.070  57.367  1.00  0.00           N
ATOM    823  H   GLN A  82      65.157  78.955  57.578  1.00  0.00           H
ATOM    824  CA  GLN A  82      64.002  77.549  58.525  1.00  0.00           C
ATOM    825  CB  GLN A  82      64.704  77.740  59.871  1.00  0.00           C
ATOM    826  CG  GLN A  82      63.974  77.022  61.008  1.00  0.00           C
ATOM    827  CD  GLN A  82      64.350  77.496  62.413  1.00  0.00           C
ATOM    828  OE1 GLN A  82      65.273  76.997  63.055  1.00  0.00           O
ATOM    829  NE2 GLN A  82      63.449  78.257  63.028  1.00  0.00           N
ATOM    830 1HE2 GLN A  82      62.613  78.541  62.560  1.00  0.00           H
ATOM    831 2HE2 GLN A  82      63.634  78.334  64.008  1.00  0.00           H
ATOM    832  C   GLN A  82      62.546  77.994  58.372  1.00  0.00           C
ATOM    833  O   GLN A  82      62.194  79.164  58.230  1.00  0.00           O
ATOM    834  N   MET A  83      61.810  76.965  57.964  1.00  0.00           N
ATOM    835  H   MET A  83      62.170  76.032  57.998  1.00  0.00           H
ATOM    836  CA  MET A  83      60.351  77.050  57.806  1.00  0.00           C
ATOM    837  CB  MET A  83      59.793  76.112  56.733  1.00  0.00           C
ATOM    838  CG  MET A  83      60.483  76.387  55.395  1.00  0.00           C
ATOM    839  SD  MET A  83      59.452  75.731  54.032  1.00  0.00           S
ATOM    840  CE  MET A  83      60.677  74.538  53.537  1.00  0.00           C
ATOM    841  C   MET A  83      59.599  76.864  59.126  1.00  0.00           C
ATOM    842  O   MET A  83      59.269  75.733  59.478  1.00  0.00           O
ATOM    843  N   ASN A  84      59.202  78.024  59.641  1.00  0.00           N
ATOM    844  H   ASN A  84      59.318  78.856  59.097  1.00  0.00           H
ATOM    845  CA  ASN A  84      58.420  78.067  60.884  1.00  0.00           C
ATOM    846  CB  ASN A  84      58.713  79.390  61.595  1.00  0.00           C
ATOM    847  CG  ASN A  84      60.194  79.660  61.865  1.00  0.00           C
ATOM    848  OD1 ASN A  84      61.000  78.768  62.128  1.00  0.00           O
ATOM    849  ND2 ASN A  84      60.570  80.935  61.831  1.00  0.00           N
ATOM    850 1HD2 ASN A  84      59.912  81.678  61.702  1.00  0.00           H
ATOM    851 2HD2 ASN A  84      61.506  81.278  61.756  1.00  0.00           H
ATOM    852  C   ASN A  84      56.915  77.793  60.929  1.00  0.00           C
ATOM    853  O   ASN A  84      56.200  78.623  60.369  1.00  0.00           O
ATOM    854  N   SER A  85      56.571  76.757  61.688  1.00  0.00           N
ATOM    855  H   SER A  85      57.161  76.458  62.438  1.00  0.00           H
ATOM    856  CA  SER A  85      55.202  76.257  61.884  1.00  0.00           C
ATOM    857  CB  SER A  85      54.461  77.103  62.922  1.00  0.00           C
ATOM    858  OG  SER A  85      55.098  77.027  64.200  1.00  0.00           O
ATOM    859  HG  SER A  85      54.785  76.228  64.713  1.00  0.00           H
ATOM    860  C   SER A  85      54.396  76.213  60.585  1.00  0.00           C
ATOM    861  O   SER A  85      53.469  77.000  60.401  1.00  0.00           O
ATOM    862  N   LEU A  86      54.788  75.207  59.807  1.00  0.00           N
ATOM    863  H   LEU A  86      55.501  74.600  60.159  1.00  0.00           H
ATOM    864  CA  LEU A  86      54.131  74.944  58.519  1.00  0.00           C
ATOM    865  CB  LEU A  86      54.723  73.750  57.767  1.00  0.00           C
ATOM    866  CG  LEU A  86      56.089  73.912  57.099  1.00  0.00           C
ATOM    867  CD1 LEU A  86      56.200  72.580  56.355  1.00  0.00           C
ATOM    868  CD2 LEU A  86      56.189  75.103  56.144  1.00  0.00           C
ATOM    869  C   LEU A  86      52.603  74.872  58.469  1.00  0.00           C
ATOM    870  O   LEU A  86      52.037  74.742  59.553  1.00  0.00           O
ATOM    871  N   ARG A  87      52.052  75.061  57.274  1.00  0.00           N
ATOM    872  H   ARG A  87      52.516  75.631  56.596  1.00  0.00           H
ATOM    873  CA  ARG A  87      50.618  74.885  56.998  1.00  0.00           C
ATOM    874  CB  ARG A  87      50.154  76.141  56.257  1.00  0.00           C
ATOM    875  CG  ARG A  87      50.087  77.331  57.216  1.00  0.00           C
ATOM    876  CD  ARG A  87      49.710  78.692  56.627  1.00  0.00           C
ATOM    877  NE  ARG A  87      48.365  78.531  56.054  1.00  0.00           N
ATOM    878  HE  ARG A  87      48.043  77.634  55.751  1.00  0.00           H
ATOM    879  CZ  ARG A  87      47.579  79.554  55.693  1.00  0.00           C
ATOM    880  NH1 ARG A  87      47.941  80.832  55.867  1.00  0.00           N
ATOM    881 1HH1 ARG A  87      48.762  80.980  56.419  1.00  0.00           H
ATOM    882 2HH1 ARG A  87      47.403  81.624  55.579  1.00  0.00           H
ATOM    883  NH2 ARG A  87      46.451  79.241  55.042  1.00  0.00           N
ATOM    884 1HH2 ARG A  87      46.169  78.333  54.732  1.00  0.00           H
ATOM    885 2HH2 ARG A  87      45.946  80.062  54.778  1.00  0.00           H
ATOM    886  C   ARG A  87      50.162  73.595  56.313  1.00  0.00           C
ATOM    887  O   ARG A  87      50.811  73.081  55.403  1.00  0.00           O
ATOM    888  N   ALA A  88      48.857  73.383  56.457  1.00  0.00           N
ATOM    889  H   ALA A  88      48.413  73.836  57.231  1.00  0.00           H
ATOM    890  CA  ALA A  88      48.093  72.254  55.907  1.00  0.00           C
ATOM    891  CB  ALA A  88      46.622  72.439  56.287  1.00  0.00           C
ATOM    892  C   ALA A  88      48.081  72.275  54.377  1.00  0.00           C
ATOM    893  O   ALA A  88      47.770  71.242  53.787  1.00  0.00           O
ATOM    894  N   GLU A  89      48.217  73.432  53.736  1.00  0.00           N
ATOM    895  H   GLU A  89      48.066  74.283  54.240  1.00  0.00           H
ATOM    896  CA  GLU A  89      48.263  73.718  52.295  1.00  0.00           C
ATOM    897  CB  GLU A  89      47.093  74.585  51.824  1.00  0.00           C
ATOM    898  CG  GLU A  89      46.941  75.977  52.442  1.00  0.00           C
ATOM    899  CD  GLU A  89      46.395  75.953  53.871  1.00  0.00           C
ATOM    900  OE1 GLU A  89      45.162  76.038  54.056  1.00  0.00           O
ATOM    901  OE2 GLU A  89      47.208  75.996  54.819  1.00  0.00           O
ATOM    902  C   GLU A  89      49.583  74.179  51.675  1.00  0.00           C
ATOM    903  O   GLU A  89      49.686  74.285  50.453  1.00  0.00           O
ATOM    904  N   ASP A  90      50.554  74.428  52.550  1.00  0.00           N
ATOM    905  H   ASP A  90      50.574  74.084  53.489  1.00  0.00           H
ATOM    906  CA  ASP A  90      51.918  74.777  52.126  1.00  0.00           C
ATOM    907  CB  ASP A  90      52.827  74.905  53.350  1.00  0.00           C
ATOM    908  CG  ASP A  90      53.038  76.377  53.709  1.00  0.00           C
ATOM    909  OD1 ASP A  90      52.849  76.783  54.876  1.00  0.00           O
ATOM    910  OD2 ASP A  90      53.312  77.208  52.817  1.00  0.00           O
ATOM    911  C   ASP A  90      52.544  73.804  51.125  1.00  0.00           C
ATOM    912  O   ASP A  90      53.304  72.868  51.366  1.00  0.00           O
ATOM    913  N   THR A  91      52.649  74.375  49.928  1.00  0.00           N
ATOM    914  H   THR A  91      52.296  75.295  49.756  1.00  0.00           H
ATOM    915  CA  THR A  91      53.222  73.669  48.773  1.00  0.00           C
ATOM    916  CB  THR A  91      52.282  72.928  47.820  1.00  0.00           C
ATOM    917  OG1 THR A  91      51.188  73.772  47.454  1.00  0.00           O
ATOM    918  HG1 THR A  91      50.462  73.217  47.047  1.00  0.00           H
ATOM    919  CG2 THR A  91      51.824  71.589  48.402  1.00  0.00           C
ATOM    920  C   THR A  91      54.120  74.566  47.917  1.00  0.00           C
ATOM    921  O   THR A  91      53.702  75.668  47.566  1.00  0.00           O
ATOM    922  N   ALA A  92      55.405  74.227  47.864  1.00  0.00           N
ATOM    923  H   ALA A  92      55.701  73.426  48.385  1.00  0.00           H
ATOM    924  CA  ALA A  92      56.402  74.777  46.935  1.00  0.00           C
ATOM    925  CB  ALA A  92      56.699  76.178  47.475  1.00  0.00           C
ATOM    926  C   ALA A  92      57.723  74.022  46.773  1.00  0.00           C
ATOM    927  O   ALA A  92      58.063  73.016  47.393  1.00  0.00           O
ATOM    928  N   VAL A  93      58.243  74.228  45.566  1.00  0.00           N
ATOM    929  H   VAL A  93      57.699  74.648  44.840  1.00  0.00           H
ATOM    930  CA  VAL A  93      59.584  73.816  45.129  1.00  0.00           C
ATOM    931  CB  VAL A  93      59.656  73.516  43.631  1.00  0.00           C
ATOM    932  CG1 VAL A  93      60.915  72.698  43.335  1.00  0.00           C
ATOM    933  CG2 VAL A  93      58.394  72.806  43.137  1.00  0.00           C
ATOM    934  C   VAL A  93      60.514  74.975  45.495  1.00  0.00           C
ATOM    935  O   VAL A  93      60.620  76.020  44.856  1.00  0.00           O
ATOM    936  N   TYR A  94      61.260  74.741  46.571  1.00  0.00           N
ATOM    937  H   TYR A  94      61.409  73.800  46.877  1.00  0.00           H
ATOM    938  CA  TYR A  94      62.174  75.787  47.052  1.00  0.00           C
ATOM    939  CB  TYR A  94      62.401  75.797  48.565  1.00  0.00           C
ATOM    940  CG  TYR A  94      61.207  76.428  49.284  1.00  0.00           C
ATOM    941  CD1 TYR A  94      60.223  75.581  49.780  1.00  0.00           C
ATOM    942  HD1 TYR A  94      60.401  74.505  49.797  1.00  0.00           H
ATOM    943  CD2 TYR A  94      60.967  77.797  49.257  1.00  0.00           C
ATOM    944  HD2 TYR A  94      61.844  78.424  49.093  1.00  0.00           H
ATOM    945  CE1 TYR A  94      59.017  76.095  50.241  1.00  0.00           C
ATOM    946  HE1 TYR A  94      58.164  75.466  50.494  1.00  0.00           H
ATOM    947  CE2 TYR A  94      59.748  78.361  49.613  1.00  0.00           C
ATOM    948  HE2 TYR A  94      59.587  79.426  49.449  1.00  0.00           H
ATOM    949  CZ  TYR A  94      58.805  77.461  50.097  1.00  0.00           C
ATOM    950  OH  TYR A  94      57.678  78.058  50.570  1.00  0.00           O
ATOM    951  HH  TYR A  94      57.222  77.509  51.271  1.00  0.00           H
ATOM    952  C   TYR A  94      63.488  75.751  46.269  1.00  0.00           C
ATOM    953  O   TYR A  94      64.260  74.821  46.499  1.00  0.00           O
ATOM    954  N   TYR A  95      63.855  76.867  45.647  1.00  0.00           N
ATOM    955  H   TYR A  95      63.289  77.678  45.797  1.00  0.00           H
ATOM    956  CA  TYR A  95      65.088  77.011  44.860  1.00  0.00           C
ATOM    957  CB  TYR A  95      64.839  77.569  43.457  1.00  0.00           C
ATOM    958  CG  TYR A  95      64.571  76.490  42.407  1.00  0.00           C
ATOM    959  CD1 TYR A  95      65.548  75.646  41.892  1.00  0.00           C
ATOM    960  HD1 TYR A  95      66.518  75.882  42.329  1.00  0.00           H
ATOM    961  CD2 TYR A  95      63.248  76.216  42.076  1.00  0.00           C
ATOM    962  HD2 TYR A  95      62.454  76.765  42.582  1.00  0.00           H
ATOM    963  CE1 TYR A  95      65.251  74.651  40.968  1.00  0.00           C
ATOM    964  HE1 TYR A  95      65.984  74.040  40.442  1.00  0.00           H
ATOM    965  CE2 TYR A  95      62.932  75.190  41.194  1.00  0.00           C
ATOM    966  HE2 TYR A  95      61.911  74.812  41.250  1.00  0.00           H
ATOM    967  CZ  TYR A  95      63.930  74.430  40.595  1.00  0.00           C
ATOM    968  OH  TYR A  95      63.595  73.298  39.920  1.00  0.00           O
ATOM    969  HH  TYR A  95      62.624  73.186  39.709  1.00  0.00           H
ATOM    970  C   TYR A  95      66.139  77.893  45.537  1.00  0.00           C
ATOM    971  O   TYR A  95      65.869  79.037  45.900  1.00  0.00           O
ATOM    972  N   CYS A  96      67.386  77.437  45.624  1.00  0.00           N
ATOM    973  H   CYS A  96      67.549  76.460  45.491  1.00  0.00           H
ATOM    974  CA  CYS A  96      68.596  78.263  45.747  1.00  0.00           C
ATOM    975  CB  CYS A  96      69.855  77.633  46.348  1.00  0.00           C
ATOM    976  SG  CYS A  96      69.446  76.946  47.994  1.00  0.00           S
ATOM    977  C   CYS A  96      69.004  78.929  44.431  1.00  0.00           C
ATOM    978  O   CYS A  96      69.092  78.234  43.420  1.00  0.00           O
ATOM    979  N   ALA A  97      69.465  80.177  44.424  1.00  0.00           N
ATOM    980  H   ALA A  97      69.315  80.755  45.225  1.00  0.00           H
ATOM    981  CA  ALA A  97      70.120  80.848  43.292  1.00  0.00           C
ATOM    982  CB  ALA A  97      69.102  81.317  42.250  1.00  0.00           C
ATOM    983  C   ALA A  97      71.182  81.895  43.635  1.00  0.00           C
ATOM    984  O   ALA A  97      71.187  82.435  44.740  1.00  0.00           O
ATOM    985  N   ARG A  98      72.220  81.971  42.808  1.00  0.00           N
ATOM    986  H   ARG A  98      72.251  81.269  42.096  1.00  0.00           H
ATOM    987  CA  ARG A  98      73.377  82.850  43.026  1.00  0.00           C
ATOM    988  CB  ARG A  98      74.440  82.321  42.062  1.00  0.00           C
ATOM    989  CG  ARG A  98      75.868  82.862  42.162  1.00  0.00           C
ATOM    990  CD  ARG A  98      76.819  82.179  41.177  1.00  0.00           C
ATOM    991  NE  ARG A  98      77.729  83.114  40.500  1.00  0.00           N
ATOM    992  HE  ARG A  98      77.190  83.928  40.281  1.00  0.00           H
ATOM    993  CZ  ARG A  98      78.977  82.834  40.102  1.00  0.00           C
ATOM    994  NH1 ARG A  98      79.548  81.685  40.489  1.00  0.00           N
ATOM    995 1HH1 ARG A  98      79.027  81.096  41.106  1.00  0.00           H
ATOM    996 2HH1 ARG A  98      80.447  81.496  40.094  1.00  0.00           H
ATOM    997  NH2 ARG A  98      79.694  83.484  39.175  1.00  0.00           N
ATOM    998 1HH2 ARG A  98      79.320  84.277  38.694  1.00  0.00           H
ATOM    999 2HH2 ARG A  98      80.533  83.088  38.802  1.00  0.00           H
ATOM   1000  C   ARG A  98      72.987  84.229  42.489  1.00  0.00           C
ATOM   1001  O   ARG A  98      72.146  84.444  41.617  1.00  0.00           O
ATOM   1002  N   ASP A  99      73.479  85.241  43.197  1.00  0.00           N
ATOM   1003  H   ASP A  99      74.013  85.077  44.026  1.00  0.00           H
ATOM   1004  CA  ASP A  99      73.330  86.664  42.859  1.00  0.00           C
ATOM   1005  CB  ASP A  99      73.658  87.533  44.075  1.00  0.00           C
ATOM   1006  CG  ASP A  99      73.490  89.047  43.932  1.00  0.00           C
ATOM   1007  OD1 ASP A  99      72.352  89.562  43.980  1.00  0.00           O
ATOM   1008  OD2 ASP A  99      74.534  89.721  43.797  1.00  0.00           O
ATOM   1009  C   ASP A  99      74.243  87.040  41.690  1.00  0.00           C
ATOM   1010  O   ASP A  99      75.284  86.399  41.553  1.00  0.00           O
ATOM   1011  N   ARG A 100      73.774  88.046  40.957  1.00  0.00           N
ATOM   1012  H   ARG A 100      72.806  88.033  40.706  1.00  0.00           H
ATOM   1013  CA  ARG A 100      74.419  88.841  39.903  1.00  0.00           C
ATOM   1014  CB  ARG A 100      74.150  88.091  38.597  1.00  0.00           C
ATOM   1015  CG  ARG A 100      75.212  88.485  37.568  1.00  0.00           C
ATOM   1016  CD  ARG A 100      74.584  88.164  36.211  1.00  0.00           C
ATOM   1017  NE  ARG A 100      75.638  88.211  35.187  1.00  0.00           N
ATOM   1018  HE  ARG A 100      76.415  87.613  35.384  1.00  0.00           H
ATOM   1019  CZ  ARG A 100      75.740  88.978  34.093  1.00  0.00           C
ATOM   1020  NH1 ARG A 100      74.723  89.812  33.835  1.00  0.00           N
ATOM   1021 1HH1 ARG A 100      74.007  90.069  34.483  1.00  0.00           H
ATOM   1022 2HH1 ARG A 100      74.792  90.323  32.978  1.00  0.00           H
ATOM   1023  NH2 ARG A 100      76.510  88.657  33.044  1.00  0.00           N
ATOM   1024 1HH2 ARG A 100      77.031  87.806  32.991  1.00  0.00           H
ATOM   1025 2HH2 ARG A 100      76.773  89.424  32.458  1.00  0.00           H
ATOM   1026  C   ARG A 100      74.062  90.325  40.019  1.00  0.00           C
ATOM   1027  O   ARG A 100      73.634  90.904  39.022  1.00  0.00           O
ATOM   1028  N   SER A 101      73.990  90.909  41.211  1.00  0.00           N
ATOM   1029  H   SER A 101      74.258  90.418  42.041  1.00  0.00           H
ATOM   1030  CA  SER A 101      73.568  92.261  41.604  1.00  0.00           C
ATOM   1031  CB  SER A 101      74.206  93.334  40.719  1.00  0.00           C
ATOM   1032  OG  SER A 101      74.075  94.659  41.241  1.00  0.00           O
ATOM   1033  HG  SER A 101      74.880  95.187  40.968  1.00  0.00           H
ATOM   1034  C   SER A 101      72.045  92.413  41.625  1.00  0.00           C
ATOM   1035  O   SER A 101      71.485  92.854  40.623  1.00  0.00           O
ATOM   1036  N   TYR A 102      71.448  91.732  42.599  1.00  0.00           N
ATOM   1037  H   TYR A 102      71.992  91.111  43.164  1.00  0.00           H
ATOM   1038  CA  TYR A 102      69.990  91.628  42.756  1.00  0.00           C
ATOM   1039  CB  TYR A 102      69.341  92.988  43.021  1.00  0.00           C
ATOM   1040  CG  TYR A 102      69.537  93.430  44.472  1.00  0.00           C
ATOM   1041  CD1 TYR A 102      68.513  93.004  45.310  1.00  0.00           C
ATOM   1042  HD1 TYR A 102      67.515  92.957  44.874  1.00  0.00           H
ATOM   1043  CD2 TYR A 102      70.752  93.904  44.955  1.00  0.00           C
ATOM   1044  HD2 TYR A 102      71.387  94.451  44.258  1.00  0.00           H
ATOM   1045  CE1 TYR A 102      68.772  92.858  46.667  1.00  0.00           C
ATOM   1046  HE1 TYR A 102      68.096  92.346  47.352  1.00  0.00           H
ATOM   1047  CE2 TYR A 102      70.910  93.852  46.335  1.00  0.00           C
ATOM   1048  HE2 TYR A 102      71.899  94.115  46.711  1.00  0.00           H
ATOM   1049  CZ  TYR A 102      69.965  93.325  47.207  1.00  0.00           C
ATOM   1050  OH  TYR A 102      70.213  93.215  48.540  1.00  0.00           O
ATOM   1051  HH  TYR A 102      71.155  93.462  48.766  1.00  0.00           H
ATOM   1052  C   TYR A 102      69.173  90.823  41.744  1.00  0.00           C
ATOM   1053  O   TYR A 102      68.228  90.110  42.077  1.00  0.00           O
ATOM   1054  N   TYR A 103      69.809  90.735  40.579  1.00  0.00           N
ATOM   1055  H   TYR A 103      70.385  91.492  40.270  1.00  0.00           H
ATOM   1056  CA  TYR A 103      69.494  89.749  39.535  1.00  0.00           C
ATOM   1057  CB  TYR A 103      70.262  90.250  38.311  1.00  0.00           C
ATOM   1058  CG  TYR A 103      69.727  91.515  37.636  1.00  0.00           C
ATOM   1059  CD1 TYR A 103      70.691  92.388  37.146  1.00  0.00           C
ATOM   1060  HD1 TYR A 103      71.735  92.240  37.425  1.00  0.00           H
ATOM   1061  CD2 TYR A 103      68.409  91.956  37.617  1.00  0.00           C
ATOM   1062  HD2 TYR A 103      67.742  91.594  38.400  1.00  0.00           H
ATOM   1063  CE1 TYR A 103      70.388  93.625  36.590  1.00  0.00           C
ATOM   1064  HE1 TYR A 103      71.177  94.317  36.295  1.00  0.00           H
ATOM   1065  CE2 TYR A 103      68.039  93.164  37.037  1.00  0.00           C
ATOM   1066  HE2 TYR A 103      66.979  93.340  36.858  1.00  0.00           H
ATOM   1067  CZ  TYR A 103      69.042  93.955  36.486  1.00  0.00           C
ATOM   1068  OH  TYR A 103      68.614  94.905  35.612  1.00  0.00           O
ATOM   1069  HH  TYR A 103      69.409  95.359  35.212  1.00  0.00           H
ATOM   1070  C   TYR A 103      70.002  88.380  39.991  1.00  0.00           C
ATOM   1071  O   TYR A 103      70.876  88.310  40.853  1.00  0.00           O
ATOM   1072  N   LEU A 104      69.625  87.359  39.225  1.00  0.00           N
ATOM   1073  H   LEU A 104      69.025  87.380  38.425  1.00  0.00           H
ATOM   1074  CA  LEU A 104      69.946  85.970  39.583  1.00  0.00           C
ATOM   1075  CB  LEU A 104      68.627  85.222  39.788  1.00  0.00           C
ATOM   1076  CG  LEU A 104      68.010  85.279  41.187  1.00  0.00           C
ATOM   1077  CD1 LEU A 104      67.541  86.647  41.686  1.00  0.00           C
ATOM   1078  CD2 LEU A 104      66.747  84.424  41.064  1.00  0.00           C
ATOM   1079  C   LEU A 104      70.732  85.319  38.443  1.00  0.00           C
ATOM   1080  O   LEU A 104      70.562  85.627  37.265  1.00  0.00           O
ATOM   1081  N   ASP A 105      71.685  84.518  38.911  1.00  0.00           N
ATOM   1082  H   ASP A 105      71.740  84.304  39.886  1.00  0.00           H
ATOM   1083  CA  ASP A 105      72.656  83.764  38.105  1.00  0.00           C
ATOM   1084  CB  ASP A 105      74.082  84.023  38.597  1.00  0.00           C
ATOM   1085  CG  ASP A 105      75.146  83.823  37.516  1.00  0.00           C
ATOM   1086  OD1 ASP A 105      76.328  83.744  37.915  1.00  0.00           O
ATOM   1087  OD2 ASP A 105      74.819  83.504  36.352  1.00  0.00           O
ATOM   1088  C   ASP A 105      72.375  82.264  37.991  1.00  0.00           C
ATOM   1089  O   ASP A 105      71.247  81.932  37.630  1.00  0.00           O
ATOM   1090  N   TYR A 106      73.368  81.422  38.263  1.00  0.00           N
ATOM   1091  H   TYR A 106      74.326  81.604  38.040  1.00  0.00           H
ATOM   1092  CA  TYR A 106      73.237  79.964  38.394  1.00  0.00           C
ATOM   1093  CB  TYR A 106      74.672  79.515  38.676  1.00  0.00           C
ATOM   1094  CG  TYR A 106      75.694  79.538  37.539  1.00  0.00           C
ATOM   1095  CD1 TYR A 106      75.508  78.920  36.308  1.00  0.00           C
ATOM   1096  HD1 TYR A 106      74.513  78.813  35.876  1.00  0.00           H
ATOM   1097  CD2 TYR A 106      76.944  80.045  37.874  1.00  0.00           C
ATOM   1098  HD2 TYR A 106      77.131  80.647  38.764  1.00  0.00           H
ATOM   1099  CE1 TYR A 106      76.600  78.784  35.457  1.00  0.00           C
ATOM   1100  HE1 TYR A 106      76.490  78.424  34.434  1.00  0.00           H
ATOM   1101  CE2 TYR A 106      78.025  79.935  37.007  1.00  0.00           C
ATOM   1102  HE2 TYR A 106      79.008  79.886  37.475  1.00  0.00           H
ATOM   1103  CZ  TYR A 106      77.822  79.376  35.751  1.00  0.00           C
ATOM   1104  OH  TYR A 106      78.853  79.564  34.883  1.00  0.00           O
ATOM   1105  HH  TYR A 106      78.728  78.972  34.087  1.00  0.00           H
ATOM   1106  C   TYR A 106      72.266  79.502  39.482  1.00  0.00           C
ATOM   1107  O   TYR A 106      72.183  80.139  40.532  1.00  0.00           O
ATOM   1108  N   TRP A 107      71.608  78.389  39.168  1.00  0.00           N
ATOM   1109  H   TRP A 107      72.090  77.845  38.482  1.00  0.00           H
ATOM   1110  CA  TRP A 107      70.474  77.914  39.973  1.00  0.00           C
ATOM   1111  CB  TRP A 107      69.214  77.744  39.122  1.00  0.00           C
ATOM   1112  CG  TRP A 107      68.683  79.039  38.504  1.00  0.00           C
ATOM   1113  CD1 TRP A 107      69.163  79.668  37.435  1.00  0.00           C
ATOM   1114  HD1 TRP A 107      70.038  79.471  36.815  1.00  0.00           H
ATOM   1115  CD2 TRP A 107      67.508  79.687  38.867  1.00  0.00           C
ATOM   1116  NE1 TRP A 107      68.412  80.745  37.222  1.00  0.00           N
ATOM   1117  HE1 TRP A 107      68.775  81.509  36.688  1.00  0.00           H
ATOM   1118  CE2 TRP A 107      67.425  80.847  38.107  1.00  0.00           C
ATOM   1119  CE3 TRP A 107      66.502  79.330  39.758  1.00  0.00           C
ATOM   1120  HE3 TRP A 107      66.616  78.475  40.425  1.00  0.00           H
ATOM   1121  CZ2 TRP A 107      66.327  81.692  38.221  1.00  0.00           C
ATOM   1122  HZ2 TRP A 107      66.006  82.306  37.379  1.00  0.00           H
ATOM   1123  CZ3 TRP A 107      65.431  80.206  39.884  1.00  0.00           C
ATOM   1124  HZ3 TRP A 107      64.637  79.948  40.585  1.00  0.00           H
ATOM   1125  CH2 TRP A 107      65.340  81.384  39.151  1.00  0.00           C
ATOM   1126  HH2 TRP A 107      64.394  81.924  39.174  1.00  0.00           H
ATOM   1127  C   TRP A 107      70.772  76.659  40.796  1.00  0.00           C
ATOM   1128  O   TRP A 107      71.915  76.365  41.144  1.00  0.00           O
ATOM   1129  N   GLY A 108      69.791  76.363  41.644  1.00  0.00           N
ATOM   1130  H   GLY A 108      69.289  77.137  42.030  1.00  0.00           H
ATOM   1131  CA  GLY A 108      69.671  75.116  42.413  1.00  0.00           C
ATOM   1132  C   GLY A 108      68.819  73.946  41.916  1.00  0.00           C
ATOM   1133  O   GLY A 108      68.414  73.870  40.757  1.00  0.00           O
ATOM   1134  N   GLN A 109      68.891  72.916  42.754  1.00  0.00           N
ATOM   1135  H   GLN A 109      69.540  72.924  43.515  1.00  0.00           H
ATOM   1136  CA  GLN A 109      68.145  71.665  42.553  1.00  0.00           C
ATOM   1137  CB  GLN A 109      68.493  70.488  43.467  1.00  0.00           C
ATOM   1138  CG  GLN A 109      69.792  69.752  43.131  1.00  0.00           C
ATOM   1139  CD  GLN A 109      70.127  68.505  43.953  1.00  0.00           C
ATOM   1140  OE1 GLN A 109      70.366  68.579  45.158  1.00  0.00           O
ATOM   1141  NE2 GLN A 109      70.403  67.424  43.231  1.00  0.00           N
ATOM   1142 1HE2 GLN A 109      70.389  67.536  42.237  1.00  0.00           H
ATOM   1143 2HE2 GLN A 109      70.518  66.532  43.668  1.00  0.00           H
ATOM   1144  C   GLN A 109      66.628  71.851  42.615  1.00  0.00           C
ATOM   1145  O   GLN A 109      65.883  71.162  41.920  1.00  0.00           O
ATOM   1146  N   GLY A 110      66.168  72.560  43.643  1.00  0.00           N
ATOM   1147  H   GLY A 110      66.694  73.307  44.048  1.00  0.00           H
ATOM   1148  CA  GLY A 110      64.757  72.705  44.028  1.00  0.00           C
ATOM   1149  C   GLY A 110      64.160  71.516  44.783  1.00  0.00           C
ATOM   1150  O   GLY A 110      63.379  70.838  44.118  1.00  0.00           O
ATOM   1151  N   THR A 111      64.123  71.813  46.079  1.00  0.00           N
ATOM   1152  H   THR A 111      64.381  72.708  46.443  1.00  0.00           H
ATOM   1153  CA  THR A 111      63.512  70.957  47.106  1.00  0.00           C
ATOM   1154  CB  THR A 111      63.994  71.229  48.532  1.00  0.00           C
ATOM   1155  OG1 THR A 111      65.419  71.116  48.494  1.00  0.00           O
ATOM   1156  HG1 THR A 111      65.551  70.258  47.998  1.00  0.00           H
ATOM   1157  CG2 THR A 111      63.471  70.390  49.700  1.00  0.00           C
ATOM   1158  C   THR A 111      61.986  71.051  47.058  1.00  0.00           C
ATOM   1159  O   THR A 111      61.405  72.132  47.142  1.00  0.00           O
ATOM   1160  N   LEU A 112      61.383  69.925  46.687  1.00  0.00           N
ATOM   1161  H   LEU A 112      61.884  69.115  46.382  1.00  0.00           H
ATOM   1162  CA  LEU A 112      59.944  69.682  46.857  1.00  0.00           C
ATOM   1163  CB  LEU A 112      59.452  68.426  46.135  1.00  0.00           C
ATOM   1164  CG  LEU A 112      59.971  68.501  44.698  1.00  0.00           C
ATOM   1165  CD1 LEU A 112      61.226  67.644  44.522  1.00  0.00           C
ATOM   1166  CD2 LEU A 112      58.819  68.152  43.754  1.00  0.00           C
ATOM   1167  C   LEU A 112      59.570  69.709  48.340  1.00  0.00           C
ATOM   1168  O   LEU A 112      60.198  69.047  49.166  1.00  0.00           O
ATOM   1169  N   VAL A 113      58.641  70.609  48.652  1.00  0.00           N
ATOM   1170  H   VAL A 113      58.439  71.350  48.012  1.00  0.00           H
ATOM   1171  CA  VAL A 113      57.971  70.639  49.960  1.00  0.00           C
ATOM   1172  CB  VAL A 113      58.239  71.924  50.747  1.00  0.00           C
ATOM   1173  CG1 VAL A 113      57.548  72.003  52.109  1.00  0.00           C
ATOM   1174  CG2 VAL A 113      59.762  72.075  50.747  1.00  0.00           C
ATOM   1175  C   VAL A 113      56.464  70.570  49.705  1.00  0.00           C
ATOM   1176  O   VAL A 113      55.758  71.572  49.606  1.00  0.00           O
ATOM   1177  N   THR A 114      56.010  69.334  49.890  1.00  0.00           N
ATOM   1178  H   THR A 114      56.565  68.549  50.167  1.00  0.00           H
ATOM   1179  CA  THR A 114      54.602  68.955  49.702  1.00  0.00           C
ATOM   1180  CB  THR A 114      54.302  67.952  48.587  1.00  0.00           C
ATOM   1181  OG1 THR A 114      54.889  66.676  48.857  1.00  0.00           O
ATOM   1182  HG1 THR A 114      55.320  66.624  49.758  1.00  0.00           H
ATOM   1183  CG2 THR A 114      54.804  68.414  47.217  1.00  0.00           C
ATOM   1184  C   THR A 114      53.893  68.462  50.965  1.00  0.00           C
ATOM   1185  O   THR A 114      54.366  67.568  51.665  1.00  0.00           O
ATOM   1186  N   VAL A 115      52.778  69.055  51.383  1.00  0.00           N
ATOM   1187  H   VAL A 115      52.420  69.821  50.850  1.00  0.00           H
ATOM   1188  CA  VAL A 115      51.979  68.630  52.541  1.00  0.00           C
ATOM   1189  CB  VAL A 115      51.090  69.712  53.159  1.00  0.00           C
ATOM   1190  CG1 VAL A 115      51.952  70.553  54.102  1.00  0.00           C
ATOM   1191  CG2 VAL A 115      50.341  70.429  52.034  1.00  0.00           C
ATOM   1192  C   VAL A 115      51.446  67.198  52.474  1.00  0.00           C
ATOM   1193  O   VAL A 115      51.055  66.769  51.390  1.00  0.00           O
ATOM   1194  N   SER A 116      51.977  66.408  53.403  1.00  0.00           N
ATOM   1195  H   SER A 116      52.716  66.712  54.005  1.00  0.00           H
ATOM   1196  CA  SER A 116      51.548  65.006  53.509  1.00  0.00           C
ATOM   1197  CB  SER A 116      52.748  64.114  53.835  1.00  0.00           C
ATOM   1198  OG  SER A 116      53.418  64.111  55.098  1.00  0.00           O
ATOM   1199  HG  SER A 116      53.265  65.026  55.472  1.00  0.00           H
ATOM   1200  C   SER A 116      50.458  64.768  54.556  1.00  0.00           C
ATOM   1201  O   SER A 116      50.644  65.184  55.699  1.00  0.00           O
ATOM   1202  N   SER A 117      49.288  64.306  54.124  1.00  0.00           N
ATOM   1203  H   SER A 117      49.096  64.130  53.158  1.00  0.00           H
ATOM   1204  CA  SER A 117      48.145  63.965  54.983  1.00  0.00           C
ATOM   1205  CB  SER A 117      47.289  65.229  55.091  1.00  0.00           C
ATOM   1206  OG  SER A 117      48.019  66.248  55.779  1.00  0.00           O
ATOM   1207  HG  SER A 117      48.934  65.893  55.970  1.00  0.00           H
ATOM   1208  C   SER A 117      47.205  62.904  54.407  1.00  0.00           C
ATOM   1209  O1  SER A 117      47.392  62.533  53.228  1.00  0.00           O
ATOM   1210  O2  SER A 117      46.275  62.452  55.110  1.00  0.00           O
ATOM   1211  N   SER B 132      57.466  99.093  47.905  1.00  0.00           N
ATOM   1212  H1  SER B 132      58.279  98.524  47.778  1.00  0.00           H
ATOM   1213  H2  SER B 132      57.477  99.756  47.157  1.00  0.00           H
ATOM   1214  H3  SER B 132      57.482  99.555  48.792  1.00  0.00           H
ATOM   1215  CA  SER B 132      56.250  98.284  47.740  1.00  0.00           C
ATOM   1216  CB  SER B 132      55.144  99.341  47.758  1.00  0.00           C
ATOM   1217  OG  SER B 132      55.235 100.270  46.675  1.00  0.00           O
ATOM   1218  HG  SER B 132      54.401 100.288  46.124  1.00  0.00           H
ATOM   1219  C   SER B 132      56.225  97.586  46.378  1.00  0.00           C
ATOM   1220  O   SER B 132      56.954  98.084  45.522  1.00  0.00           O
ATOM   1221  N   GLU B 133      55.472  96.491  46.337  1.00  0.00           N
ATOM   1222  H   GLU B 133      54.689  96.371  46.947  1.00  0.00           H
ATOM   1223  CA  GLU B 133      55.477  95.554  45.204  1.00  0.00           C
ATOM   1224  CB  GLU B 133      54.660  94.300  45.520  1.00  0.00           C
ATOM   1225  CG  GLU B 133      53.174  94.550  45.787  1.00  0.00           C
ATOM   1226  CD  GLU B 133      52.796  95.106  47.162  1.00  0.00           C
ATOM   1227  OE1 GLU B 133      52.765  94.273  48.093  1.00  0.00           O
ATOM   1228  OE2 GLU B 133      52.707  96.342  47.322  1.00  0.00           O
ATOM   1229  C   GLU B 133      55.040  96.156  43.867  1.00  0.00           C
ATOM   1230  O   GLU B 133      53.986  96.766  43.697  1.00  0.00           O
ATOM   1231  N   THR B 134      56.044  96.317  43.009  1.00  0.00           N
ATOM   1232  H   THR B 134      56.989  96.544  43.245  1.00  0.00           H
ATOM   1233  CA  THR B 134      55.762  96.547  41.585  1.00  0.00           C
ATOM   1234  CB  THR B 134      56.960  97.250  40.943  1.00  0.00           C
ATOM   1235  OG1 THR B 134      57.273  98.451  41.654  1.00  0.00           O
ATOM   1236  HG1 THR B 134      56.455  98.729  42.157  1.00  0.00           H
ATOM   1237  CG2 THR B 134      56.844  97.445  39.430  1.00  0.00           C
ATOM   1238  C   THR B 134      55.448  95.236  40.863  1.00  0.00           C
ATOM   1239  O   THR B 134      56.155  94.257  41.098  1.00  0.00           O
ATOM   1240  N   THR B 135      54.191  95.287  40.431  1.00  0.00           N
ATOM   1241  H   THR B 135      53.689  96.149  40.508  1.00  0.00           H
ATOM   1242  CA  THR B 135      53.494  94.161  39.793  1.00  0.00           C
ATOM   1243  CB  THR B 135      51.980  94.268  39.988  1.00  0.00           C
ATOM   1244  OG1 THR B 135      51.410  95.577  40.057  1.00  0.00           O
ATOM   1245  HG1 THR B 135      51.557  96.103  40.896  1.00  0.00           H
ATOM   1246  CG2 THR B 135      51.754  93.451  41.262  1.00  0.00           C
ATOM   1247  C   THR B 135      53.820  94.183  38.299  1.00  0.00           C
ATOM   1248  O   THR B 135      53.522  95.178  37.640  1.00  0.00           O
ATOM   1249  N   LEU B 136      54.760  93.308  37.951  1.00  0.00           N
ATOM   1250  H   LEU B 136      55.150  92.644  38.589  1.00  0.00           H
ATOM   1251  CA  LEU B 136      55.117  93.100  36.540  1.00  0.00           C
ATOM   1252  CB  LEU B 136      56.540  92.571  36.347  1.00  0.00           C
ATOM   1253  CG  LEU B 136      57.553  93.463  37.066  1.00  0.00           C
ATOM   1254  CD1 LEU B 136      58.804  92.589  37.177  1.00  0.00           C
ATOM   1255  CD2 LEU B 136      57.770  94.703  36.196  1.00  0.00           C
ATOM   1256  C   LEU B 136      54.128  92.226  35.767  1.00  0.00           C
ATOM   1257  O   LEU B 136      54.176  90.997  35.738  1.00  0.00           O
ATOM   1258  N   THR B 137      53.260  92.898  35.017  1.00  0.00           N
ATOM   1259  H   THR B 137      53.371  93.885  34.903  1.00  0.00           H
ATOM   1260  CA  THR B 137      52.247  92.243  34.177  1.00  0.00           C
ATOM   1261  CB  THR B 137      50.988  93.100  34.035  1.00  0.00           C
ATOM   1262  OG1 THR B 137      49.940  92.342  33.426  1.00  0.00           O
ATOM   1263  HG1 THR B 137      49.395  92.064  34.217  1.00  0.00           H
ATOM   1264  CG2 THR B 137      51.115  94.476  33.377  1.00  0.00           C
ATOM   1265  C   THR B 137      52.768  91.936  32.771  1.00  0.00           C
ATOM   1266  O   THR B 137      53.427  92.802  32.198  1.00  0.00           O
ATOM   1267  N   GLN B 138      52.481  90.735  32.277  1.00  0.00           N
ATOM   1268  H   GLN B 138      51.852  90.167  32.807  1.00  0.00           H
ATOM   1269  CA  GLN B 138      53.085  90.083  31.106  1.00  0.00           C
ATOM   1270  CB  GLN B 138      53.948  88.963  31.690  1.00  0.00           C
ATOM   1271  CG  GLN B 138      55.154  89.570  32.410  1.00  0.00           C
ATOM   1272  CD  GLN B 138      56.215  88.482  32.588  1.00  0.00           C
ATOM   1273  OE1 GLN B 138      56.470  88.106  33.731  1.00  0.00           O
ATOM   1274  NE2 GLN B 138      56.818  87.966  31.521  1.00  0.00           N
ATOM   1275 1HE2 GLN B 138      56.823  88.271  30.568  1.00  0.00           H
ATOM   1276 2HE2 GLN B 138      57.308  87.132  31.774  1.00  0.00           H
ATOM   1277  C   GLN B 138      52.115  89.583  30.033  1.00  0.00           C
ATOM   1278  O   GLN B 138      51.553  88.492  30.123  1.00  0.00           O
ATOM   1279  N   SER B 139      52.185  90.381  28.972  1.00  0.00           N
ATOM   1280  H   SER B 139      52.958  91.011  28.898  1.00  0.00           H
ATOM   1281  CA  SER B 139      51.355  90.283  27.762  1.00  0.00           C
ATOM   1282  CB  SER B 139      51.208  91.693  27.188  1.00  0.00           C
ATOM   1283  OG  SER B 139      50.419  91.706  25.995  1.00  0.00           O
ATOM   1284  HG  SER B 139      50.091  92.623  25.768  1.00  0.00           H
ATOM   1285  C   SER B 139      51.801  89.274  26.702  1.00  0.00           C
ATOM   1286  O   SER B 139      52.862  89.430  26.100  1.00  0.00           O
ATOM   1287  N   PRO B 140      50.992  88.287  26.327  1.00  0.00           N
ATOM   1288  CA  PRO B 140      49.794  87.838  27.051  1.00  0.00           C
ATOM   1289  CB  PRO B 140      48.860  87.250  25.991  1.00  0.00           C
ATOM   1290  CG  PRO B 140      49.615  87.383  24.666  1.00  0.00           C
ATOM   1291  CD  PRO B 140      51.063  87.788  24.946  1.00  0.00           C
ATOM   1292  C   PRO B 140      50.149  86.731  28.046  1.00  0.00           C
ATOM   1293  O   PRO B 140      51.154  86.023  28.069  1.00  0.00           O
ATOM   1294  N   ALA B 141      49.231  86.476  28.974  1.00  0.00           N
ATOM   1295  H   ALA B 141      48.395  87.024  28.965  1.00  0.00           H
ATOM   1296  CA  ALA B 141      49.475  85.410  29.957  1.00  0.00           C
ATOM   1297  CB  ALA B 141      48.268  85.300  30.890  1.00  0.00           C
ATOM   1298  C   ALA B 141      49.676  84.027  29.334  1.00  0.00           C
ATOM   1299  O   ALA B 141      50.747  83.441  29.485  1.00  0.00           O
ATOM   1300  N   THR B 142      48.877  83.704  28.321  1.00  0.00           N
ATOM   1301  H   THR B 142      48.097  84.268  28.049  1.00  0.00           H
ATOM   1302  CA  THR B 142      48.899  82.463  27.533  1.00  0.00           C
ATOM   1303  CB  THR B 142      47.724  81.517  27.786  1.00  0.00           C
ATOM   1304  OG1 THR B 142      46.480  82.024  27.295  1.00  0.00           O
ATOM   1305  HG1 THR B 142      46.217  82.903  27.693  1.00  0.00           H
ATOM   1306  CG2 THR B 142      47.622  81.246  29.288  1.00  0.00           C
ATOM   1307  C   THR B 142      48.847  82.942  26.081  1.00  0.00           C
ATOM   1308  O   THR B 142      48.100  83.873  25.781  1.00  0.00           O
ATOM   1309  N   LEU B 143      49.879  82.530  25.350  1.00  0.00           N
ATOM   1310  H   LEU B 143      50.600  81.991  25.786  1.00  0.00           H
ATOM   1311  CA  LEU B 143      50.026  82.765  23.907  1.00  0.00           C
ATOM   1312  CB  LEU B 143      51.238  83.698  23.847  1.00  0.00           C
ATOM   1313  CG  LEU B 143      51.668  84.195  22.465  1.00  0.00           C
ATOM   1314  CD1 LEU B 143      50.636  85.171  21.896  1.00  0.00           C
ATOM   1315  CD2 LEU B 143      52.984  84.953  22.652  1.00  0.00           C
ATOM   1316  C   LEU B 143      50.257  81.449  23.161  1.00  0.00           C
ATOM   1317  O   LEU B 143      51.237  80.751  23.416  1.00  0.00           O
ATOM   1318  N   SER B 144      49.327  80.994  22.327  1.00  0.00           N
ATOM   1319  H   SER B 144      48.556  81.536  21.992  1.00  0.00           H
ATOM   1320  CA  SER B 144      49.549  79.860  21.417  1.00  0.00           C
ATOM   1321  CB  SER B 144      48.333  79.018  21.027  1.00  0.00           C
ATOM   1322  OG  SER B 144      47.495  78.839  22.172  1.00  0.00           O
ATOM   1323  HG  SER B 144      46.607  78.660  21.748  1.00  0.00           H
ATOM   1324  C   SER B 144      50.258  80.274  20.126  1.00  0.00           C
ATOM   1325  O   SER B 144      49.787  80.887  19.169  1.00  0.00           O
ATOM   1326  N   LEU B 145      51.560  80.010  20.169  1.00  0.00           N
ATOM   1327  H   LEU B 145      52.003  79.400  20.826  1.00  0.00           H
ATOM   1328  CA  LEU B 145      52.419  80.437  19.055  1.00  0.00           C
ATOM   1329  CB  LEU B 145      53.576  81.207  19.696  1.00  0.00           C
ATOM   1330  CG  LEU B 145      54.536  81.839  18.686  1.00  0.00           C
ATOM   1331  CD1 LEU B 145      54.114  83.291  18.449  1.00  0.00           C
ATOM   1332  CD2 LEU B 145      55.923  81.811  19.330  1.00  0.00           C
ATOM   1333  C   LEU B 145      52.931  79.215  18.290  1.00  0.00           C
ATOM   1334  O   LEU B 145      53.681  78.418  18.851  1.00  0.00           O
ATOM   1335  N   SER B 146      52.699  79.252  16.980  1.00  0.00           N
ATOM   1336  H   SER B 146      52.232  80.008  16.522  1.00  0.00           H
ATOM   1337  CA  SER B 146      53.281  78.239  16.088  1.00  0.00           C
ATOM   1338  CB  SER B 146      52.792  78.408  14.648  1.00  0.00           C
ATOM   1339  OG  SER B 146      52.787  77.151  13.967  1.00  0.00           O
ATOM   1340  HG  SER B 146      52.529  77.376  13.027  1.00  0.00           H
ATOM   1341  C   SER B 146      54.801  78.088  16.003  1.00  0.00           C
ATOM   1342  O   SER B 146      55.452  79.044  15.584  1.00  0.00           O
ATOM   1343  N   PRO B 147      55.495  76.964  16.155  1.00  0.00           N
ATOM   1344  CA  PRO B 147      56.940  76.820  15.929  1.00  0.00           C
ATOM   1345  CB  PRO B 147      57.134  75.332  16.228  1.00  0.00           C
ATOM   1346  CG  PRO B 147      56.033  74.919  17.208  1.00  0.00           C
ATOM   1347  CD  PRO B 147      54.873  75.707  16.597  1.00  0.00           C
ATOM   1348  C   PRO B 147      57.392  77.237  14.528  1.00  0.00           C
ATOM   1349  O   PRO B 147      56.984  76.675  13.514  1.00  0.00           O
ATOM   1350  N   GLY B 148      58.458  78.033  14.502  1.00  0.00           N
ATOM   1351  H   GLY B 148      59.057  78.138  15.295  1.00  0.00           H
ATOM   1352  CA  GLY B 148      58.874  78.734  13.279  1.00  0.00           C
ATOM   1353  C   GLY B 148      58.324  80.149  13.092  1.00  0.00           C
ATOM   1354  O   GLY B 148      58.827  80.811  12.186  1.00  0.00           O
ATOM   1355  N   GLU B 149      57.240  80.465  13.796  1.00  0.00           N
ATOM   1356  H   GLU B 149      56.620  79.743  14.103  1.00  0.00           H
ATOM   1357  CA  GLU B 149      56.723  81.840  13.848  1.00  0.00           C
ATOM   1358  CB  GLU B 149      55.200  81.985  13.826  1.00  0.00           C
ATOM   1359  CG  GLU B 149      54.766  82.367  12.409  1.00  0.00           C
ATOM   1360  CD  GLU B 149      55.191  83.784  12.018  1.00  0.00           C
ATOM   1361  OE1 GLU B 149      55.735  83.932  10.903  1.00  0.00           O
ATOM   1362  OE2 GLU B 149      55.105  84.721  12.841  1.00  0.00           O
ATOM   1363  C   GLU B 149      57.469  82.677  14.889  1.00  0.00           C
ATOM   1364  O   GLU B 149      58.333  82.119  15.563  1.00  0.00           O
ATOM   1365  N   ARG B 150      57.467  83.992  14.685  1.00  0.00           N
ATOM   1366  H   ARG B 150      56.903  84.376  13.955  1.00  0.00           H
ATOM   1367  CA  ARG B 150      58.268  84.888  15.531  1.00  0.00           C
ATOM   1368  CB  ARG B 150      58.482  86.143  14.683  1.00  0.00           C
ATOM   1369  CG  ARG B 150      59.001  87.393  15.397  1.00  0.00           C
ATOM   1370  CD  ARG B 150      59.034  88.536  14.381  1.00  0.00           C
ATOM   1371  NE  ARG B 150      59.935  88.283  13.247  1.00  0.00           N
ATOM   1372  HE  ARG B 150      60.369  87.389  13.134  1.00  0.00           H
ATOM   1373  CZ  ARG B 150      60.090  89.149  12.237  1.00  0.00           C
ATOM   1374  NH1 ARG B 150      59.590  90.392  12.229  1.00  0.00           N
ATOM   1375 1HH1 ARG B 150      59.114  90.887  12.957  1.00  0.00           H
ATOM   1376 2HH1 ARG B 150      59.952  90.893  11.444  1.00  0.00           H
ATOM   1377  NH2 ARG B 150      60.374  88.646  11.027  1.00  0.00           N
ATOM   1378 1HH2 ARG B 150      60.220  87.670  10.877  1.00  0.00           H
ATOM   1379 2HH2 ARG B 150      60.980  89.036  10.334  1.00  0.00           H
ATOM   1380  C   ARG B 150      57.529  85.230  16.827  1.00  0.00           C
ATOM   1381  O   ARG B 150      56.365  85.623  16.776  1.00  0.00           O
ATOM   1382  N   ALA B 151      58.200  85.079  17.966  1.00  0.00           N
ATOM   1383  H   ALA B 151      59.198  85.115  17.903  1.00  0.00           H
ATOM   1384  CA  ALA B 151      57.680  85.270  19.328  1.00  0.00           C
ATOM   1385  CB  ALA B 151      58.359  84.306  20.303  1.00  0.00           C
ATOM   1386  C   ALA B 151      57.814  86.745  19.711  1.00  0.00           C
ATOM   1387  O   ALA B 151      58.867  87.381  19.681  1.00  0.00           O
ATOM   1388  N   THR B 152      56.684  87.356  20.054  1.00  0.00           N
ATOM   1389  H   THR B 152      55.813  87.052  19.668  1.00  0.00           H
ATOM   1390  CA  THR B 152      56.703  88.698  20.656  1.00  0.00           C
ATOM   1391  CB  THR B 152      56.004  89.742  19.783  1.00  0.00           C
ATOM   1392  OG1 THR B 152      54.724  89.247  19.384  1.00  0.00           O
ATOM   1393  HG1 THR B 152      54.351  89.864  18.691  1.00  0.00           H
ATOM   1394  CG2 THR B 152      56.714  90.037  18.460  1.00  0.00           C
ATOM   1395  C   THR B 152      56.203  88.810  22.097  1.00  0.00           C
ATOM   1396  O   THR B 152      55.096  88.364  22.397  1.00  0.00           O
ATOM   1397  N   LEU B 153      57.117  89.064  23.029  1.00  0.00           N
ATOM   1398  H   LEU B 153      58.059  89.337  22.831  1.00  0.00           H
ATOM   1399  CA  LEU B 153      56.704  89.111  24.439  1.00  0.00           C
ATOM   1400  CB  LEU B 153      57.553  88.133  25.253  1.00  0.00           C
ATOM   1401  CG  LEU B 153      57.558  86.616  25.056  1.00  0.00           C
ATOM   1402  CD1 LEU B 153      57.728  86.247  23.581  1.00  0.00           C
ATOM   1403  CD2 LEU B 153      58.654  85.955  25.895  1.00  0.00           C
ATOM   1404  C   LEU B 153      57.001  90.496  25.017  1.00  0.00           C
ATOM   1405  O   LEU B 153      58.112  91.018  25.103  1.00  0.00           O
ATOM   1406  N   SER B 154      55.935  91.025  25.610  1.00  0.00           N
ATOM   1407  H   SER B 154      55.091  90.488  25.589  1.00  0.00           H
ATOM   1408  CA  SER B 154      55.897  92.317  26.310  1.00  0.00           C
ATOM   1409  CB  SER B 154      54.799  93.193  25.704  1.00  0.00           C
ATOM   1410  OG  SER B 154      55.005  93.424  24.308  1.00  0.00           O
ATOM   1411  HG  SER B 154      54.207  93.968  24.046  1.00  0.00           H
ATOM   1412  C   SER B 154      55.687  92.246  27.824  1.00  0.00           C
ATOM   1413  O   SER B 154      54.716  91.667  28.308  1.00  0.00           O
ATOM   1414  N   CYS B 155      56.460  93.097  28.493  1.00  0.00           N
ATOM   1415  H   CYS B 155      57.100  93.703  28.019  1.00  0.00           H
ATOM   1416  CA  CYS B 155      56.393  93.278  29.950  1.00  0.00           C
ATOM   1417  CB  CYS B 155      57.780  92.955  30.509  1.00  0.00           C
ATOM   1418  SG  CYS B 155      57.951  92.525  32.279  1.00  0.00           S
ATOM   1419  C   CYS B 155      55.897  94.686  30.285  1.00  0.00           C
ATOM   1420  O   CYS B 155      56.467  95.658  29.791  1.00  0.00           O
ATOM   1421  N   ARG B 156      54.884  94.789  31.142  1.00  0.00           N
ATOM   1422  H   ARG B 156      54.343  94.006  31.449  1.00  0.00           H
ATOM   1423  CA  ARG B 156      54.386  96.063  31.681  1.00  0.00           C
ATOM   1424  CB  ARG B 156      52.980  96.234  31.101  1.00  0.00           C
ATOM   1425  CG  ARG B 156      52.333  97.615  31.232  1.00  0.00           C
ATOM   1426  CD  ARG B 156      50.825  97.529  31.472  1.00  0.00           C
ATOM   1427  NE  ARG B 156      50.247  98.881  31.481  1.00  0.00           N
ATOM   1428  HE  ARG B 156      50.869  99.643  31.299  1.00  0.00           H
ATOM   1429  CZ  ARG B 156      49.003  99.211  31.851  1.00  0.00           C
ATOM   1430  NH1 ARG B 156      48.148  98.233  32.184  1.00  0.00           N
ATOM   1431 1HH1 ARG B 156      48.496  97.325  32.415  1.00  0.00           H
ATOM   1432 2HH1 ARG B 156      47.166  98.385  32.290  1.00  0.00           H
ATOM   1433  NH2 ARG B 156      48.809 100.477  32.243  1.00  0.00           N
ATOM   1434 1HH2 ARG B 156      49.574 101.120  32.289  1.00  0.00           H
ATOM   1435 2HH2 ARG B 156      47.843 100.708  32.359  1.00  0.00           H
ATOM   1436  C   ARG B 156      54.394  96.151  33.208  1.00  0.00           C
ATOM   1437  O   ARG B 156      54.183  95.146  33.885  1.00  0.00           O
ATOM   1438  N   ALA B 157      54.822  97.287  33.752  1.00  0.00           N
ATOM   1439  H   ALA B 157      55.453  97.897  33.271  1.00  0.00           H
ATOM   1440  CA  ALA B 157      54.777  97.496  35.206  1.00  0.00           C
ATOM   1441  CB  ALA B 157      56.218  97.780  35.635  1.00  0.00           C
ATOM   1442  C   ALA B 157      53.869  98.633  35.679  1.00  0.00           C
ATOM   1443  O   ALA B 157      53.467  99.565  34.984  1.00  0.00           O
ATOM   1444  N   SER B 158      53.402  98.348  36.891  1.00  0.00           N
ATOM   1445  H   SER B 158      53.619  97.471  37.319  1.00  0.00           H
ATOM   1446  CA  SER B 158      52.640  99.316  37.694  1.00  0.00           C
ATOM   1447  CB  SER B 158      51.982  98.626  38.890  1.00  0.00           C
ATOM   1448  OG  SER B 158      53.014  98.221  39.793  1.00  0.00           O
ATOM   1449  HG  SER B 158      52.601  97.924  40.654  1.00  0.00           H
ATOM   1450  C   SER B 158      53.446 100.551  38.102  1.00  0.00           C
ATOM   1451  O   SER B 158      53.161 101.702  37.774  1.00  0.00           O
ATOM   1452  N   GLN B 159      54.483 100.366  38.914  1.00  0.00           N
ATOM   1453  H   GLN B 159      54.548  99.583  39.532  1.00  0.00           H
ATOM   1454  CA  GLN B 159      55.395 101.465  39.262  1.00  0.00           C
ATOM   1455  CB  GLN B 159      55.736 101.434  40.754  1.00  0.00           C
ATOM   1456  CG  GLN B 159      54.479 101.171  41.586  1.00  0.00           C
ATOM   1457  CD  GLN B 159      54.908 100.452  42.867  1.00  0.00           C
ATOM   1458  OE1 GLN B 159      54.471  99.324  43.088  1.00  0.00           O
ATOM   1459  NE2 GLN B 159      55.677 101.057  43.768  1.00  0.00           N
ATOM   1460 1HE2 GLN B 159      56.100 101.950  43.618  1.00  0.00           H
ATOM   1461 2HE2 GLN B 159      55.918 100.523  44.579  1.00  0.00           H
ATOM   1462  C   GLN B 159      56.651 101.408  38.390  1.00  0.00           C
ATOM   1463  O   GLN B 159      56.983 100.346  37.864  1.00  0.00           O
ATOM   1464  N   SER B 160      57.329 102.532  38.177  1.00  0.00           N
ATOM   1465  H   SER B 160      57.108 103.361  38.690  1.00  0.00           H
ATOM   1466  CA  SER B 160      58.522 102.549  37.318  1.00  0.00           C
ATOM   1467  CB  SER B 160      59.075 103.924  36.940  1.00  0.00           C
ATOM   1468  OG  SER B 160      60.358 103.924  36.308  1.00  0.00           O
ATOM   1469  HG  SER B 160      60.447 104.766  35.775  1.00  0.00           H
ATOM   1470  C   SER B 160      59.652 101.786  38.013  1.00  0.00           C
ATOM   1471  O   SER B 160      59.795 101.665  39.229  1.00  0.00           O
ATOM   1472  N   VAL B 161      60.381 101.120  37.122  1.00  0.00           N
ATOM   1473  H   VAL B 161      59.978 100.959  36.222  1.00  0.00           H
ATOM   1474  CA  VAL B 161      61.634 100.405  37.406  1.00  0.00           C
ATOM   1475  CB  VAL B 161      61.411  98.912  37.159  1.00  0.00           C
ATOM   1476  CG1 VAL B 161      60.372  98.353  38.132  1.00  0.00           C
ATOM   1477  CG2 VAL B 161      61.064  98.566  35.709  1.00  0.00           C
ATOM   1478  C   VAL B 161      62.826 100.875  36.569  1.00  0.00           C
ATOM   1479  O   VAL B 161      63.935 100.344  36.619  1.00  0.00           O
ATOM   1480  N   ARG B 162      62.618 101.972  35.847  1.00  0.00           N
ATOM   1481  H   ARG B 162      61.875 102.607  36.059  1.00  0.00           H
ATOM   1482  CA  ARG B 162      63.572 102.417  34.821  1.00  0.00           C
ATOM   1483  CB  ARG B 162      64.558 103.335  35.546  1.00  0.00           C
ATOM   1484  CG  ARG B 162      63.793 104.652  35.691  1.00  0.00           C
ATOM   1485  CD  ARG B 162      64.339 105.653  36.711  1.00  0.00           C
ATOM   1486  NE  ARG B 162      65.624 106.154  36.204  1.00  0.00           N
ATOM   1487  HE  ARG B 162      65.550 106.287  35.215  1.00  0.00           H
ATOM   1488  CZ  ARG B 162      66.705 106.581  36.871  1.00  0.00           C
ATOM   1489  NH1 ARG B 162      66.651 106.709  38.204  1.00  0.00           N
ATOM   1490 1HH1 ARG B 162      65.804 106.536  38.707  1.00  0.00           H
ATOM   1491 2HH1 ARG B 162      67.430 107.108  38.686  1.00  0.00           H
ATOM   1492  NH2 ARG B 162      67.808 107.000  36.235  1.00  0.00           N
ATOM   1493 1HH2 ARG B 162      67.933 106.875  35.250  1.00  0.00           H
ATOM   1494 2HH2 ARG B 162      68.498 107.515  36.743  1.00  0.00           H
ATOM   1495  C   ARG B 162      64.075 101.369  33.826  1.00  0.00           C
ATOM   1496  O   ARG B 162      63.527 101.196  32.738  1.00  0.00           O
ATOM   1497  N   SER B 163      65.286 100.869  34.052  1.00  0.00           N
ATOM   1498  H   SER B 163      66.045 101.402  34.425  1.00  0.00           H
ATOM   1499  CA  SER B 163      65.794  99.724  33.282  1.00  0.00           C
ATOM   1500  CB  SER B 163      67.122 100.214  32.702  1.00  0.00           C
ATOM   1501  OG  SER B 163      68.077 100.655  33.671  1.00  0.00           O
ATOM   1502  HG  SER B 163      68.460  99.811  34.046  1.00  0.00           H
ATOM   1503  C   SER B 163      66.028  98.465  34.119  1.00  0.00           C
ATOM   1504  O   SER B 163      66.406  97.445  33.545  1.00  0.00           O
ATOM   1505  N   ASN B 164      65.836  98.466  35.436  1.00  0.00           N
ATOM   1506  H   ASN B 164      65.547  99.338  35.830  1.00  0.00           H
ATOM   1507  CA  ASN B 164      66.072  97.382  36.401  1.00  0.00           C
ATOM   1508  CB  ASN B 164      66.095  98.047  37.779  1.00  0.00           C
ATOM   1509  CG  ASN B 164      67.416  98.762  38.071  1.00  0.00           C
ATOM   1510  OD1 ASN B 164      68.466  98.540  37.470  1.00  0.00           O
ATOM   1511  ND2 ASN B 164      67.358  99.554  39.138  1.00  0.00           N
ATOM   1512 1HD2 ASN B 164      66.506  99.619  39.657  1.00  0.00           H
ATOM   1513 2HD2 ASN B 164      68.096 100.188  39.371  1.00  0.00           H
ATOM   1514  C   ASN B 164      65.345  96.037  36.344  1.00  0.00           C
ATOM   1515  O   ASN B 164      65.270  95.274  37.305  1.00  0.00           O
ATOM   1516  N   LEU B 165      64.994  95.690  35.109  1.00  0.00           N
ATOM   1517  H   LEU B 165      65.165  96.338  34.367  1.00  0.00           H
ATOM   1518  CA  LEU B 165      64.241  94.480  34.745  1.00  0.00           C
ATOM   1519  CB  LEU B 165      62.961  94.843  33.990  1.00  0.00           C
ATOM   1520  CG  LEU B 165      61.722  93.947  34.031  1.00  0.00           C
ATOM   1521  CD1 LEU B 165      60.495  94.829  33.793  1.00  0.00           C
ATOM   1522  CD2 LEU B 165      61.778  92.837  32.979  1.00  0.00           C
ATOM   1523  C   LEU B 165      65.171  93.450  34.101  1.00  0.00           C
ATOM   1524  O   LEU B 165      66.075  93.712  33.309  1.00  0.00           O
ATOM   1525  N   ALA B 166      65.050  92.264  34.691  1.00  0.00           N
ATOM   1526  H   ALA B 166      64.501  92.041  35.496  1.00  0.00           H
ATOM   1527  CA  ALA B 166      65.608  91.071  34.039  1.00  0.00           C
ATOM   1528  CB  ALA B 166      66.617  90.449  35.007  1.00  0.00           C
ATOM   1529  C   ALA B 166      64.642  89.912  33.784  1.00  0.00           C
ATOM   1530  O   ALA B 166      63.648  89.593  34.435  1.00  0.00           O
ATOM   1531  N   TRP B 167      64.856  89.387  32.581  1.00  0.00           N
ATOM   1532  H   TRP B 167      65.631  89.704  32.035  1.00  0.00           H
ATOM   1533  CA  TRP B 167      64.070  88.289  32.000  1.00  0.00           C
ATOM   1534  CB  TRP B 167      63.963  88.541  30.494  1.00  0.00           C
ATOM   1535  CG  TRP B 167      63.038  89.728  30.216  1.00  0.00           C
ATOM   1536  CD1 TRP B 167      63.329  91.025  30.264  1.00  0.00           C
ATOM   1537  HD1 TRP B 167      64.016  91.477  30.979  1.00  0.00           H
ATOM   1538  CD2 TRP B 167      61.792  89.591  29.615  1.00  0.00           C
ATOM   1539  NE1 TRP B 167      62.388  91.697  29.607  1.00  0.00           N
ATOM   1540  HE1 TRP B 167      62.493  92.634  29.275  1.00  0.00           H
ATOM   1541  CE2 TRP B 167      61.446  90.863  29.174  1.00  0.00           C
ATOM   1542  CE3 TRP B 167      60.949  88.516  29.359  1.00  0.00           C
ATOM   1543  HE3 TRP B 167      61.220  87.572  29.832  1.00  0.00           H
ATOM   1544  CZ2 TRP B 167      60.293  91.098  28.434  1.00  0.00           C
ATOM   1545  HZ2 TRP B 167      60.030  92.099  28.092  1.00  0.00           H
ATOM   1546  CZ3 TRP B 167      59.784  88.710  28.625  1.00  0.00           C
ATOM   1547  HZ3 TRP B 167      59.149  87.875  28.330  1.00  0.00           H
ATOM   1548  CH2 TRP B 167      59.491  89.993  28.177  1.00  0.00           C
ATOM   1549  HH2 TRP B 167      58.589  90.198  27.600  1.00  0.00           H
ATOM   1550  C   TRP B 167      64.717  86.904  32.068  1.00  0.00           C
ATOM   1551  O   TRP B 167      65.815  86.565  31.629  1.00  0.00           O
ATOM   1552  N   TYR B 168      64.015  85.998  32.743  1.00  0.00           N
ATOM   1553  H   TYR B 168      63.155  86.217  33.205  1.00  0.00           H
ATOM   1554  CA  TYR B 168      64.421  84.591  32.868  1.00  0.00           C
ATOM   1555  CB  TYR B 168      64.456  84.231  34.355  1.00  0.00           C
ATOM   1556  CG  TYR B 168      65.348  85.077  35.266  1.00  0.00           C
ATOM   1557  CD1 TYR B 168      64.718  86.222  35.739  1.00  0.00           C
ATOM   1558  HD1 TYR B 168      63.635  86.332  35.700  1.00  0.00           H
ATOM   1559  CD2 TYR B 168      66.697  84.803  35.460  1.00  0.00           C
ATOM   1560  HD2 TYR B 168      66.908  83.737  35.379  1.00  0.00           H
ATOM   1561  CE1 TYR B 168      65.567  87.098  36.406  1.00  0.00           C
ATOM   1562  HE1 TYR B 168      65.167  88.073  36.682  1.00  0.00           H
ATOM   1563  CE2 TYR B 168      67.473  85.573  36.318  1.00  0.00           C
ATOM   1564  HE2 TYR B 168      68.385  85.090  36.671  1.00  0.00           H
ATOM   1565  CZ  TYR B 168      66.883  86.769  36.710  1.00  0.00           C
ATOM   1566  OH  TYR B 168      67.635  87.614  37.465  1.00  0.00           O
ATOM   1567  HH  TYR B 168      67.039  88.369  37.739  1.00  0.00           H
ATOM   1568  C   TYR B 168      63.491  83.624  32.133  1.00  0.00           C
ATOM   1569  O   TYR B 168      62.285  83.855  32.200  1.00  0.00           O
ATOM   1570  N   GLN B 169      64.039  82.419  32.001  1.00  0.00           N
ATOM   1571  H   GLN B 169      64.778  82.075  32.581  1.00  0.00           H
ATOM   1572  CA  GLN B 169      63.310  81.309  31.370  1.00  0.00           C
ATOM   1573  CB  GLN B 169      64.204  80.790  30.242  1.00  0.00           C
ATOM   1574  CG  GLN B 169      63.377  79.812  29.405  1.00  0.00           C
ATOM   1575  CD  GLN B 169      64.227  79.217  28.280  1.00  0.00           C
ATOM   1576  OE1 GLN B 169      65.138  78.454  28.598  1.00  0.00           O
ATOM   1577  NE2 GLN B 169      64.005  79.530  27.007  1.00  0.00           N
ATOM   1578 1HE2 GLN B 169      63.239  80.105  26.721  1.00  0.00           H
ATOM   1579 2HE2 GLN B 169      64.573  79.084  26.315  1.00  0.00           H
ATOM   1580  C   GLN B 169      62.898  80.127  32.250  1.00  0.00           C
ATOM   1581  O   GLN B 169      63.735  79.790  33.086  1.00  0.00           O
ATOM   1582  N   GLN B 170      61.598  79.903  32.419  1.00  0.00           N
ATOM   1583  H   GLN B 170      60.908  80.624  32.348  1.00  0.00           H
ATOM   1584  CA  GLN B 170      61.213  78.727  33.212  1.00  0.00           C
ATOM   1585  CB  GLN B 170      60.171  79.233  34.212  1.00  0.00           C
ATOM   1586  CG  GLN B 170      59.640  78.255  35.261  1.00  0.00           C
ATOM   1587  CD  GLN B 170      58.345  78.775  35.890  1.00  0.00           C
ATOM   1588  OE1 GLN B 170      58.298  79.145  37.062  1.00  0.00           O
ATOM   1589  NE2 GLN B 170      57.214  78.401  35.299  1.00  0.00           N
ATOM   1590 1HE2 GLN B 170      57.095  77.947  34.416  1.00  0.00           H
ATOM   1591 2HE2 GLN B 170      56.389  78.437  35.862  1.00  0.00           H
ATOM   1592  C   GLN B 170      60.506  77.663  32.371  1.00  0.00           C
ATOM   1593  O   GLN B 170      59.454  77.902  31.780  1.00  0.00           O
ATOM   1594  N   LYS B 171      61.062  76.459  32.467  1.00  0.00           N
ATOM   1595  H   LYS B 171      62.057  76.509  32.558  1.00  0.00           H
ATOM   1596  CA  LYS B 171      60.434  75.231  31.957  1.00  0.00           C
ATOM   1597  CB  LYS B 171      61.249  74.425  30.943  1.00  0.00           C
ATOM   1598  CG  LYS B 171      61.683  75.375  29.825  1.00  0.00           C
ATOM   1599  CD  LYS B 171      62.524  74.698  28.741  1.00  0.00           C
ATOM   1600  CE  LYS B 171      62.925  75.744  27.699  1.00  0.00           C
ATOM   1601  NZ  LYS B 171      63.909  75.265  26.717  1.00  0.00           N
ATOM   1602  HZ1 LYS B 171      64.440  76.039  26.373  1.00  0.00           H
ATOM   1603  HZ2 LYS B 171      64.548  74.596  27.097  1.00  0.00           H
ATOM   1604  HZ3 LYS B 171      63.452  74.955  25.883  1.00  0.00           H
ATOM   1605  C   LYS B 171      60.091  74.307  33.127  1.00  0.00           C
ATOM   1606  O   LYS B 171      60.863  74.337  34.084  1.00  0.00           O
ATOM   1607  N   PRO B 172      58.975  73.584  33.118  1.00  0.00           N
ATOM   1608  CA  PRO B 172      58.542  72.678  34.192  1.00  0.00           C
ATOM   1609  CB  PRO B 172      57.262  72.091  33.594  1.00  0.00           C
ATOM   1610  CG  PRO B 172      56.688  73.353  32.948  1.00  0.00           C
ATOM   1611  CD  PRO B 172      57.883  73.958  32.209  1.00  0.00           C
ATOM   1612  C   PRO B 172      59.483  71.543  34.603  1.00  0.00           C
ATOM   1613  O   PRO B 172      60.234  71.207  33.689  1.00  0.00           O
ATOM   1614  N   GLY B 173      59.613  71.221  35.886  1.00  0.00           N
ATOM   1615  H   GLY B 173      59.347  71.865  36.604  1.00  0.00           H
ATOM   1616  CA  GLY B 173      60.523  70.141  36.296  1.00  0.00           C
ATOM   1617  C   GLY B 173      61.993  70.565  36.323  1.00  0.00           C
ATOM   1618  O   GLY B 173      62.711  70.348  37.298  1.00  0.00           O
ATOM   1619  N   GLN B 174      62.385  71.375  35.343  1.00  0.00           N
ATOM   1620  H   GLN B 174      61.805  71.521  34.542  1.00  0.00           H
ATOM   1621  CA  GLN B 174      63.737  71.903  35.114  1.00  0.00           C
ATOM   1622  CB  GLN B 174      63.858  72.253  33.629  1.00  0.00           C
ATOM   1623  CG  GLN B 174      63.886  70.960  32.811  1.00  0.00           C
ATOM   1624  CD  GLN B 174      64.430  71.122  31.390  1.00  0.00           C
ATOM   1625  OE1 GLN B 174      63.886  71.889  30.597  1.00  0.00           O
ATOM   1626  NE2 GLN B 174      65.717  70.929  31.118  1.00  0.00           N
ATOM   1627 1HE2 GLN B 174      66.314  70.410  31.729  1.00  0.00           H
ATOM   1628 2HE2 GLN B 174      66.087  71.165  30.219  1.00  0.00           H
ATOM   1629  C   GLN B 174      63.991  73.110  36.019  1.00  0.00           C
ATOM   1630  O   GLN B 174      63.105  73.765  36.566  1.00  0.00           O
ATOM   1631  N   ALA B 175      65.282  73.419  36.094  1.00  0.00           N
ATOM   1632  H   ALA B 175      65.931  72.738  35.754  1.00  0.00           H
ATOM   1633  CA  ALA B 175      65.797  74.587  36.823  1.00  0.00           C
ATOM   1634  CB  ALA B 175      67.241  74.438  37.306  1.00  0.00           C
ATOM   1635  C   ALA B 175      65.902  75.788  35.881  1.00  0.00           C
ATOM   1636  O   ALA B 175      66.557  75.715  34.842  1.00  0.00           O
ATOM   1637  N   PRO B 176      65.333  76.894  36.352  1.00  0.00           N
ATOM   1638  CA  PRO B 176      65.165  78.106  35.538  1.00  0.00           C
ATOM   1639  CB  PRO B 176      64.489  79.032  36.552  1.00  0.00           C
ATOM   1640  CG  PRO B 176      63.558  78.116  37.349  1.00  0.00           C
ATOM   1641  CD  PRO B 176      64.415  76.857  37.499  1.00  0.00           C
ATOM   1642  C   PRO B 176      66.457  78.615  34.896  1.00  0.00           C
ATOM   1643  O   PRO B 176      67.582  78.404  35.346  1.00  0.00           O
ATOM   1644  N   ARG B 177      66.295  79.269  33.749  1.00  0.00           N
ATOM   1645  H   ARG B 177      65.384  79.329  33.341  1.00  0.00           H
ATOM   1646  CA  ARG B 177      67.419  79.878  33.023  1.00  0.00           C
ATOM   1647  CB  ARG B 177      67.437  79.398  31.571  1.00  0.00           C
ATOM   1648  CG  ARG B 177      67.678  77.890  31.478  1.00  0.00           C
ATOM   1649  CD  ARG B 177      67.773  77.513  29.998  1.00  0.00           C
ATOM   1650  NE  ARG B 177      68.991  78.111  29.431  1.00  0.00           N
ATOM   1651  HE  ARG B 177      69.824  77.978  29.968  1.00  0.00           H
ATOM   1652  CZ  ARG B 177      68.956  78.879  28.334  1.00  0.00           C
ATOM   1653  NH1 ARG B 177      67.838  79.027  27.609  1.00  0.00           N
ATOM   1654 1HH1 ARG B 177      67.025  78.560  27.957  1.00  0.00           H
ATOM   1655 2HH1 ARG B 177      67.716  79.413  26.695  1.00  0.00           H
ATOM   1656  NH2 ARG B 177      70.050  79.291  27.678  1.00  0.00           N
ATOM   1657 1HH2 ARG B 177      70.853  79.170  28.261  1.00  0.00           H
ATOM   1658 2HH2 ARG B 177      70.039  79.653  26.746  1.00  0.00           H
ATOM   1659  C   ARG B 177      67.517  81.404  33.077  1.00  0.00           C
ATOM   1660  O   ARG B 177      66.511  82.091  32.907  1.00  0.00           O
ATOM   1661  N   PRO B 178      68.700  82.009  33.139  1.00  0.00           N
ATOM   1662  CA  PRO B 178      68.901  83.439  32.862  1.00  0.00           C
ATOM   1663  CB  PRO B 178      70.238  83.936  33.416  1.00  0.00           C
ATOM   1664  CG  PRO B 178      70.588  82.794  34.373  1.00  0.00           C
ATOM   1665  CD  PRO B 178      69.902  81.534  33.839  1.00  0.00           C
ATOM   1666  C   PRO B 178      68.911  83.708  31.356  1.00  0.00           C
ATOM   1667  O   PRO B 178      69.087  82.811  30.533  1.00  0.00           O
ATOM   1668  N   LEU B 179      68.781  84.976  30.975  1.00  0.00           N
ATOM   1669  H   LEU B 179      68.612  85.664  31.681  1.00  0.00           H
ATOM   1670  CA  LEU B 179      68.525  85.407  29.593  1.00  0.00           C
ATOM   1671  CB  LEU B 179      67.133  85.000  29.104  1.00  0.00           C
ATOM   1672  CG  LEU B 179      67.312  84.227  27.796  1.00  0.00           C
ATOM   1673  CD1 LEU B 179      66.465  82.953  27.809  1.00  0.00           C
ATOM   1674  CD2 LEU B 179      67.046  85.152  26.608  1.00  0.00           C
ATOM   1675  C   LEU B 179      68.790  86.897  29.364  1.00  0.00           C
ATOM   1676  O   LEU B 179      69.944  87.133  29.008  1.00  0.00           O
ATOM   1677  N   ILE B 180      67.929  87.854  29.698  1.00  0.00           N
ATOM   1678  H   ILE B 180      67.096  87.596  30.189  1.00  0.00           H
ATOM   1679  CA  ILE B 180      68.113  89.283  29.409  1.00  0.00           C
ATOM   1680  CB  ILE B 180      67.008  89.807  28.489  1.00  0.00           C
ATOM   1681  CG1 ILE B 180      66.766  88.961  27.238  1.00  0.00           C
ATOM   1682  CG2 ILE B 180      67.261  91.249  28.046  1.00  0.00           C
ATOM   1683  CD  ILE B 180      67.898  88.659  26.254  1.00  0.00           C
ATOM   1684  C   ILE B 180      68.074  90.082  30.713  1.00  0.00           C
ATOM   1685  O   ILE B 180      67.151  89.792  31.472  1.00  0.00           O
ATOM   1686  N   TYR B 181      69.194  90.692  31.093  1.00  0.00           N
ATOM   1687  H   TYR B 181      70.055  90.473  30.634  1.00  0.00           H
ATOM   1688  CA  TYR B 181      69.342  91.574  32.260  1.00  0.00           C
ATOM   1689  CB  TYR B 181      70.682  91.382  32.972  1.00  0.00           C
ATOM   1690  CG  TYR B 181      70.859  89.963  33.517  1.00  0.00           C
ATOM   1691  CD1 TYR B 181      70.250  89.580  34.706  1.00  0.00           C
ATOM   1692  HD1 TYR B 181      69.773  90.300  35.372  1.00  0.00           H
ATOM   1693  CD2 TYR B 181      71.684  89.031  32.899  1.00  0.00           C
ATOM   1694  HD2 TYR B 181      72.326  89.541  32.181  1.00  0.00           H
ATOM   1695  CE1 TYR B 181      70.454  88.304  35.217  1.00  0.00           C
ATOM   1696  HE1 TYR B 181      69.911  88.053  36.128  1.00  0.00           H
ATOM   1697  CE2 TYR B 181      71.957  87.763  33.401  1.00  0.00           C
ATOM   1698  HE2 TYR B 181      72.561  87.062  32.826  1.00  0.00           H
ATOM   1699  CZ  TYR B 181      71.364  87.441  34.617  1.00  0.00           C
ATOM   1700  OH  TYR B 181      71.899  86.418  35.336  1.00  0.00           O
ATOM   1701  HH  TYR B 181      71.362  86.253  36.164  1.00  0.00           H
ATOM   1702  C   TYR B 181      69.369  93.005  31.720  1.00  0.00           C
ATOM   1703  O   TYR B 181      69.500  93.222  30.516  1.00  0.00           O
ATOM   1704  N   ASP B 182      69.098  93.942  32.624  1.00  0.00           N
ATOM   1705  H   ASP B 182      68.802  93.694  33.547  1.00  0.00           H
ATOM   1706  CA  ASP B 182      69.121  95.384  32.339  1.00  0.00           C
ATOM   1707  CB  ASP B 182      70.567  95.882  32.371  1.00  0.00           C
ATOM   1708  CG  ASP B 182      71.294  95.705  33.706  1.00  0.00           C
ATOM   1709  OD1 ASP B 182      72.197  94.842  33.748  1.00  0.00           O
ATOM   1710  OD2 ASP B 182      70.918  96.348  34.710  1.00  0.00           O
ATOM   1711  C   ASP B 182      68.432  95.816  31.043  1.00  0.00           C
ATOM   1712  O   ASP B 182      68.902  96.515  30.147  1.00  0.00           O
ATOM   1713  N   ALA B 183      67.257  95.234  30.817  1.00  0.00           N
ATOM   1714  H   ALA B 183      66.784  94.748  31.553  1.00  0.00           H
ATOM   1715  CA  ALA B 183      66.277  95.426  29.738  1.00  0.00           C
ATOM   1716  CB  ALA B 183      65.468  96.723  29.810  1.00  0.00           C
ATOM   1717  C   ALA B 183      66.666  95.109  28.293  1.00  0.00           C
ATOM   1718  O   ALA B 183      65.849  94.915  27.393  1.00  0.00           O
ATOM   1719  N   SER B 184      67.967  95.172  28.025  1.00  0.00           N
ATOM   1720  H   SER B 184      68.564  95.731  28.600  1.00  0.00           H
ATOM   1721  CA  SER B 184      68.484  94.963  26.664  1.00  0.00           C
ATOM   1722  CB  SER B 184      68.871  96.217  25.878  1.00  0.00           C
ATOM   1723  OG  SER B 184      69.703  96.975  26.760  1.00  0.00           O
ATOM   1724  HG  SER B 184      69.936  97.826  26.289  1.00  0.00           H
ATOM   1725  C   SER B 184      69.674  94.014  26.510  1.00  0.00           C
ATOM   1726  O   SER B 184      69.735  93.412  25.439  1.00  0.00           O
ATOM   1727  N   THR B 185      70.266  93.561  27.612  1.00  0.00           N
ATOM   1728  H   THR B 185      69.817  93.637  28.502  1.00  0.00           H
ATOM   1729  CA  THR B 185      71.589  92.922  27.567  1.00  0.00           C
ATOM   1730  CB  THR B 185      72.654  93.452  28.529  1.00  0.00           C
ATOM   1731  OG1 THR B 185      72.154  93.601  29.861  1.00  0.00           O
ATOM   1732  HG1 THR B 185      71.326  93.072  30.046  1.00  0.00           H
ATOM   1733  CG2 THR B 185      73.135  94.772  27.924  1.00  0.00           C
ATOM   1734  C   THR B 185      71.625  91.400  27.720  1.00  0.00           C
ATOM   1735  O   THR B 185      71.059  90.857  28.667  1.00  0.00           O
ATOM   1736  N   ARG B 186      72.272  90.812  26.717  1.00  0.00           N
ATOM   1737  H   ARG B 186      72.650  91.279  25.918  1.00  0.00           H
ATOM   1738  CA  ARG B 186      72.418  89.350  26.684  1.00  0.00           C
ATOM   1739  CB  ARG B 186      72.717  88.824  25.279  1.00  0.00           C
ATOM   1740  CG  ARG B 186      71.544  88.549  24.336  1.00  0.00           C
ATOM   1741  CD  ARG B 186      70.773  89.794  23.892  1.00  0.00           C
ATOM   1742  NE  ARG B 186      71.488  90.787  23.079  1.00  0.00           N
ATOM   1743  HE  ARG B 186      72.258  91.256  23.512  1.00  0.00           H
ATOM   1744  CZ  ARG B 186      71.096  91.109  21.838  1.00  0.00           C
ATOM   1745  NH1 ARG B 186      70.072  90.482  21.244  1.00  0.00           N
ATOM   1746 1HH1 ARG B 186      69.609  89.713  21.686  1.00  0.00           H
ATOM   1747 2HH1 ARG B 186      69.674  90.758  20.369  1.00  0.00           H
ATOM   1748  NH2 ARG B 186      71.675  92.107  21.157  1.00  0.00           N
ATOM   1749 1HH2 ARG B 186      72.432  92.622  21.560  1.00  0.00           H
ATOM   1750 2HH2 ARG B 186      71.410  92.128  20.193  1.00  0.00           H
ATOM   1751  C   ARG B 186      73.222  88.691  27.808  1.00  0.00           C
ATOM   1752  O   ARG B 186      74.334  89.162  28.038  1.00  0.00           O
ATOM   1753  N   ALA B 187      72.744  87.657  28.495  1.00  0.00           N
ATOM   1754  H   ALA B 187      71.790  87.381  28.612  1.00  0.00           H
ATOM   1755  CA  ALA B 187      73.677  86.756  29.186  1.00  0.00           C
ATOM   1756  CB  ALA B 187      72.753  86.114  30.223  1.00  0.00           C
ATOM   1757  C   ALA B 187      74.548  85.823  28.342  1.00  0.00           C
ATOM   1758  O   ALA B 187      74.575  85.897  27.114  1.00  0.00           O
ATOM   1759  N   THR B 188      75.455  85.144  29.038  1.00  0.00           N
ATOM   1760  H   THR B 188      75.599  85.195  30.026  1.00  0.00           H
ATOM   1761  CA  THR B 188      76.435  84.266  28.382  1.00  0.00           C
ATOM   1762  CB  THR B 188      77.339  83.532  29.375  1.00  0.00           C
ATOM   1763  OG1 THR B 188      76.513  82.928  30.373  1.00  0.00           O
ATOM   1764  HG1 THR B 188      76.166  82.145  29.856  1.00  0.00           H
ATOM   1765  CG2 THR B 188      78.348  84.479  30.028  1.00  0.00           C
ATOM   1766  C   THR B 188      75.946  83.298  27.304  1.00  0.00           C
ATOM   1767  O   THR B 188      75.083  82.450  27.524  1.00  0.00           O
ATOM   1768  N   GLY B 189      76.417  83.457  26.070  1.00  0.00           N
ATOM   1769  H   GLY B 189      76.892  84.309  25.853  1.00  0.00           H
ATOM   1770  CA  GLY B 189      76.163  82.635  24.878  1.00  0.00           C
ATOM   1771  C   GLY B 189      74.726  82.449  24.388  1.00  0.00           C
ATOM   1772  O   GLY B 189      74.397  81.461  23.734  1.00  0.00           O
ATOM   1773  N   ILE B 190      73.886  83.443  24.666  1.00  0.00           N
ATOM   1774  H   ILE B 190      74.156  84.246  25.196  1.00  0.00           H
ATOM   1775  CA  ILE B 190      72.494  83.466  24.193  1.00  0.00           C
ATOM   1776  CB  ILE B 190      71.672  84.279  25.195  1.00  0.00           C
ATOM   1777  CG1 ILE B 190      71.467  83.383  26.418  1.00  0.00           C
ATOM   1778  CG2 ILE B 190      70.344  84.795  24.638  1.00  0.00           C
ATOM   1779  CD  ILE B 190      70.896  82.001  26.091  1.00  0.00           C
ATOM   1780  C   ILE B 190      72.483  84.150  22.824  1.00  0.00           C
ATOM   1781  O   ILE B 190      73.056  85.229  22.679  1.00  0.00           O
ATOM   1782  N   PRO B 191      71.943  83.413  21.858  1.00  0.00           N
ATOM   1783  CA  PRO B 191      71.960  83.813  20.444  1.00  0.00           C
ATOM   1784  CB  PRO B 191      71.505  82.568  19.680  1.00  0.00           C
ATOM   1785  CG  PRO B 191      70.553  81.896  20.671  1.00  0.00           C
ATOM   1786  CD  PRO B 191      71.211  82.149  22.029  1.00  0.00           C
ATOM   1787  C   PRO B 191      71.023  84.988  20.157  1.00  0.00           C
ATOM   1788  O   PRO B 191      69.852  85.185  20.479  1.00  0.00           O
ATOM   1789  N   ASP B 192      71.669  85.701  19.239  1.00  0.00           N
ATOM   1790  H   ASP B 192      72.630  85.492  19.054  1.00  0.00           H
ATOM   1791  CA  ASP B 192      71.294  87.046  18.779  1.00  0.00           C
ATOM   1792  CB  ASP B 192      72.222  87.484  17.644  1.00  0.00           C
ATOM   1793  CG  ASP B 192      72.380  86.445  16.532  1.00  0.00           C
ATOM   1794  OD1 ASP B 192      71.454  86.458  15.692  1.00  0.00           O
ATOM   1795  OD2 ASP B 192      73.469  85.841  16.422  1.00  0.00           O
ATOM   1796  C   ASP B 192      69.874  87.418  18.346  1.00  0.00           C
ATOM   1797  O   ASP B 192      69.514  88.582  18.179  1.00  0.00           O
ATOM   1798  N   ARG B 193      69.067  86.414  18.013  1.00  0.00           N
ATOM   1799  H   ARG B 193      69.501  85.534  17.822  1.00  0.00           H
ATOM   1800  CA  ARG B 193      67.599  86.343  17.967  1.00  0.00           C
ATOM   1801  CB  ARG B 193      67.172  84.914  17.625  1.00  0.00           C
ATOM   1802  CG  ARG B 193      67.901  83.697  18.199  1.00  0.00           C
ATOM   1803  CD  ARG B 193      67.099  82.407  18.017  1.00  0.00           C
ATOM   1804  NE  ARG B 193      66.248  82.177  16.841  1.00  0.00           N
ATOM   1805  HE  ARG B 193      65.418  82.731  16.774  1.00  0.00           H
ATOM   1806  CZ  ARG B 193      66.565  81.356  15.830  1.00  0.00           C
ATOM   1807  NH1 ARG B 193      67.736  80.709  15.769  1.00  0.00           N
ATOM   1808 1HH1 ARG B 193      68.354  80.850  16.543  1.00  0.00           H
ATOM   1809 2HH1 ARG B 193      67.942  80.220  14.921  1.00  0.00           H
ATOM   1810  NH2 ARG B 193      65.659  81.220  14.852  1.00  0.00           N
ATOM   1811 1HH2 ARG B 193      64.813  81.724  15.029  1.00  0.00           H
ATOM   1812 2HH2 ARG B 193      65.859  80.527  14.159  1.00  0.00           H
ATOM   1813  C   ARG B 193      66.729  86.837  19.124  1.00  0.00           C
ATOM   1814  O   ARG B 193      65.556  87.077  18.844  1.00  0.00           O
ATOM   1815  N   PHE B 194      67.096  86.437  20.339  1.00  0.00           N
ATOM   1816  H   PHE B 194      67.896  85.879  20.560  1.00  0.00           H
ATOM   1817  CA  PHE B 194      66.557  86.998  21.586  1.00  0.00           C
ATOM   1818  CB  PHE B 194      66.930  86.059  22.735  1.00  0.00           C
ATOM   1819  CG  PHE B 194      66.365  84.638  22.795  1.00  0.00           C
ATOM   1820  CD1 PHE B 194      67.126  83.613  22.245  1.00  0.00           C
ATOM   1821  HD1 PHE B 194      68.106  83.896  21.859  1.00  0.00           H
ATOM   1822  CD2 PHE B 194      65.149  84.388  23.419  1.00  0.00           C
ATOM   1823  HD2 PHE B 194      64.582  85.231  23.813  1.00  0.00           H
ATOM   1824  CE1 PHE B 194      66.698  82.296  22.370  1.00  0.00           C
ATOM   1825  HE1 PHE B 194      67.336  81.462  22.081  1.00  0.00           H
ATOM   1826  CE2 PHE B 194      64.706  83.070  23.441  1.00  0.00           C
ATOM   1827  HE2 PHE B 194      63.716  82.784  23.797  1.00  0.00           H
ATOM   1828  CZ  PHE B 194      65.486  82.012  22.990  1.00  0.00           C
ATOM   1829  HZ  PHE B 194      65.182  80.974  23.120  1.00  0.00           H
ATOM   1830  C   PHE B 194      66.962  88.458  21.799  1.00  0.00           C
ATOM   1831  O   PHE B 194      67.968  88.765  22.436  1.00  0.00           O
ATOM   1832  N   SER B 195      66.255  89.313  21.066  1.00  0.00           N
ATOM   1833  H   SER B 195      65.484  88.989  20.518  1.00  0.00           H
ATOM   1834  CA  SER B 195      66.569  90.743  21.204  1.00  0.00           C
ATOM   1835  CB  SER B 195      66.577  91.363  19.806  1.00  0.00           C
ATOM   1836  OG  SER B 195      67.641  90.956  18.941  1.00  0.00           O
ATOM   1837  HG  SER B 195      67.199  91.059  18.050  1.00  0.00           H
ATOM   1838  C   SER B 195      65.540  91.517  22.031  1.00  0.00           C
ATOM   1839  O   SER B 195      64.379  91.127  22.152  1.00  0.00           O
ATOM   1840  N   GLY B 196      65.906  92.707  22.498  1.00  0.00           N
ATOM   1841  H   GLY B 196      66.893  92.851  22.572  1.00  0.00           H
ATOM   1842  CA  GLY B 196      65.118  93.436  23.502  1.00  0.00           C
ATOM   1843  C   GLY B 196      65.510  94.892  23.761  1.00  0.00           C
ATOM   1844  O   GLY B 196      66.401  95.532  23.205  1.00  0.00           O
ATOM   1845  N   SER B 197      64.510  95.450  24.437  1.00  0.00           N
ATOM   1846  H   SER B 197      63.790  94.960  24.928  1.00  0.00           H
ATOM   1847  CA  SER B 197      64.333  96.887  24.695  1.00  0.00           C
ATOM   1848  CB  SER B 197      64.065  97.639  23.390  1.00  0.00           C
ATOM   1849  OG  SER B 197      64.215  99.051  23.562  1.00  0.00           O
ATOM   1850  HG  SER B 197      63.363  99.564  23.470  1.00  0.00           H
ATOM   1851  C   SER B 197      63.251  97.263  25.709  1.00  0.00           C
ATOM   1852  O   SER B 197      62.578  96.332  26.149  1.00  0.00           O
ATOM   1853  N   GLY B 198      63.363  98.468  26.261  1.00  0.00           N
ATOM   1854  H   GLY B 198      64.030  99.137  25.934  1.00  0.00           H
ATOM   1855  CA  GLY B 198      62.437  98.906  27.315  1.00  0.00           C
ATOM   1856  C   GLY B 198      62.883  99.984  28.306  1.00  0.00           C
ATOM   1857  O   GLY B 198      64.092 100.161  28.450  1.00  0.00           O
ATOM   1858  N   SER B 199      61.893 100.633  28.912  1.00  0.00           N
ATOM   1859  H   SER B 199      60.940 100.367  28.772  1.00  0.00           H
ATOM   1860  CA  SER B 199      62.021 101.805  29.790  1.00  0.00           C
ATOM   1861  CB  SER B 199      62.227 103.100  29.001  1.00  0.00           C
ATOM   1862  OG  SER B 199      62.784 104.096  29.863  1.00  0.00           O
ATOM   1863  HG  SER B 199      63.183 104.873  29.376  1.00  0.00           H
ATOM   1864  C   SER B 199      60.848 102.128  30.717  1.00  0.00           C
ATOM   1865  O   SER B 199      59.713 101.774  30.400  1.00  0.00           O
ATOM   1866  N   GLY B 200      61.155 102.485  31.961  1.00  0.00           N
ATOM   1867  H   GLY B 200      62.075 102.305  32.309  1.00  0.00           H
ATOM   1868  CA  GLY B 200      60.169 102.979  32.933  1.00  0.00           C
ATOM   1869  C   GLY B 200      59.258 101.853  33.426  1.00  0.00           C
ATOM   1870  O   GLY B 200      59.574 101.037  34.290  1.00  0.00           O
ATOM   1871  N   THR B 201      58.058 101.968  32.864  1.00  0.00           N
ATOM   1872  H   THR B 201      57.830 102.717  32.241  1.00  0.00           H
ATOM   1873  CA  THR B 201      56.872 101.110  33.008  1.00  0.00           C
ATOM   1874  CB  THR B 201      55.526 101.805  33.221  1.00  0.00           C
ATOM   1875  OG1 THR B 201      55.522 102.792  32.186  1.00  0.00           O
ATOM   1876  HG1 THR B 201      55.380 102.378  31.288  1.00  0.00           H
ATOM   1877  CG2 THR B 201      55.243 102.285  34.646  1.00  0.00           C
ATOM   1878  C   THR B 201      56.725 100.064  31.901  1.00  0.00           C
ATOM   1879  O   THR B 201      56.123  99.011  32.110  1.00  0.00           O
ATOM   1880  N   ASP B 202      57.425 100.172  30.776  1.00  0.00           N
ATOM   1881  H   ASP B 202      58.352 100.546  30.803  1.00  0.00           H
ATOM   1882  CA  ASP B 202      57.104  99.377  29.582  1.00  0.00           C
ATOM   1883  CB  ASP B 202      56.457 100.271  28.522  1.00  0.00           C
ATOM   1884  CG  ASP B 202      55.171 100.946  29.004  1.00  0.00           C
ATOM   1885  OD1 ASP B 202      55.174 102.072  29.546  1.00  0.00           O
ATOM   1886  OD2 ASP B 202      54.077 100.378  28.797  1.00  0.00           O
ATOM   1887  C   ASP B 202      58.350  98.764  28.940  1.00  0.00           C
ATOM   1888  O   ASP B 202      59.301  99.512  28.718  1.00  0.00           O
ATOM   1889  N   PHE B 203      58.342  97.449  28.742  1.00  0.00           N
ATOM   1890  H   PHE B 203      57.529  96.965  29.066  1.00  0.00           H
ATOM   1891  CA  PHE B 203      59.438  96.628  28.206  1.00  0.00           C
ATOM   1892  CB  PHE B 203      60.021  95.796  29.350  1.00  0.00           C
ATOM   1893  CG  PHE B 203      60.510  96.631  30.534  1.00  0.00           C
ATOM   1894  CD1 PHE B 203      59.492  97.158  31.320  1.00  0.00           C
ATOM   1895  HD1 PHE B 203      58.498  96.711  31.336  1.00  0.00           H
ATOM   1896  CD2 PHE B 203      61.777  97.200  30.600  1.00  0.00           C
ATOM   1897  HD2 PHE B 203      62.631  96.761  30.085  1.00  0.00           H
ATOM   1898  CE1 PHE B 203      59.776  98.216  32.175  1.00  0.00           C
ATOM   1899  HE1 PHE B 203      59.064  98.518  32.944  1.00  0.00           H
ATOM   1900  CE2 PHE B 203      62.043  98.326  31.370  1.00  0.00           C
ATOM   1901  HE2 PHE B 203      63.022  98.796  31.462  1.00  0.00           H
ATOM   1902  CZ  PHE B 203      61.032  98.811  32.192  1.00  0.00           C
ATOM   1903  HZ  PHE B 203      61.285  99.525  32.975  1.00  0.00           H
ATOM   1904  C   PHE B 203      59.031  95.648  27.104  1.00  0.00           C
ATOM   1905  O   PHE B 203      57.838  95.367  27.000  1.00  0.00           O
ATOM   1906  N   THR B 204      59.905  95.465  26.119  1.00  0.00           N
ATOM   1907  H   THR B 204      60.684  96.085  26.025  1.00  0.00           H
ATOM   1908  CA  THR B 204      59.690  94.496  25.035  1.00  0.00           C
ATOM   1909  CB  THR B 204      59.591  95.304  23.740  1.00  0.00           C
ATOM   1910  OG1 THR B 204      60.701  96.082  23.284  1.00  0.00           O
ATOM   1911  HG1 THR B 204      61.338  95.507  22.770  1.00  0.00           H
ATOM   1912  CG2 THR B 204      58.309  96.134  23.647  1.00  0.00           C
ATOM   1913  C   THR B 204      60.790  93.457  24.805  1.00  0.00           C
ATOM   1914  O   THR B 204      61.979  93.732  24.955  1.00  0.00           O
ATOM   1915  N   LEU B 205      60.444  92.206  24.514  1.00  0.00           N
ATOM   1916  H   LEU B 205      59.517  91.902  24.735  1.00  0.00           H
ATOM   1917  CA  LEU B 205      61.293  91.132  23.977  1.00  0.00           C
ATOM   1918  CB  LEU B 205      61.419  89.870  24.832  1.00  0.00           C
ATOM   1919  CG  LEU B 205      62.813  89.275  25.037  1.00  0.00           C
ATOM   1920  CD1 LEU B 205      63.635  90.215  25.922  1.00  0.00           C
ATOM   1921  CD2 LEU B 205      62.640  87.938  25.761  1.00  0.00           C
ATOM   1922  C   LEU B 205      60.817  90.676  22.597  1.00  0.00           C
ATOM   1923  O   LEU B 205      59.689  90.199  22.481  1.00  0.00           O
ATOM   1924  N   THR B 206      61.639  90.874  21.570  1.00  0.00           N
ATOM   1925  H   THR B 206      62.544  91.297  21.617  1.00  0.00           H
ATOM   1926  CA  THR B 206      61.326  90.354  20.231  1.00  0.00           C
ATOM   1927  CB  THR B 206      61.369  91.521  19.242  1.00  0.00           C
ATOM   1928  OG1 THR B 206      60.737  92.697  19.754  1.00  0.00           O
ATOM   1929  HG1 THR B 206      60.583  93.254  18.938  1.00  0.00           H
ATOM   1930  CG2 THR B 206      60.676  91.171  17.923  1.00  0.00           C
ATOM   1931  C   THR B 206      62.242  89.202  19.814  1.00  0.00           C
ATOM   1932  O   THR B 206      63.435  89.376  19.568  1.00  0.00           O
ATOM   1933  N   ILE B 207      61.630  88.034  19.642  1.00  0.00           N
ATOM   1934  H   ILE B 207      60.642  87.974  19.499  1.00  0.00           H
ATOM   1935  CA  ILE B 207      62.366  86.766  19.527  1.00  0.00           C
ATOM   1936  CB  ILE B 207      61.810  85.686  20.456  1.00  0.00           C
ATOM   1937  CG1 ILE B 207      61.745  86.171  21.905  1.00  0.00           C
ATOM   1938  CG2 ILE B 207      62.812  84.541  20.295  1.00  0.00           C
ATOM   1939  CD  ILE B 207      61.117  85.071  22.764  1.00  0.00           C
ATOM   1940  C   ILE B 207      62.127  86.284  18.095  1.00  0.00           C
ATOM   1941  O   ILE B 207      61.003  85.971  17.706  1.00  0.00           O
ATOM   1942  N   SER B 208      63.188  86.315  17.292  1.00  0.00           N
ATOM   1943  H   SER B 208      63.990  86.839  17.577  1.00  0.00           H
ATOM   1944  CA  SER B 208      63.103  85.802  15.917  1.00  0.00           C
ATOM   1945  CB  SER B 208      64.179  86.280  14.940  1.00  0.00           C
ATOM   1946  OG  SER B 208      63.934  85.742  13.638  1.00  0.00           O
ATOM   1947  HG  SER B 208      64.195  86.406  12.937  1.00  0.00           H
ATOM   1948  C   SER B 208      63.023  84.279  15.796  1.00  0.00           C
ATOM   1949  O   SER B 208      63.795  83.569  16.439  1.00  0.00           O
ATOM   1950  N   ARG B 209      62.078  83.752  15.022  1.00  0.00           N
ATOM   1951  H   ARG B 209      61.711  84.394  14.349  1.00  0.00           H
ATOM   1952  CA  ARG B 209      61.740  82.326  14.910  1.00  0.00           C
ATOM   1953  CB  ARG B 209      62.602  81.783  13.768  1.00  0.00           C
ATOM   1954  CG  ARG B 209      62.384  80.328  13.348  1.00  0.00           C
ATOM   1955  CD  ARG B 209      63.518  79.909  12.410  1.00  0.00           C
ATOM   1956  NE  ARG B 209      63.513  80.818  11.255  1.00  0.00           N
ATOM   1957  HE  ARG B 209      62.798  81.507  11.134  1.00  0.00           H
ATOM   1958  CZ  ARG B 209      64.291  80.487  10.216  1.00  0.00           C
ATOM   1959  NH1 ARG B 209      65.246  79.554  10.332  1.00  0.00           N
ATOM   1960 1HH1 ARG B 209      65.477  79.156  11.219  1.00  0.00           H
ATOM   1961 2HH1 ARG B 209      65.578  79.026   9.550  1.00  0.00           H
ATOM   1962  NH2 ARG B 209      64.270  81.183   9.071  1.00  0.00           N
ATOM   1963 1HH2 ARG B 209      63.722  82.008   8.933  1.00  0.00           H
ATOM   1964 2HH2 ARG B 209      64.713  80.751   8.285  1.00  0.00           H
ATOM   1965  C   ARG B 209      61.816  81.489  16.188  1.00  0.00           C
ATOM   1966  O   ARG B 209      62.901  81.085  16.604  1.00  0.00           O
ATOM   1967  N   LEU B 210      60.675  81.190  16.803  1.00  0.00           N
ATOM   1968  H   LEU B 210      59.774  81.491  16.491  1.00  0.00           H
ATOM   1969  CA  LEU B 210      60.741  80.329  17.992  1.00  0.00           C
ATOM   1970  CB  LEU B 210      59.642  80.795  18.949  1.00  0.00           C
ATOM   1971  CG  LEU B 210      59.928  80.420  20.404  1.00  0.00           C
ATOM   1972  CD1 LEU B 210      60.981  81.417  20.892  1.00  0.00           C
ATOM   1973  CD2 LEU B 210      58.786  80.483  21.420  1.00  0.00           C
ATOM   1974  C   LEU B 210      60.743  78.838  17.648  1.00  0.00           C
ATOM   1975  O   LEU B 210      59.720  78.359  17.161  1.00  0.00           O
ATOM   1976  N   GLU B 211      61.886  78.157  17.656  1.00  0.00           N
ATOM   1977  H   GLU B 211      62.767  78.628  17.615  1.00  0.00           H
ATOM   1978  CA  GLU B 211      61.941  76.703  17.451  1.00  0.00           C
ATOM   1979  CB  GLU B 211      63.395  76.476  17.030  1.00  0.00           C
ATOM   1980  CG  GLU B 211      63.533  76.902  15.567  1.00  0.00           C
ATOM   1981  CD  GLU B 211      64.870  76.420  15.000  1.00  0.00           C
ATOM   1982  OE1 GLU B 211      64.890  76.135  13.783  1.00  0.00           O
ATOM   1983  OE2 GLU B 211      65.877  76.623  15.712  1.00  0.00           O
ATOM   1984  C   GLU B 211      61.410  75.925  18.657  1.00  0.00           C
ATOM   1985  O   GLU B 211      61.343  76.488  19.749  1.00  0.00           O
ATOM   1986  N   PRO B 212      60.989  74.682  18.442  1.00  0.00           N
ATOM   1987  CA  PRO B 212      60.193  73.966  19.449  1.00  0.00           C
ATOM   1988  CB  PRO B 212      59.855  72.620  18.806  1.00  0.00           C
ATOM   1989  CG  PRO B 212      60.749  72.517  17.568  1.00  0.00           C
ATOM   1990  CD  PRO B 212      61.054  73.961  17.163  1.00  0.00           C
ATOM   1991  C   PRO B 212      60.781  73.724  20.841  1.00  0.00           C
ATOM   1992  O   PRO B 212      60.086  73.513  21.834  1.00  0.00           O
ATOM   1993  N   GLU B 213      62.111  73.720  20.859  1.00  0.00           N
ATOM   1994  H   GLU B 213      62.637  73.482  20.043  1.00  0.00           H
ATOM   1995  CA  GLU B 213      62.971  73.783  22.050  1.00  0.00           C
ATOM   1996  CB  GLU B 213      64.454  73.814  21.675  1.00  0.00           C
ATOM   1997  CG  GLU B 213      64.882  72.632  20.804  1.00  0.00           C
ATOM   1998  CD  GLU B 213      65.016  73.072  19.345  1.00  0.00           C
ATOM   1999  OE1 GLU B 213      66.111  72.833  18.790  1.00  0.00           O
ATOM   2000  OE2 GLU B 213      64.038  73.602  18.774  1.00  0.00           O
ATOM   2001  C   GLU B 213      62.773  74.979  22.985  1.00  0.00           C
ATOM   2002  O   GLU B 213      62.417  74.867  24.157  1.00  0.00           O
ATOM   2003  N   ASP B 214      62.623  76.115  22.310  1.00  0.00           N
ATOM   2004  H   ASP B 214      62.354  76.104  21.347  1.00  0.00           H
ATOM   2005  CA  ASP B 214      62.608  77.449  22.928  1.00  0.00           C
ATOM   2006  CB  ASP B 214      63.276  78.403  21.935  1.00  0.00           C
ATOM   2007  CG  ASP B 214      64.701  78.027  21.523  1.00  0.00           C
ATOM   2008  OD1 ASP B 214      65.533  77.874  22.444  1.00  0.00           O
ATOM   2009  OD2 ASP B 214      64.983  77.852  20.318  1.00  0.00           O
ATOM   2010  C   ASP B 214      61.294  77.981  23.502  1.00  0.00           C
ATOM   2011  O   ASP B 214      61.253  79.055  24.101  1.00  0.00           O
ATOM   2012  N   PHE B 215      60.400  77.021  23.719  1.00  0.00           N
ATOM   2013  H   PHE B 215      60.559  76.044  23.574  1.00  0.00           H
ATOM   2014  CA  PHE B 215      59.081  77.159  24.353  1.00  0.00           C
ATOM   2015  CB  PHE B 215      57.949  76.383  23.677  1.00  0.00           C
ATOM   2016  CG  PHE B 215      57.447  76.938  22.342  1.00  0.00           C
ATOM   2017  CD1 PHE B 215      56.152  77.432  22.231  1.00  0.00           C
ATOM   2018  HD1 PHE B 215      55.515  77.314  23.107  1.00  0.00           H
ATOM   2019  CD2 PHE B 215      58.251  76.837  21.213  1.00  0.00           C
ATOM   2020  HD2 PHE B 215      59.319  76.626  21.272  1.00  0.00           H
ATOM   2021  CE1 PHE B 215      55.743  78.066  21.063  1.00  0.00           C
ATOM   2022  HE1 PHE B 215      54.790  78.595  21.053  1.00  0.00           H
ATOM   2023  CE2 PHE B 215      57.733  77.345  20.027  1.00  0.00           C
ATOM   2024  HE2 PHE B 215      58.283  77.127  19.112  1.00  0.00           H
ATOM   2025  CZ  PHE B 215      56.542  78.053  19.925  1.00  0.00           C
ATOM   2026  HZ  PHE B 215      56.241  78.546  19.001  1.00  0.00           H
ATOM   2027  C   PHE B 215      59.131  76.928  25.865  1.00  0.00           C
ATOM   2028  O   PHE B 215      59.633  75.882  26.273  1.00  0.00           O
ATOM   2029  N   ALA B 216      58.389  77.771  26.577  1.00  0.00           N
ATOM   2030  H   ALA B 216      57.503  78.117  26.270  1.00  0.00           H
ATOM   2031  CA  ALA B 216      58.574  78.086  28.001  1.00  0.00           C
ATOM   2032  CB  ALA B 216      60.005  78.545  28.288  1.00  0.00           C
ATOM   2033  C   ALA B 216      57.758  79.227  28.612  1.00  0.00           C
ATOM   2034  O   ALA B 216      57.208  80.098  27.939  1.00  0.00           O
ATOM   2035  N   VAL B 217      57.740  79.162  29.941  1.00  0.00           N
ATOM   2036  H   VAL B 217      58.238  78.512  30.514  1.00  0.00           H
ATOM   2037  CA  VAL B 217      57.015  80.205  30.681  1.00  0.00           C
ATOM   2038  CB  VAL B 217      56.234  79.653  31.875  1.00  0.00           C
ATOM   2039  CG1 VAL B 217      55.274  80.727  32.389  1.00  0.00           C
ATOM   2040  CG2 VAL B 217      55.428  78.385  31.585  1.00  0.00           C
ATOM   2041  C   VAL B 217      58.027  81.289  31.057  1.00  0.00           C
ATOM   2042  O   VAL B 217      58.866  81.026  31.917  1.00  0.00           O
ATOM   2043  N   TYR B 218      58.027  82.405  30.332  1.00  0.00           N
ATOM   2044  H   TYR B 218      57.348  82.534  29.609  1.00  0.00           H
ATOM   2045  CA  TYR B 218      59.012  83.475  30.545  1.00  0.00           C
ATOM   2046  CB  TYR B 218      59.355  84.218  29.253  1.00  0.00           C
ATOM   2047  CG  TYR B 218      60.194  83.329  28.332  1.00  0.00           C
ATOM   2048  CD1 TYR B 218      59.597  82.391  27.496  1.00  0.00           C
ATOM   2049  HD1 TYR B 218      58.509  82.340  27.521  1.00  0.00           H
ATOM   2050  CD2 TYR B 218      61.556  83.564  28.189  1.00  0.00           C
ATOM   2051  HD2 TYR B 218      62.037  84.301  28.832  1.00  0.00           H
ATOM   2052  CE1 TYR B 218      60.281  81.712  26.494  1.00  0.00           C
ATOM   2053  HE1 TYR B 218      59.782  81.215  25.662  1.00  0.00           H
ATOM   2054  CE2 TYR B 218      62.259  82.901  27.190  1.00  0.00           C
ATOM   2055  HE2 TYR B 218      63.337  83.000  27.061  1.00  0.00           H
ATOM   2056  CZ  TYR B 218      61.639  81.974  26.359  1.00  0.00           C
ATOM   2057  OH  TYR B 218      62.413  81.117  25.641  1.00  0.00           O
ATOM   2058  HH  TYR B 218      61.767  80.642  25.043  1.00  0.00           H
ATOM   2059  C   TYR B 218      58.626  84.516  31.598  1.00  0.00           C
ATOM   2060  O   TYR B 218      57.689  85.297  31.440  1.00  0.00           O
ATOM   2061  N   TYR B 219      59.524  84.677  32.566  1.00  0.00           N
ATOM   2062  H   TYR B 219      60.441  84.342  32.348  1.00  0.00           H
ATOM   2063  CA  TYR B 219      59.289  85.540  33.732  1.00  0.00           C
ATOM   2064  CB  TYR B 219      59.470  84.869  35.095  1.00  0.00           C
ATOM   2065  CG  TYR B 219      58.233  84.018  35.390  1.00  0.00           C
ATOM   2066  CD1 TYR B 219      57.278  84.369  36.338  1.00  0.00           C
ATOM   2067  HD1 TYR B 219      57.424  85.312  36.865  1.00  0.00           H
ATOM   2068  CD2 TYR B 219      58.170  82.788  34.746  1.00  0.00           C
ATOM   2069  HD2 TYR B 219      58.966  82.401  34.110  1.00  0.00           H
ATOM   2070  CE1 TYR B 219      56.227  83.502  36.612  1.00  0.00           C
ATOM   2071  HE1 TYR B 219      55.562  83.748  37.441  1.00  0.00           H
ATOM   2072  CE2 TYR B 219      57.167  81.880  35.065  1.00  0.00           C
ATOM   2073  HE2 TYR B 219      57.196  80.848  34.716  1.00  0.00           H
ATOM   2074  CZ  TYR B 219      56.207  82.256  35.998  1.00  0.00           C
ATOM   2075  OH  TYR B 219      55.064  81.520  36.043  1.00  0.00           O
ATOM   2076  HH  TYR B 219      54.620  81.931  36.839  1.00  0.00           H
ATOM   2077  C   TYR B 219      60.135  86.814  33.752  1.00  0.00           C
ATOM   2078  O   TYR B 219      61.351  86.743  33.583  1.00  0.00           O
ATOM   2079  N   CYS B 220      59.403  87.913  33.916  1.00  0.00           N
ATOM   2080  H   CYS B 220      58.448  87.966  33.625  1.00  0.00           H
ATOM   2081  CA  CYS B 220      60.135  89.105  34.369  1.00  0.00           C
ATOM   2082  CB  CYS B 220      59.309  90.343  34.014  1.00  0.00           C
ATOM   2083  SG  CYS B 220      58.735  90.642  32.303  1.00  0.00           S
ATOM   2084  C   CYS B 220      60.546  88.998  35.839  1.00  0.00           C
ATOM   2085  O   CYS B 220      60.026  88.186  36.602  1.00  0.00           O
ATOM   2086  N   GLN B 221      61.532  89.851  36.105  1.00  0.00           N
ATOM   2087  H   GLN B 221      62.126  90.142  35.355  1.00  0.00           H
ATOM   2088  CA  GLN B 221      62.004  90.138  37.468  1.00  0.00           C
ATOM   2089  CB  GLN B 221      62.993  89.019  37.797  1.00  0.00           C
ATOM   2090  CG  GLN B 221      63.507  89.246  39.220  1.00  0.00           C
ATOM   2091  CD  GLN B 221      64.992  89.588  39.355  1.00  0.00           C
ATOM   2092  OE1 GLN B 221      65.818  89.273  38.500  1.00  0.00           O
ATOM   2093  NE2 GLN B 221      65.420  89.660  40.612  1.00  0.00           N
ATOM   2094 1HE2 GLN B 221      64.819  89.612  41.410  1.00  0.00           H
ATOM   2095 2HE2 GLN B 221      66.409  89.713  40.749  1.00  0.00           H
ATOM   2096  C   GLN B 221      62.641  91.528  37.527  1.00  0.00           C
ATOM   2097  O   GLN B 221      63.590  91.863  36.820  1.00  0.00           O
ATOM   2098  N   GLN B 222      62.141  92.331  38.462  1.00  0.00           N
ATOM   2099  H   GLN B 222      61.285  92.126  38.937  1.00  0.00           H
ATOM   2100  CA  GLN B 222      62.673  93.679  38.713  1.00  0.00           C
ATOM   2101  CB  GLN B 222      61.652  94.812  38.585  1.00  0.00           C
ATOM   2102  CG  GLN B 222      60.466  94.858  39.550  1.00  0.00           C
ATOM   2103  CD  GLN B 222      60.685  95.649  40.842  1.00  0.00           C
ATOM   2104  OE1 GLN B 222      61.554  96.503  41.012  1.00  0.00           O
ATOM   2105  NE2 GLN B 222      59.903  95.187  41.813  1.00  0.00           N
ATOM   2106 1HE2 GLN B 222      59.317  94.377  41.787  1.00  0.00           H
ATOM   2107 2HE2 GLN B 222      59.926  95.726  42.655  1.00  0.00           H
ATOM   2108  C   GLN B 222      63.397  93.855  40.049  1.00  0.00           C
ATOM   2109  O   GLN B 222      62.886  93.392  41.068  1.00  0.00           O
ATOM   2110  N   ARG B 223      64.594  94.435  40.055  1.00  0.00           N
ATOM   2111  H   ARG B 223      64.892  94.923  39.234  1.00  0.00           H
ATOM   2112  CA  ARG B 223      65.449  94.576  41.243  1.00  0.00           C
ATOM   2113  CB  ARG B 223      66.948  94.390  40.999  1.00  0.00           C
ATOM   2114  CG  ARG B 223      67.570  95.411  40.044  1.00  0.00           C
ATOM   2115  CD  ARG B 223      69.098  95.338  40.004  1.00  0.00           C
ATOM   2116  NE  ARG B 223      69.616  96.348  39.069  1.00  0.00           N
ATOM   2117  HE  ARG B 223      68.945  96.987  38.693  1.00  0.00           H
ATOM   2118  CZ  ARG B 223      70.888  96.661  38.791  1.00  0.00           C
ATOM   2119  NH1 ARG B 223      71.839  95.831  39.242  1.00  0.00           N
ATOM   2120 1HH1 ARG B 223      71.628  94.979  39.720  1.00  0.00           H
ATOM   2121 2HH1 ARG B 223      72.688  96.187  39.634  1.00  0.00           H
ATOM   2122  NH2 ARG B 223      71.187  97.767  38.096  1.00  0.00           N
ATOM   2123 1HH2 ARG B 223      70.476  98.430  37.862  1.00  0.00           H
ATOM   2124 2HH2 ARG B 223      72.127  97.878  37.774  1.00  0.00           H
ATOM   2125  C   ARG B 223      65.253  95.850  42.067  1.00  0.00           C
ATOM   2126  O   ARG B 223      65.750  95.937  43.189  1.00  0.00           O
ATOM   2127  N   SER B 224      64.461  96.818  41.617  1.00  0.00           N
ATOM   2128  H   SER B 224      63.666  96.496  41.102  1.00  0.00           H
ATOM   2129  CA  SER B 224      64.354  98.224  42.032  1.00  0.00           C
ATOM   2130  CB  SER B 224      63.959  99.229  40.947  1.00  0.00           C
ATOM   2131  OG  SER B 224      65.113 100.040  40.710  1.00  0.00           O
ATOM   2132  HG  SER B 224      65.179 100.740  41.421  1.00  0.00           H
ATOM   2133  C   SER B 224      63.618  98.618  43.314  1.00  0.00           C
ATOM   2134  O   SER B 224      64.207  99.211  44.217  1.00  0.00           O
ATOM   2135  N   ASN B 225      62.326  98.312  43.231  1.00  0.00           N
ATOM   2136  H   ASN B 225      61.926  97.958  42.385  1.00  0.00           H
ATOM   2137  CA  ASN B 225      61.361  98.775  44.238  1.00  0.00           C
ATOM   2138  CB  ASN B 225      60.026  99.233  43.647  1.00  0.00           C
ATOM   2139  CG  ASN B 225      60.256 100.304  42.578  1.00  0.00           C
ATOM   2140  OD1 ASN B 225      61.081 101.195  42.773  1.00  0.00           O
ATOM   2141  ND2 ASN B 225      59.517 100.167  41.481  1.00  0.00           N
ATOM   2142 1HD2 ASN B 225      58.923  99.363  41.524  1.00  0.00           H
ATOM   2143 2HD2 ASN B 225      59.535 100.746  40.666  1.00  0.00           H
ATOM   2144  C   ASN B 225      61.142  97.559  45.141  1.00  0.00           C
ATOM   2145  O   ASN B 225      60.374  96.647  44.837  1.00  0.00           O
ATOM   2146  N   TRP B 226      61.575  97.818  46.372  1.00  0.00           N
ATOM   2147  H   TRP B 226      61.906  98.713  46.670  1.00  0.00           H
ATOM   2148  CA  TRP B 226      61.679  96.809  47.435  1.00  0.00           C
ATOM   2149  CB  TRP B 226      62.459  97.441  48.589  1.00  0.00           C
ATOM   2150  CG  TRP B 226      62.506  96.574  49.849  1.00  0.00           C
ATOM   2151  CD1 TRP B 226      61.496  96.373  50.691  1.00  0.00           C
ATOM   2152  HD1 TRP B 226      60.457  96.695  50.631  1.00  0.00           H
ATOM   2153  CD2 TRP B 226      63.515  95.640  50.052  1.00  0.00           C
ATOM   2154  NE1 TRP B 226      61.883  95.332  51.422  1.00  0.00           N
ATOM   2155  HE1 TRP B 226      61.339  94.892  52.137  1.00  0.00           H
ATOM   2156  CE2 TRP B 226      63.075  94.837  51.098  1.00  0.00           C
ATOM   2157  CE3 TRP B 226      64.717  95.252  49.471  1.00  0.00           C
ATOM   2158  HE3 TRP B 226      65.031  95.850  48.616  1.00  0.00           H
ATOM   2159  CZ2 TRP B 226      63.797  93.720  51.503  1.00  0.00           C
ATOM   2160  HZ2 TRP B 226      63.507  93.251  52.444  1.00  0.00           H
ATOM   2161  CZ3 TRP B 226      65.463  94.157  49.892  1.00  0.00           C
ATOM   2162  HZ3 TRP B 226      66.491  94.099  49.533  1.00  0.00           H
ATOM   2163  CH2 TRP B 226      65.030  93.380  50.959  1.00  0.00           C
ATOM   2164  HH2 TRP B 226      65.535  92.441  51.186  1.00  0.00           H
ATOM   2165  C   TRP B 226      60.333  96.307  47.961  1.00  0.00           C
ATOM   2166  O   TRP B 226      59.441  97.153  48.026  1.00  0.00           O
ATOM   2167  N   PRO B 227      60.096  95.000  48.018  1.00  0.00           N
ATOM   2168  CA  PRO B 227      60.987  93.877  47.692  1.00  0.00           C
ATOM   2169  CB  PRO B 227      60.383  92.727  48.501  1.00  0.00           C
ATOM   2170  CG  PRO B 227      58.885  93.006  48.364  1.00  0.00           C
ATOM   2171  CD  PRO B 227      58.823  94.520  48.576  1.00  0.00           C
ATOM   2172  C   PRO B 227      61.233  93.543  46.219  1.00  0.00           C
ATOM   2173  O   PRO B 227      60.289  93.673  45.441  1.00  0.00           O
ATOM   2174  N   PRO B 228      62.434  93.129  45.824  1.00  0.00           N
ATOM   2175  CA  PRO B 228      62.685  92.743  44.428  1.00  0.00           C
ATOM   2176  CB  PRO B 228      64.171  92.434  44.240  1.00  0.00           C
ATOM   2177  CG  PRO B 228      64.752  93.083  45.497  1.00  0.00           C
ATOM   2178  CD  PRO B 228      63.687  93.284  46.577  1.00  0.00           C
ATOM   2179  C   PRO B 228      61.821  91.683  43.742  1.00  0.00           C
ATOM   2180  O   PRO B 228      61.923  90.533  44.167  1.00  0.00           O
ATOM   2181  N   THR B 229      60.885  92.149  42.920  1.00  0.00           N
ATOM   2182  H   THR B 229      61.094  92.717  42.124  1.00  0.00           H
ATOM   2183  CA  THR B 229      59.807  91.197  42.617  1.00  0.00           C
ATOM   2184  CB  THR B 229      58.440  91.884  42.596  1.00  0.00           C
ATOM   2185  OG1 THR B 229      58.320  92.902  41.598  1.00  0.00           O
ATOM   2186  HG1 THR B 229      57.363  93.166  41.478  1.00  0.00           H
ATOM   2187  CG2 THR B 229      57.847  92.396  43.910  1.00  0.00           C
ATOM   2188  C   THR B 229      59.951  90.447  41.291  1.00  0.00           C
ATOM   2189  O   THR B 229      60.536  90.957  40.337  1.00  0.00           O
ATOM   2190  N   PHE B 230      59.213  89.341  41.286  1.00  0.00           N
ATOM   2191  H   PHE B 230      59.030  88.922  42.175  1.00  0.00           H
ATOM   2192  CA  PHE B 230      58.950  88.570  40.062  1.00  0.00           C
ATOM   2193  CB  PHE B 230      59.088  87.068  40.315  1.00  0.00           C
ATOM   2194  CG  PHE B 230      60.544  86.640  40.117  1.00  0.00           C
ATOM   2195  CD1 PHE B 230      61.465  86.658  41.158  1.00  0.00           C
ATOM   2196  HD1 PHE B 230      61.318  87.052  42.164  1.00  0.00           H
ATOM   2197  CD2 PHE B 230      60.817  86.094  38.868  1.00  0.00           C
ATOM   2198  HD2 PHE B 230      60.011  85.986  38.142  1.00  0.00           H
ATOM   2199  CE1 PHE B 230      62.732  86.153  40.890  1.00  0.00           C
ATOM   2200  HE1 PHE B 230      63.484  86.476  41.610  1.00  0.00           H
ATOM   2201  CE2 PHE B 230      62.122  85.668  38.650  1.00  0.00           C
ATOM   2202  HE2 PHE B 230      62.304  85.187  37.689  1.00  0.00           H
ATOM   2203  CZ  PHE B 230      63.111  85.718  39.626  1.00  0.00           C
ATOM   2204  HZ  PHE B 230      64.096  85.321  39.382  1.00  0.00           H
ATOM   2205  C   PHE B 230      57.657  88.902  39.315  1.00  0.00           C
ATOM   2206  O   PHE B 230      56.653  89.367  39.853  1.00  0.00           O
ATOM   2207  N   GLY B 231      57.774  88.815  37.993  1.00  0.00           N
ATOM   2208  H   GLY B 231      58.641  88.524  37.588  1.00  0.00           H
ATOM   2209  CA  GLY B 231      56.772  88.964  36.927  1.00  0.00           C
ATOM   2210  C   GLY B 231      55.607  87.972  36.927  1.00  0.00           C
ATOM   2211  O   GLY B 231      55.651  87.042  37.731  1.00  0.00           O
ATOM   2212  N   GLN B 232      54.638  88.252  36.060  1.00  0.00           N
ATOM   2213  H   GLN B 232      54.435  89.169  35.714  1.00  0.00           H
ATOM   2214  CA  GLN B 232      53.457  87.409  35.823  1.00  0.00           C
ATOM   2215  CB  GLN B 232      52.342  88.149  35.081  1.00  0.00           C
ATOM   2216  CG  GLN B 232      51.033  87.374  34.914  1.00  0.00           C
ATOM   2217  CD  GLN B 232      49.960  88.143  34.141  1.00  0.00           C
ATOM   2218  OE1 GLN B 232      50.212  89.203  33.569  1.00  0.00           O
ATOM   2219  NE2 GLN B 232      48.880  87.475  33.745  1.00  0.00           N
ATOM   2220 1HE2 GLN B 232      48.766  86.488  33.852  1.00  0.00           H
ATOM   2221 2HE2 GLN B 232      48.168  88.036  33.323  1.00  0.00           H
ATOM   2222  C   GLN B 232      53.645  86.070  35.108  1.00  0.00           C
ATOM   2223  O   GLN B 232      53.074  85.044  35.477  1.00  0.00           O
ATOM   2224  N   GLY B 233      54.597  86.099  34.180  1.00  0.00           N
ATOM   2225  H   GLY B 233      55.025  86.983  33.996  1.00  0.00           H
ATOM   2226  CA  GLY B 233      54.845  84.998  33.237  1.00  0.00           C
ATOM   2227  C   GLY B 233      53.932  84.704  32.045  1.00  0.00           C
ATOM   2228  O   GLY B 233      52.706  84.687  32.149  1.00  0.00           O
ATOM   2229  N   THR B 234      54.621  84.943  30.933  1.00  0.00           N
ATOM   2230  H   THR B 234      55.612  85.065  30.990  1.00  0.00           H
ATOM   2231  CA  THR B 234      54.065  84.780  29.582  1.00  0.00           C
ATOM   2232  CB  THR B 234      54.631  85.788  28.580  1.00  0.00           C
ATOM   2233  OG1 THR B 234      54.013  87.028  28.934  1.00  0.00           O
ATOM   2234  HG1 THR B 234      53.037  86.883  29.093  1.00  0.00           H
ATOM   2235  CG2 THR B 234      54.322  85.531  27.104  1.00  0.00           C
ATOM   2236  C   THR B 234      54.351  83.315  29.244  1.00  0.00           C
ATOM   2237  O   THR B 234      55.503  82.985  28.966  1.00  0.00           O
ATOM   2238  N   LYS B 235      53.256  82.570  29.126  1.00  0.00           N
ATOM   2239  H   LYS B 235      52.351  82.993  29.081  1.00  0.00           H
ATOM   2240  CA  LYS B 235      53.282  81.129  28.839  1.00  0.00           C
ATOM   2241  CB  LYS B 235      52.219  80.440  29.697  1.00  0.00           C
ATOM   2242  CG  LYS B 235      52.291  78.911  29.709  1.00  0.00           C
ATOM   2243  CD  LYS B 235      51.069  78.375  30.458  1.00  0.00           C
ATOM   2244  CE  LYS B 235      51.260  76.870  30.653  1.00  0.00           C
ATOM   2245  NZ  LYS B 235      50.230  76.174  31.438  1.00  0.00           N
ATOM   2246  HZ1 LYS B 235      50.273  76.367  32.418  1.00  0.00           H
ATOM   2247  HZ2 LYS B 235      49.327  76.477  31.132  1.00  0.00           H
ATOM   2248  HZ3 LYS B 235      50.303  75.179  31.374  1.00  0.00           H
ATOM   2249  C   LYS B 235      53.142  80.866  27.338  1.00  0.00           C
ATOM   2250  O   LYS B 235      52.047  80.944  26.783  1.00  0.00           O
ATOM   2251  N   VAL B 236      54.287  80.894  26.662  1.00  0.00           N
ATOM   2252  H   VAL B 236      55.168  80.897  27.135  1.00  0.00           H
ATOM   2253  CA  VAL B 236      54.471  80.807  25.206  1.00  0.00           C
ATOM   2254  CB  VAL B 236      55.834  81.278  24.697  1.00  0.00           C
ATOM   2255  CG1 VAL B 236      55.741  81.642  23.214  1.00  0.00           C
ATOM   2256  CG2 VAL B 236      56.576  82.278  25.586  1.00  0.00           C
ATOM   2257  C   VAL B 236      54.369  79.339  24.786  1.00  0.00           C
ATOM   2258  O   VAL B 236      55.116  78.525  25.327  1.00  0.00           O
ATOM   2259  N   GLU B 237      53.191  78.975  24.288  1.00  0.00           N
ATOM   2260  H   GLU B 237      52.502  79.689  24.159  1.00  0.00           H
ATOM   2261  CA  GLU B 237      52.652  77.614  24.147  1.00  0.00           C
ATOM   2262  CB  GLU B 237      51.201  77.375  24.568  1.00  0.00           C
ATOM   2263  CG  GLU B 237      50.966  77.249  26.075  1.00  0.00           C
ATOM   2264  CD  GLU B 237      51.142  75.826  26.610  1.00  0.00           C
ATOM   2265  OE1 GLU B 237      52.231  75.499  27.130  1.00  0.00           O
ATOM   2266  OE2 GLU B 237      50.085  75.161  26.560  1.00  0.00           O
ATOM   2267  C   GLU B 237      52.712  77.088  22.712  1.00  0.00           C
ATOM   2268  O   GLU B 237      52.542  77.852  21.762  1.00  0.00           O
ATOM   2269  N   VAL B 238      52.848  75.789  22.462  1.00  0.00           N
ATOM   2270  H   VAL B 238      52.855  75.136  23.219  1.00  0.00           H
ATOM   2271  CA  VAL B 238      52.922  75.091  21.170  1.00  0.00           C
ATOM   2272  CB  VAL B 238      53.601  73.727  21.308  1.00  0.00           C
ATOM   2273  CG1 VAL B 238      53.381  72.766  20.138  1.00  0.00           C
ATOM   2274  CG2 VAL B 238      55.082  73.911  21.642  1.00  0.00           C
ATOM   2275  C   VAL B 238      51.518  75.032  20.564  1.00  0.00           C
ATOM   2276  O   VAL B 238      50.551  74.893  21.311  1.00  0.00           O
ATOM   2277  N   LYS B 239      51.482  75.685  19.406  1.00  0.00           N
ATOM   2278  H   LYS B 239      52.221  76.276  19.081  1.00  0.00           H
ATOM   2279  CA  LYS B 239      50.302  75.673  18.530  1.00  0.00           C
ATOM   2280  CB  LYS B 239      50.096  77.126  18.097  1.00  0.00           C
ATOM   2281  CG  LYS B 239      48.993  77.174  17.038  1.00  0.00           C
ATOM   2282  CD  LYS B 239      48.790  78.470  16.251  1.00  0.00           C
ATOM   2283  CE  LYS B 239      47.769  79.350  16.975  1.00  0.00           C
ATOM   2284  NZ  LYS B 239      47.764  80.709  16.414  1.00  0.00           N
ATOM   2285  HZ1 LYS B 239      47.111  81.376  16.774  1.00  0.00           H
ATOM   2286  HZ2 LYS B 239      48.600  81.223  16.610  1.00  0.00           H
ATOM   2287  HZ3 LYS B 239      47.686  80.707  15.417  1.00  0.00           H
ATOM   2288  C   LYS B 239      50.468  74.687  17.372  1.00  0.00           C
ATOM   2289  O   LYS B 239      51.534  74.662  16.759  1.00  0.00           O
ATOM   2290  N   SER B 240      49.670  73.625  17.440  1.00  0.00           N
ATOM   2291  H   SER B 240      49.035  73.630  18.213  1.00  0.00           H
ATOM   2292  CA  SER B 240      49.464  72.626  16.381  1.00  0.00           C
ATOM   2293  CB  SER B 240      48.770  73.202  15.145  1.00  0.00           C
ATOM   2294  OG  SER B 240      47.343  73.120  15.122  1.00  0.00           O
ATOM   2295  HG  SER B 240      46.872  73.838  15.635  1.00  0.00           H
ATOM   2296  C   SER B 240      50.704  71.876  15.891  1.00  0.00           C
ATOM   2297  O   SER B 240      51.130  71.808  14.739  1.00  0.00           O
ATOM   2298  N   GLY B 241      51.253  71.088  16.810  1.00  0.00           N
ATOM   2299  H   GLY B 241      51.082  71.225  17.786  1.00  0.00           H
ATOM   2300  CA  GLY B 241      52.380  70.183  16.541  1.00  0.00           C
ATOM   2301  C   GLY B 241      53.790  70.744  16.739  1.00  0.00           C
ATOM   2302  O   GLY B 241      54.093  71.833  16.256  1.00  0.00           O
ATOM   2303  N   LEU B 242      54.756  69.930  17.154  1.00  0.00           N
ATOM   2304  H   LEU B 242      54.509  69.045  17.550  1.00  0.00           H
ATOM   2305  CA  LEU B 242      56.116  70.391  17.469  1.00  0.00           C
ATOM   2306  CB  LEU B 242      56.886  69.477  18.424  1.00  0.00           C
ATOM   2307  CG  LEU B 242      56.183  69.330  19.775  1.00  0.00           C
ATOM   2308  CD1 LEU B 242      56.498  67.887  20.174  1.00  0.00           C
ATOM   2309  CD2 LEU B 242      56.720  70.443  20.678  1.00  0.00           C
ATOM   2310  C   LEU B 242      57.064  70.724  16.316  1.00  0.00           C
ATOM   2311  O   LEU B 242      58.252  70.963  16.529  1.00  0.00           O
ATOM   2312  N   VAL B 243      56.655  70.508  15.069  1.00  0.00           N
ATOM   2313  H   VAL B 243      55.716  70.172  14.993  1.00  0.00           H
ATOM   2314  CA  VAL B 243      57.406  70.536  13.806  1.00  0.00           C
ATOM   2315  CB  VAL B 243      56.764  69.558  12.819  1.00  0.00           C
ATOM   2316  CG1 VAL B 243      57.679  69.480  11.595  1.00  0.00           C
ATOM   2317  CG2 VAL B 243      56.499  68.157  13.374  1.00  0.00           C
ATOM   2318  C   VAL B 243      57.310  71.963  13.260  1.00  0.00           C
ATOM   2319  O   VAL B 243      56.191  72.458  13.384  1.00  0.00           O
ATOM   2320  N   PRO B 244      58.439  72.662  13.177  1.00  0.00           N
ATOM   2321  CA  PRO B 244      58.418  74.039  12.664  1.00  0.00           C
ATOM   2322  CB  PRO B 244      59.789  74.663  12.935  1.00  0.00           C
ATOM   2323  CG  PRO B 244      60.718  73.458  12.776  1.00  0.00           C
ATOM   2324  CD  PRO B 244      59.857  72.384  13.444  1.00  0.00           C
ATOM   2325  C   PRO B 244      58.083  74.240  11.184  1.00  0.00           C
ATOM   2326  O   PRO B 244      58.524  73.549  10.267  1.00  0.00           O
ATOM   2327  N   ARG B 245      57.548  75.434  10.946  1.00  0.00           N
ATOM   2328  H   ARG B 245      57.474  76.094  11.693  1.00  0.00           H
ATOM   2329  CA  ARG B 245      57.132  75.956   9.636  1.00  0.00           C
ATOM   2330  CB  ARG B 245      55.744  76.598   9.682  1.00  0.00           C
ATOM   2331  CG  ARG B 245      54.606  75.575   9.693  1.00  0.00           C
ATOM   2332  CD  ARG B 245      54.277  75.174  11.132  1.00  0.00           C
ATOM   2333  NE  ARG B 245      53.582  73.892  11.315  1.00  0.00           N
ATOM   2334  HE  ARG B 245      53.771  73.165  10.656  1.00  0.00           H
ATOM   2335  CZ  ARG B 245      52.945  73.494  12.426  1.00  0.00           C
ATOM   2336  NH1 ARG B 245      52.774  74.129  13.593  1.00  0.00           N
ATOM   2337 1HH1 ARG B 245      53.091  75.066  13.741  1.00  0.00           H
ATOM   2338 2HH1 ARG B 245      52.271  73.707  14.347  1.00  0.00           H
ATOM   2339  NH2 ARG B 245      52.405  72.269  12.370  1.00  0.00           N
ATOM   2340 1HH2 ARG B 245      52.318  71.744  11.523  1.00  0.00           H
ATOM   2341 2HH2 ARG B 245      51.854  72.000  13.159  1.00  0.00           H
ATOM   2342  C   ARG B 245      58.066  76.878   8.848  1.00  0.00           C
ATOM   2343  O1  ARG B 245      57.810  77.017   7.632  1.00  0.00           O
ATOM   2344  O2  ARG B 245      58.971  77.501   9.443  1.00  0.00           O
TER
ENDMDL
