# Supplementary material for: Potential neutralizing antibodies discovered for novel corona virus using machine learning
Source: Sci Rep. 2021 Mar 4;11:5261. doi: 10.1038/s41598-021-84637-4 (PMC7970853; doi:10.1038/s41598-021-84637-4)
Supplement: Supplementary file 2 — Supplementary Information 2. [file 41598_2021_84637_MOESM2_ESM.zip › C6.pdb]

ATOM      1  N   GLU A   1      52.875  45.894  29.991  1.00  0.00           N  
ATOM      2  CA  GLU A   1      54.124  46.603  29.680  1.00  0.00           C  
ATOM      3  C   GLU A   1      54.681  47.115  31.010  1.00  0.00           C  
ATOM      4  O   GLU A   1      54.035  47.070  32.056  1.00  0.00           O  
ATOM      5  CB  GLU A   1      53.651  47.805  28.860  1.00  0.00           C  
ATOM      6  CG  GLU A   1      54.455  47.939  27.565  1.00  0.00           C  
ATOM      7  CD  GLU A   1      55.872  48.381  27.935  1.00  0.00           C  
ATOM      8  OE1 GLU A   1      56.730  47.492  28.122  1.00  0.00           O  
ATOM      9  OE2 GLU A   1      55.890  49.579  28.293  1.00  0.00           O1-
ATOM     10  H1  GLU A   1      52.213  46.046  29.256  1.00  0.00           H  
ATOM     11  H2  GLU A   1      53.022  44.911  30.095  1.00  0.00           H  
ATOM     12  H3  GLU A   1      52.528  46.186  30.882  1.00  0.00           H  
ATOM     13  N   VAL A   2      55.972  47.433  31.062  1.00  0.00           N  
ATOM     14  CA  VAL A   2      56.683  47.579  32.341  1.00  0.00           C  
ATOM     15  C   VAL A   2      56.496  48.843  33.183  1.00  0.00           C  
ATOM     16  O   VAL A   2      56.591  50.012  32.813  1.00  0.00           O  
ATOM     17  CB  VAL A   2      58.133  47.151  32.104  1.00  0.00           C  
ATOM     18  CG1 VAL A   2      59.122  48.017  31.320  1.00  0.00           C  
ATOM     19  CG2 VAL A   2      58.773  46.318  33.216  1.00  0.00           C  
ATOM     20  H   VAL A   2      56.480  47.565  30.211  1.00  0.00           H  
ATOM     21  N   GLN A   3      56.201  48.497  34.433  1.00  0.00           N  
ATOM     22  CA  GLN A   3      55.968  49.438  35.537  1.00  0.00           C  
ATOM     23  C   GLN A   3      57.331  49.755  36.158  1.00  0.00           C  
ATOM     24  O   GLN A   3      58.292  49.001  36.021  1.00  0.00           O  
ATOM     25  CB  GLN A   3      55.219  48.884  36.751  1.00  0.00           C  
ATOM     26  CG  GLN A   3      53.784  48.582  36.315  1.00  0.00           C  
ATOM     27  CD  GLN A   3      53.000  47.796  37.367  1.00  0.00           C  
ATOM     28  NE2 GLN A   3      51.783  48.220  37.698  1.00  0.00           N  
ATOM     29  OE1 GLN A   3      53.428  46.770  37.895  1.00  0.00           O  
ATOM     30  H   GLN A   3      56.050  47.539  34.676  1.00  0.00           H  
ATOM     31 1HE2 GLN A   3      51.314  48.908  37.144  1.00  0.00           H  
ATOM     32 2HE2 GLN A   3      51.296  47.953  38.529  1.00  0.00           H  
ATOM     33  N   LEU A   4      57.388  50.933  36.773  1.00  0.00           N  
ATOM     34  CA  LEU A   4      58.622  51.458  37.375  1.00  0.00           C  
ATOM     35  C   LEU A   4      59.078  50.675  38.608  1.00  0.00           C  
ATOM     36  O   LEU A   4      58.272  50.260  39.440  1.00  0.00           O  
ATOM     37  CB  LEU A   4      58.557  52.942  37.741  1.00  0.00           C  
ATOM     38  CG  LEU A   4      58.329  53.817  36.506  1.00  0.00           C  
ATOM     39  CD1 LEU A   4      57.890  55.238  36.863  1.00  0.00           C  
ATOM     40  CD2 LEU A   4      59.613  53.888  35.678  1.00  0.00           C  
ATOM     41  H   LEU A   4      56.609  51.557  36.829  1.00  0.00           H  
ATOM     42  N   VAL A   5      60.394  50.548  38.755  1.00  0.00           N  
ATOM     43  CA  VAL A   5      60.977  49.691  39.797  1.00  0.00           C  
ATOM     44  C   VAL A   5      61.313  50.457  41.078  1.00  0.00           C  
ATOM     45  O   VAL A   5      62.180  51.324  40.979  1.00  0.00           O  
ATOM     46  CB  VAL A   5      62.127  48.833  39.266  1.00  0.00           C  
ATOM     47  CG1 VAL A   5      62.743  47.867  40.280  1.00  0.00           C  
ATOM     48  CG2 VAL A   5      61.582  47.994  38.109  1.00  0.00           C  
ATOM     49  H   VAL A   5      61.001  51.061  38.148  1.00  0.00           H  
ATOM     50  N   GLN A   6      60.826  49.889  42.178  1.00  0.00           N  
ATOM     51  CA  GLN A   6      60.940  50.572  43.475  1.00  0.00           C  
ATOM     52  C   GLN A   6      61.814  49.880  44.523  1.00  0.00           C  
ATOM     53  O   GLN A   6      61.672  48.671  44.695  1.00  0.00           O  
ATOM     54  CB  GLN A   6      59.632  50.992  44.148  1.00  0.00           C  
ATOM     55  CG  GLN A   6      59.192  52.342  43.580  1.00  0.00           C  
ATOM     56  CD  GLN A   6      57.801  52.781  44.043  1.00  0.00           C  
ATOM     57  NE2 GLN A   6      57.598  53.384  45.211  1.00  0.00           N  
ATOM     58  OE1 GLN A   6      56.843  52.621  43.288  1.00  0.00           O  
ATOM     59  H   GLN A   6      60.540  48.935  42.271  1.00  0.00           H  
ATOM     60 1HE2 GLN A   6      58.310  53.470  45.908  1.00  0.00           H  
ATOM     61 2HE2 GLN A   6      56.676  53.554  45.558  1.00  0.00           H  
ATOM     62  N   SER A   7      62.386  50.749  45.353  1.00  0.00           N  
ATOM     63  CA  SER A   7      63.043  50.415  46.625  1.00  0.00           C  
ATOM     64  C   SER A   7      63.059  51.576  47.621  1.00  0.00           C  
ATOM     65  O   SER A   7      63.248  52.725  47.226  1.00  0.00           O  
ATOM     66  CB  SER A   7      64.477  49.946  46.369  1.00  0.00           C  
ATOM     67  OG  SER A   7      65.185  50.928  45.609  1.00  0.00           O  
ATOM     68  H   SER A   7      62.658  51.658  45.040  1.00  0.00           H  
ATOM     69  HG  SER A   7      66.110  50.597  45.424  1.00  0.00           H  
ATOM     70  N   GLY A   8      62.721  51.216  48.856  1.00  0.00           N  
ATOM     71  CA  GLY A   8      62.575  52.217  49.922  1.00  0.00           C  
ATOM     72  C   GLY A   8      61.223  52.044  50.617  1.00  0.00           C  
ATOM     73  O   GLY A   8      60.246  52.172  49.880  1.00  0.00           O  
ATOM     74  H   GLY A   8      62.593  50.266  49.143  1.00  0.00           H  
ATOM     75  N   GLY A   9      61.230  51.701  51.901  1.00  0.00           N  
ATOM     76  CA  GLY A   9      59.998  51.577  52.693  1.00  0.00           C  
ATOM     77  C   GLY A   9      60.059  50.436  53.711  1.00  0.00           C  
ATOM     78  O   GLY A   9      61.027  50.254  54.447  1.00  0.00           O  
ATOM     79  H   GLY A   9      62.059  51.489  52.418  1.00  0.00           H  
ATOM     80  N   GLY A  10      58.838  49.968  53.951  1.00  0.00           N  
ATOM     81  CA  GLY A  10      58.530  48.987  55.002  1.00  0.00           C  
ATOM     82  C   GLY A  10      58.435  49.627  56.389  1.00  0.00           C  
ATOM     83  O   GLY A  10      57.736  50.630  56.519  1.00  0.00           O  
ATOM     84  H   GLY A  10      58.020  50.458  53.649  1.00  0.00           H  
ATOM     85  N   VAL A  11      58.617  48.762  57.383  1.00  0.00           N  
ATOM     86  CA  VAL A  11      58.530  49.152  58.798  1.00  0.00           C  
ATOM     87  C   VAL A  11      59.620  50.142  59.212  1.00  0.00           C  
ATOM     88  O   VAL A  11      60.795  49.783  59.268  1.00  0.00           O  
ATOM     89  CB  VAL A  11      58.522  47.934  59.724  1.00  0.00           C  
ATOM     90  CG1 VAL A  11      58.190  48.519  61.098  1.00  0.00           C  
ATOM     91  CG2 VAL A  11      57.510  46.872  59.288  1.00  0.00           C  
ATOM     92  H   VAL A  11      58.797  47.809  57.138  1.00  0.00           H  
ATOM     93  N   VAL A  12      59.150  51.377  59.364  1.00  0.00           N  
ATOM     94  CA  VAL A  12      60.106  52.431  59.730  1.00  0.00           C  
ATOM     95  C   VAL A  12      60.012  53.104  61.101  1.00  0.00           C  
ATOM     96  O   VAL A  12      58.931  53.553  61.481  1.00  0.00           O  
ATOM     97  CB  VAL A  12      60.179  53.456  58.597  1.00  0.00           C  
ATOM     98  CG1 VAL A  12      60.673  52.877  57.269  1.00  0.00           C  
ATOM     99  CG2 VAL A  12      58.898  54.288  58.494  1.00  0.00           C  
ATOM    100  H   VAL A  12      58.174  51.547  59.507  1.00  0.00           H  
ATOM    101  N   GLN A  13      61.139  53.254  61.791  1.00  0.00           N  
ATOM    102  CA  GLN A  13      61.168  53.851  63.134  1.00  0.00           C  
ATOM    103  C   GLN A  13      61.139  55.368  62.939  1.00  0.00           C  
ATOM    104  O   GLN A  13      62.007  55.936  62.276  1.00  0.00           O  
ATOM    105  CB  GLN A  13      62.375  53.344  63.927  1.00  0.00           C  
ATOM    106  CG  GLN A  13      62.061  52.062  64.700  1.00  0.00           C  
ATOM    107  CD  GLN A  13      63.304  51.288  65.146  1.00  0.00           C  
ATOM    108  NE2 GLN A  13      63.768  50.407  64.266  1.00  0.00           N  
ATOM    109  OE1 GLN A  13      63.909  51.676  66.144  1.00  0.00           O  
ATOM    110  H   GLN A  13      61.998  53.084  61.309  1.00  0.00           H  
ATOM    111 1HE2 GLN A  13      63.378  50.544  63.355  1.00  0.00           H  
ATOM    112 2HE2 GLN A  13      64.354  49.629  64.493  1.00  0.00           H  
ATOM    113  N   PRO A  14      60.177  56.101  63.493  1.00  0.00           N  
ATOM    114  CA  PRO A  14      60.026  57.546  63.269  1.00  0.00           C  
ATOM    115  C   PRO A  14      61.176  58.419  63.775  1.00  0.00           C  
ATOM    116  O   PRO A  14      62.223  57.963  64.230  1.00  0.00           O  
ATOM    117  CB  PRO A  14      58.667  57.978  63.824  1.00  0.00           C  
ATOM    118  CG  PRO A  14      58.528  57.015  65.005  1.00  0.00           C  
ATOM    119  CD  PRO A  14      59.117  55.722  64.437  1.00  0.00           C  
ATOM    120  N   GLY A  15      61.226  59.637  63.241  1.00  0.00           N  
ATOM    121  CA  GLY A  15      62.310  60.626  63.327  1.00  0.00           C  
ATOM    122  C   GLY A  15      63.585  60.402  62.512  1.00  0.00           C  
ATOM    123  O   GLY A  15      64.279  61.386  62.260  1.00  0.00           O  
ATOM    124  H   GLY A  15      60.457  60.017  62.727  1.00  0.00           H  
ATOM    125  N   LYS A  16      63.830  59.151  62.135  1.00  0.00           N  
ATOM    126  CA  LYS A  16      65.012  58.781  61.344  1.00  0.00           C  
ATOM    127  C   LYS A  16      64.725  58.875  59.844  1.00  0.00           C  
ATOM    128  O   LYS A  16      63.586  59.085  59.429  1.00  0.00           O  
ATOM    129  CB  LYS A  16      65.453  57.359  61.696  1.00  0.00           C  
ATOM    130  CG  LYS A  16      66.325  57.384  62.952  1.00  0.00           C  
ATOM    131  CD  LYS A  16      66.550  56.029  63.628  1.00  0.00           C  
ATOM    132  CE  LYS A  16      67.706  56.118  64.626  1.00  0.00           C  
ATOM    133  NZ  LYS A  16      67.725  54.943  65.509  1.00  0.00           N1+
ATOM    134  H   LYS A  16      63.269  58.379  62.435  1.00  0.00           H  
ATOM    135  HZ1 LYS A  16      68.168  55.231  66.358  1.00  0.00           H  
ATOM    136  HZ2 LYS A  16      66.773  54.671  65.650  1.00  0.00           H  
ATOM    137  HZ3 LYS A  16      68.204  54.131  65.176  1.00  0.00           H  
ATOM    138  N   SER A  17      65.687  58.548  58.985  1.00  0.00           N  
ATOM    139  CA  SER A  17      65.470  58.837  57.560  1.00  0.00           C  
ATOM    140  C   SER A  17      65.168  57.634  56.665  1.00  0.00           C  
ATOM    141  O   SER A  17      65.801  56.598  56.862  1.00  0.00           O  
ATOM    142  CB  SER A  17      66.652  59.609  56.970  1.00  0.00           C  
ATOM    143  OG  SER A  17      67.978  59.083  57.071  1.00  0.00           O  
ATOM    144  H   SER A  17      66.531  58.107  59.290  1.00  0.00           H  
ATOM    145  HG  SER A  17      68.175  58.681  57.965  1.00  0.00           H  
ATOM    146  N   LEU A  18      64.612  57.967  55.504  1.00  0.00           N  
ATOM    147  CA  LEU A  18      64.374  57.012  54.411  1.00  0.00           C  
ATOM    148  C   LEU A  18      64.738  57.571  53.034  1.00  0.00           C  
ATOM    149  O   LEU A  18      64.022  58.427  52.518  1.00  0.00           O  
ATOM    150  CB  LEU A  18      62.869  56.743  54.466  1.00  0.00           C  
ATOM    151  CG  LEU A  18      62.505  55.588  53.531  1.00  0.00           C  
ATOM    152  CD1 LEU A  18      63.375  54.341  53.703  1.00  0.00           C  
ATOM    153  CD2 LEU A  18      61.009  55.266  53.567  1.00  0.00           C  
ATOM    154  H   LEU A  18      64.526  58.951  55.346  1.00  0.00           H  
ATOM    155  N   ARG A  19      65.744  56.856  52.537  1.00  0.00           N  
ATOM    156  CA  ARG A  19      66.315  57.165  51.218  1.00  0.00           C  
ATOM    157  C   ARG A  19      65.594  56.333  50.155  1.00  0.00           C  
ATOM    158  O   ARG A  19      66.105  55.305  49.712  1.00  0.00           O  
ATOM    159  CB  ARG A  19      67.828  56.950  51.163  1.00  0.00           C  
ATOM    160  CG  ARG A  19      68.482  57.977  52.089  1.00  0.00           C  
ATOM    161  CD  ARG A  19      69.943  57.584  52.316  1.00  0.00           C  
ATOM    162  NE  ARG A  19      70.037  56.255  52.937  1.00  0.00           N  
ATOM    163  CZ  ARG A  19      69.931  56.008  54.250  1.00  0.00           C  
ATOM    164  NH1 ARG A  19      69.675  57.010  55.101  1.00  0.00           N1+
ATOM    165  NH2 ARG A  19      70.043  54.748  54.691  1.00  0.00           N  
ATOM    166  H   ARG A  19      66.158  56.128  53.083  1.00  0.00           H  
ATOM    167  HE  ARG A  19      70.231  55.522  52.285  1.00  0.00           H  
ATOM    168 1HH1 ARG A  19      69.637  57.953  54.769  1.00  0.00           H  
ATOM    169 2HH1 ARG A  19      69.774  56.911  56.091  1.00  0.00           H  
ATOM    170 1HH2 ARG A  19      70.359  54.043  54.056  1.00  0.00           H  
ATOM    171 2HH2 ARG A  19      69.638  54.646  55.600  1.00  0.00           H  
ATOM    172  N   LEU A  20      64.421  56.734  49.673  1.00  0.00           N  
ATOM    173  CA  LEU A  20      63.614  55.999  48.689  1.00  0.00           C  
ATOM    174  C   LEU A  20      64.092  56.156  47.244  1.00  0.00           C  
ATOM    175  O   LEU A  20      64.403  57.284  46.867  1.00  0.00           O  
ATOM    176  CB  LEU A  20      62.176  56.481  48.888  1.00  0.00           C  
ATOM    177  CG  LEU A  20      61.174  55.326  48.815  1.00  0.00           C  
ATOM    178  CD1 LEU A  20      59.750  55.611  49.296  1.00  0.00           C  
ATOM    179  CD2 LEU A  20      61.095  54.867  47.358  1.00  0.00           C  
ATOM    180  H   LEU A  20      64.134  57.613  50.053  1.00  0.00           H  
ATOM    181  N   SER A  21      64.193  55.073  46.479  1.00  0.00           N  
ATOM    182  CA  SER A  21      64.705  55.036  45.102  1.00  0.00           C  
ATOM    183  C   SER A  21      63.814  54.261  44.129  1.00  0.00           C  
ATOM    184  O   SER A  21      63.199  53.222  44.362  1.00  0.00           O  
ATOM    185  CB  SER A  21      66.128  54.476  45.159  1.00  0.00           C  
ATOM    186  OG  SER A  21      66.017  53.363  46.050  1.00  0.00           O  
ATOM    187  H   SER A  21      64.119  54.161  46.884  1.00  0.00           H  
ATOM    188  HG  SER A  21      65.615  52.614  45.523  1.00  0.00           H  
ATOM    189  N   CYS A  22      63.770  54.983  43.013  1.00  0.00           N  
ATOM    190  CA  CYS A  22      62.887  54.539  41.925  1.00  0.00           C  
ATOM    191  C   CYS A  22      63.844  54.415  40.737  1.00  0.00           C  
ATOM    192  O   CYS A  22      64.532  55.394  40.452  1.00  0.00           O  
ATOM    193  CB  CYS A  22      61.663  55.437  41.737  1.00  0.00           C  
ATOM    194  SG  CYS A  22      60.683  55.079  40.233  1.00  0.00           S  
ATOM    195  H   CYS A  22      64.190  55.885  42.910  1.00  0.00           H  
ATOM    196  N   ALA A  23      63.477  53.535  39.810  1.00  0.00           N  
ATOM    197  CA  ALA A  23      64.126  53.269  38.518  1.00  0.00           C  
ATOM    198  C   ALA A  23      63.215  52.630  37.467  1.00  0.00           C  
ATOM    199  O   ALA A  23      62.020  52.386  37.622  1.00  0.00           O  
ATOM    200  CB  ALA A  23      65.312  52.328  38.738  1.00  0.00           C  
ATOM    201  H   ALA A  23      62.805  52.863  40.121  1.00  0.00           H  
ATOM    202  N   ALA A  24      63.795  52.625  36.271  1.00  0.00           N  
ATOM    203  CA  ALA A  24      63.153  52.056  35.077  1.00  0.00           C  
ATOM    204  C   ALA A  24      63.765  50.760  34.544  1.00  0.00           C  
ATOM    205  O   ALA A  24      64.442  50.042  35.279  1.00  0.00           O  
ATOM    206  CB  ALA A  24      63.103  53.103  33.962  1.00  0.00           C  
ATOM    207  H   ALA A  24      64.685  53.050  36.105  1.00  0.00           H  
ATOM    208  N   SER A  25      63.149  50.258  33.478  1.00  0.00           N  
ATOM    209  CA  SER A  25      63.415  48.903  32.973  1.00  0.00           C  
ATOM    210  C   SER A  25      62.987  48.785  31.509  1.00  0.00           C  
ATOM    211  O   SER A  25      62.016  49.434  31.123  1.00  0.00           O  
ATOM    212  CB  SER A  25      62.610  47.899  33.801  1.00  0.00           C  
ATOM    213  OG  SER A  25      63.371  46.691  33.722  1.00  0.00           O  
ATOM    214  H   SER A  25      62.448  50.724  32.938  1.00  0.00           H  
ATOM    215  HG  SER A  25      63.009  46.134  34.470  1.00  0.00           H  
ATOM    216  N   GLY A  26      63.941  48.292  30.725  1.00  0.00           N  
ATOM    217  CA  GLY A  26      63.717  48.079  29.288  1.00  0.00           C  
ATOM    218  C   GLY A  26      64.017  49.355  28.497  1.00  0.00           C  
ATOM    219  O   GLY A  26      65.168  49.622  28.155  1.00  0.00           O  
ATOM    220  H   GLY A  26      64.836  48.011  31.072  1.00  0.00           H  
ATOM    221  N   PHE A  27      63.188  50.336  28.842  1.00  0.00           N  
ATOM    222  CA  PHE A  27      63.150  51.746  28.428  1.00  0.00           C  
ATOM    223  C   PHE A  27      64.169  52.631  29.148  1.00  0.00           C  
ATOM    224  O   PHE A  27      64.251  52.456  30.363  1.00  0.00           O  
ATOM    225  CB  PHE A  27      61.707  52.245  28.317  1.00  0.00           C  
ATOM    226  CG  PHE A  27      60.948  52.293  29.644  1.00  0.00           C  
ATOM    227  CD1 PHE A  27      61.141  53.261  30.623  1.00  0.00           C  
ATOM    228  CD2 PHE A  27      59.930  51.354  29.766  1.00  0.00           C  
ATOM    229  CE1 PHE A  27      60.349  53.198  31.763  1.00  0.00           C  
ATOM    230  CE2 PHE A  27      59.169  51.354  30.929  1.00  0.00           C  
ATOM    231  CZ  PHE A  27      59.386  52.223  31.992  1.00  0.00           C  
ATOM    232  H   PHE A  27      62.491  50.238  29.552  1.00  0.00           H  
ATOM    233  HD1 PHE A  27      61.872  54.044  30.422  1.00  0.00           H  
ATOM    234  HD2 PHE A  27      59.704  50.523  29.097  1.00  0.00           H  
ATOM    235  HE1 PHE A  27      60.478  54.017  32.472  1.00  0.00           H  
ATOM    236  HE2 PHE A  27      58.307  50.690  30.999  1.00  0.00           H  
ATOM    237  HZ  PHE A  27      59.167  51.896  33.008  1.00  0.00           H  
ATOM    238  N   ALA A  28      64.866  53.495  28.415  1.00  0.00           N  
ATOM    239  CA  ALA A  28      65.949  54.285  29.019  1.00  0.00           C  
ATOM    240  C   ALA A  28      65.605  55.429  29.975  1.00  0.00           C  
ATOM    241  O   ALA A  28      64.946  56.393  29.587  1.00  0.00           O  
ATOM    242  CB  ALA A  28      66.957  54.705  27.948  1.00  0.00           C  
ATOM    243  H   ALA A  28      64.604  53.704  27.473  1.00  0.00           H  
ATOM    244  N   PHE A  29      66.343  55.507  31.079  1.00  0.00           N  
ATOM    245  CA  PHE A  29      66.058  56.443  32.176  1.00  0.00           C  
ATOM    246  C   PHE A  29      66.035  57.913  31.753  1.00  0.00           C  
ATOM    247  O   PHE A  29      65.017  58.591  31.885  1.00  0.00           O  
ATOM    248  CB  PHE A  29      67.080  56.142  33.274  1.00  0.00           C  
ATOM    249  CG  PHE A  29      66.800  56.886  34.582  1.00  0.00           C  
ATOM    250  CD1 PHE A  29      65.652  56.588  35.307  1.00  0.00           C  
ATOM    251  CD2 PHE A  29      67.732  57.784  35.089  1.00  0.00           C  
ATOM    252  CE1 PHE A  29      65.448  57.231  36.522  1.00  0.00           C  
ATOM    253  CE2 PHE A  29      67.528  58.363  36.337  1.00  0.00           C  
ATOM    254  CZ  PHE A  29      66.392  58.080  37.087  1.00  0.00           C  
ATOM    255  H   PHE A  29      67.080  54.850  31.235  1.00  0.00           H  
ATOM    256  HD1 PHE A  29      64.844  55.995  34.880  1.00  0.00           H  
ATOM    257  HD2 PHE A  29      68.576  58.044  34.450  1.00  0.00           H  
ATOM    258  HE1 PHE A  29      64.587  56.893  37.100  1.00  0.00           H  
ATOM    259  HE2 PHE A  29      68.377  58.904  36.754  1.00  0.00           H  
ATOM    260  HZ  PHE A  29      66.272  58.508  38.082  1.00  0.00           H  
ATOM    261  N   SER A  30      67.155  58.448  31.276  1.00  0.00           N  
ATOM    262  C   SER A  30      66.203  60.432  29.960  1.00  0.00           C  
ATOM    263  O   SER A  30      65.804  61.567  30.217  1.00  0.00           O  
ATOM    264  H   SER A  30      68.046  58.037  31.468  1.00  0.00           H  
ATOM    265  N   SER A  31      65.732  59.560  29.072  1.00  0.00           N  
ATOM    266  CA  SER A  31      64.598  59.884  28.195  1.00  0.00           C  
ATOM    267  C   SER A  31      63.238  60.207  28.818  1.00  0.00           C  
ATOM    268  O   SER A  31      62.548  61.016  28.200  1.00  0.00           O  
ATOM    269  CB  SER A  31      64.428  58.717  27.221  1.00  0.00           C  
ATOM    270  H   SER A  31      66.150  58.658  28.964  1.00  0.00           H  
ATOM    271  N   TYR A  32      62.983  59.626  29.987  1.00  0.00           N  
ATOM    272  CA  TYR A  32      61.713  59.793  30.708  1.00  0.00           C  
ATOM    273  C   TYR A  32      61.943  60.576  32.002  1.00  0.00           C  
ATOM    274  O   TYR A  32      62.819  60.269  32.809  1.00  0.00           O  
ATOM    275  CB  TYR A  32      61.016  58.460  30.989  1.00  0.00           C  
ATOM    276  CG  TYR A  32      60.784  57.476  29.841  1.00  0.00           C  
ATOM    277  CD1 TYR A  32      61.725  56.577  29.352  1.00  0.00           C  
ATOM    278  CD2 TYR A  32      59.603  57.694  29.140  1.00  0.00           C  
ATOM    279  CE1 TYR A  32      61.652  55.977  28.101  1.00  0.00           C  
ATOM    280  CE2 TYR A  32      59.508  57.119  27.878  1.00  0.00           C  
ATOM    281  CZ  TYR A  32      60.500  56.280  27.384  1.00  0.00           C  
ATOM    282  OH  TYR A  32      60.202  55.630  26.227  1.00  0.00           O  
ATOM    283  H   TYR A  32      63.638  59.006  30.417  1.00  0.00           H  
ATOM    284  HD1 TYR A  32      62.559  56.400  30.031  1.00  0.00           H  
ATOM    285  HD2 TYR A  32      58.941  58.517  29.407  1.00  0.00           H  
ATOM    286  HE1 TYR A  32      62.447  55.277  27.846  1.00  0.00           H  
ATOM    287  HE2 TYR A  32      58.713  57.460  27.214  1.00  0.00           H  
ATOM    288  HH  TYR A  32      60.039  56.316  25.518  1.00  0.00           H  
ATOM    289  N   ALA A  33      60.962  61.463  32.144  1.00  0.00           N  
ATOM    290  CA  ALA A  33      60.802  62.270  33.362  1.00  0.00           C  
ATOM    291  C   ALA A  33      59.855  61.534  34.311  1.00  0.00           C  
ATOM    292  O   ALA A  33      58.959  60.809  33.881  1.00  0.00           O  
ATOM    293  CB  ALA A  33      60.213  63.596  32.879  1.00  0.00           C  
ATOM    294  H   ALA A  33      60.339  61.715  31.403  1.00  0.00           H  
ATOM    295  N   MET A  34      59.865  62.080  35.524  1.00  0.00           N  
ATOM    296  CA  MET A  34      59.059  61.458  36.584  1.00  0.00           C  
ATOM    297  C   MET A  34      58.350  62.324  37.627  1.00  0.00           C  
ATOM    298  O   MET A  34      58.895  63.384  37.932  1.00  0.00           O  
ATOM    299  CB  MET A  34      59.901  60.487  37.414  1.00  0.00           C  
ATOM    300  CG  MET A  34      60.502  59.194  36.859  1.00  0.00           C  
ATOM    301  SD  MET A  34      62.040  59.515  35.921  1.00  0.00           S  
ATOM    302  CE  MET A  34      62.434  57.890  35.309  1.00  0.00           C  
ATOM    303  H   MET A  34      60.421  62.872  35.776  1.00  0.00           H  
ATOM    304  N   HIS A  35      57.457  61.657  38.354  1.00  0.00           N  
ATOM    305  CA  HIS A  35      56.700  62.105  39.531  1.00  0.00           C  
ATOM    306  C   HIS A  35      56.839  61.137  40.708  1.00  0.00           C  
ATOM    307  O   HIS A  35      56.995  59.947  40.438  1.00  0.00           O  
ATOM    308  CB  HIS A  35      55.222  62.175  39.144  1.00  0.00           C  
ATOM    309  CG  HIS A  35      54.731  63.046  37.986  1.00  0.00           C  
ATOM    310  CD2 HIS A  35      54.840  62.795  36.685  1.00  0.00           C  
ATOM    311  ND1 HIS A  35      53.964  64.121  38.148  1.00  0.00           N  
ATOM    312  CE1 HIS A  35      53.634  64.551  36.933  1.00  0.00           C  
ATOM    313  NE2 HIS A  35      54.138  63.715  36.030  1.00  0.00           N  
ATOM    314  H   HIS A  35      57.313  60.682  38.185  1.00  0.00           H  
ATOM    315  HD2 HIS A  35      55.380  61.942  36.273  1.00  0.00           H  
ATOM    316  HE1 HIS A  35      53.142  65.474  36.627  1.00  0.00           H  
ATOM    317  HE2 HIS A  35      53.992  63.796  35.044  1.00  0.00           H  
ATOM    318  N   TRP A  36      56.642  61.677  41.907  1.00  0.00           N  
ATOM    319  CA  TRP A  36      56.341  60.836  43.074  1.00  0.00           C  
ATOM    320  C   TRP A  36      54.940  61.093  43.633  1.00  0.00           C  
ATOM    321  O   TRP A  36      54.583  62.248  43.861  1.00  0.00           O  
ATOM    322  CB  TRP A  36      57.442  61.165  44.084  1.00  0.00           C  
ATOM    323  CG  TRP A  36      58.758  60.394  43.966  1.00  0.00           C  
ATOM    324  CD1 TRP A  36      59.941  60.964  43.749  1.00  0.00           C  
ATOM    325  CD2 TRP A  36      58.964  59.038  44.194  1.00  0.00           C  
ATOM    326  CE2 TRP A  36      60.338  58.878  44.060  1.00  0.00           C  
ATOM    327  CE3 TRP A  36      58.166  57.970  44.586  1.00  0.00           C  
ATOM    328  NE1 TRP A  36      60.911  60.058  43.842  1.00  0.00           N  
ATOM    329  CZ2 TRP A  36      60.876  57.633  44.366  1.00  0.00           C  
ATOM    330  CZ3 TRP A  36      58.714  56.721  44.849  1.00  0.00           C  
ATOM    331  CH2 TRP A  36      60.081  56.536  44.680  1.00  0.00           C  
ATOM    332  H   TRP A  36      56.709  62.656  42.101  1.00  0.00           H  
ATOM    333  HD1 TRP A  36      60.171  62.029  43.728  1.00  0.00           H  
ATOM    334  HE1 TRP A  36      61.836  60.341  44.097  1.00  0.00           H  
ATOM    335  HE3 TRP A  36      57.106  58.188  44.725  1.00  0.00           H  
ATOM    336  HZ2 TRP A  36      61.924  57.391  44.191  1.00  0.00           H  
ATOM    337  HZ3 TRP A  36      58.118  55.949  45.336  1.00  0.00           H  
ATOM    338  HH2 TRP A  36      60.518  55.540  44.751  1.00  0.00           H  
ATOM    339  N   VAL A  37      54.259  59.995  43.949  1.00  0.00           N  
ATOM    340  CA  VAL A  37      52.962  60.124  44.628  1.00  0.00           C  
ATOM    341  C   VAL A  37      52.873  59.339  45.938  1.00  0.00           C  
ATOM    342  O   VAL A  37      53.408  58.241  46.081  1.00  0.00           O  
ATOM    343  CB  VAL A  37      51.820  59.706  43.699  1.00  0.00           C  
ATOM    344  CG1 VAL A  37      50.448  59.929  44.340  1.00  0.00           C  
ATOM    345  CG2 VAL A  37      51.910  60.244  42.270  1.00  0.00           C  
ATOM    346  H   VAL A  37      54.646  59.077  43.854  1.00  0.00           H  
ATOM    347  N   ARG A  38      52.255  59.865  46.992  1.00  0.00           N  
ATOM    348  CA  ARG A  38      51.740  59.119  48.150  1.00  0.00           C  
ATOM    349  C   ARG A  38      50.232  58.932  47.967  1.00  0.00           C  
ATOM    350  O   ARG A  38      49.514  59.910  47.765  1.00  0.00           O  
ATOM    351  CB  ARG A  38      52.100  59.785  49.479  1.00  0.00           C  
ATOM    352  CG  ARG A  38      51.645  61.234  49.663  1.00  0.00           C  
ATOM    353  CD  ARG A  38      52.064  61.784  51.028  1.00  0.00           C  
ATOM    354  NE  ARG A  38      51.784  63.215  51.219  1.00  0.00           N  
ATOM    355  CZ  ARG A  38      52.382  63.995  52.130  1.00  0.00           C  
ATOM    356  NH1 ARG A  38      53.344  63.545  52.946  1.00  0.00           N1+
ATOM    357  NH2 ARG A  38      52.212  65.306  51.908  1.00  0.00           N  
ATOM    358  H   ARG A  38      52.161  60.861  46.980  1.00  0.00           H  
ATOM    359  HE  ARG A  38      50.923  63.518  50.812  1.00  0.00           H  
ATOM    360 1HH1 ARG A  38      53.520  62.562  52.891  1.00  0.00           H  
ATOM    361 2HH1 ARG A  38      53.909  64.222  53.418  1.00  0.00           H  
ATOM    362 1HH2 ARG A  38      51.713  65.690  51.130  1.00  0.00           H  
ATOM    363 2HH2 ARG A  38      52.609  65.932  52.579  1.00  0.00           H  
ATOM    364  N   GLN A  39      49.845  57.743  48.420  1.00  0.00           N  
ATOM    365  CA  GLN A  39      48.493  57.168  48.376  1.00  0.00           C  
ATOM    366  C   GLN A  39      48.142  56.905  49.842  1.00  0.00           C  
ATOM    367  O   GLN A  39      48.570  55.905  50.416  1.00  0.00           O  
ATOM    368  CB  GLN A  39      48.270  55.992  47.423  1.00  0.00           C  
ATOM    369  CG  GLN A  39      46.798  55.594  47.300  1.00  0.00           C  
ATOM    370  CD  GLN A  39      46.643  54.188  46.716  1.00  0.00           C  
ATOM    371  NE2 GLN A  39      46.389  53.241  47.614  1.00  0.00           N  
ATOM    372  OE1 GLN A  39      46.693  53.940  45.512  1.00  0.00           O  
ATOM    373  H   GLN A  39      50.434  57.167  48.988  1.00  0.00           H  
ATOM    374 1HE2 GLN A  39      46.206  53.570  48.541  1.00  0.00           H  
ATOM    375 2HE2 GLN A  39      46.121  52.301  47.400  1.00  0.00           H  
ATOM    376  N   ALA A  40      47.275  57.752  50.391  1.00  0.00           N  
ATOM    377  CA  ALA A  40      46.977  57.882  51.824  1.00  0.00           C  
ATOM    378  C   ALA A  40      45.898  56.915  52.316  1.00  0.00           C  
ATOM    379  O   ALA A  40      45.488  56.018  51.581  1.00  0.00           O  
ATOM    380  CB  ALA A  40      46.553  59.284  52.266  1.00  0.00           C  
ATOM    381  H   ALA A  40      46.955  58.529  49.849  1.00  0.00           H  
ATOM    382  N   PRO A  41      45.845  56.792  53.639  1.00  0.00           N  
ATOM    383  CA  PRO A  41      44.664  56.347  54.392  1.00  0.00           C  
ATOM    384  C   PRO A  41      43.471  57.302  54.316  1.00  0.00           C  
ATOM    385  O   PRO A  41      43.581  58.527  54.334  1.00  0.00           O  
ATOM    386  CB  PRO A  41      45.035  56.209  55.870  1.00  0.00           C  
ATOM    387  CG  PRO A  41      46.412  56.871  55.945  1.00  0.00           C  
ATOM    388  CD  PRO A  41      46.999  56.682  54.544  1.00  0.00           C  
ATOM    389  N   GLY A  42      42.278  56.770  54.569  1.00  0.00           N  
ATOM    390  CA  GLY A  42      41.017  57.519  54.482  1.00  0.00           C  
ATOM    391  C   GLY A  42      40.805  58.025  53.053  1.00  0.00           C  
ATOM    392  O   GLY A  42      40.148  57.461  52.180  1.00  0.00           O  
ATOM    393  H   GLY A  42      42.204  55.853  54.962  1.00  0.00           H  
ATOM    394  N   LYS A  43      41.206  59.271  52.817  1.00  0.00           N  
ATOM    395  CA  LYS A  43      41.593  59.795  51.499  1.00  0.00           C  
ATOM    396  C   LYS A  43      42.675  59.018  50.747  1.00  0.00           C  
ATOM    397  O   LYS A  43      43.106  57.980  51.245  1.00  0.00           O  
ATOM    398  CB  LYS A  43      41.965  61.264  51.712  1.00  0.00           C  
ATOM    399  CG  LYS A  43      43.212  61.299  52.599  1.00  0.00           C  
ATOM    400  CD  LYS A  43      43.696  62.750  52.635  1.00  0.00           C  
ATOM    401  CE  LYS A  43      44.911  62.738  53.564  1.00  0.00           C  
ATOM    402  NZ  LYS A  43      45.727  63.956  53.449  1.00  0.00           N1+
ATOM    403  H   LYS A  43      41.331  59.848  53.624  1.00  0.00           H  
ATOM    404  HZ1 LYS A  43      45.044  64.644  53.204  1.00  0.00           H  
ATOM    405  HZ2 LYS A  43      46.082  64.231  54.342  1.00  0.00           H  
ATOM    406  HZ3 LYS A  43      46.497  63.896  52.814  1.00  0.00           H  
ATOM    407  N   GLY A  44      43.180  59.447  49.594  1.00  0.00           N  
ATOM    408  CA  GLY A  44      44.024  58.552  48.789  1.00  0.00           C  
ATOM    409  C   GLY A  44      45.191  59.228  48.066  1.00  0.00           C  
ATOM    410  O   GLY A  44      46.202  59.499  48.711  1.00  0.00           O  
ATOM    411  H   GLY A  44      43.129  60.422  49.374  1.00  0.00           H  
ATOM    412  N   LEU A  45      45.129  59.396  46.748  1.00  0.00           N  
ATOM    413  CA  LEU A  45      46.182  60.017  45.930  1.00  0.00           C  
ATOM    414  C   LEU A  45      46.586  61.465  46.212  1.00  0.00           C  
ATOM    415  O   LEU A  45      45.884  62.437  45.937  1.00  0.00           O  
ATOM    416  CB  LEU A  45      46.155  59.763  44.422  1.00  0.00           C  
ATOM    417  CG  LEU A  45      46.835  58.437  44.075  1.00  0.00           C  
ATOM    418  CD1 LEU A  45      46.021  57.165  44.321  1.00  0.00           C  
ATOM    419  CD2 LEU A  45      47.281  58.572  42.618  1.00  0.00           C  
ATOM    420  H   LEU A  45      44.305  59.122  46.252  1.00  0.00           H  
ATOM    421  N   GLU A  46      47.752  61.578  46.841  1.00  0.00           N  
ATOM    422  CA  GLU A  46      48.421  62.861  47.100  1.00  0.00           C  
ATOM    423  C   GLU A  46      49.757  63.012  46.370  1.00  0.00           C  
ATOM    424  O   GLU A  46      50.775  62.465  46.792  1.00  0.00           O  
ATOM    425  CB  GLU A  46      48.710  63.161  48.572  1.00  0.00           C  
ATOM    426  CG  GLU A  46      47.494  63.195  49.500  1.00  0.00           C  
ATOM    427  CD  GLU A  46      48.146  63.757  50.765  1.00  0.00           C  
ATOM    428  OE1 GLU A  46      48.584  64.927  50.810  1.00  0.00           O  
ATOM    429  OE2 GLU A  46      48.213  63.034  51.783  1.00  0.00           O1-
ATOM    430  H   GLU A  46      48.234  60.835  47.306  1.00  0.00           H  
ATOM    431  N   TRP A  47      49.755  63.848  45.336  1.00  0.00           N  
ATOM    432  CA  TRP A  47      50.805  64.244  44.386  1.00  0.00           C  
ATOM    433  C   TRP A  47      51.762  65.210  45.087  1.00  0.00           C  
ATOM    434  O   TRP A  47      51.358  66.214  45.672  1.00  0.00           O  
ATOM    435  CB  TRP A  47      50.039  65.029  43.318  1.00  0.00           C  
ATOM    436  CG  TRP A  47      50.928  65.443  42.144  1.00  0.00           C  
ATOM    437  CD1 TRP A  47      51.299  64.556  41.225  1.00  0.00           C  
ATOM    438  CD2 TRP A  47      51.733  66.565  41.989  1.00  0.00           C  
ATOM    439  CE2 TRP A  47      52.571  66.278  40.917  1.00  0.00           C  
ATOM    440  CE3 TRP A  47      51.929  67.678  42.799  1.00  0.00           C  
ATOM    441  NE1 TRP A  47      52.249  65.075  40.452  1.00  0.00           N  
ATOM    442  CZ2 TRP A  47      53.618  67.133  40.593  1.00  0.00           C  
ATOM    443  CZ3 TRP A  47      53.032  68.482  42.533  1.00  0.00           C  
ATOM    444  CH2 TRP A  47      53.856  68.201  41.450  1.00  0.00           C  
ATOM    445  H   TRP A  47      48.870  64.178  45.008  1.00  0.00           H  
ATOM    446  HD1 TRP A  47      50.607  63.851  40.764  1.00  0.00           H  
ATOM    447  HE1 TRP A  47      52.693  64.615  39.683  1.00  0.00           H  
ATOM    448  HE3 TRP A  47      51.279  67.886  43.648  1.00  0.00           H  
ATOM    449  HZ2 TRP A  47      54.091  67.110  39.611  1.00  0.00           H  
ATOM    450  HZ3 TRP A  47      53.105  69.389  43.132  1.00  0.00           H  
ATOM    451  HH2 TRP A  47      54.834  68.683  41.458  1.00  0.00           H  
ATOM    452  N   VAL A  48      52.965  64.660  45.224  1.00  0.00           N  
ATOM    453  CA  VAL A  48      53.927  65.358  46.089  1.00  0.00           C  
ATOM    454  C   VAL A  48      55.028  66.149  45.379  1.00  0.00           C  
ATOM    455  O   VAL A  48      55.461  67.206  45.835  1.00  0.00           O  
ATOM    456  CB  VAL A  48      54.503  64.550  47.254  1.00  0.00           C  
ATOM    457  CG1 VAL A  48      53.482  64.362  48.378  1.00  0.00           C  
ATOM    458  CG2 VAL A  48      54.976  63.180  46.764  1.00  0.00           C  
ATOM    459  H   VAL A  48      53.115  63.679  45.101  1.00  0.00           H  
ATOM    460  N   ALA A  49      55.666  65.447  44.446  1.00  0.00           N  
ATOM    461  CA  ALA A  49      56.912  65.899  43.809  1.00  0.00           C  
ATOM    462  C   ALA A  49      57.082  65.524  42.335  1.00  0.00           C  
ATOM    463  O   ALA A  49      56.805  64.380  41.976  1.00  0.00           O  
ATOM    464  CB  ALA A  49      58.048  65.301  44.641  1.00  0.00           C  
ATOM    465  H   ALA A  49      55.395  64.558  44.078  1.00  0.00           H  
ATOM    466  N   VAL A  50      57.728  66.439  41.619  1.00  0.00           N  
ATOM    467  CA  VAL A  50      58.046  66.074  40.231  1.00  0.00           C  
ATOM    468  C   VAL A  50      59.519  66.324  39.902  1.00  0.00           C  
ATOM    469  O   VAL A  50      59.935  67.398  40.332  1.00  0.00           O  
ATOM    470  CB  VAL A  50      57.125  66.613  39.135  1.00  0.00           C  
ATOM    471  CG1 VAL A  50      57.127  68.143  39.134  1.00  0.00           C  
ATOM    472  CG2 VAL A  50      57.222  66.211  37.662  1.00  0.00           C  
ATOM    473  H   VAL A  50      57.808  67.394  41.905  1.00  0.00           H  
ATOM    474  N   ILE A  51      60.014  65.797  38.785  1.00  0.00           N  
ATOM    475  CA  ILE A  51      61.402  66.006  38.350  1.00  0.00           C  
ATOM    476  C   ILE A  51      61.625  65.685  36.871  1.00  0.00           C  
ATOM    477  O   ILE A  51      60.973  64.939  36.142  1.00  0.00           O  
ATOM    478  CB  ILE A  51      62.236  65.136  39.293  1.00  0.00           C  
ATOM    479  CG1 ILE A  51      63.642  65.734  39.369  1.00  0.00           C  
ATOM    480  CG2 ILE A  51      62.042  63.621  39.194  1.00  0.00           C  
ATOM    481  CD  ILE A  51      64.398  65.182  40.579  1.00  0.00           C  
ATOM    482  H   ILE A  51      59.546  65.115  38.224  1.00  0.00           H  
ATOM    483  N   SER A  52      62.546  66.465  36.311  1.00  0.00           N  
ATOM    484  CA  SER A  52      62.757  66.553  34.859  1.00  0.00           C  
ATOM    485  C   SER A  52      63.441  65.340  34.225  1.00  0.00           C  
ATOM    486  O   SER A  52      63.816  64.372  34.884  1.00  0.00           O  
ATOM    487  CB  SER A  52      63.549  67.836  34.597  1.00  0.00           C  
ATOM    488  OG  SER A  52      64.859  67.613  35.124  1.00  0.00           O  
ATOM    489  H   SER A  52      63.074  67.112  36.861  1.00  0.00           H  
ATOM    490  HG  SER A  52      65.305  68.436  34.771  1.00  0.00           H  
ATOM    491  N   TYR A  53      63.809  65.490  32.956  1.00  0.00           N  
ATOM    492  CA  TYR A  53      64.596  64.519  32.182  1.00  0.00           C  
ATOM    493  C   TYR A  53      66.054  64.503  32.646  1.00  0.00           C  
ATOM    494  O   TYR A  53      66.616  63.453  32.955  1.00  0.00           O  
ATOM    495  CB  TYR A  53      64.610  64.944  30.712  1.00  0.00           C  
ATOM    496  CG  TYR A  53      63.192  65.100  30.160  1.00  0.00           C  
ATOM    497  CD1 TYR A  53      62.610  66.352  29.998  1.00  0.00           C  
ATOM    498  CD2 TYR A  53      62.430  64.034  29.696  1.00  0.00           C  
ATOM    499  CE2 TYR A  53      61.147  64.150  29.175  1.00  0.00           C  
ATOM    500  CZ  TYR A  53      60.589  65.414  29.029  1.00  0.00           C  
ATOM    501  H   TYR A  53      63.749  66.426  32.609  1.00  0.00           H  
ATOM    502  HD1 TYR A  53      63.026  67.262  30.431  1.00  0.00           H  
ATOM    503  HD2 TYR A  53      62.818  63.017  29.755  1.00  0.00           H  
ATOM    504  HE2 TYR A  53      60.582  63.279  28.842  1.00  0.00           H  
ATOM    505  N   ASP A  54      66.566  65.670  33.024  1.00  0.00           N  
ATOM    506  CA  ASP A  54      67.872  65.863  33.673  1.00  0.00           C  
ATOM    507  C   ASP A  54      67.855  65.499  35.159  1.00  0.00           C  
ATOM    508  CG  ASP A  54      69.670  67.666  33.802  1.00  0.00           C  
ATOM    509  OD1 ASP A  54      70.727  67.259  33.272  1.00  0.00           O  
ATOM    510  OD2 ASP A  54      69.642  68.401  34.812  1.00  0.00           O1-
ATOM    511  H   ASP A  54      66.168  66.549  32.761  1.00  0.00           H  
ATOM    512  N   GLY A  55      67.014  66.262  35.850  1.00  0.00           N  
ATOM    513  CA  GLY A  55      67.056  66.299  37.319  1.00  0.00           C  
ATOM    514  C   GLY A  55      67.310  67.610  38.066  1.00  0.00           C  
ATOM    515  O   GLY A  55      66.989  67.661  39.252  1.00  0.00           O  
ATOM    516  H   GLY A  55      66.230  66.711  35.421  1.00  0.00           H  
ATOM    517  N   SER A  56      67.969  68.536  37.374  1.00  0.00           N  
ATOM    518  CA  SER A  56      68.195  69.896  37.884  1.00  0.00           C  
ATOM    519  C   SER A  56      66.871  70.624  38.121  1.00  0.00           C  
ATOM    520  O   SER A  56      66.760  71.409  39.061  1.00  0.00           O  
ATOM    521  CB  SER A  56      69.127  70.750  37.021  1.00  0.00           C  
ATOM    522  OG  SER A  56      68.808  70.778  35.627  1.00  0.00           O  
ATOM    523  H   SER A  56      68.445  68.363  36.512  1.00  0.00           H  
ATOM    524  HG  SER A  56      69.365  70.049  35.230  1.00  0.00           H  
ATOM    525  N   ASN A  57      65.933  70.562  37.179  1.00  0.00           N  
ATOM    526  CA  ASN A  57      64.542  71.007  37.348  1.00  0.00           C  
ATOM    527  C   ASN A  57      63.674  70.030  38.143  1.00  0.00           C  
ATOM    528  O   ASN A  57      63.415  68.945  37.626  1.00  0.00           O  
ATOM    529  CB  ASN A  57      63.956  71.443  36.003  1.00  0.00           C  
ATOM    530  CG  ASN A  57      62.507  71.902  36.179  1.00  0.00           C  
ATOM    531  ND2 ASN A  57      61.601  71.543  35.274  1.00  0.00           N  
ATOM    532  OD1 ASN A  57      62.036  72.346  37.225  1.00  0.00           O  
ATOM    533  H   ASN A  57      66.068  70.235  36.244  1.00  0.00           H  
ATOM    534 1HD2 ASN A  57      61.871  71.014  34.469  1.00  0.00           H  
ATOM    535 2HD2 ASN A  57      60.656  71.533  35.601  1.00  0.00           H  
ATOM    536  N   LYS A  58      62.987  70.658  39.094  1.00  0.00           N  
ATOM    537  CA  LYS A  58      62.345  69.963  40.219  1.00  0.00           C  
ATOM    538  C   LYS A  58      61.539  70.707  41.285  1.00  0.00           C  
ATOM    539  O   LYS A  58      61.984  71.753  41.754  1.00  0.00           O  
ATOM    540  CB  LYS A  58      63.323  69.109  41.029  1.00  0.00           C  
ATOM    541  CG  LYS A  58      64.565  69.900  41.443  1.00  0.00           C  
ATOM    542  CD  LYS A  58      65.343  68.907  42.309  1.00  0.00           C  
ATOM    543  CE  LYS A  58      66.747  69.408  42.654  1.00  0.00           C  
ATOM    544  NZ  LYS A  58      67.664  68.473  43.323  1.00  0.00           N1+
ATOM    545  H   LYS A  58      62.668  71.593  38.939  1.00  0.00           H  
ATOM    546  HZ1 LYS A  58      68.386  69.072  43.668  1.00  0.00           H  
ATOM    547  HZ2 LYS A  58      67.167  67.933  44.002  1.00  0.00           H  
ATOM    548  HZ3 LYS A  58      68.091  67.814  42.704  1.00  0.00           H  
ATOM    549  N   TYR A  59      60.369  70.161  41.604  1.00  0.00           N  
ATOM    550  CA  TYR A  59      59.316  70.819  42.392  1.00  0.00           C  
ATOM    551  C   TYR A  59      58.473  69.880  43.256  1.00  0.00           C  
ATOM    552  O   TYR A  59      57.687  69.072  42.763  1.00  0.00           O  
ATOM    553  CB  TYR A  59      58.350  71.584  41.485  1.00  0.00           C  
ATOM    554  CG  TYR A  59      58.023  72.915  42.164  1.00  0.00           C  
ATOM    555  CD1 TYR A  59      56.770  72.947  42.764  1.00  0.00           C  
ATOM    556  CD2 TYR A  59      58.821  74.052  42.099  1.00  0.00           C  
ATOM    557  CE1 TYR A  59      56.279  74.132  43.300  1.00  0.00           C  
ATOM    558  CE2 TYR A  59      58.374  75.254  42.636  1.00  0.00           C  
ATOM    559  CZ  TYR A  59      57.110  75.243  43.213  1.00  0.00           C  
ATOM    560  OH  TYR A  59      56.599  76.382  43.752  1.00  0.00           O  
ATOM    561  H   TYR A  59      60.066  69.314  41.168  1.00  0.00           H  
ATOM    562  HD1 TYR A  59      56.099  72.092  42.852  1.00  0.00           H  
ATOM    563  HD2 TYR A  59      59.797  73.849  41.658  1.00  0.00           H  
ATOM    564  HE1 TYR A  59      55.279  74.115  43.734  1.00  0.00           H  
ATOM    565  HE2 TYR A  59      58.898  76.196  42.476  1.00  0.00           H  
ATOM    566  HH  TYR A  59      55.839  76.034  44.301  1.00  0.00           H  
ATOM    567  N   TYR A  60      58.515  70.278  44.524  1.00  0.00           N  
ATOM    568  CA  TYR A  60      57.658  69.633  45.530  1.00  0.00           C  
ATOM    569  C   TYR A  60      56.582  70.649  45.917  1.00  0.00           C  
ATOM    570  O   TYR A  60      56.863  71.830  46.113  1.00  0.00           O  
ATOM    571  CB  TYR A  60      58.562  69.424  46.747  1.00  0.00           C  
ATOM    572  CG  TYR A  60      58.099  68.496  47.872  1.00  0.00           C  
ATOM    573  CD1 TYR A  60      58.515  67.172  47.814  1.00  0.00           C  
ATOM    574  CD2 TYR A  60      57.111  68.979  48.723  1.00  0.00           C  
ATOM    575  CE1 TYR A  60      57.992  66.322  48.782  1.00  0.00           C  
ATOM    576  CE2 TYR A  60      56.536  68.089  49.622  1.00  0.00           C  
ATOM    577  CZ  TYR A  60      57.017  66.785  49.658  1.00  0.00           C  
ATOM    578  OH  TYR A  60      56.442  65.966  50.579  1.00  0.00           O  
ATOM    579  H   TYR A  60      59.068  71.028  44.887  1.00  0.00           H  
ATOM    580  HD1 TYR A  60      59.285  66.821  47.127  1.00  0.00           H  
ATOM    581  HD2 TYR A  60      56.844  70.032  48.635  1.00  0.00           H  
ATOM    582  HE1 TYR A  60      58.509  65.368  48.888  1.00  0.00           H  
ATOM    583  HE2 TYR A  60      55.739  68.267  50.344  1.00  0.00           H  
ATOM    584  HH  TYR A  60      56.742  65.059  50.284  1.00  0.00           H  
ATOM    585  N   ALA A  61      55.412  70.179  46.340  1.00  0.00           N  
ATOM    586  CA  ALA A  61      54.174  70.914  46.636  1.00  0.00           C  
ATOM    587  C   ALA A  61      54.268  72.130  47.560  1.00  0.00           C  
ATOM    588  O   ALA A  61      54.872  72.020  48.626  1.00  0.00           O  
ATOM    589  CB  ALA A  61      53.075  69.989  47.163  1.00  0.00           C  
ATOM    590  H   ALA A  61      55.272  69.189  46.344  1.00  0.00           H  
ATOM    591  N   ASP A  62      53.610  73.235  47.220  1.00  0.00           N  
ATOM    592  CA  ASP A  62      53.614  74.430  48.076  1.00  0.00           C  
ATOM    593  C   ASP A  62      52.542  74.444  49.167  1.00  0.00           C  
ATOM    594  O   ASP A  62      52.750  75.000  50.244  1.00  0.00           O  
ATOM    595  CB  ASP A  62      53.519  75.730  47.276  1.00  0.00           C  
ATOM    596  CG  ASP A  62      54.524  75.988  46.151  1.00  0.00           C  
ATOM    597  OD1 ASP A  62      55.572  76.597  46.455  1.00  0.00           O  
ATOM    598  OD2 ASP A  62      54.281  75.702  44.959  1.00  0.00           O1-
ATOM    599  H   ASP A  62      53.226  73.545  46.350  1.00  0.00           H  
ATOM    600  N   SER A  63      51.420  73.744  49.023  1.00  0.00           N  
ATOM    601  CA  SER A  63      50.463  73.639  50.133  1.00  0.00           C  
ATOM    602  C   SER A  63      51.048  72.848  51.305  1.00  0.00           C  
ATOM    603  O   SER A  63      50.607  73.131  52.418  1.00  0.00           O  
ATOM    604  CB  SER A  63      49.205  72.921  49.640  1.00  0.00           C  
ATOM    605  OG  SER A  63      48.828  73.587  48.433  1.00  0.00           O  
ATOM    606  H   SER A  63      51.252  73.218  48.189  1.00  0.00           H  
ATOM    607  HG  SER A  63      48.985  72.916  47.708  1.00  0.00           H  
ATOM    608  N   VAL A  64      51.794  71.781  51.033  1.00  0.00           N  
ATOM    609  CA  VAL A  64      52.438  70.962  52.070  1.00  0.00           C  
ATOM    610  C   VAL A  64      53.545  71.741  52.785  1.00  0.00           C  
ATOM    611  O   VAL A  64      54.560  72.061  52.168  1.00  0.00           O  
ATOM    612  CB  VAL A  64      52.829  69.567  51.580  1.00  0.00           C  
ATOM    613  CG1 VAL A  64      53.459  68.762  52.718  1.00  0.00           C  
ATOM    614  CG2 VAL A  64      51.591  68.756  51.193  1.00  0.00           C  
ATOM    615  H   VAL A  64      51.563  71.310  50.182  1.00  0.00           H  
ATOM    616  N   LYS A  65      53.302  71.763  54.092  1.00  0.00           N  
ATOM    617  CA  LYS A  65      54.249  72.611  54.831  1.00  0.00           C  
ATOM    618  C   LYS A  65      55.624  71.949  54.948  1.00  0.00           C  
ATOM    619  O   LYS A  65      56.607  72.550  54.517  1.00  0.00           O  
ATOM    620  CB  LYS A  65      53.730  73.196  56.146  1.00  0.00           C  
ATOM    621  CG  LYS A  65      52.399  73.938  56.016  1.00  0.00           C  
ATOM    622  CD  LYS A  65      52.047  74.775  57.248  1.00  0.00           C  
ATOM    623  CE  LYS A  65      50.538  74.974  57.092  1.00  0.00           C  
ATOM    624  NZ  LYS A  65      50.018  75.685  58.269  1.00  0.00           N1+
ATOM    625  H   LYS A  65      52.606  71.284  54.627  1.00  0.00           H  
ATOM    626  HZ1 LYS A  65      49.139  76.140  58.129  1.00  0.00           H  
ATOM    627  HZ2 LYS A  65      49.912  75.035  59.021  1.00  0.00           H  
ATOM    628  HZ3 LYS A  65      50.785  76.270  58.535  1.00  0.00           H  
ATOM    629  N   GLY A  66      55.657  70.666  55.295  1.00  0.00           N  
ATOM    630  CA  GLY A  66      56.833  69.858  55.648  1.00  0.00           C  
ATOM    631  C   GLY A  66      57.340  69.214  54.357  1.00  0.00           C  
ATOM    632  O   GLY A  66      56.865  68.133  54.011  1.00  0.00           O  
ATOM    633  H   GLY A  66      54.821  70.152  55.488  1.00  0.00           H  
ATOM    634  N   ARG A  67      58.463  69.815  53.972  1.00  0.00           N  
ATOM    635  CA  ARG A  67      59.187  69.331  52.788  1.00  0.00           C  
ATOM    636  C   ARG A  67      60.148  68.166  53.029  1.00  0.00           C  
ATOM    637  O   ARG A  67      60.934  68.049  53.968  1.00  0.00           O  
ATOM    638  CB  ARG A  67      59.918  70.512  52.147  1.00  0.00           C  
ATOM    639  CG  ARG A  67      59.152  71.813  51.895  1.00  0.00           C  
ATOM    640  CD  ARG A  67      58.252  71.677  50.665  1.00  0.00           C  
ATOM    641  NE  ARG A  67      57.127  72.542  51.049  1.00  0.00           N  
ATOM    642  CZ  ARG A  67      56.745  73.665  50.425  1.00  0.00           C  
ATOM    643  NH1 ARG A  67      57.274  74.133  49.286  1.00  0.00           N1+
ATOM    644  NH2 ARG A  67      55.804  74.487  50.908  1.00  0.00           N  
ATOM    645  H   ARG A  67      58.909  70.483  54.568  1.00  0.00           H  
ATOM    646  HE  ARG A  67      56.475  72.100  51.665  1.00  0.00           H  
ATOM    647 1HH1 ARG A  67      57.950  73.588  48.791  1.00  0.00           H  
ATOM    648 2HH1 ARG A  67      57.199  75.116  49.117  1.00  0.00           H  
ATOM    649 1HH2 ARG A  67      55.256  74.245  51.709  1.00  0.00           H  
ATOM    650 2HH2 ARG A  67      55.710  75.348  50.408  1.00  0.00           H  
ATOM    651  N   PHE A  68      60.271  67.421  51.934  1.00  0.00           N  
ATOM    652  CA  PHE A  68      61.253  66.344  51.743  1.00  0.00           C  
ATOM    653  C   PHE A  68      61.882  66.547  50.363  1.00  0.00           C  
ATOM    654  O   PHE A  68      61.262  67.189  49.516  1.00  0.00           O  
ATOM    655  CB  PHE A  68      60.502  65.011  51.721  1.00  0.00           C  
ATOM    656  CG  PHE A  68      59.840  64.487  52.998  1.00  0.00           C  
ATOM    657  CD1 PHE A  68      58.545  63.993  52.899  1.00  0.00           C  
ATOM    658  CD2 PHE A  68      60.531  64.397  54.201  1.00  0.00           C  
ATOM    659  CE1 PHE A  68      57.953  63.281  53.935  1.00  0.00           C  
ATOM    660  CE2 PHE A  68      59.852  63.922  55.317  1.00  0.00           C  
ATOM    661  CZ  PHE A  68      58.644  63.258  55.141  1.00  0.00           C  
ATOM    662  H   PHE A  68      59.991  67.831  51.066  1.00  0.00           H  
ATOM    663  HD1 PHE A  68      57.941  64.137  52.003  1.00  0.00           H  
ATOM    664  HD2 PHE A  68      61.613  64.517  54.265  1.00  0.00           H  
ATOM    665  HE1 PHE A  68      57.001  62.758  53.843  1.00  0.00           H  
ATOM    666  HE2 PHE A  68      60.097  64.369  56.280  1.00  0.00           H  
ATOM    667  HZ  PHE A  68      58.228  62.639  55.936  1.00  0.00           H  
ATOM    668  N   THR A  69      63.079  66.011  50.146  1.00  0.00           N  
ATOM    669  CA  THR A  69      63.875  66.408  48.976  1.00  0.00           C  
ATOM    670  C   THR A  69      64.017  65.352  47.878  1.00  0.00           C  
ATOM    671  O   THR A  69      63.800  64.154  48.051  1.00  0.00           O  
ATOM    672  CB  THR A  69      65.178  67.073  49.424  1.00  0.00           C  
ATOM    673  CG2 THR A  69      65.925  66.384  50.568  1.00  0.00           C  
ATOM    674  OG1 THR A  69      65.895  67.516  48.269  1.00  0.00           O  
ATOM    675  H   THR A  69      63.398  65.263  50.729  1.00  0.00           H  
ATOM    676  HG1 THR A  69      65.821  68.510  48.185  1.00  0.00           H  
ATOM    677  N   ILE A  70      64.288  65.906  46.699  1.00  0.00           N  
ATOM    678  CA  ILE A  70      64.342  65.104  45.468  1.00  0.00           C  
ATOM    679  C   ILE A  70      65.634  65.415  44.710  1.00  0.00           C  
ATOM    680  O   ILE A  70      66.081  66.546  44.527  1.00  0.00           O  
ATOM    681  CB  ILE A  70      63.108  65.311  44.588  1.00  0.00           C  
ATOM    682  CG1 ILE A  70      62.644  66.759  44.422  1.00  0.00           C  
ATOM    683  CG2 ILE A  70      61.981  64.447  45.156  1.00  0.00           C  
ATOM    684  CD  ILE A  70      61.473  67.086  43.493  1.00  0.00           C  
ATOM    685  H   ILE A  70      64.546  66.864  46.573  1.00  0.00           H  
ATOM    686  N   SER A  71      66.361  64.350  44.383  1.00  0.00           N  
ATOM    687  CA  SER A  71      67.613  64.365  43.613  1.00  0.00           C  
ATOM    688  C   SER A  71      67.639  63.172  42.656  1.00  0.00           C  
ATOM    689  O   SER A  71      67.068  62.109  42.898  1.00  0.00           O  
ATOM    690  CB  SER A  71      68.811  64.187  44.548  1.00  0.00           C  
ATOM    691  OG  SER A  71      68.792  62.912  45.194  1.00  0.00           O  
ATOM    692  H   SER A  71      65.907  63.464  44.488  1.00  0.00           H  
ATOM    693  HG  SER A  71      68.431  63.091  46.110  1.00  0.00           H  
ATOM    694  N   ARG A  72      68.170  63.443  41.467  1.00  0.00           N  
ATOM    695  CA  ARG A  72      68.341  62.380  40.465  1.00  0.00           C  
ATOM    696  C   ARG A  72      69.769  62.097  39.994  1.00  0.00           C  
ATOM    697  O   ARG A  72      70.618  62.983  40.076  1.00  0.00           O  
ATOM    698  CB  ARG A  72      67.434  62.735  39.285  1.00  0.00           C  
ATOM    699  CG  ARG A  72      67.109  61.624  38.284  1.00  0.00           C  
ATOM    700  CD  ARG A  72      66.459  62.322  37.088  1.00  0.00           C  
ATOM    701  NE  ARG A  72      66.555  61.540  35.847  1.00  0.00           N  
ATOM    702  CZ  ARG A  72      65.497  61.157  35.120  1.00  0.00           C  
ATOM    703  NH1 ARG A  72      64.253  61.629  35.274  1.00  0.00           N1+
ATOM    704  NH2 ARG A  72      65.685  60.346  34.069  1.00  0.00           N  
ATOM    705  H   ARG A  72      68.605  64.324  41.283  1.00  0.00           H  
ATOM    706  HE  ARG A  72      67.486  61.331  35.546  1.00  0.00           H  
ATOM    707 1HH1 ARG A  72      63.985  62.399  35.854  1.00  0.00           H  
ATOM    708 2HH1 ARG A  72      63.485  61.153  34.844  1.00  0.00           H  
ATOM    709 1HH2 ARG A  72      66.626  60.090  33.847  1.00  0.00           H  
ATOM    710 2HH2 ARG A  72      64.877  59.917  33.665  1.00  0.00           H  
ATOM    711  N   ASP A  73      69.984  60.841  39.615  1.00  0.00           N  
ATOM    712  CA  ASP A  73      71.214  60.291  39.027  1.00  0.00           C  
ATOM    713  C   ASP A  73      71.016  59.457  37.760  1.00  0.00           C  
ATOM    714  O   ASP A  73      70.671  58.278  37.834  1.00  0.00           O  
ATOM    715  CB  ASP A  73      71.962  59.507  40.107  1.00  0.00           C  
ATOM    716  CG  ASP A  73      73.441  59.204  39.861  1.00  0.00           C  
ATOM    717  H   ASP A  73      69.321  60.120  39.817  1.00  0.00           H  
ATOM    718  CG  ASN A  74      69.829  61.175  34.015  1.00  0.00           C  
ATOM    719  ND2 ASN A  74      69.702  62.280  33.286  1.00  0.00           N  
ATOM    720  OD1 ASN A  74      68.845  60.575  34.444  1.00  0.00           O  
ATOM    721 2HD2 ASN A  74      68.828  62.526  32.867  1.00  0.00           H  
ATOM    722  C   LYS A  76      72.295  54.818  37.530  1.00  0.00           C  
ATOM    723  O   LYS A  76      71.863  53.889  38.211  1.00  0.00           O  
ATOM    724  CB  LYS A  76      73.666  55.422  39.372  1.00  0.00           C  
ATOM    725  N   ASN A  77      71.510  55.500  36.702  1.00  0.00           N  
ATOM    726  CA  ASN A  77      70.129  55.202  36.297  1.00  0.00           C  
ATOM    727  C   ASN A  77      69.051  55.235  37.383  1.00  0.00           C  
ATOM    728  O   ASN A  77      68.231  54.319  37.336  1.00  0.00           O  
ATOM    729  CB  ASN A  77      70.043  54.017  35.333  1.00  0.00           C  
ATOM    730  CG  ASN A  77      70.744  54.273  33.998  1.00  0.00           C  
ATOM    731  H   ASN A  77      71.946  56.319  36.329  1.00  0.00           H  
ATOM    732  N   THR A  78      69.236  56.128  38.351  1.00  0.00           N  
ATOM    733  CA  THR A  78      68.369  56.119  39.538  1.00  0.00           C  
ATOM    734  C   THR A  78      67.823  57.465  40.018  1.00  0.00           C  
ATOM    735  O   THR A  78      68.479  58.496  39.875  1.00  0.00           O  
ATOM    736  CB  THR A  78      69.080  55.435  40.708  1.00  0.00           C  
ATOM    737  CG2 THR A  78      70.348  56.168  41.152  1.00  0.00           C  
ATOM    738  OG1 THR A  78      68.257  55.287  41.868  1.00  0.00           O  
ATOM    739  H   THR A  78      69.581  57.040  38.127  1.00  0.00           H  
ATOM    740  HG1 THR A  78      68.861  54.908  42.569  1.00  0.00           H  
ATOM    741  N   LEU A  79      66.579  57.497  40.489  1.00  0.00           N  
ATOM    742  CA  LEU A  79      65.848  58.647  41.039  1.00  0.00           C  
ATOM    743  C   LEU A  79      65.658  58.454  42.545  1.00  0.00           C  
ATOM    744  O   LEU A  79      65.370  57.340  42.978  1.00  0.00           O  
ATOM    745  CB  LEU A  79      64.483  58.811  40.368  1.00  0.00           C  
ATOM    746  CG  LEU A  79      63.510  59.771  41.054  1.00  0.00           C  
ATOM    747  CD1 LEU A  79      64.078  61.191  41.109  1.00  0.00           C  
ATOM    748  CD2 LEU A  79      62.119  59.612  40.436  1.00  0.00           C  
ATOM    749  H   LEU A  79      66.094  56.626  40.580  1.00  0.00           H  
ATOM    750  N   TYR A  80      66.076  59.389  43.395  1.00  0.00           N  
ATOM    751  CA  TYR A  80      65.712  59.395  44.819  1.00  0.00           C  
ATOM    752  C   TYR A  80      64.587  60.329  45.271  1.00  0.00           C  
ATOM    753  O   TYR A  80      63.831  60.996  44.566  1.00  0.00           O  
ATOM    754  CB  TYR A  80      66.986  59.485  45.660  1.00  0.00           C  
ATOM    755  CG  TYR A  80      67.703  58.140  45.792  1.00  0.00           C  
ATOM    756  CD1 TYR A  80      68.811  57.825  45.014  1.00  0.00           C  
ATOM    757  CD2 TYR A  80      67.400  57.369  46.908  1.00  0.00           C  
ATOM    758  CE1 TYR A  80      69.555  56.698  45.343  1.00  0.00           C  
ATOM    759  CE2 TYR A  80      68.219  56.329  47.333  1.00  0.00           C  
ATOM    760  CZ  TYR A  80      69.259  55.964  46.485  1.00  0.00           C  
ATOM    761  OH  TYR A  80      70.222  55.153  47.000  1.00  0.00           O  
ATOM    762  H   TYR A  80      66.476  60.254  43.094  1.00  0.00           H  
ATOM    763  HD1 TYR A  80      69.049  58.504  44.194  1.00  0.00           H  
ATOM    764  HD2 TYR A  80      66.686  57.861  47.569  1.00  0.00           H  
ATOM    765  HE1 TYR A  80      70.384  56.358  44.723  1.00  0.00           H  
ATOM    766  HE2 TYR A  80      68.120  55.924  48.340  1.00  0.00           H  
ATOM    767  HH  TYR A  80      71.031  55.307  46.433  1.00  0.00           H  
ATOM    768  N   LEU A  81      64.141  59.995  46.479  1.00  0.00           N  
ATOM    769  CA  LEU A  81      63.228  60.786  47.317  1.00  0.00           C  
ATOM    770  C   LEU A  81      63.716  60.780  48.767  1.00  0.00           C  
ATOM    771  O   LEU A  81      63.611  59.814  49.522  1.00  0.00           O  
ATOM    772  CB  LEU A  81      61.863  60.094  47.302  1.00  0.00           C  
ATOM    773  CG  LEU A  81      60.721  60.674  48.139  1.00  0.00           C  
ATOM    774  CD1 LEU A  81      60.390  62.130  47.803  1.00  0.00           C  
ATOM    775  CD2 LEU A  81      59.507  59.812  47.789  1.00  0.00           C  
ATOM    776  H   LEU A  81      64.509  59.148  46.860  1.00  0.00           H  
ATOM    777  N   GLN A  82      64.451  61.802  49.197  1.00  0.00           N  
ATOM    778  CA  GLN A  82      65.105  61.883  50.511  1.00  0.00           C  
ATOM    779  C   GLN A  82      64.110  62.298  51.597  1.00  0.00           C  
ATOM    780  O   GLN A  82      63.834  63.494  51.682  1.00  0.00           O  
ATOM    781  CB  GLN A  82      66.304  62.821  50.357  1.00  0.00           C  
ATOM    782  CG  GLN A  82      67.354  62.150  49.470  1.00  0.00           C  
ATOM    783  CD  GLN A  82      68.281  63.168  48.803  1.00  0.00           C  
ATOM    784  NE2 GLN A  82      68.940  64.007  49.598  1.00  0.00           N  
ATOM    785  OE1 GLN A  82      68.273  63.297  47.580  1.00  0.00           O  
ATOM    786  H   GLN A  82      64.600  62.634  48.664  1.00  0.00           H  
ATOM    787 1HE2 GLN A  82      68.771  63.881  50.575  1.00  0.00           H  
ATOM    788 2HE2 GLN A  82      69.667  64.630  49.308  1.00  0.00           H  
ATOM    789  N   MET A  83      63.418  61.336  52.200  1.00  0.00           N  
ATOM    790  CA  MET A  83      62.661  61.591  53.434  1.00  0.00           C  
ATOM    791  C   MET A  83      63.596  61.818  54.624  1.00  0.00           C  
ATOM    792  O   MET A  83      64.127  60.859  55.183  1.00  0.00           O  
ATOM    793  CB  MET A  83      61.678  60.443  53.678  1.00  0.00           C  
ATOM    794  CG  MET A  83      60.532  60.278  52.678  1.00  0.00           C  
ATOM    795  SD  MET A  83      59.589  58.713  52.772  1.00  0.00           S  
ATOM    796  CE  MET A  83      58.072  59.451  53.339  1.00  0.00           C  
ATOM    797  H   MET A  83      63.282  60.416  51.833  1.00  0.00           H  
ATOM    798  N   ASN A  84      63.776  63.108  54.889  1.00  0.00           N  
ATOM    799  CA  ASN A  84      64.831  63.640  55.764  1.00  0.00           C  
ATOM    800  C   ASN A  84      64.757  63.176  57.219  1.00  0.00           C  
ATOM    801  O   ASN A  84      65.820  62.948  57.793  1.00  0.00           O  
ATOM    802  CB  ASN A  84      64.834  65.170  55.733  1.00  0.00           C  
ATOM    803  CG  ASN A  84      63.466  65.853  55.757  1.00  0.00           C  
ATOM    804  ND2 ASN A  84      63.212  66.856  54.921  1.00  0.00           N  
ATOM    805  OD1 ASN A  84      62.537  65.359  56.394  1.00  0.00           O  
ATOM    806  H   ASN A  84      63.183  63.811  54.496  1.00  0.00           H  
ATOM    807 1HD2 ASN A  84      63.794  67.257  54.214  1.00  0.00           H  
ATOM    808 2HD2 ASN A  84      62.270  67.168  54.796  1.00  0.00           H  
ATOM    809  N   SER A  85      63.528  63.197  57.727  1.00  0.00           N  
ATOM    810  CA  SER A  85      63.090  62.537  58.965  1.00  0.00           C  
ATOM    811  C   SER A  85      61.589  62.244  58.908  1.00  0.00           C  
ATOM    812  O   SER A  85      60.740  63.016  58.465  1.00  0.00           O  
ATOM    813  CB  SER A  85      63.385  63.481  60.133  1.00  0.00           C  
ATOM    814  OG  SER A  85      64.800  63.481  60.337  1.00  0.00           O  
ATOM    815  H   SER A  85      62.837  63.788  57.310  1.00  0.00           H  
ATOM    816  HG  SER A  85      65.146  62.949  59.565  1.00  0.00           H  
ATOM    817  N   LEU A  86      61.335  60.986  59.257  1.00  0.00           N  
ATOM    818  CA  LEU A  86      59.974  60.445  59.380  1.00  0.00           C  
ATOM    819  C   LEU A  86      59.120  60.891  60.568  1.00  0.00           C  
ATOM    820  O   LEU A  86      59.482  60.570  61.699  1.00  0.00           O  
ATOM    821  CB  LEU A  86      60.165  58.928  59.314  1.00  0.00           C  
ATOM    822  CG  LEU A  86      60.627  58.445  57.938  1.00  0.00           C  
ATOM    823  CD1 LEU A  86      61.485  57.179  57.994  1.00  0.00           C  
ATOM    824  CD2 LEU A  86      59.411  58.336  57.016  1.00  0.00           C  
ATOM    825  H   LEU A  86      62.075  60.387  59.564  1.00  0.00           H  
ATOM    826  N   ARG A  87      58.132  61.761  60.376  1.00  0.00           N  
ATOM    827  CA  ARG A  87      57.075  62.021  61.365  1.00  0.00           C  
ATOM    828  C   ARG A  87      56.036  60.899  61.340  1.00  0.00           C  
ATOM    829  O   ARG A  87      55.817  60.299  60.289  1.00  0.00           O  
ATOM    830  CB  ARG A  87      56.225  63.268  61.113  1.00  0.00           C  
ATOM    831  CG  ARG A  87      57.072  64.434  60.599  1.00  0.00           C  
ATOM    832  CD  ARG A  87      56.286  65.454  59.773  1.00  0.00           C  
ATOM    833  NE  ARG A  87      56.220  64.882  58.420  1.00  0.00           N  
ATOM    834  CZ  ARG A  87      56.582  65.616  57.358  1.00  0.00           C  
ATOM    835  NH1 ARG A  87      57.104  66.849  57.380  1.00  0.00           N1+
ATOM    836  NH2 ARG A  87      56.315  65.090  56.155  1.00  0.00           N  
ATOM    837  H   ARG A  87      57.882  61.887  59.416  1.00  0.00           H  
ATOM    838  HE  ARG A  87      55.929  63.950  58.205  1.00  0.00           H  
ATOM    839 1HH1 ARG A  87      57.338  67.326  58.227  1.00  0.00           H  
ATOM    840 2HH1 ARG A  87      57.106  67.325  56.500  1.00  0.00           H  
ATOM    841 1HH2 ARG A  87      55.717  64.290  56.110  1.00  0.00           H  
ATOM    842 2HH2 ARG A  87      56.773  65.518  55.375  1.00  0.00           H  
ATOM    843  N   ALA A  88      55.320  60.634  62.429  1.00  0.00           N  
ATOM    844  CA  ALA A  88      54.320  59.559  62.518  1.00  0.00           C  
ATOM    845  C   ALA A  88      53.020  59.636  61.715  1.00  0.00           C  
ATOM    846  O   ALA A  88      52.621  58.581  61.224  1.00  0.00           O  
ATOM    847  CB  ALA A  88      53.849  59.315  63.953  1.00  0.00           C  
ATOM    848  H   ALA A  88      55.398  61.280  63.188  1.00  0.00           H  
ATOM    849  N   GLU A  89      52.588  60.855  61.405  1.00  0.00           N  
ATOM    850  CA  GLU A  89      51.579  61.073  60.358  1.00  0.00           C  
ATOM    851  C   GLU A  89      51.953  60.681  58.927  1.00  0.00           C  
ATOM    852  O   GLU A  89      51.111  60.702  58.030  1.00  0.00           O  
ATOM    853  CB  GLU A  89      51.019  62.493  60.264  1.00  0.00           C  
ATOM    854  CG  GLU A  89      50.248  62.891  61.525  1.00  0.00           C  
ATOM    855  CD  GLU A  89      49.719  64.326  61.486  1.00  0.00           C  
ATOM    856  OE1 GLU A  89      50.422  65.215  62.016  1.00  0.00           O  
ATOM    857  OE2 GLU A  89      48.892  64.671  60.615  1.00  0.00           O1-
ATOM    858  H   GLU A  89      52.537  61.554  62.117  1.00  0.00           H  
ATOM    859  N   ASP A  90      53.163  60.200  58.654  1.00  0.00           N  
ATOM    860  CA  ASP A  90      53.618  59.803  57.314  1.00  0.00           C  
ATOM    861  C   ASP A  90      53.125  58.470  56.748  1.00  0.00           C  
ATOM    862  O   ASP A  90      53.599  58.081  55.682  1.00  0.00           O  
ATOM    863  CB  ASP A  90      55.140  59.838  57.157  1.00  0.00           C  
ATOM    864  CG  ASP A  90      55.673  61.246  56.886  1.00  0.00           C  
ATOM    865  OD1 ASP A  90      56.214  61.957  57.761  1.00  0.00           O  
ATOM    866  OD2 ASP A  90      55.439  61.721  55.754  1.00  0.00           O1-
ATOM    867  H   ASP A  90      53.885  60.297  59.339  1.00  0.00           H  
ATOM    868  N   THR A  91      52.040  57.898  57.264  1.00  0.00           N  
ATOM    869  CA  THR A  91      51.385  56.716  56.686  1.00  0.00           C  
ATOM    870  C   THR A  91      50.790  56.729  55.277  1.00  0.00           C  
ATOM    871  O   THR A  91      49.935  57.553  54.957  1.00  0.00           O  
ATOM    872  CB  THR A  91      50.319  56.054  57.562  1.00  0.00           C  
ATOM    873  CG2 THR A  91      51.054  55.260  58.644  1.00  0.00           C  
ATOM    874  OG1 THR A  91      49.294  56.925  58.047  1.00  0.00           O  
ATOM    875  H   THR A  91      51.626  58.178  58.131  1.00  0.00           H  
ATOM    876  HG1 THR A  91      48.888  56.592  58.898  1.00  0.00           H  
ATOM    877  N   ALA A  92      51.474  55.934  54.459  1.00  0.00           N  
ATOM    878  CA  ALA A  92      51.122  55.845  53.035  1.00  0.00           C  
ATOM    879  C   ALA A  92      51.643  54.595  52.324  1.00  0.00           C  
ATOM    880  O   ALA A  92      52.621  53.996  52.770  1.00  0.00           O  
ATOM    881  CB  ALA A  92      51.520  56.990  52.101  1.00  0.00           C  
ATOM    882  H   ALA A  92      52.414  55.658  54.662  1.00  0.00           H  
ATOM    883  N   VAL A  93      51.079  54.434  51.130  1.00  0.00           N  
ATOM    884  CA  VAL A  93      51.726  53.633  50.080  1.00  0.00           C  
ATOM    885  C   VAL A  93      52.279  54.638  49.068  1.00  0.00           C  
ATOM    886  O   VAL A  93      51.664  55.597  48.606  1.00  0.00           O  
ATOM    887  CB  VAL A  93      50.649  52.820  49.359  1.00  0.00           C  
ATOM    888  CG1 VAL A  93      51.214  51.834  48.334  1.00  0.00           C  
ATOM    889  CG2 VAL A  93      50.027  51.900  50.411  1.00  0.00           C  
ATOM    890  H   VAL A  93      50.129  54.709  50.983  1.00  0.00           H  
ATOM    891  N   TYR A  94      53.580  54.496  48.831  1.00  0.00           N  
ATOM    892  CA  TYR A  94      54.270  55.246  47.771  1.00  0.00           C  
ATOM    893  C   TYR A  94      54.358  54.605  46.384  1.00  0.00           C  
ATOM    894  O   TYR A  94      54.923  53.528  46.204  1.00  0.00           O  
ATOM    895  CB  TYR A  94      55.685  55.616  48.221  1.00  0.00           C  
ATOM    896  CG  TYR A  94      55.633  56.937  48.992  1.00  0.00           C  
ATOM    897  CD1 TYR A  94      55.406  57.018  50.361  1.00  0.00           C  
ATOM    898  CD2 TYR A  94      55.812  58.093  48.242  1.00  0.00           C  
ATOM    899  CE1 TYR A  94      55.498  58.261  50.976  1.00  0.00           C  
ATOM    900  CE2 TYR A  94      55.716  59.329  48.871  1.00  0.00           C  
ATOM    901  CZ  TYR A  94      55.587  59.444  50.250  1.00  0.00           C  
ATOM    902  OH  TYR A  94      55.559  60.662  50.855  1.00  0.00           O  
ATOM    903  H   TYR A  94      54.097  53.850  49.392  1.00  0.00           H  
ATOM    904  HD1 TYR A  94      55.012  56.109  50.816  1.00  0.00           H  
ATOM    905  HD2 TYR A  94      56.043  58.121  47.177  1.00  0.00           H  
ATOM    906  HE1 TYR A  94      55.499  58.221  52.065  1.00  0.00           H  
ATOM    907  HE2 TYR A  94      55.853  60.270  48.339  1.00  0.00           H  
ATOM    908  HH  TYR A  94      55.224  60.571  51.793  1.00  0.00           H  
ATOM    909  N   TYR A  95      54.256  55.516  45.421  1.00  0.00           N  
ATOM    910  CA  TYR A  95      54.233  55.186  43.988  1.00  0.00           C  
ATOM    911  C   TYR A  95      55.057  56.180  43.167  1.00  0.00           C  
ATOM    912  O   TYR A  95      55.047  57.395  43.357  1.00  0.00           O  
ATOM    913  CB  TYR A  95      52.763  55.179  43.566  1.00  0.00           C  
ATOM    914  CG  TYR A  95      51.858  54.053  44.072  1.00  0.00           C  
ATOM    915  CD1 TYR A  95      51.024  54.393  45.130  1.00  0.00           C  
ATOM    916  CD2 TYR A  95      51.643  52.969  43.229  1.00  0.00           C  
ATOM    917  CE1 TYR A  95      49.960  53.519  45.323  1.00  0.00           C  
ATOM    918  CE2 TYR A  95      50.545  52.150  43.464  1.00  0.00           C  
ATOM    919  CZ  TYR A  95      49.639  52.471  44.468  1.00  0.00           C  
ATOM    920  OH  TYR A  95      48.344  52.085  44.314  1.00  0.00           O  
ATOM    921  H   TYR A  95      53.952  56.445  45.633  1.00  0.00           H  
ATOM    922  HD1 TYR A  95      51.167  55.269  45.764  1.00  0.00           H  
ATOM    923  HD2 TYR A  95      52.238  52.864  42.322  1.00  0.00           H  
ATOM    924  HE1 TYR A  95      49.386  53.747  46.221  1.00  0.00           H  
ATOM    925  HE2 TYR A  95      50.236  51.391  42.744  1.00  0.00           H  
ATOM    926  HH  TYR A  95      47.749  52.833  44.608  1.00  0.00           H  
ATOM    927  N   CYS A  96      55.815  55.545  42.278  1.00  0.00           N  
ATOM    928  CA  CYS A  96      56.427  56.259  41.148  1.00  0.00           C  
ATOM    929  C   CYS A  96      55.482  56.303  39.946  1.00  0.00           C  
ATOM    930  O   CYS A  96      54.485  55.582  39.917  1.00  0.00           O  
ATOM    931  CB  CYS A  96      57.715  55.459  40.945  1.00  0.00           C  
ATOM    932  SG  CYS A  96      59.123  56.393  40.239  1.00  0.00           S  
ATOM    933  H   CYS A  96      56.148  54.624  42.481  1.00  0.00           H  
ATOM    934  N   ALA A  97      55.748  57.341  39.159  1.00  0.00           N  
ATOM    935  CA  ALA A  97      55.013  57.634  37.919  1.00  0.00           C  
ATOM    936  C   ALA A  97      55.776  58.495  36.910  1.00  0.00           C  
ATOM    937  O   ALA A  97      56.340  59.527  37.271  1.00  0.00           O  
ATOM    938  CB  ALA A  97      53.629  58.157  38.307  1.00  0.00           C  
ATOM    939  H   ALA A  97      56.311  58.084  39.518  1.00  0.00           H  
ATOM    940  N   ARG A  98      55.601  58.040  35.673  1.00  0.00           N  
ATOM    941  CA  ARG A  98      56.234  58.637  34.488  1.00  0.00           C  
ATOM    942  C   ARG A  98      55.373  59.746  33.880  1.00  0.00           C  
ATOM    943  O   ARG A  98      54.177  59.781  34.167  1.00  0.00           O  
ATOM    944  CB  ARG A  98      56.396  57.562  33.411  1.00  0.00           C  
ATOM    945  CG  ARG A  98      57.832  57.114  33.133  1.00  0.00           C  
ATOM    946  CD  ARG A  98      57.859  55.859  32.259  1.00  0.00           C  
ATOM    947  NE  ARG A  98      57.179  56.158  30.991  1.00  0.00           N  
ATOM    948  CZ  ARG A  98      57.330  55.412  29.888  1.00  0.00           C  
ATOM    949  NH1 ARG A  98      58.148  54.355  29.787  1.00  0.00           N1+
ATOM    950  NH2 ARG A  98      56.379  55.522  28.950  1.00  0.00           N  
ATOM    951  H   ARG A  98      54.901  57.347  35.505  1.00  0.00           H  
ATOM    952  HE  ARG A  98      56.563  56.946  30.977  1.00  0.00           H  
ATOM    953 1HH1 ARG A  98      58.718  54.078  30.561  1.00  0.00           H  
ATOM    954 2HH1 ARG A  98      58.411  53.935  28.919  1.00  0.00           H  
ATOM    955 1HH2 ARG A  98      55.635  56.181  29.057  1.00  0.00           H  
ATOM    956 2HH2 ARG A  98      56.430  55.077  28.056  1.00  0.00           H  
ATOM    957  N   ASP A  99      56.013  60.746  33.283  1.00  0.00           N  
ATOM    958  CA  ASP A  99      55.323  61.864  32.623  1.00  0.00           C  
ATOM    959  C   ASP A  99      55.189  61.633  31.116  1.00  0.00           C  
ATOM    960  O   ASP A  99      56.064  61.022  30.503  1.00  0.00           O  
ATOM    961  CB  ASP A  99      56.082  63.158  32.924  1.00  0.00           C  
ATOM    962  CG  ASP A  99      55.067  64.264  32.629  1.00  0.00           C  
ATOM    963  OD1 ASP A  99      54.182  64.552  33.463  1.00  0.00           O  
ATOM    964  OD2 ASP A  99      55.019  64.803  31.502  1.00  0.00           O1-
ATOM    965  H   ASP A  99      57.007  60.704  33.184  1.00  0.00           H  
ATOM    966  N   HIS A 100      53.938  61.728  30.675  1.00  0.00           N  
ATOM    967  CA  HIS A 100      53.642  61.924  29.249  1.00  0.00           C  
ATOM    968  C   HIS A 100      53.070  63.314  28.963  1.00  0.00           C  
ATOM    969  O   HIS A 100      51.859  63.428  29.146  1.00  0.00           O  
ATOM    970  CB  HIS A 100      52.740  60.812  28.712  1.00  0.00           C  
ATOM    971  CG  HIS A 100      53.115  60.455  27.272  1.00  0.00           C  
ATOM    972  CD2 HIS A 100      52.183  60.573  26.331  1.00  0.00           C  
ATOM    973  ND1 HIS A 100      54.092  59.743  26.716  1.00  0.00           N  
ATOM    974  CE1 HIS A 100      53.772  59.306  25.502  1.00  0.00           C  
ATOM    975  NE2 HIS A 100      52.559  59.815  25.304  1.00  0.00           N  
ATOM    976  H   HIS A 100      53.082  61.696  31.191  1.00  0.00           H  
ATOM    977  HD2 HIS A 100      51.328  61.248  26.349  1.00  0.00           H  
ATOM    978  HE1 HIS A 100      54.347  58.709  24.794  1.00  0.00           H  
ATOM    979  HE2 HIS A 100      52.037  59.685  24.461  1.00  0.00           H  
ATOM    980  N   SER A 101      53.904  64.268  28.557  1.00  0.00           N  
ATOM    981  CA  SER A 101      53.576  65.686  28.352  1.00  0.00           C  
ATOM    982  C   SER A 101      52.612  66.376  29.319  1.00  0.00           C  
ATOM    983  O   SER A 101      51.422  66.521  29.045  1.00  0.00           O  
ATOM    984  CB  SER A 101      53.132  65.926  26.907  1.00  0.00           C  
ATOM    985  OG  SER A 101      54.166  65.556  25.991  1.00  0.00           O  
ATOM    986  H   SER A 101      54.874  64.044  28.461  1.00  0.00           H  
ATOM    987  HG  SER A 101      53.843  64.692  25.604  1.00  0.00           H  
ATOM    988  N   TYR A 102      53.129  66.733  30.492  1.00  0.00           N  
ATOM    989  CA  TYR A 102      52.383  67.220  31.661  1.00  0.00           C  
ATOM    990  C   TYR A 102      51.402  66.233  32.298  1.00  0.00           C  
ATOM    991  O   TYR A 102      50.353  66.615  32.815  1.00  0.00           O  
ATOM    992  CB  TYR A 102      51.681  68.556  31.409  1.00  0.00           C  
ATOM    993  CG  TYR A 102      52.741  69.645  31.231  1.00  0.00           C  
ATOM    994  CD1 TYR A 102      52.658  70.413  30.076  1.00  0.00           C  
ATOM    995  CD2 TYR A 102      53.500  70.083  32.310  1.00  0.00           C  
ATOM    996  CE1 TYR A 102      53.196  71.694  30.026  1.00  0.00           C  
ATOM    997  CE2 TYR A 102      54.124  71.321  32.201  1.00  0.00           C  
ATOM    998  CZ  TYR A 102      54.005  72.123  31.072  1.00  0.00           C  
ATOM    999  OH  TYR A 102      54.950  73.039  30.729  1.00  0.00           O  
ATOM   1000  H   TYR A 102      54.092  66.640  30.746  1.00  0.00           H  
ATOM   1001  HD1 TYR A 102      52.366  69.839  29.196  1.00  0.00           H  
ATOM   1002  HD2 TYR A 102      53.737  69.404  33.128  1.00  0.00           H  
ATOM   1003  HE1 TYR A 102      52.668  72.404  29.391  1.00  0.00           H  
ATOM   1004  HE2 TYR A 102      54.774  71.590  33.034  1.00  0.00           H  
ATOM   1005  HH  TYR A 102      55.129  72.895  29.755  1.00  0.00           H  
ATOM   1006  N   TYR A 103      51.657  64.933  32.182  1.00  0.00           N  
ATOM   1007  CA  TYR A 103      50.672  63.928  32.606  1.00  0.00           C  
ATOM   1008  C   TYR A 103      51.060  62.598  33.255  1.00  0.00           C  
ATOM   1009  O   TYR A 103      52.012  62.037  32.715  1.00  0.00           O  
ATOM   1010  CB  TYR A 103      49.743  63.631  31.428  1.00  0.00           C  
ATOM   1011  CG  TYR A 103      48.934  62.341  31.267  1.00  0.00           C  
ATOM   1012  CD1 TYR A 103      49.466  61.186  30.707  1.00  0.00           C  
ATOM   1013  CD2 TYR A 103      47.636  62.389  31.761  1.00  0.00           C  
ATOM   1014  CE1 TYR A 103      48.678  60.042  30.771  1.00  0.00           C  
ATOM   1015  CE2 TYR A 103      46.904  61.207  31.770  1.00  0.00           C  
ATOM   1016  CZ  TYR A 103      47.391  59.995  31.294  1.00  0.00           C  
ATOM   1017  OH  TYR A 103      46.692  58.847  31.499  1.00  0.00           O  
ATOM   1018  H   TYR A 103      52.622  64.670  32.191  1.00  0.00           H  
ATOM   1019  HD1 TYR A 103      50.483  61.186  30.315  1.00  0.00           H  
ATOM   1020  HD2 TYR A 103      47.105  63.336  31.851  1.00  0.00           H  
ATOM   1021  HE1 TYR A 103      49.209  59.107  30.591  1.00  0.00           H  
ATOM   1022  HE2 TYR A 103      46.017  61.159  32.400  1.00  0.00           H  
ATOM   1023  HH  TYR A 103      47.235  58.053  31.225  1.00  0.00           H  
ATOM   1024  N   LEU A 104      50.239  62.111  34.181  1.00  0.00           N  
ATOM   1025  CA  LEU A 104      50.660  60.867  34.842  1.00  0.00           C  
ATOM   1026  C   LEU A 104      50.403  59.564  34.084  1.00  0.00           C  
ATOM   1027  O   LEU A 104      49.286  59.122  33.821  1.00  0.00           O  
ATOM   1028  CB  LEU A 104      50.157  60.631  36.268  1.00  0.00           C  
ATOM   1029  CG  LEU A 104      51.078  61.447  37.177  1.00  0.00           C  
ATOM   1030  CD1 LEU A 104      50.514  62.848  37.419  1.00  0.00           C  
ATOM   1031  CD2 LEU A 104      51.217  60.842  38.576  1.00  0.00           C  
ATOM   1032  H   LEU A 104      49.339  62.489  34.399  1.00  0.00           H  
ATOM   1033  N   ASP A 105      51.436  58.753  33.871  1.00  0.00           N  
ATOM   1034  CA  ASP A 105      51.387  57.531  33.056  1.00  0.00           C  
ATOM   1035  C   ASP A 105      52.420  56.592  33.681  1.00  0.00           C  
ATOM   1036  O   ASP A 105      53.105  56.969  34.631  1.00  0.00           O  
ATOM   1037  CB  ASP A 105      51.598  57.995  31.613  1.00  0.00           C  
ATOM   1038  CG  ASP A 105      51.342  56.833  30.652  1.00  0.00           C  
ATOM   1039  OD1 ASP A 105      50.572  55.907  30.987  1.00  0.00           O  
ATOM   1040  OD2 ASP A 105      51.743  56.916  29.471  1.00  0.00           O1-
ATOM   1041  H   ASP A 105      52.362  58.968  34.182  1.00  0.00           H  
ATOM   1042  N   TYR A 106      52.383  55.322  33.289  1.00  0.00           N  
ATOM   1043  CA  TYR A 106      53.365  54.326  33.741  1.00  0.00           C  
ATOM   1044  C   TYR A 106      53.832  54.330  35.198  1.00  0.00           C  
ATOM   1045  O   TYR A 106      54.924  54.798  35.519  1.00  0.00           O  
ATOM   1046  CB  TYR A 106      54.586  54.251  32.821  1.00  0.00           C  
ATOM   1047  CG  TYR A 106      54.426  53.664  31.417  1.00  0.00           C  
ATOM   1048  CD1 TYR A 106      53.855  54.310  30.327  1.00  0.00           C  
ATOM   1049  CD2 TYR A 106      54.678  52.300  31.327  1.00  0.00           C  
ATOM   1050  CE1 TYR A 106      53.673  53.598  29.147  1.00  0.00           C  
ATOM   1051  CE2 TYR A 106      54.435  51.591  30.157  1.00  0.00           C  
ATOM   1052  CZ  TYR A 106      53.944  52.239  29.029  1.00  0.00           C  
ATOM   1053  OH  TYR A 106      54.180  51.731  27.790  1.00  0.00           O  
ATOM   1054  H   TYR A 106      51.816  55.023  32.522  1.00  0.00           H  
ATOM   1055  HD1 TYR A 106      53.361  55.274  30.455  1.00  0.00           H  
ATOM   1056  HD2 TYR A 106      55.163  51.776  32.151  1.00  0.00           H  
ATOM   1057  HE1 TYR A 106      53.222  54.065  28.272  1.00  0.00           H  
ATOM   1058  HE2 TYR A 106      54.786  50.563  30.059  1.00  0.00           H  
ATOM   1059  HH  TYR A 106      54.756  50.935  27.972  1.00  0.00           H  
ATOM   1060  N   TRP A 107      52.828  53.943  35.980  1.00  0.00           N  
ATOM   1061  CA  TRP A 107      52.959  53.721  37.428  1.00  0.00           C  
ATOM   1062  C   TRP A 107      54.001  52.717  37.926  1.00  0.00           C  
ATOM   1063  O   TRP A 107      54.725  52.135  37.120  1.00  0.00           O  
ATOM   1064  CB  TRP A 107      51.598  53.410  38.055  1.00  0.00           C  
ATOM   1065  CG  TRP A 107      50.550  54.515  37.911  1.00  0.00           C  
ATOM   1066  CD1 TRP A 107      50.057  55.014  36.781  1.00  0.00           C  
ATOM   1067  CD2 TRP A 107      50.373  55.481  38.895  1.00  0.00           C  
ATOM   1068  CE2 TRP A 107      49.670  56.516  38.289  1.00  0.00           C  
ATOM   1069  CE3 TRP A 107      50.858  55.560  40.195  1.00  0.00           C  
ATOM   1070  NE1 TRP A 107      49.479  56.188  37.015  1.00  0.00           N  
ATOM   1071  CZ2 TRP A 107      49.457  57.698  38.989  1.00  0.00           C  
ATOM   1072  CZ3 TRP A 107      50.664  56.781  40.831  1.00  0.00           C  
ATOM   1073  CH2 TRP A 107      49.916  57.823  40.295  1.00  0.00           C  
ATOM   1074  H   TRP A 107      51.921  53.766  35.598  1.00  0.00           H  
ATOM   1075  HD1 TRP A 107      49.905  54.449  35.861  1.00  0.00           H  
ATOM   1076  HE1 TRP A 107      48.808  56.656  36.439  1.00  0.00           H  
ATOM   1077  HE3 TRP A 107      50.938  54.662  40.808  1.00  0.00           H  
ATOM   1078  HZ2 TRP A 107      48.854  58.509  38.578  1.00  0.00           H  
ATOM   1079  HZ3 TRP A 107      51.046  56.933  41.841  1.00  0.00           H  
ATOM   1080  HH2 TRP A 107      49.705  58.629  40.997  1.00  0.00           H  
ATOM   1081  N   GLY A 108      54.379  53.028  39.163  1.00  0.00           N  
ATOM   1082  CA  GLY A 108      55.321  52.240  39.970  1.00  0.00           C  
ATOM   1083  C   GLY A 108      54.807  50.932  40.576  1.00  0.00           C  
ATOM   1084  O   GLY A 108      53.645  50.706  40.911  1.00  0.00           O  
ATOM   1085  H   GLY A 108      54.254  53.999  39.367  1.00  0.00           H  
ATOM   1086  N   GLN A 109      55.837  50.373  41.205  1.00  0.00           N  
ATOM   1087  CA  GLN A 109      55.837  49.127  41.986  1.00  0.00           C  
ATOM   1088  C   GLN A 109      55.105  49.126  43.329  1.00  0.00           C  
ATOM   1089  O   GLN A 109      54.258  48.301  43.668  1.00  0.00           O  
ATOM   1090  CB  GLN A 109      57.312  48.818  42.251  1.00  0.00           C  
ATOM   1091  CG  GLN A 109      57.480  47.555  43.099  1.00  0.00           C  
ATOM   1092  CD  GLN A 109      58.900  47.187  43.534  1.00  0.00           C  
ATOM   1093  NE2 GLN A 109      59.115  46.940  44.823  1.00  0.00           N  
ATOM   1094  OE1 GLN A 109      59.900  47.217  42.818  1.00  0.00           O  
ATOM   1095  H   GLN A 109      56.747  50.481  40.803  1.00  0.00           H  
ATOM   1096 1HE2 GLN A 109      58.470  47.058  45.578  1.00  0.00           H  
ATOM   1097 2HE2 GLN A 109      59.892  46.331  44.983  1.00  0.00           H  
ATOM   1098  N   GLY A 110      55.197  50.322  43.902  1.00  0.00           N  
ATOM   1099  CA  GLY A 110      54.626  50.531  45.241  1.00  0.00           C  
ATOM   1100  C   GLY A 110      55.369  49.944  46.442  1.00  0.00           C  
ATOM   1101  O   GLY A 110      55.553  48.731  46.521  1.00  0.00           O  
ATOM   1102  H   GLY A 110      55.584  51.115  43.431  1.00  0.00           H  
ATOM   1103  N   THR A 111      55.601  50.900  47.338  1.00  0.00           N  
ATOM   1104  CA  THR A 111      56.042  50.583  48.704  1.00  0.00           C  
ATOM   1105  C   THR A 111      55.445  51.371  49.871  1.00  0.00           C  
ATOM   1106  O   THR A 111      54.866  52.450  49.755  1.00  0.00           O  
ATOM   1107  CB  THR A 111      57.554  50.808  48.771  1.00  0.00           C  
ATOM   1108  CG2 THR A 111      58.475  49.784  48.106  1.00  0.00           C  
ATOM   1109  OG1 THR A 111      57.924  52.148  48.434  1.00  0.00           O  
ATOM   1110  H   THR A 111      55.190  51.808  47.257  1.00  0.00           H  
ATOM   1111  HG1 THR A 111      58.843  52.266  48.811  1.00  0.00           H  
ATOM   1112  N   LEU A 112      55.414  50.606  50.959  1.00  0.00           N  
ATOM   1113  CA  LEU A 112      54.768  51.021  52.212  1.00  0.00           C  
ATOM   1114  C   LEU A 112      55.725  51.864  53.057  1.00  0.00           C  
ATOM   1115  O   LEU A 112      56.862  51.433  53.239  1.00  0.00           O  
ATOM   1116  CB  LEU A 112      54.352  49.883  53.147  1.00  0.00           C  
ATOM   1117  CG  LEU A 112      53.523  48.687  52.675  1.00  0.00           C  
ATOM   1118  CD1 LEU A 112      52.459  49.097  51.655  1.00  0.00           C  
ATOM   1119  CD2 LEU A 112      54.361  47.485  52.233  1.00  0.00           C  
ATOM   1120  H   LEU A 112      55.867  49.715  50.964  1.00  0.00           H  
ATOM   1121  N   VAL A 113      55.178  52.939  53.617  1.00  0.00           N  
ATOM   1122  CA  VAL A 113      55.618  53.585  54.863  1.00  0.00           C  
ATOM   1123  C   VAL A 113      54.670  53.123  55.971  1.00  0.00           C  
ATOM   1124  O   VAL A 113      53.541  53.559  55.748  1.00  0.00           O  
ATOM   1125  CB  VAL A 113      55.512  55.107  54.742  1.00  0.00           C  
ATOM   1126  CG1 VAL A 113      56.236  55.833  55.878  1.00  0.00           C  
ATOM   1127  CG2 VAL A 113      56.115  55.619  53.433  1.00  0.00           C  
ATOM   1128  H   VAL A 113      54.387  53.318  53.138  1.00  0.00           H  
ATOM   1129  N   THR A 114      55.116  52.209  56.828  1.00  0.00           N  
ATOM   1130  CA  THR A 114      54.349  51.806  58.015  1.00  0.00           C  
ATOM   1131  C   THR A 114      55.196  52.343  59.170  1.00  0.00           C  
ATOM   1132  O   THR A 114      56.419  52.215  59.199  1.00  0.00           O  
ATOM   1133  CB  THR A 114      54.348  50.293  58.244  1.00  0.00           C  
ATOM   1134  CG2 THR A 114      53.326  49.790  59.265  1.00  0.00           C  
ATOM   1135  OG1 THR A 114      54.016  49.571  57.054  1.00  0.00           O  
ATOM   1136  H   THR A 114      56.068  51.938  56.684  1.00  0.00           H  
ATOM   1137  HG1 THR A 114      53.065  49.755  56.804  1.00  0.00           H  
ATOM   1138  N   VAL A 115      54.519  52.969  60.128  1.00  0.00           N  
ATOM   1139  CA  VAL A 115      55.271  53.611  61.217  1.00  0.00           C  
ATOM   1140  C   VAL A 115      55.171  52.671  62.420  1.00  0.00           C  
ATOM   1141  O   VAL A 115      54.089  52.655  63.004  1.00  0.00           O  
ATOM   1142  CB  VAL A 115      54.818  55.038  61.530  1.00  0.00           C  
ATOM   1143  CG1 VAL A 115      55.918  55.672  62.385  1.00  0.00           C  
ATOM   1144  CG2 VAL A 115      54.447  55.914  60.332  1.00  0.00           C  
ATOM   1145  H   VAL A 115      53.562  52.720  60.280  1.00  0.00           H  
ATOM   1146  N   SER A 116      56.363  52.298  62.877  1.00  0.00           N  
ATOM   1147  CA  SER A 116      56.519  51.629  64.176  1.00  0.00           C  
ATOM   1148  C   SER A 116      56.763  52.581  65.349  1.00  0.00           C  
ATOM   1149  O   SER A 116      57.876  53.103  65.399  1.00  0.00           O  
ATOM   1150  CB  SER A 116      57.671  50.646  63.958  1.00  0.00           C  
ATOM   1151  OG  SER A 116      57.461  49.493  64.777  1.00  0.00           O  
ATOM   1152  H   SER A 116      57.244  52.665  62.578  1.00  0.00           H  
ATOM   1153  HG  SER A 116      57.228  49.828  65.690  1.00  0.00           H  
ATOM   1154  N   SER A 117      55.762  52.803  66.196  1.00  0.00           N  
ATOM   1155  CA  SER A 117      55.790  53.947  67.119  1.00  0.00           C  
ATOM   1156  C   SER A 117      56.049  53.399  68.524  1.00  0.00           C  
ATOM   1157  CB  SER A 117      54.434  54.655  67.138  1.00  0.00           C  
ATOM   1158  OG  SER A 117      54.163  55.447  65.979  1.00  0.00           O  
ATOM   1159  O1  SER A 117      56.544  54.162  69.381  1.00  0.00           O  
ATOM   1160  O2  SER A 117      55.647  52.261  68.846  1.00  0.00           O  
ATOM   1161  H   SER A 117      55.009  52.147  66.146  1.00  0.00           H  
ATOM   1162  HG  SER A 117      54.659  56.306  66.102  1.00  0.00           H  
TER   
ATOM   1163  N   SER B 132      53.612  78.578  40.854  1.00  0.00           N  
ATOM   1164  CA  SER B 132      53.563  77.857  42.135  1.00  0.00           C  
ATOM   1165  C   SER B 132      52.481  76.780  42.041  1.00  0.00           C  
ATOM   1166  O   SER B 132      51.929  76.707  40.944  1.00  0.00           O  
ATOM   1167  CB  SER B 132      53.087  78.765  43.271  1.00  0.00           C  
ATOM   1168  OG  SER B 132      51.830  79.387  42.993  1.00  0.00           O  
ATOM   1169  HG  SER B 132      51.915  80.372  42.844  1.00  0.00           H  
ATOM   1170  H1  SER B 132      53.730  77.936  40.097  1.00  0.00           H  
ATOM   1171  H2  SER B 132      52.817  79.151  40.655  1.00  0.00           H  
ATOM   1172  H3  SER B 132      54.412  79.177  40.888  1.00  0.00           H  
ATOM   1173  N   GLU B 133      52.247  75.966  43.067  1.00  0.00           N  
ATOM   1174  CA  GLU B 133      51.352  74.801  43.054  1.00  0.00           C  
ATOM   1175  C   GLU B 133      49.850  74.995  42.833  1.00  0.00           C  
ATOM   1176  O   GLU B 133      49.252  75.724  43.624  1.00  0.00           O  
ATOM   1177  CB  GLU B 133      51.573  74.102  44.397  1.00  0.00           C  
ATOM   1178  CG  GLU B 133      50.905  72.727  44.476  1.00  0.00           C  
ATOM   1179  CD  GLU B 133      50.205  72.420  45.801  1.00  0.00           C  
ATOM   1180  OE1 GLU B 133      50.873  71.960  46.752  1.00  0.00           O  
ATOM   1181  OE2 GLU B 133      48.975  72.617  45.910  1.00  0.00           O1-
ATOM   1182  H   GLU B 133      52.836  75.934  43.875  1.00  0.00           H  
ATOM   1183  N   THR B 134      49.232  74.485  41.772  1.00  0.00           N  
ATOM   1184  CA  THR B 134      47.844  74.768  41.380  1.00  0.00           C  
ATOM   1185  C   THR B 134      46.879  73.870  42.157  1.00  0.00           C  
ATOM   1186  O   THR B 134      46.764  72.683  41.858  1.00  0.00           O  
ATOM   1187  CB  THR B 134      47.604  74.529  39.888  1.00  0.00           C  
ATOM   1188  CG2 THR B 134      48.280  75.611  39.043  1.00  0.00           C  
ATOM   1189  OG1 THR B 134      48.154  73.252  39.552  1.00  0.00           O  
ATOM   1190  H   THR B 134      49.555  73.626  41.373  1.00  0.00           H  
ATOM   1191  HG1 THR B 134      48.050  72.616  40.316  1.00  0.00           H  
ATOM   1192  N   THR B 135      46.172  74.278  43.207  1.00  0.00           N  
ATOM   1193  CA  THR B 135      45.318  73.389  44.008  1.00  0.00           C  
ATOM   1194  C   THR B 135      43.934  73.050  43.451  1.00  0.00           C  
ATOM   1195  O   THR B 135      43.158  73.939  43.105  1.00  0.00           O  
ATOM   1196  CB  THR B 135      45.353  73.767  45.491  1.00  0.00           C  
ATOM   1197  CG2 THR B 135      44.839  72.635  46.382  1.00  0.00           C  
ATOM   1198  OG1 THR B 135      46.613  74.286  45.925  1.00  0.00           O  
ATOM   1199  H   THR B 135      46.252  75.228  43.511  1.00  0.00           H  
ATOM   1200  HG1 THR B 135      47.325  73.613  45.726  1.00  0.00           H  
ATOM   1201  N   LEU B 136      43.911  71.813  42.964  1.00  0.00           N  
ATOM   1202  CA  LEU B 136      42.699  71.203  42.398  1.00  0.00           C  
ATOM   1203  C   LEU B 136      41.747  70.758  43.510  1.00  0.00           C  
ATOM   1204  O   LEU B 136      41.905  69.760  44.211  1.00  0.00           O  
ATOM   1205  CB  LEU B 136      42.968  70.031  41.453  1.00  0.00           C  
ATOM   1206  CG  LEU B 136      43.735  70.447  40.196  1.00  0.00           C  
ATOM   1207  CD1 LEU B 136      44.102  69.183  39.417  1.00  0.00           C  
ATOM   1208  CD2 LEU B 136      42.885  71.313  39.264  1.00  0.00           C  
ATOM   1209  H   LEU B 136      44.712  71.221  43.061  1.00  0.00           H  
ATOM   1210  N   THR B 137      40.590  71.408  43.596  1.00  0.00           N  
ATOM   1211  CA  THR B 137      39.618  71.008  44.623  1.00  0.00           C  
ATOM   1212  C   THR B 137      38.461  70.373  43.848  1.00  0.00           C  
ATOM   1213  O   THR B 137      38.172  70.707  42.700  1.00  0.00           O  
ATOM   1214  CB  THR B 137      39.047  72.213  45.374  1.00  0.00           C  
ATOM   1215  CG2 THR B 137      40.176  72.858  46.180  1.00  0.00           C  
ATOM   1216  OG1 THR B 137      38.548  73.164  44.430  1.00  0.00           O  
ATOM   1217  H   THR B 137      40.201  72.072  42.957  1.00  0.00           H  
ATOM   1218  HG1 THR B 137      38.053  72.718  43.685  1.00  0.00           H  
ATOM   1219  N   GLN B 138      37.795  69.374  44.419  1.00  0.00           N  
ATOM   1220  CA  GLN B 138      36.727  68.632  43.735  1.00  0.00           C  
ATOM   1221  C   GLN B 138      35.321  68.721  44.333  1.00  0.00           C  
ATOM   1222  O   GLN B 138      35.091  68.643  45.539  1.00  0.00           O  
ATOM   1223  CB  GLN B 138      37.088  67.186  43.390  1.00  0.00           C  
ATOM   1224  CG  GLN B 138      38.230  67.129  42.373  1.00  0.00           C  
ATOM   1225  CD  GLN B 138      38.493  65.708  41.871  1.00  0.00           C  
ATOM   1226  NE2 GLN B 138      37.500  64.836  42.022  1.00  0.00           N  
ATOM   1227  OE1 GLN B 138      39.596  65.279  41.535  1.00  0.00           O  
ATOM   1228  H   GLN B 138      37.865  69.164  45.395  1.00  0.00           H  
ATOM   1229 1HE2 GLN B 138      36.636  65.053  42.476  1.00  0.00           H  
ATOM   1230 2HE2 GLN B 138      37.645  63.987  41.514  1.00  0.00           H  
ATOM   1231  N   SER B 139      34.338  68.504  43.464  1.00  0.00           N  
ATOM   1232  CA  SER B 139      32.900  68.560  43.763  1.00  0.00           C  
ATOM   1233  C   SER B 139      32.084  67.476  43.056  1.00  0.00           C  
ATOM   1234  O   SER B 139      32.443  67.007  41.977  1.00  0.00           O  
ATOM   1235  CB  SER B 139      32.419  69.916  43.240  1.00  0.00           C  
ATOM   1236  OG  SER B 139      31.099  70.207  43.709  1.00  0.00           O  
ATOM   1237  H   SER B 139      34.482  68.323  42.491  1.00  0.00           H  
ATOM   1238  HG  SER B 139      31.207  70.452  44.672  1.00  0.00           H  
ATOM   1239  N   PRO B 140      31.221  66.832  43.835  1.00  0.00           N  
ATOM   1240  CA  PRO B 140      31.215  66.757  45.303  1.00  0.00           C  
ATOM   1241  C   PRO B 140      32.235  65.820  45.955  1.00  0.00           C  
ATOM   1242  O   PRO B 140      32.869  65.081  45.203  1.00  0.00           O  
ATOM   1243  CB  PRO B 140      29.780  66.331  45.622  1.00  0.00           C  
ATOM   1244  CG  PRO B 140      29.187  65.713  44.354  1.00  0.00           C  
ATOM   1245  CD  PRO B 140      29.926  66.464  43.245  1.00  0.00           C  
ATOM   1246  N   ALA B 141      32.368  65.849  47.278  1.00  0.00           N  
ATOM   1247  CA  ALA B 141      33.323  64.974  47.972  1.00  0.00           C  
ATOM   1248  C   ALA B 141      32.845  63.525  47.859  1.00  0.00           C  
ATOM   1249  O   ALA B 141      33.629  62.607  47.622  1.00  0.00           O  
ATOM   1250  CB  ALA B 141      33.573  65.446  49.406  1.00  0.00           C  
ATOM   1251  H   ALA B 141      31.854  66.426  47.913  1.00  0.00           H  
ATOM   1252  N   THR B 142      31.594  63.272  48.233  1.00  0.00           N  
ATOM   1253  CA  THR B 142      30.976  61.941  48.146  1.00  0.00           C  
ATOM   1254  C   THR B 142      29.615  62.046  47.454  1.00  0.00           C  
ATOM   1255  O   THR B 142      28.849  63.008  47.499  1.00  0.00           O  
ATOM   1256  CB  THR B 142      30.818  61.382  49.561  1.00  0.00           C  
ATOM   1257  CG2 THR B 142      32.184  60.830  49.974  1.00  0.00           C  
ATOM   1258  OG1 THR B 142      30.194  62.332  50.429  1.00  0.00           O  
ATOM   1259  H   THR B 142      31.116  63.934  48.810  1.00  0.00           H  
ATOM   1260  HG1 THR B 142      29.891  61.858  51.256  1.00  0.00           H  
ATOM   1261  N   LEU B 143      29.521  61.100  46.525  1.00  0.00           N  
ATOM   1262  CA  LEU B 143      28.262  60.911  45.790  1.00  0.00           C  
ATOM   1263  C   LEU B 143      27.823  59.475  46.084  1.00  0.00           C  
ATOM   1264  O   LEU B 143      28.442  58.466  45.752  1.00  0.00           O  
ATOM   1265  CB  LEU B 143      28.462  61.063  44.280  1.00  0.00           C  
ATOM   1266  CG  LEU B 143      27.201  61.480  43.520  1.00  0.00           C  
ATOM   1267  CD1 LEU B 143      26.496  62.653  44.205  1.00  0.00           C  
ATOM   1268  CD2 LEU B 143      27.576  61.685  42.051  1.00  0.00           C  
ATOM   1269  H   LEU B 143      30.355  60.763  46.087  1.00  0.00           H  
ATOM   1270  N   SER B 144      26.565  59.455  46.518  1.00  0.00           N  
ATOM   1271  CA  SER B 144      25.959  58.145  46.794  1.00  0.00           C  
ATOM   1272  C   SER B 144      24.740  57.903  45.901  1.00  0.00           C  
ATOM   1273  O   SER B 144      23.597  58.134  46.292  1.00  0.00           O  
ATOM   1274  CB  SER B 144      25.654  57.919  48.276  1.00  0.00           C  
ATOM   1275  OG  SER B 144      26.676  58.179  49.241  1.00  0.00           O  
ATOM   1276  H   SER B 144      25.989  60.272  46.531  1.00  0.00           H  
ATOM   1277  HG  SER B 144      27.373  57.484  49.418  1.00  0.00           H  
ATOM   1278  N   LEU B 145      25.070  57.332  44.746  1.00  0.00           N  
ATOM   1279  CA  LEU B 145      24.205  57.489  43.568  1.00  0.00           C  
ATOM   1280  C   LEU B 145      23.374  56.227  43.328  1.00  0.00           C  
ATOM   1281  O   LEU B 145      23.675  55.222  43.970  1.00  0.00           O  
ATOM   1282  CB  LEU B 145      25.107  58.054  42.468  1.00  0.00           C  
ATOM   1283  CG  LEU B 145      24.364  58.543  41.224  1.00  0.00           C  
ATOM   1284  CD1 LEU B 145      24.143  60.052  41.109  1.00  0.00           C  
ATOM   1285  CD2 LEU B 145      25.016  57.911  39.992  1.00  0.00           C  
ATOM   1286  H   LEU B 145      25.909  56.802  44.624  1.00  0.00           H  
ATOM   1287  N   SER B 146      22.232  56.326  42.653  1.00  0.00           N  
ATOM   1288  CA  SER B 146      21.367  55.247  42.155  1.00  0.00           C  
ATOM   1289  C   SER B 146      22.082  54.444  41.067  1.00  0.00           C  
ATOM   1290  O   SER B 146      22.426  55.091  40.079  1.00  0.00           O  
ATOM   1291  CB  SER B 146      20.194  56.092  41.652  1.00  0.00           C  
ATOM   1292  OG  SER B 146      19.446  56.467  42.811  1.00  0.00           O  
ATOM   1293  H   SER B 146      21.998  57.242  42.326  1.00  0.00           H  
ATOM   1294  HG  SER B 146      18.475  56.313  42.626  1.00  0.00           H  
ATOM   1295  N   PRO B 147      22.191  53.125  41.199  1.00  0.00           N  
ATOM   1296  CA  PRO B 147      22.902  52.272  40.236  1.00  0.00           C  
ATOM   1297  C   PRO B 147      22.245  52.467  38.868  1.00  0.00           C  
ATOM   1298  O   PRO B 147      21.025  52.618  38.923  1.00  0.00           O  
ATOM   1299  CB  PRO B 147      22.734  50.851  40.778  1.00  0.00           C  
ATOM   1300  CG  PRO B 147      22.822  51.062  42.291  1.00  0.00           C  
ATOM   1301  CD  PRO B 147      22.045  52.371  42.452  1.00  0.00           C  
ATOM   1302  N   GLY B 148      23.036  52.493  37.800  1.00  0.00           N  
ATOM   1303  CA  GLY B 148      22.721  52.600  36.368  1.00  0.00           C  
ATOM   1304  C   GLY B 148      22.058  53.932  36.011  1.00  0.00           C  
ATOM   1305  O   GLY B 148      20.964  53.880  35.450  1.00  0.00           O  
ATOM   1306  H   GLY B 148      23.983  52.321  38.073  1.00  0.00           H  
ATOM   1307  N   GLU B 149      22.536  55.022  36.605  1.00  0.00           N  
ATOM   1308  CA  GLU B 149      22.141  56.368  36.166  1.00  0.00           C  
ATOM   1309  C   GLU B 149      23.367  57.203  35.789  1.00  0.00           C  
ATOM   1310  O   GLU B 149      24.392  56.748  35.284  1.00  0.00           O  
ATOM   1311  CB  GLU B 149      21.335  56.981  37.313  1.00  0.00           C  
ATOM   1312  CG  GLU B 149      19.851  57.188  37.004  1.00  0.00           C  
ATOM   1313  CD  GLU B 149      19.527  58.248  35.949  1.00  0.00           C  
ATOM   1314  OE1 GLU B 149      18.533  58.151  35.197  1.00  0.00           O  
ATOM   1315  OE2 GLU B 149      20.267  59.252  35.871  1.00  0.00           O1-
ATOM   1316  H   GLU B 149      23.003  54.968  37.488  1.00  0.00           H  
ATOM   1317  N   ARG B 150      22.986  58.438  35.475  1.00  0.00           N  
ATOM   1318  CA  ARG B 150      23.948  59.459  35.035  1.00  0.00           C  
ATOM   1319  C   ARG B 150      24.684  59.964  36.277  1.00  0.00           C  
ATOM   1320  O   ARG B 150      23.974  60.282  37.230  1.00  0.00           O  
ATOM   1321  CB  ARG B 150      23.277  60.587  34.248  1.00  0.00           C  
ATOM   1322  CG  ARG B 150      24.334  61.550  33.704  1.00  0.00           C  
ATOM   1323  CD  ARG B 150      23.813  62.775  32.949  1.00  0.00           C  
ATOM   1324  NE  ARG B 150      23.021  63.818  33.617  1.00  0.00           N  
ATOM   1325  CZ  ARG B 150      21.859  64.299  33.153  1.00  0.00           C  
ATOM   1326  NH1 ARG B 150      21.379  63.728  32.039  1.00  0.00           N1+
ATOM   1327  NH2 ARG B 150      21.568  65.576  33.433  1.00  0.00           N  
ATOM   1328  H   ARG B 150      22.061  58.817  35.445  1.00  0.00           H  
ATOM   1329  HE  ARG B 150      23.207  63.950  34.591  1.00  0.00           H  
ATOM   1330 1HH1 ARG B 150      21.856  62.869  31.854  1.00  0.00           H  
ATOM   1331 2HH1 ARG B 150      20.506  63.948  31.604  1.00  0.00           H  
ATOM   1332 1HH2 ARG B 150      22.214  66.088  34.000  1.00  0.00           H  
ATOM   1333 2HH2 ARG B 150      20.738  66.023  33.099  1.00  0.00           H  
ATOM   1334  N   ALA B 151      26.006  60.104  36.233  1.00  0.00           N  
ATOM   1335  CA  ALA B 151      26.610  60.924  37.292  1.00  0.00           C  
ATOM   1336  C   ALA B 151      27.724  61.844  36.789  1.00  0.00           C  
ATOM   1337  O   ALA B 151      28.649  61.419  36.098  1.00  0.00           O  
ATOM   1338  CB  ALA B 151      27.284  59.893  38.200  1.00  0.00           C  
ATOM   1339  H   ALA B 151      26.651  59.701  35.584  1.00  0.00           H  
ATOM   1340  N   THR B 152      27.488  63.140  36.970  1.00  0.00           N  
ATOM   1341  CA  THR B 152      28.437  64.204  36.613  1.00  0.00           C  
ATOM   1342  C   THR B 152      29.316  64.578  37.809  1.00  0.00           C  
ATOM   1343  O   THR B 152      28.889  65.056  38.859  1.00  0.00           O  
ATOM   1344  CB  THR B 152      27.888  65.491  35.993  1.00  0.00           C  
ATOM   1345  CG2 THR B 152      27.062  65.033  34.790  1.00  0.00           C  
ATOM   1346  OG1 THR B 152      27.219  66.385  36.887  1.00  0.00           O  
ATOM   1347  H   THR B 152      26.611  63.425  37.356  1.00  0.00           H  
ATOM   1348  HG1 THR B 152      27.646  66.448  37.788  1.00  0.00           H  
ATOM   1349  N   LEU B 153      30.625  64.665  37.588  1.00  0.00           N  
ATOM   1350  CA  LEU B 153      31.571  65.125  38.614  1.00  0.00           C  
ATOM   1351  C   LEU B 153      32.311  66.401  38.206  1.00  0.00           C  
ATOM   1352  O   LEU B 153      32.119  66.825  37.067  1.00  0.00           O  
ATOM   1353  CB  LEU B 153      32.603  64.022  38.857  1.00  0.00           C  
ATOM   1354  CG  LEU B 153      32.075  62.741  39.507  1.00  0.00           C  
ATOM   1355  CD1 LEU B 153      31.290  63.047  40.784  1.00  0.00           C  
ATOM   1356  CD2 LEU B 153      31.352  61.745  38.598  1.00  0.00           C  
ATOM   1357  H   LEU B 153      31.025  64.319  36.739  1.00  0.00           H  
ATOM   1358  N   SER B 154      32.665  67.221  39.191  1.00  0.00           N  
ATOM   1359  CA  SER B 154      33.369  68.462  38.837  1.00  0.00           C  
ATOM   1360  C   SER B 154      34.735  68.603  39.511  1.00  0.00           C  
ATOM   1361  O   SER B 154      34.859  68.477  40.728  1.00  0.00           O  
ATOM   1362  CB  SER B 154      32.521  69.697  39.146  1.00  0.00           C  
ATOM   1363  OG  SER B 154      33.272  70.884  38.880  1.00  0.00           O  
ATOM   1364  H   SER B 154      32.492  66.932  40.133  1.00  0.00           H  
ATOM   1365  HG  SER B 154      32.786  71.367  38.151  1.00  0.00           H  
ATOM   1366  N   CYS B 155      35.756  69.016  38.765  1.00  0.00           N  
ATOM   1367  CA  CYS B 155      37.057  69.482  39.267  1.00  0.00           C  
ATOM   1368  C   CYS B 155      37.190  71.002  39.141  1.00  0.00           C  
ATOM   1369  O   CYS B 155      37.059  71.496  38.022  1.00  0.00           O  
ATOM   1370  CB  CYS B 155      38.155  68.733  38.510  1.00  0.00           C  
ATOM   1371  SG  CYS B 155      39.781  69.184  39.218  1.00  0.00           S  
ATOM   1372  H   CYS B 155      35.634  69.183  37.787  1.00  0.00           H  
ATOM   1373  N   ARG B 156      37.423  71.676  40.264  1.00  0.00           N  
ATOM   1374  CA  ARG B 156      37.680  73.123  40.286  1.00  0.00           C  
ATOM   1375  C   ARG B 156      39.170  73.306  40.583  1.00  0.00           C  
ATOM   1376  O   ARG B 156      39.804  72.546  41.313  1.00  0.00           O  
ATOM   1377  CB  ARG B 156      36.969  73.656  41.531  1.00  0.00           C  
ATOM   1378  CG  ARG B 156      35.451  73.608  41.344  1.00  0.00           C  
ATOM   1379  CD  ARG B 156      34.848  74.148  42.643  1.00  0.00           C  
ATOM   1380  NE  ARG B 156      33.400  73.906  42.709  1.00  0.00           N  
ATOM   1381  CZ  ARG B 156      32.562  74.104  43.736  1.00  0.00           C  
ATOM   1382  NH1 ARG B 156      32.935  74.514  44.956  1.00  0.00           N1+
ATOM   1383  NH2 ARG B 156      31.252  73.925  43.520  1.00  0.00           N  
ATOM   1384  H   ARG B 156      37.559  71.193  41.129  1.00  0.00           H  
ATOM   1385  HE  ARG B 156      33.027  73.546  41.854  1.00  0.00           H  
ATOM   1386 1HH1 ARG B 156      33.894  74.644  45.208  1.00  0.00           H  
ATOM   1387 2HH1 ARG B 156      32.246  74.747  45.642  1.00  0.00           H  
ATOM   1388 1HH2 ARG B 156      30.975  73.510  42.653  1.00  0.00           H  
ATOM   1389 2HH2 ARG B 156      30.610  74.163  44.249  1.00  0.00           H  
ATOM   1390  N   ALA B 157      39.758  74.322  39.959  1.00  0.00           N  
ATOM   1391  CA  ALA B 157      41.140  74.774  40.178  1.00  0.00           C  
ATOM   1392  C   ALA B 157      41.111  76.143  40.861  1.00  0.00           C  
ATOM   1393  O   ALA B 157      40.209  76.939  40.603  1.00  0.00           O  
ATOM   1394  CB  ALA B 157      41.891  74.793  38.845  1.00  0.00           C  
ATOM   1395  H   ALA B 157      39.261  74.703  39.179  1.00  0.00           H  
ATOM   1396  N   SER B 158      41.953  76.282  41.881  1.00  0.00           N  
ATOM   1397  CA  SER B 158      42.328  77.542  42.540  1.00  0.00           C  
ATOM   1398  C   SER B 158      42.985  78.702  41.789  1.00  0.00           C  
ATOM   1399  O   SER B 158      42.912  79.886  42.115  1.00  0.00           O  
ATOM   1400  CB  SER B 158      43.164  77.259  43.789  1.00  0.00           C  
ATOM   1401  OG  SER B 158      44.516  76.906  43.485  1.00  0.00           O  
ATOM   1402  H   SER B 158      42.264  75.422  42.284  1.00  0.00           H  
ATOM   1403  HG  SER B 158      45.136  77.459  44.041  1.00  0.00           H  
ATOM   1404  N   GLN B 159      43.859  78.280  40.879  1.00  0.00           N  
ATOM   1405  CA  GLN B 159      44.539  79.125  39.888  1.00  0.00           C  
ATOM   1406  C   GLN B 159      44.042  79.067  38.442  1.00  0.00           C  
ATOM   1407  O   GLN B 159      43.574  78.000  38.046  1.00  0.00           O  
ATOM   1408  CB  GLN B 159      46.057  78.936  39.854  1.00  0.00           C  
ATOM   1409  CG  GLN B 159      46.571  79.249  41.261  1.00  0.00           C  
ATOM   1410  CD  GLN B 159      48.043  78.841  41.346  1.00  0.00           C  
ATOM   1411  NE2 GLN B 159      48.414  78.489  42.574  1.00  0.00           N  
ATOM   1412  OE1 GLN B 159      48.937  79.105  40.544  1.00  0.00           O  
ATOM   1413  H   GLN B 159      44.304  77.384  40.886  1.00  0.00           H  
ATOM   1414 1HE2 GLN B 159      47.851  78.569  43.397  1.00  0.00           H  
ATOM   1415 2HE2 GLN B 159      49.374  78.211  42.592  1.00  0.00           H  
ATOM   1416  N   SER B 160      44.360  79.986  37.534  1.00  0.00           N  
ATOM   1417  CA  SER B 160      43.723  79.901  36.213  1.00  0.00           C  
ATOM   1418  C   SER B 160      44.620  78.997  35.365  1.00  0.00           C  
ATOM   1419  O   SER B 160      45.448  79.525  34.624  1.00  0.00           O  
ATOM   1420  CB  SER B 160      43.456  81.249  35.540  1.00  0.00           C  
ATOM   1421  OG  SER B 160      42.756  81.124  34.299  1.00  0.00           O  
ATOM   1422  H   SER B 160      45.201  80.527  37.567  1.00  0.00           H  
ATOM   1423  HG  SER B 160      41.831  80.855  34.566  1.00  0.00           H  
ATOM   1424  N   VAL B 161      44.149  77.760  35.234  1.00  0.00           N  
ATOM   1425  CA  VAL B 161      44.914  76.765  34.467  1.00  0.00           C  
ATOM   1426  C   VAL B 161      44.572  76.693  32.977  1.00  0.00           C  
ATOM   1427  O   VAL B 161      45.298  76.116  32.170  1.00  0.00           O  
ATOM   1428  CB  VAL B 161      44.773  75.401  35.146  1.00  0.00           C  
ATOM   1429  CG1 VAL B 161      45.492  75.380  36.497  1.00  0.00           C  
ATOM   1430  CG2 VAL B 161      43.375  74.781  35.212  1.00  0.00           C  
ATOM   1431  H   VAL B 161      43.444  77.470  35.881  1.00  0.00           H  
ATOM   1432  N   ARG B 162      43.337  76.988  32.582  1.00  0.00           N  
ATOM   1433  CA  ARG B 162      42.872  77.198  31.203  1.00  0.00           C  
ATOM   1434  C   ARG B 162      42.687  75.986  30.288  1.00  0.00           C  
ATOM   1435  O   ARG B 162      41.710  75.937  29.542  1.00  0.00           O  
ATOM   1436  CB  ARG B 162      43.423  78.487  30.589  1.00  0.00           C  
ATOM   1437  CG  ARG B 162      42.605  79.722  30.969  1.00  0.00           C  
ATOM   1438  CD  ARG B 162      43.346  81.055  30.844  1.00  0.00           C  
ATOM   1439  NE  ARG B 162      44.242  81.278  31.988  1.00  0.00           N  
ATOM   1440  CZ  ARG B 162      45.577  81.382  31.963  1.00  0.00           C  
ATOM   1441  NH1 ARG B 162      46.387  81.169  30.917  1.00  0.00           N1+
ATOM   1442  NH2 ARG B 162      46.161  81.944  33.030  1.00  0.00           N  
ATOM   1443  H   ARG B 162      42.613  77.109  33.261  1.00  0.00           H  
ATOM   1444  HE  ARG B 162      43.768  81.489  32.843  1.00  0.00           H  
ATOM   1445 1HH1 ARG B 162      46.056  80.984  29.992  1.00  0.00           H  
ATOM   1446 2HH1 ARG B 162      47.369  81.350  30.965  1.00  0.00           H  
ATOM   1447 1HH2 ARG B 162      45.628  82.247  33.821  1.00  0.00           H  
ATOM   1448 2HH2 ARG B 162      47.156  81.999  33.115  1.00  0.00           H  
ATOM   1449  N   SER B 163      43.796  75.274  30.110  1.00  0.00           N  
ATOM   1450  CA  SER B 163      43.889  74.097  29.235  1.00  0.00           C  
ATOM   1451  C   SER B 163      43.214  72.866  29.843  1.00  0.00           C  
ATOM   1452  O   SER B 163      43.125  72.876  31.070  1.00  0.00           O  
ATOM   1453  CB  SER B 163      45.290  73.645  28.816  1.00  0.00           C  
ATOM   1454  OG  SER B 163      45.904  74.661  28.019  1.00  0.00           O  
ATOM   1455  H   SER B 163      44.600  75.416  30.687  1.00  0.00           H  
ATOM   1456  HG  SER B 163      46.691  74.181  27.632  1.00  0.00           H  
ATOM   1457  N   ASN B 164      42.658  71.988  29.013  1.00  0.00           N  
ATOM   1458  CA  ASN B 164      41.833  70.819  29.351  1.00  0.00           C  
ATOM   1459  C   ASN B 164      42.473  69.784  30.277  1.00  0.00           C  
ATOM   1460  O   ASN B 164      43.528  69.250  29.935  1.00  0.00           O  
ATOM   1461  CB  ASN B 164      41.394  70.198  28.023  1.00  0.00           C  
ATOM   1462  CG  ASN B 164      40.678  71.140  27.053  1.00  0.00           C  
ATOM   1463  ND2 ASN B 164      40.771  70.975  25.736  1.00  0.00           N  
ATOM   1464  OD1 ASN B 164      39.755  71.878  27.392  1.00  0.00           O  
ATOM   1465  H   ASN B 164      42.792  72.093  28.028  1.00  0.00           H  
ATOM   1466 1HD2 ASN B 164      41.413  70.308  25.359  1.00  0.00           H  
ATOM   1467 2HD2 ASN B 164      40.119  71.459  25.152  1.00  0.00           H  
ATOM   1468  N   LEU B 165      41.788  69.489  31.378  1.00  0.00           N  
ATOM   1469  CA  LEU B 165      42.123  68.531  32.442  1.00  0.00           C  
ATOM   1470  C   LEU B 165      41.901  67.071  32.038  1.00  0.00           C  
ATOM   1471  O   LEU B 165      41.065  66.590  31.275  1.00  0.00           O  
ATOM   1472  CB  LEU B 165      41.361  68.875  33.723  1.00  0.00           C  
ATOM   1473  CG  LEU B 165      42.137  69.727  34.729  1.00  0.00           C  
ATOM   1474  CD1 LEU B 165      42.350  71.182  34.306  1.00  0.00           C  
ATOM   1475  CD2 LEU B 165      41.329  69.777  36.027  1.00  0.00           C  
ATOM   1476  H   LEU B 165      40.807  69.679  31.371  1.00  0.00           H  
ATOM   1477  N   ALA B 166      42.923  66.360  32.505  1.00  0.00           N  
ATOM   1478  CA  ALA B 166      42.937  64.900  32.329  1.00  0.00           C  
ATOM   1479  C   ALA B 166      42.371  64.249  33.592  1.00  0.00           C  
ATOM   1480  O   ALA B 166      42.148  64.959  34.572  1.00  0.00           O  
ATOM   1481  CB  ALA B 166      44.399  64.509  32.102  1.00  0.00           C  
ATOM   1482  H   ALA B 166      43.388  66.588  33.360  1.00  0.00           H  
ATOM   1483  N   TRP B 167      41.877  63.025  33.432  1.00  0.00           N  
ATOM   1484  CA  TRP B 167      41.095  62.345  34.475  1.00  0.00           C  
ATOM   1485  C   TRP B 167      41.561  60.896  34.625  1.00  0.00           C  
ATOM   1486  O   TRP B 167      41.954  60.321  33.612  1.00  0.00           O  
ATOM   1487  CB  TRP B 167      39.573  62.360  34.317  1.00  0.00           C  
ATOM   1488  CG  TRP B 167      38.990  63.765  34.481  1.00  0.00           C  
ATOM   1489  CD1 TRP B 167      39.018  64.776  33.617  1.00  0.00           C  
ATOM   1490  CD2 TRP B 167      38.356  64.262  35.614  1.00  0.00           C  
ATOM   1491  CE2 TRP B 167      38.051  65.599  35.391  1.00  0.00           C  
ATOM   1492  CE3 TRP B 167      37.775  63.619  36.701  1.00  0.00           C  
ATOM   1493  NE1 TRP B 167      38.503  65.870  34.170  1.00  0.00           N  
ATOM   1494  CZ2 TRP B 167      37.189  66.310  36.217  1.00  0.00           C  
ATOM   1495  CZ3 TRP B 167      36.815  64.278  37.460  1.00  0.00           C  
ATOM   1496  CH2 TRP B 167      36.553  65.626  37.246  1.00  0.00           C  
ATOM   1497  H   TRP B 167      41.898  62.497  32.583  1.00  0.00           H  
ATOM   1498  HD1 TRP B 167      38.938  64.612  32.542  1.00  0.00           H  
ATOM   1499  HE1 TRP B 167      38.311  66.699  33.644  1.00  0.00           H  
ATOM   1500  HE3 TRP B 167      38.161  62.625  36.930  1.00  0.00           H  
ATOM   1501  HZ2 TRP B 167      36.815  67.274  35.873  1.00  0.00           H  
ATOM   1502  HZ3 TRP B 167      36.163  63.781  38.179  1.00  0.00           H  
ATOM   1503  HH2 TRP B 167      36.046  66.218  38.008  1.00  0.00           H  
ATOM   1504  N   TYR B 168      41.504  60.489  35.890  1.00  0.00           N  
ATOM   1505  CA  TYR B 168      41.888  59.112  36.233  1.00  0.00           C  
ATOM   1506  C   TYR B 168      40.855  58.544  37.209  1.00  0.00           C  
ATOM   1507  O   TYR B 168      40.110  59.243  37.893  1.00  0.00           O  
ATOM   1508  CB  TYR B 168      43.138  59.333  37.087  1.00  0.00           C  
ATOM   1509  CG  TYR B 168      44.417  58.836  36.411  1.00  0.00           C  
ATOM   1510  CD1 TYR B 168      45.230  59.571  35.556  1.00  0.00           C  
ATOM   1511  CD2 TYR B 168      44.941  57.661  36.938  1.00  0.00           C  
ATOM   1512  CE1 TYR B 168      46.538  59.196  35.269  1.00  0.00           C  
ATOM   1513  CE2 TYR B 168      46.224  57.229  36.622  1.00  0.00           C  
ATOM   1514  CZ  TYR B 168      47.032  58.014  35.809  1.00  0.00           C  
ATOM   1515  OH  TYR B 168      48.005  57.305  35.176  1.00  0.00           O  
ATOM   1516  H   TYR B 168      41.073  61.078  36.573  1.00  0.00           H  
ATOM   1517  HD1 TYR B 168      44.893  60.525  35.153  1.00  0.00           H  
ATOM   1518  HD2 TYR B 168      44.354  57.168  37.712  1.00  0.00           H  
ATOM   1519  HE1 TYR B 168      47.210  59.715  34.586  1.00  0.00           H  
ATOM   1520  HE2 TYR B 168      46.528  56.311  37.126  1.00  0.00           H  
ATOM   1521  HH  TYR B 168      48.499  57.852  34.501  1.00  0.00           H  
ATOM   1522  N   GLN B 169      40.908  57.219  37.314  1.00  0.00           N  
ATOM   1523  CA  GLN B 169      40.035  56.434  38.198  1.00  0.00           C  
ATOM   1524  C   GLN B 169      40.893  55.580  39.134  1.00  0.00           C  
ATOM   1525  O   GLN B 169      42.109  55.408  39.060  1.00  0.00           O  
ATOM   1526  CB  GLN B 169      39.306  55.527  37.204  1.00  0.00           C  
ATOM   1527  CG  GLN B 169      38.152  54.715  37.796  1.00  0.00           C  
ATOM   1528  CD  GLN B 169      37.795  53.485  36.959  1.00  0.00           C  
ATOM   1529  NE2 GLN B 169      36.538  53.552  36.531  1.00  0.00           N  
ATOM   1530  OE1 GLN B 169      38.468  52.455  36.977  1.00  0.00           O  
ATOM   1531  H   GLN B 169      41.648  56.716  36.868  1.00  0.00           H  
ATOM   1532 1HE2 GLN B 169      35.990  54.350  36.783  1.00  0.00           H  
ATOM   1533 2HE2 GLN B 169      36.160  52.797  35.995  1.00  0.00           H  
ATOM   1534  N   GLN B 170      40.276  55.371  40.293  1.00  0.00           N  
ATOM   1535  CA  GLN B 170      40.746  54.373  41.265  1.00  0.00           C  
ATOM   1536  C   GLN B 170      39.501  53.634  41.759  1.00  0.00           C  
ATOM   1537  O   GLN B 170      38.567  54.186  42.338  1.00  0.00           O  
ATOM   1538  CB  GLN B 170      41.520  54.966  42.443  1.00  0.00           C  
ATOM   1539  CG  GLN B 170      42.223  53.918  43.309  1.00  0.00           C  
ATOM   1540  CD  GLN B 170      43.457  54.458  44.034  1.00  0.00           C  
ATOM   1541  NE2 GLN B 170      44.439  53.588  44.254  1.00  0.00           N  
ATOM   1542  OE1 GLN B 170      43.492  55.574  44.551  1.00  0.00           O  
ATOM   1543  H   GLN B 170      39.481  55.877  40.628  1.00  0.00           H  
ATOM   1544 1HE2 GLN B 170      44.416  52.634  43.953  1.00  0.00           H  
ATOM   1545 2HE2 GLN B 170      45.207  53.925  44.798  1.00  0.00           H  
ATOM   1546  N   LYS B 171      39.474  52.339  41.454  1.00  0.00           N  
ATOM   1547  CA  LYS B 171      38.647  51.324  42.123  1.00  0.00           C  
ATOM   1548  C   LYS B 171      39.334  50.929  43.432  1.00  0.00           C  
ATOM   1549  O   LYS B 171      40.448  50.408  43.390  1.00  0.00           O  
ATOM   1550  CB  LYS B 171      38.521  50.094  41.221  1.00  0.00           C  
ATOM   1551  CG  LYS B 171      37.630  50.321  39.999  1.00  0.00           C  
ATOM   1552  CD  LYS B 171      36.167  50.094  40.386  1.00  0.00           C  
ATOM   1553  CE  LYS B 171      35.804  48.628  40.627  1.00  0.00           C  
ATOM   1554  NZ  LYS B 171      34.460  48.576  41.219  1.00  0.00           N1+
ATOM   1555  H   LYS B 171      40.163  51.965  40.833  1.00  0.00           H  
ATOM   1556  HZ1 LYS B 171      33.963  47.708  41.223  1.00  0.00           H  
ATOM   1557  HZ2 LYS B 171      34.547  48.986  42.126  1.00  0.00           H  
ATOM   1558  HZ3 LYS B 171      33.814  49.160  40.727  1.00  0.00           H  
ATOM   1559  N   PRO B 172      38.620  51.143  44.533  1.00  0.00           N  
ATOM   1560  CA  PRO B 172      39.188  50.944  45.874  1.00  0.00           C  
ATOM   1561  C   PRO B 172      39.690  49.505  46.003  1.00  0.00           C  
ATOM   1562  O   PRO B 172      39.043  48.555  45.565  1.00  0.00           O  
ATOM   1563  CB  PRO B 172      38.055  51.137  46.885  1.00  0.00           C  
ATOM   1564  CG  PRO B 172      37.166  52.050  46.038  1.00  0.00           C  
ATOM   1565  CD  PRO B 172      37.296  51.782  44.537  1.00  0.00           C  
ATOM   1566  N   GLY B 173      40.903  49.463  46.548  1.00  0.00           N  
ATOM   1567  CA  GLY B 173      41.780  48.287  46.650  1.00  0.00           C  
ATOM   1568  C   GLY B 173      42.836  48.065  45.566  1.00  0.00           C  
ATOM   1569  O   GLY B 173      43.944  47.589  45.806  1.00  0.00           O  
ATOM   1570  H   GLY B 173      41.265  50.331  46.888  1.00  0.00           H  
ATOM   1571  N   GLN B 174      42.504  48.555  44.375  1.00  0.00           N  
ATOM   1572  CA  GLN B 174      43.320  48.557  43.152  1.00  0.00           C  
ATOM   1573  C   GLN B 174      44.149  49.816  42.887  1.00  0.00           C  
ATOM   1574  O   GLN B 174      44.163  50.772  43.661  1.00  0.00           O  
ATOM   1575  CB  GLN B 174      42.512  48.127  41.926  1.00  0.00           C  
ATOM   1576  CG  GLN B 174      42.227  46.628  41.825  1.00  0.00           C  
ATOM   1577  CD  GLN B 174      41.331  46.311  40.625  1.00  0.00           C  
ATOM   1578  NE2 GLN B 174      41.542  45.071  40.195  1.00  0.00           N  
ATOM   1579  OE1 GLN B 174      40.389  47.007  40.248  1.00  0.00           O  
ATOM   1580  H   GLN B 174      41.606  48.964  44.212  1.00  0.00           H  
ATOM   1581 1HE2 GLN B 174      42.188  44.487  40.685  1.00  0.00           H  
ATOM   1582 2HE2 GLN B 174      41.075  44.769  39.363  1.00  0.00           H  
ATOM   1583  N   ALA B 175      45.092  49.625  41.969  1.00  0.00           N  
ATOM   1584  CA  ALA B 175      45.942  50.698  41.433  1.00  0.00           C  
ATOM   1585  C   ALA B 175      45.174  51.808  40.713  1.00  0.00           C  
ATOM   1586  O   ALA B 175      44.076  51.556  40.220  1.00  0.00           O  
ATOM   1587  CB  ALA B 175      46.981  50.129  40.464  1.00  0.00           C  
ATOM   1588  H   ALA B 175      45.041  48.779  41.439  1.00  0.00           H  
ATOM   1589  N   PRO B 176      45.673  53.041  40.751  1.00  0.00           N  
ATOM   1590  CA  PRO B 176      45.135  54.149  39.949  1.00  0.00           C  
ATOM   1591  C   PRO B 176      45.191  53.755  38.471  1.00  0.00           C  
ATOM   1592  O   PRO B 176      46.202  53.256  37.978  1.00  0.00           O  
ATOM   1593  CB  PRO B 176      46.032  55.359  40.216  1.00  0.00           C  
ATOM   1594  CG  PRO B 176      46.662  55.034  41.572  1.00  0.00           C  
ATOM   1595  CD  PRO B 176      46.781  53.509  41.596  1.00  0.00           C  
ATOM   1596  N   ARG B 177      44.091  54.095  37.806  1.00  0.00           N  
ATOM   1597  CA  ARG B 177      43.811  53.721  36.412  1.00  0.00           C  
ATOM   1598  C   ARG B 177      43.395  54.890  35.518  1.00  0.00           C  
ATOM   1599  O   ARG B 177      42.545  55.648  35.983  1.00  0.00           O  
ATOM   1600  CB  ARG B 177      42.738  52.632  36.468  1.00  0.00           C  
ATOM   1601  CG  ARG B 177      42.523  51.825  35.186  1.00  0.00           C  
ATOM   1602  CD  ARG B 177      41.012  51.824  34.946  1.00  0.00           C  
ATOM   1603  NE  ARG B 177      40.667  50.613  34.188  1.00  0.00           N  
ATOM   1604  CZ  ARG B 177      39.444  50.283  33.750  1.00  0.00           C  
ATOM   1605  NH1 ARG B 177      38.405  51.111  33.924  1.00  0.00           N1+
ATOM   1606  NH2 ARG B 177      39.186  49.030  33.350  1.00  0.00           N  
ATOM   1607  H   ARG B 177      43.370  54.623  38.255  1.00  0.00           H  
ATOM   1608  HE  ARG B 177      41.468  50.066  33.948  1.00  0.00           H  
ATOM   1609 1HH1 ARG B 177      38.633  51.983  34.358  1.00  0.00           H  
ATOM   1610 2HH1 ARG B 177      37.423  50.923  33.938  1.00  0.00           H  
ATOM   1611 1HH2 ARG B 177      39.827  48.263  33.320  1.00  0.00           H  
ATOM   1612 2HH2 ARG B 177      38.275  48.850  32.978  1.00  0.00           H  
ATOM   1613  N   PRO B 178      43.952  54.931  34.310  1.00  0.00           N  
ATOM   1614  CA  PRO B 178      43.625  55.937  33.290  1.00  0.00           C  
ATOM   1615  C   PRO B 178      42.150  55.925  32.882  1.00  0.00           C  
ATOM   1616  O   PRO B 178      41.437  54.934  33.033  1.00  0.00           O  
ATOM   1617  CB  PRO B 178      44.493  55.523  32.100  1.00  0.00           C  
ATOM   1618  CG  PRO B 178      45.750  54.898  32.707  1.00  0.00           C  
ATOM   1619  CD  PRO B 178      45.157  54.184  33.924  1.00  0.00           C  
ATOM   1620  N   LEU B 179      41.731  57.093  32.405  1.00  0.00           N  
ATOM   1621  CA  LEU B 179      40.385  57.270  31.842  1.00  0.00           C  
ATOM   1622  C   LEU B 179      40.305  58.292  30.707  1.00  0.00           C  
ATOM   1623  O   LEU B 179      40.060  57.965  29.547  1.00  0.00           O  
ATOM   1624  CB  LEU B 179      39.628  57.776  33.072  1.00  0.00           C  
ATOM   1625  CG  LEU B 179      38.112  57.844  32.877  1.00  0.00           C  
ATOM   1626  CD1 LEU B 179      37.445  56.497  33.159  1.00  0.00           C  
ATOM   1627  CD2 LEU B 179      37.403  58.822  33.817  1.00  0.00           C  
ATOM   1628  H   LEU B 179      42.323  57.869  32.623  1.00  0.00           H  
ATOM   1629  N   ILE B 180      40.805  59.502  30.943  1.00  0.00           N  
ATOM   1630  CA  ILE B 180      40.713  60.633  30.010  1.00  0.00           C  
ATOM   1631  C   ILE B 180      42.123  61.226  30.011  1.00  0.00           C  
ATOM   1632  O   ILE B 180      42.680  61.494  31.074  1.00  0.00           O  
ATOM   1633  CB  ILE B 180      39.602  61.623  30.371  1.00  0.00           C  
ATOM   1634  CG1 ILE B 180      38.235  60.993  30.645  1.00  0.00           C  
ATOM   1635  CG2 ILE B 180      39.425  62.706  29.305  1.00  0.00           C  
ATOM   1636  CD  ILE B 180      37.637  60.443  29.349  1.00  0.00           C  
ATOM   1637  H   ILE B 180      41.267  59.784  31.784  1.00  0.00           H  
ATOM   1638  N   TYR B 181      42.533  61.441  28.764  1.00  0.00           N  
ATOM   1639  CA  TYR B 181      43.846  62.036  28.477  1.00  0.00           C  
ATOM   1640  C   TYR B 181      43.737  63.558  28.375  1.00  0.00           C  
ATOM   1641  O   TYR B 181      44.539  64.155  29.093  1.00  0.00           O  
ATOM   1642  CB  TYR B 181      44.296  61.421  27.149  1.00  0.00           C  
ATOM   1643  CG  TYR B 181      44.521  59.908  27.142  1.00  0.00           C  
ATOM   1644  CD1 TYR B 181      43.856  59.093  26.234  1.00  0.00           C  
ATOM   1645  CD2 TYR B 181      45.551  59.438  27.948  1.00  0.00           C  
ATOM   1646  CE1 TYR B 181      44.244  57.758  26.199  1.00  0.00           C  
ATOM   1647  CE2 TYR B 181      45.990  58.129  27.790  1.00  0.00           C  
ATOM   1648  CZ  TYR B 181      45.310  57.263  26.941  1.00  0.00           C  
ATOM   1649  OH  TYR B 181      45.812  56.044  26.609  1.00  0.00           O  
ATOM   1650  H   TYR B 181      42.125  60.888  28.037  1.00  0.00           H  
ATOM   1651  HD1 TYR B 181      43.133  59.503  25.529  1.00  0.00           H  
ATOM   1652  HD2 TYR B 181      46.001  60.161  28.628  1.00  0.00           H  
ATOM   1653  HE1 TYR B 181      43.773  57.049  25.518  1.00  0.00           H  
ATOM   1654  HE2 TYR B 181      46.555  57.710  28.623  1.00  0.00           H  
ATOM   1655  HH  TYR B 181      45.911  56.001  25.614  1.00  0.00           H  
ATOM   1656  N   ASP B 182      42.630  64.097  27.871  1.00  0.00           N  
ATOM   1657  CA  ASP B 182      42.389  65.541  27.739  1.00  0.00           C  
ATOM   1658  C   ASP B 182      40.937  65.966  27.512  1.00  0.00           C  
ATOM   1659  O   ASP B 182      40.178  66.218  28.446  1.00  0.00           O  
ATOM   1660  CB  ASP B 182      43.344  66.179  26.728  1.00  0.00           C  
ATOM   1661  CG  ASP B 182      43.513  65.558  25.340  1.00  0.00           C  
ATOM   1662  OD1 ASP B 182      44.541  64.884  25.110  1.00  0.00           O  
ATOM   1663  OD2 ASP B 182      42.591  65.708  24.510  1.00  0.00           O1-
ATOM   1664  H   ASP B 182      41.914  63.565  27.418  1.00  0.00           H  
ATOM   1665  N   ALA B 183      40.555  66.348  26.296  1.00  0.00           N  
ATOM   1666  CA  ALA B 183      39.169  66.733  25.992  1.00  0.00           C  
ATOM   1667  C   ALA B 183      38.480  65.604  25.223  1.00  0.00           C  
ATOM   1668  O   ALA B 183      38.986  65.238  24.163  1.00  0.00           O  
ATOM   1669  CB  ALA B 183      39.112  68.007  25.147  1.00  0.00           C  
ATOM   1670  H   ALA B 183      41.260  66.334  25.587  1.00  0.00           H  
ATOM   1671  N   SER B 184      37.521  64.975  25.896  1.00  0.00           N  
ATOM   1672  CA  SER B 184      36.945  63.671  25.538  1.00  0.00           C  
ATOM   1673  C   SER B 184      37.705  62.406  25.133  1.00  0.00           C  
ATOM   1674  O   SER B 184      37.208  61.296  24.952  1.00  0.00           O  
ATOM   1675  CB  SER B 184      35.655  63.788  24.724  1.00  0.00           C  
ATOM   1676  OG  SER B 184      34.526  64.031  25.567  1.00  0.00           O  
ATOM   1677  H   SER B 184      36.948  65.496  26.530  1.00  0.00           H  
ATOM   1678  HG  SER B 184      33.836  64.507  25.023  1.00  0.00           H  
ATOM   1679  N   THR B 185      39.011  62.640  25.041  1.00  0.00           N  
ATOM   1680  CA  THR B 185      39.942  61.579  24.633  1.00  0.00           C  
ATOM   1681  C   THR B 185      40.212  60.415  25.588  1.00  0.00           C  
ATOM   1682  O   THR B 185      41.024  60.483  26.509  1.00  0.00           O  
ATOM   1683  CB  THR B 185      41.303  62.225  24.366  1.00  0.00           C  
ATOM   1684  CG2 THR B 185      41.483  62.533  22.878  1.00  0.00           C  
ATOM   1685  OG1 THR B 185      41.536  63.345  25.224  1.00  0.00           O  
ATOM   1686  H   THR B 185      39.409  63.557  25.060  1.00  0.00           H  
ATOM   1687  HG1 THR B 185      42.147  64.051  24.866  1.00  0.00           H  
ATOM   1688  N   ARG B 186      39.455  59.340  25.381  1.00  0.00           N  
ATOM   1689  CA  ARG B 186      39.428  58.111  26.187  1.00  0.00           C  
ATOM   1690  C   ARG B 186      40.569  57.095  26.109  1.00  0.00           C  
ATOM   1691  O   ARG B 186      41.102  56.875  25.023  1.00  0.00           O  
ATOM   1692  CB  ARG B 186      38.095  57.381  26.017  1.00  0.00           C  
ATOM   1693  CG  ARG B 186      36.874  58.185  26.469  1.00  0.00           C  
ATOM   1694  CD  ARG B 186      35.629  57.790  25.674  1.00  0.00           C  
ATOM   1695  NE  ARG B 186      35.598  58.493  24.383  1.00  0.00           N  
ATOM   1696  CZ  ARG B 186      34.672  59.371  23.974  1.00  0.00           C  
ATOM   1697  NH1 ARG B 186      33.635  59.723  24.747  1.00  0.00           N1+
ATOM   1698  NH2 ARG B 186      35.014  60.249  23.021  1.00  0.00           N  
ATOM   1699  H   ARG B 186      38.864  59.328  24.575  1.00  0.00           H  
ATOM   1700  HE  ARG B 186      36.371  58.389  23.757  1.00  0.00           H  
ATOM   1701 1HH1 ARG B 186      33.580  59.275  25.639  1.00  0.00           H  
ATOM   1702 2HH1 ARG B 186      33.064  60.501  24.486  1.00  0.00           H  
ATOM   1703 1HH2 ARG B 186      35.916  60.196  22.591  1.00  0.00           H  
ATOM   1704 2HH2 ARG B 186      34.419  60.997  22.726  1.00  0.00           H  
ATOM   1705  N   ALA B 187      40.923  56.593  27.289  1.00  0.00           N  
ATOM   1706  CA  ALA B 187      41.844  55.496  27.617  1.00  0.00           C  
ATOM   1707  C   ALA B 187      41.443  54.232  26.854  1.00  0.00           C  
ATOM   1708  O   ALA B 187      40.321  53.796  26.603  1.00  0.00           O  
ATOM   1709  CB  ALA B 187      41.766  55.157  29.107  1.00  0.00           C  
ATOM   1710  H   ALA B 187      40.538  56.999  28.119  1.00  0.00           H  
ATOM   1711  N   THR B 188      42.479  53.411  26.703  1.00  0.00           N  
ATOM   1712  CA  THR B 188      42.304  52.045  26.188  1.00  0.00           C  
ATOM   1713  C   THR B 188      41.265  51.108  26.806  1.00  0.00           C  
ATOM   1714  O   THR B 188      41.432  50.468  27.843  1.00  0.00           O  
ATOM   1715  CB  THR B 188      43.633  51.309  26.003  1.00  0.00           C  
ATOM   1716  CG2 THR B 188      44.641  52.006  25.087  1.00  0.00           C  
ATOM   1717  OG1 THR B 188      44.297  51.254  27.268  1.00  0.00           O  
ATOM   1718  H   THR B 188      43.374  53.837  26.829  1.00  0.00           H  
ATOM   1719  HG1 THR B 188      44.813  50.401  27.350  1.00  0.00           H  
ATOM   1720  N   GLY B 189      40.233  50.925  25.987  1.00  0.00           N  
ATOM   1721  CA  GLY B 189      39.015  50.190  26.358  1.00  0.00           C  
ATOM   1722  C   GLY B 189      37.978  50.807  27.299  1.00  0.00           C  
ATOM   1723  O   GLY B 189      36.980  50.122  27.516  1.00  0.00           O  
ATOM   1724  H   GLY B 189      40.287  51.277  25.052  1.00  0.00           H  
ATOM   1725  N   ILE B 190      38.205  52.083  27.599  1.00  0.00           N  
ATOM   1726  CA  ILE B 190      37.186  52.804  28.375  1.00  0.00           C  
ATOM   1727  C   ILE B 190      35.898  52.922  27.557  1.00  0.00           C  
ATOM   1728  O   ILE B 190      35.986  53.543  26.499  1.00  0.00           O  
ATOM   1729  CB  ILE B 190      37.957  54.040  28.843  1.00  0.00           C  
ATOM   1730  CG1 ILE B 190      38.703  53.864  30.168  1.00  0.00           C  
ATOM   1731  CG2 ILE B 190      37.013  55.244  28.859  1.00  0.00           C  
ATOM   1732  CD  ILE B 190      38.036  53.005  31.243  1.00  0.00           C  
ATOM   1733  H   ILE B 190      39.054  52.516  27.297  1.00  0.00           H  
ATOM   1734  N   PRO B 191      34.789  52.488  28.150  1.00  0.00           N  
ATOM   1735  CA  PRO B 191      33.508  52.549  27.431  1.00  0.00           C  
ATOM   1736  C   PRO B 191      32.976  53.897  26.939  1.00  0.00           C  
ATOM   1737  O   PRO B 191      33.319  54.938  27.499  1.00  0.00           O  
ATOM   1738  CB  PRO B 191      32.485  52.029  28.443  1.00  0.00           C  
ATOM   1739  CG  PRO B 191      33.278  51.318  29.542  1.00  0.00           C  
ATOM   1740  CD  PRO B 191      34.618  52.054  29.544  1.00  0.00           C  
ATOM   1741  N   ASP B 192      32.071  53.814  25.969  1.00  0.00           N  
ATOM   1742  CA  ASP B 192      31.286  54.903  25.369  1.00  0.00           C  
ATOM   1743  C   ASP B 192      30.687  55.884  26.379  1.00  0.00           C  
ATOM   1744  O   ASP B 192      30.991  57.076  26.360  1.00  0.00           O  
ATOM   1745  CB  ASP B 192      30.334  54.393  24.286  1.00  0.00           C  
ATOM   1746  CG  ASP B 192      31.046  53.440  23.324  1.00  0.00           C  
ATOM   1747  OD1 ASP B 192      31.901  53.926  22.552  1.00  0.00           O  
ATOM   1748  OD2 ASP B 192      30.870  52.208  23.444  1.00  0.00           O1-
ATOM   1749  H   ASP B 192      31.872  53.010  25.408  1.00  0.00           H  
ATOM   1750  N   ARG B 193      30.237  55.282  27.477  1.00  0.00           N  
ATOM   1751  CA  ARG B 193      29.616  55.923  28.644  1.00  0.00           C  
ATOM   1752  C   ARG B 193      30.396  56.960  29.455  1.00  0.00           C  
ATOM   1753  O   ARG B 193      29.884  57.593  30.377  1.00  0.00           O  
ATOM   1754  CB  ARG B 193      29.217  54.829  29.636  1.00  0.00           C  
ATOM   1755  CG  ARG B 193      28.019  53.989  29.187  1.00  0.00           C  
ATOM   1756  CD  ARG B 193      27.507  52.839  30.056  1.00  0.00           C  
ATOM   1757  NE  ARG B 193      28.507  51.872  30.531  1.00  0.00           N  
ATOM   1758  CZ  ARG B 193      29.245  51.906  31.649  1.00  0.00           C  
ATOM   1759  NH1 ARG B 193      29.157  52.847  32.599  1.00  0.00           N1+
ATOM   1760  NH2 ARG B 193      30.197  50.971  31.773  1.00  0.00           N  
ATOM   1761  H   ARG B 193      30.099  54.292  27.436  1.00  0.00           H  
ATOM   1762  HE  ARG B 193      28.624  51.129  29.871  1.00  0.00           H  
ATOM   1763 1HH1 ARG B 193      28.478  53.576  32.515  1.00  0.00           H  
ATOM   1764 2HH1 ARG B 193      29.783  52.802  33.377  1.00  0.00           H  
ATOM   1765 1HH2 ARG B 193      30.413  50.305  31.059  1.00  0.00           H  
ATOM   1766 2HH2 ARG B 193      30.748  50.956  32.608  1.00  0.00           H  
ATOM   1767  N   PHE B 194      31.695  57.124  29.216  1.00  0.00           N  
ATOM   1768  CA  PHE B 194      32.542  58.174  29.799  1.00  0.00           C  
ATOM   1769  C   PHE B 194      32.858  59.301  28.815  1.00  0.00           C  
ATOM   1770  O   PHE B 194      33.101  59.007  27.646  1.00  0.00           O  
ATOM   1771  CB  PHE B 194      33.857  57.674  30.403  1.00  0.00           C  
ATOM   1772  CG  PHE B 194      33.723  56.627  31.510  1.00  0.00           C  
ATOM   1773  CD1 PHE B 194      33.155  55.394  31.209  1.00  0.00           C  
ATOM   1774  CD2 PHE B 194      34.113  56.893  32.818  1.00  0.00           C  
ATOM   1775  CE1 PHE B 194      32.817  54.470  32.190  1.00  0.00           C  
ATOM   1776  CE2 PHE B 194      33.829  55.958  33.807  1.00  0.00           C  
ATOM   1777  CZ  PHE B 194      33.178  54.769  33.499  1.00  0.00           C  
ATOM   1778  H   PHE B 194      32.240  56.666  28.514  1.00  0.00           H  
ATOM   1779  HD1 PHE B 194      33.429  54.890  30.282  1.00  0.00           H  
ATOM   1780  HD2 PHE B 194      34.623  57.802  33.135  1.00  0.00           H  
ATOM   1781  HE1 PHE B 194      32.424  53.508  31.861  1.00  0.00           H  
ATOM   1782  HE2 PHE B 194      34.316  55.989  34.782  1.00  0.00           H  
ATOM   1783  HZ  PHE B 194      32.925  54.068  34.294  1.00  0.00           H  
ATOM   1784  N   SER B 195      33.010  60.474  29.424  1.00  0.00           N  
ATOM   1785  CA  SER B 195      33.459  61.719  28.785  1.00  0.00           C  
ATOM   1786  C   SER B 195      33.848  62.724  29.871  1.00  0.00           C  
ATOM   1787  O   SER B 195      33.394  62.625  31.010  1.00  0.00           O  
ATOM   1788  CB  SER B 195      32.293  62.192  27.914  1.00  0.00           C  
ATOM   1789  OG  SER B 195      32.727  63.443  27.373  1.00  0.00           O  
ATOM   1790  H   SER B 195      32.836  60.529  30.407  1.00  0.00           H  
ATOM   1791  HG  SER B 195      33.418  63.487  26.651  1.00  0.00           H  
ATOM   1792  N   GLY B 196      34.645  63.707  29.465  1.00  0.00           N  
ATOM   1793  CA  GLY B 196      35.136  64.739  30.390  1.00  0.00           C  
ATOM   1794  C   GLY B 196      35.712  65.896  29.571  1.00  0.00           C  
ATOM   1795  O   GLY B 196      36.403  65.698  28.572  1.00  0.00           O  
ATOM   1796  H   GLY B 196      34.739  63.829  28.476  1.00  0.00           H  
ATOM   1797  N   SER B 197      35.385  67.115  29.990  1.00  0.00           N  
ATOM   1798  CA  SER B 197      35.849  68.380  29.403  1.00  0.00           C  
ATOM   1799  C   SER B 197      35.767  69.606  30.315  1.00  0.00           C  
ATOM   1800  O   SER B 197      35.621  69.491  31.531  1.00  0.00           O  
ATOM   1801  CB  SER B 197      35.071  68.746  28.137  1.00  0.00           C  
ATOM   1802  OG  SER B 197      33.648  68.848  28.241  1.00  0.00           O  
ATOM   1803  H   SER B 197      34.960  67.242  30.886  1.00  0.00           H  
ATOM   1804  HG  SER B 197      33.192  67.963  28.155  1.00  0.00           H  
ATOM   1805  N   GLY B 198      35.947  70.813  29.786  1.00  0.00           N  
ATOM   1806  CA  GLY B 198      35.618  72.071  30.473  1.00  0.00           C  
ATOM   1807  C   GLY B 198      36.248  73.280  29.778  1.00  0.00           C  
ATOM   1808  O   GLY B 198      36.475  73.356  28.572  1.00  0.00           O  
ATOM   1809  H   GLY B 198      36.180  70.976  28.828  1.00  0.00           H  
ATOM   1810  N   SER B 199      36.694  74.201  30.628  1.00  0.00           N  
ATOM   1811  CA  SER B 199      37.492  75.373  30.239  1.00  0.00           C  
ATOM   1812  C   SER B 199      37.888  76.075  31.539  1.00  0.00           C  
ATOM   1813  O   SER B 199      37.197  75.968  32.551  1.00  0.00           O  
ATOM   1814  CB  SER B 199      36.610  76.384  29.504  1.00  0.00           C  
ATOM   1815  OG  SER B 199      37.370  77.387  28.824  1.00  0.00           O  
ATOM   1816  H   SER B 199      36.392  74.199  31.581  1.00  0.00           H  
ATOM   1817  HG  SER B 199      36.915  78.272  28.926  1.00  0.00           H  
ATOM   1818  N   GLY B 200      38.992  76.817  31.551  1.00  0.00           N  
ATOM   1819  CA  GLY B 200      39.288  77.764  32.635  1.00  0.00           C  
ATOM   1820  C   GLY B 200      39.847  77.339  33.994  1.00  0.00           C  
ATOM   1821  O   GLY B 200      40.996  76.904  34.040  1.00  0.00           O  
ATOM   1822  H   GLY B 200      39.539  76.980  30.730  1.00  0.00           H  
ATOM   1823  N   THR B 201      39.078  77.597  35.048  1.00  0.00           N  
ATOM   1824  CA  THR B 201      39.247  76.879  36.320  1.00  0.00           C  
ATOM   1825  C   THR B 201      38.412  75.662  36.723  1.00  0.00           C  
ATOM   1826  O   THR B 201      38.736  74.857  37.594  1.00  0.00           O  
ATOM   1827  CB  THR B 201      39.104  77.850  37.494  1.00  0.00           C  
ATOM   1828  CG2 THR B 201      40.330  78.760  37.586  1.00  0.00           C  
ATOM   1829  OG1 THR B 201      37.838  78.510  37.408  1.00  0.00           O  
ATOM   1830  H   THR B 201      38.510  78.416  35.135  1.00  0.00           H  
ATOM   1831  HG1 THR B 201      37.554  78.903  38.282  1.00  0.00           H  
ATOM   1832  N   ASP B 202      37.216  75.554  36.152  1.00  0.00           N  
ATOM   1833  CA  ASP B 202      36.283  74.437  36.363  1.00  0.00           C  
ATOM   1834  C   ASP B 202      36.151  73.533  35.135  1.00  0.00           C  
ATOM   1835  O   ASP B 202      35.838  73.939  34.017  1.00  0.00           O  
ATOM   1836  CB  ASP B 202      34.988  74.993  36.959  1.00  0.00           C  
ATOM   1837  CG  ASP B 202      34.029  75.671  35.978  1.00  0.00           C  
ATOM   1838  OD1 ASP B 202      33.132  74.914  35.551  1.00  0.00           O  
ATOM   1839  OD2 ASP B 202      34.263  76.851  35.638  1.00  0.00           O1-
ATOM   1840  H   ASP B 202      36.772  76.402  35.863  1.00  0.00           H  
ATOM   1841  N   PHE B 203      36.139  72.247  35.474  1.00  0.00           N  
ATOM   1842  CA  PHE B 203      36.059  71.158  34.489  1.00  0.00           C  
ATOM   1843  C   PHE B 203      35.183  70.036  35.050  1.00  0.00           C  
ATOM   1844  O   PHE B 203      35.001  69.808  36.245  1.00  0.00           O  
ATOM   1845  CB  PHE B 203      37.468  70.631  34.213  1.00  0.00           C  
ATOM   1846  CG  PHE B 203      38.429  71.607  33.531  1.00  0.00           C  
ATOM   1847  CD1 PHE B 203      39.076  72.633  34.210  1.00  0.00           C  
ATOM   1848  CD2 PHE B 203      38.665  71.452  32.170  1.00  0.00           C  
ATOM   1849  CE1 PHE B 203      40.091  73.366  33.605  1.00  0.00           C  
ATOM   1850  CE2 PHE B 203      39.545  72.326  31.543  1.00  0.00           C  
ATOM   1851  CZ  PHE B 203      40.331  73.235  32.242  1.00  0.00           C  
ATOM   1852  H   PHE B 203      36.364  71.894  36.382  1.00  0.00           H  
ATOM   1853  HD1 PHE B 203      39.253  72.579  35.284  1.00  0.00           H  
ATOM   1854  HD2 PHE B 203      38.045  70.760  31.600  1.00  0.00           H  
ATOM   1855  HE1 PHE B 203      40.557  74.214  34.108  1.00  0.00           H  
ATOM   1856  HE2 PHE B 203      39.617  72.302  30.455  1.00  0.00           H  
ATOM   1857  HZ  PHE B 203      41.065  73.865  31.740  1.00  0.00           H  
ATOM   1858  N   THR B 204      34.560  69.298  34.135  1.00  0.00           N  
ATOM   1859  CA  THR B 204      33.487  68.316  34.346  1.00  0.00           C  
ATOM   1860  C   THR B 204      33.794  66.950  33.729  1.00  0.00           C  
ATOM   1861  O   THR B 204      34.192  66.874  32.568  1.00  0.00           O  
ATOM   1862  CB  THR B 204      32.155  68.716  33.709  1.00  0.00           C  
ATOM   1863  CG2 THR B 204      31.417  69.821  34.467  1.00  0.00           C  
ATOM   1864  OG1 THR B 204      32.379  69.051  32.337  1.00  0.00           O  
ATOM   1865  H   THR B 204      34.682  69.388  33.146  1.00  0.00           H  
ATOM   1866  HG1 THR B 204      32.482  68.222  31.787  1.00  0.00           H  
ATOM   1867  N   LEU B 205      33.295  65.943  34.441  1.00  0.00           N  
ATOM   1868  CA  LEU B 205      33.328  64.548  33.980  1.00  0.00           C  
ATOM   1869  C   LEU B 205      31.923  63.943  34.027  1.00  0.00           C  
ATOM   1870  O   LEU B 205      31.317  64.015  35.095  1.00  0.00           O  
ATOM   1871  CB  LEU B 205      34.336  63.789  34.846  1.00  0.00           C  
ATOM   1872  CG  LEU B 205      34.616  62.310  34.575  1.00  0.00           C  
ATOM   1873  CD1 LEU B 205      35.576  62.183  33.390  1.00  0.00           C  
ATOM   1874  CD2 LEU B 205      35.053  61.578  35.846  1.00  0.00           C  
ATOM   1875  H   LEU B 205      32.813  66.140  35.295  1.00  0.00           H  
ATOM   1876  N   THR B 206      31.523  63.449  32.859  1.00  0.00           N  
ATOM   1877  CA  THR B 206      30.166  62.915  32.675  1.00  0.00           C  
ATOM   1878  C   THR B 206      30.306  61.401  32.506  1.00  0.00           C  
ATOM   1879  O   THR B 206      30.965  60.947  31.572  1.00  0.00           O  
ATOM   1880  CB  THR B 206      29.429  63.263  31.380  1.00  0.00           C  
ATOM   1881  CG2 THR B 206      27.910  63.323  31.546  1.00  0.00           C  
ATOM   1882  OG1 THR B 206      29.859  64.589  31.061  1.00  0.00           O  
ATOM   1883  H   THR B 206      32.188  63.196  32.157  1.00  0.00           H  
ATOM   1884  HG1 THR B 206      29.272  64.828  30.287  1.00  0.00           H  
ATOM   1885  N   ILE B 207      29.799  60.658  33.487  1.00  0.00           N  
ATOM   1886  CA  ILE B 207      29.569  59.208  33.422  1.00  0.00           C  
ATOM   1887  C   ILE B 207      28.102  58.863  33.158  1.00  0.00           C  
ATOM   1888  O   ILE B 207      27.309  59.063  34.076  1.00  0.00           O  
ATOM   1889  CB  ILE B 207      30.131  58.482  34.646  1.00  0.00           C  
ATOM   1890  CG1 ILE B 207      31.589  58.906  34.840  1.00  0.00           C  
ATOM   1891  CG2 ILE B 207      30.174  56.965  34.453  1.00  0.00           C  
ATOM   1892  CD  ILE B 207      31.986  58.733  36.307  1.00  0.00           C  
ATOM   1893  H   ILE B 207      29.505  61.162  34.299  1.00  0.00           H  
ATOM   1894  N   SER B 208      27.888  58.082  32.103  1.00  0.00           N  
ATOM   1895  CA  SER B 208      26.508  57.653  31.833  1.00  0.00           C  
ATOM   1896  C   SER B 208      26.386  56.161  32.151  1.00  0.00           C  
ATOM   1897  O   SER B 208      27.310  55.361  32.010  1.00  0.00           O  
ATOM   1898  CB  SER B 208      26.289  57.831  30.329  1.00  0.00           C  
ATOM   1899  OG  SER B 208      26.692  59.124  29.873  1.00  0.00           O  
ATOM   1900  H   SER B 208      28.599  57.640  31.555  1.00  0.00           H  
ATOM   1901  HG  SER B 208      26.166  59.875  30.274  1.00  0.00           H  
ATOM   1902  N   ARG B 209      25.153  55.776  32.469  1.00  0.00           N  
ATOM   1903  CA  ARG B 209      24.854  54.443  33.010  1.00  0.00           C  
ATOM   1904  C   ARG B 209      25.765  53.931  34.127  1.00  0.00           C  
ATOM   1905  O   ARG B 209      26.184  52.786  33.968  1.00  0.00           O  
ATOM   1906  CB  ARG B 209      24.408  53.502  31.889  1.00  0.00           C  
ATOM   1907  CG  ARG B 209      23.123  53.828  31.125  1.00  0.00           C  
ATOM   1908  CD  ARG B 209      21.836  53.730  31.948  1.00  0.00           C  
ATOM   1909  NE  ARG B 209      20.681  53.845  31.046  1.00  0.00           N  
ATOM   1910  CZ  ARG B 209      20.037  52.916  30.327  1.00  0.00           C  
ATOM   1911  NH1 ARG B 209      20.400  51.627  30.278  1.00  0.00           N1+
ATOM   1912  NH2 ARG B 209      19.280  53.323  29.298  1.00  0.00           N  
ATOM   1913  H   ARG B 209      24.377  56.397  32.361  1.00  0.00           H  
ATOM   1914  HE  ARG B 209      20.190  54.699  31.215  1.00  0.00           H  
ATOM   1915 1HH1 ARG B 209      21.154  51.281  30.836  1.00  0.00           H  
ATOM   1916 2HH1 ARG B 209      20.080  51.109  29.484  1.00  0.00           H  
ATOM   1917 1HH2 ARG B 209      19.107  54.299  29.168  1.00  0.00           H  
ATOM   1918 2HH2 ARG B 209      18.674  52.669  28.845  1.00  0.00           H  
ATOM   1919  N   LEU B 210      26.143  54.709  35.138  1.00  0.00           N  
ATOM   1920  CA  LEU B 210      27.008  54.216  36.219  1.00  0.00           C  
ATOM   1921  C   LEU B 210      26.558  52.906  36.868  1.00  0.00           C  
ATOM   1922  O   LEU B 210      25.654  52.764  37.690  1.00  0.00           O  
ATOM   1923  CB  LEU B 210      27.355  55.426  37.090  1.00  0.00           C  
ATOM   1924  CG  LEU B 210      28.461  55.291  38.138  1.00  0.00           C  
ATOM   1925  CD1 LEU B 210      29.897  55.113  37.641  1.00  0.00           C  
ATOM   1926  CD2 LEU B 210      28.600  56.612  38.898  1.00  0.00           C  
ATOM   1927  H   LEU B 210      25.573  55.519  35.277  1.00  0.00           H  
ATOM   1928  N   GLU B 211      27.246  51.928  36.286  1.00  0.00           N  
ATOM   1929  CA  GLU B 211      27.310  50.524  36.720  1.00  0.00           C  
ATOM   1930  C   GLU B 211      27.945  50.326  38.097  1.00  0.00           C  
ATOM   1931  O   GLU B 211      28.869  51.101  38.341  1.00  0.00           O  
ATOM   1932  CB  GLU B 211      28.049  49.502  35.853  1.00  0.00           C  
ATOM   1933  CG  GLU B 211      27.430  49.667  34.464  1.00  0.00           C  
ATOM   1934  CD  GLU B 211      27.933  48.535  33.566  1.00  0.00           C  
ATOM   1935  OE1 GLU B 211      28.158  47.404  34.047  1.00  0.00           O  
ATOM   1936  OE2 GLU B 211      27.927  48.597  32.317  1.00  0.00           O1-
ATOM   1937  H   GLU B 211      27.718  52.123  35.426  1.00  0.00           H  
ATOM   1938  N   PRO B 212      27.419  49.362  38.847  1.00  0.00           N  
ATOM   1939  CA  PRO B 212      28.044  48.838  40.070  1.00  0.00           C  
ATOM   1940  C   PRO B 212      29.543  48.599  39.881  1.00  0.00           C  
ATOM   1941  O   PRO B 212      30.363  48.921  40.740  1.00  0.00           O  
ATOM   1942  CB  PRO B 212      27.214  47.594  40.394  1.00  0.00           C  
ATOM   1943  CG  PRO B 212      25.803  47.862  39.867  1.00  0.00           C  
ATOM   1944  CD  PRO B 212      26.103  48.738  38.648  1.00  0.00           C  
ATOM   1945  N   GLU B 213      29.918  48.030  38.739  1.00  0.00           N  
ATOM   1946  CA  GLU B 213      31.338  48.096  38.366  1.00  0.00           C  
ATOM   1947  C   GLU B 213      32.021  49.465  38.372  1.00  0.00           C  
ATOM   1948  O   GLU B 213      32.826  49.690  39.275  1.00  0.00           O  
ATOM   1949  CB  GLU B 213      31.465  47.470  36.976  1.00  0.00           C  
ATOM   1950  CG  GLU B 213      32.858  46.932  36.641  1.00  0.00           C  
ATOM   1951  CD  GLU B 213      33.407  45.796  37.507  1.00  0.00           C  
ATOM   1952  OE1 GLU B 213      34.596  45.752  37.891  1.00  0.00           O  
ATOM   1953  OE2 GLU B 213      32.857  44.674  37.489  1.00  0.00           O1-
ATOM   1954  H   GLU B 213      29.312  47.434  38.211  1.00  0.00           H  
ATOM   1955  N   ASP B 214      31.740  50.438  37.509  1.00  0.00           N  
ATOM   1956  CA  ASP B 214      32.341  51.779  37.513  1.00  0.00           C  
ATOM   1957  C   ASP B 214      32.217  52.710  38.721  1.00  0.00           C  
ATOM   1958  O   ASP B 214      32.669  53.850  38.628  1.00  0.00           O  
ATOM   1959  CB  ASP B 214      31.783  52.397  36.230  1.00  0.00           C  
ATOM   1960  CG  ASP B 214      31.888  51.522  34.979  1.00  0.00           C  
ATOM   1961  OD1 ASP B 214      30.958  50.699  34.835  1.00  0.00           O  
ATOM   1962  OD2 ASP B 214      32.876  51.651  34.225  1.00  0.00           O1-
ATOM   1963  H   ASP B 214      31.196  50.320  36.678  1.00  0.00           H  
ATOM   1964  N   PHE B 215      31.375  52.323  39.676  1.00  0.00           N  
ATOM   1965  CA  PHE B 215      31.419  52.956  41.002  1.00  0.00           C  
ATOM   1966  C   PHE B 215      32.794  52.884  41.670  1.00  0.00           C  
ATOM   1967  O   PHE B 215      33.296  51.781  41.884  1.00  0.00           O  
ATOM   1968  CB  PHE B 215      30.316  52.482  41.951  1.00  0.00           C  
ATOM   1969  CG  PHE B 215      28.959  53.169  41.780  1.00  0.00           C  
ATOM   1970  CD1 PHE B 215      28.772  54.539  41.923  1.00  0.00           C  
ATOM   1971  CD2 PHE B 215      27.915  52.268  41.608  1.00  0.00           C  
ATOM   1972  CE1 PHE B 215      27.456  54.981  41.985  1.00  0.00           C  
ATOM   1973  CE2 PHE B 215      26.615  52.759  41.598  1.00  0.00           C  
ATOM   1974  CZ  PHE B 215      26.384  54.113  41.813  1.00  0.00           C  
ATOM   1975  H   PHE B 215      30.542  51.870  39.360  1.00  0.00           H  
ATOM   1976  HD1 PHE B 215      29.594  55.254  41.978  1.00  0.00           H  
ATOM   1977  HD2 PHE B 215      28.186  51.229  41.421  1.00  0.00           H  
ATOM   1978  HE1 PHE B 215      27.310  55.973  42.412  1.00  0.00           H  
ATOM   1979  HE2 PHE B 215      25.694  52.190  41.480  1.00  0.00           H  
ATOM   1980  HZ  PHE B 215      25.373  54.521  41.833  1.00  0.00           H  
ATOM   1981  N   ALA B 216      33.357  54.062  41.921  1.00  0.00           N  
ATOM   1982  CA  ALA B 216      34.787  54.164  42.248  1.00  0.00           C  
ATOM   1983  C   ALA B 216      35.168  55.605  42.594  1.00  0.00           C  
ATOM   1984  O   ALA B 216      34.360  56.471  42.926  1.00  0.00           O  
ATOM   1985  CB  ALA B 216      35.535  53.913  40.937  1.00  0.00           C  
ATOM   1986  H   ALA B 216      32.873  54.926  42.056  1.00  0.00           H  
ATOM   1987  N   VAL B 217      36.461  55.802  42.836  1.00  0.00           N  
ATOM   1988  CA  VAL B 217      37.048  57.078  43.268  1.00  0.00           C  
ATOM   1989  C   VAL B 217      37.678  57.818  42.086  1.00  0.00           C  
ATOM   1990  O   VAL B 217      38.700  57.446  41.511  1.00  0.00           O  
ATOM   1991  CB  VAL B 217      38.019  56.880  44.433  1.00  0.00           C  
ATOM   1992  CG1 VAL B 217      38.608  58.142  45.068  1.00  0.00           C  
ATOM   1993  CG2 VAL B 217      37.799  55.811  45.504  1.00  0.00           C  
ATOM   1994  H   VAL B 217      37.102  55.042  42.731  1.00  0.00           H  
ATOM   1995  N   TYR B 218      37.130  59.005  41.841  1.00  0.00           N  
ATOM   1996  CA  TYR B 218      37.509  59.732  40.622  1.00  0.00           C  
ATOM   1997  C   TYR B 218      38.313  61.007  40.885  1.00  0.00           C  
ATOM   1998  O   TYR B 218      37.867  62.040  41.382  1.00  0.00           O  
ATOM   1999  CB  TYR B 218      36.250  60.226  39.907  1.00  0.00           C  
ATOM   2000  CG  TYR B 218      35.527  59.195  39.038  1.00  0.00           C  
ATOM   2001  CD1 TYR B 218      34.557  58.373  39.601  1.00  0.00           C  
ATOM   2002  CD2 TYR B 218      36.155  58.767  37.874  1.00  0.00           C  
ATOM   2003  CE1 TYR B 218      34.255  57.127  39.064  1.00  0.00           C  
ATOM   2004  CE2 TYR B 218      35.773  57.588  37.245  1.00  0.00           C  
ATOM   2005  CZ  TYR B 218      34.890  56.731  37.892  1.00  0.00           C  
ATOM   2006  OH  TYR B 218      34.567  55.536  37.328  1.00  0.00           O  
ATOM   2007  H   TYR B 218      36.575  59.425  42.559  1.00  0.00           H  
ATOM   2008  HD1 TYR B 218      33.845  58.867  40.261  1.00  0.00           H  
ATOM   2009  HD2 TYR B 218      37.040  59.289  37.508  1.00  0.00           H  
ATOM   2010  HE1 TYR B 218      33.510  56.493  39.544  1.00  0.00           H  
ATOM   2011  HE2 TYR B 218      35.908  57.461  36.171  1.00  0.00           H  
ATOM   2012  HH  TYR B 218      33.948  54.940  37.839  1.00  0.00           H  
ATOM   2013  N   TYR B 219      39.512  60.990  40.310  1.00  0.00           N  
ATOM   2014  CA  TYR B 219      40.474  62.100  40.351  1.00  0.00           C  
ATOM   2015  C   TYR B 219      40.674  62.872  39.045  1.00  0.00           C  
ATOM   2016  O   TYR B 219      41.031  62.370  37.981  1.00  0.00           O  
ATOM   2017  CB  TYR B 219      41.822  61.515  40.780  1.00  0.00           C  
ATOM   2018  CG  TYR B 219      41.883  60.903  42.181  1.00  0.00           C  
ATOM   2019  CD1 TYR B 219      42.506  61.675  43.155  1.00  0.00           C  
ATOM   2020  CD2 TYR B 219      41.502  59.572  42.307  1.00  0.00           C  
ATOM   2021  CE1 TYR B 219      42.729  61.006  44.353  1.00  0.00           C  
ATOM   2022  CE2 TYR B 219      41.623  58.993  43.564  1.00  0.00           C  
ATOM   2023  CZ  TYR B 219      42.290  59.703  44.556  1.00  0.00           C  
ATOM   2024  OH  TYR B 219      42.677  59.059  45.690  1.00  0.00           O  
ATOM   2025  H   TYR B 219      39.807  60.153  39.848  1.00  0.00           H  
ATOM   2026  HD1 TYR B 219      43.155  62.511  42.894  1.00  0.00           H  
ATOM   2027  HD2 TYR B 219      41.456  58.919  41.435  1.00  0.00           H  
ATOM   2028  HE1 TYR B 219      43.321  61.494  45.127  1.00  0.00           H  
ATOM   2029  HE2 TYR B 219      41.334  57.964  43.782  1.00  0.00           H  
ATOM   2030  HH  TYR B 219      42.417  58.096  45.618  1.00  0.00           H  
ATOM   2031  N   CYS B 220      40.597  64.195  39.160  1.00  0.00           N  
ATOM   2032  CA  CYS B 220      41.129  65.132  38.160  1.00  0.00           C  
ATOM   2033  C   CYS B 220      42.634  65.399  38.229  1.00  0.00           C  
ATOM   2034  O   CYS B 220      43.205  65.585  39.303  1.00  0.00           O  
ATOM   2035  CB  CYS B 220      40.327  66.434  38.204  1.00  0.00           C  
ATOM   2036  SG  CYS B 220      40.638  67.403  39.725  1.00  0.00           S  
ATOM   2037  H   CYS B 220      40.277  64.668  39.982  1.00  0.00           H  
ATOM   2038  N   GLN B 221      43.208  65.385  37.029  1.00  0.00           N  
ATOM   2039  CA  GLN B 221      44.649  65.665  36.940  1.00  0.00           C  
ATOM   2040  C   GLN B 221      44.791  66.862  35.999  1.00  0.00           C  
ATOM   2041  O   GLN B 221      44.318  66.748  34.869  1.00  0.00           O  
ATOM   2042  CB  GLN B 221      45.330  64.450  36.307  1.00  0.00           C  
ATOM   2043  CG  GLN B 221      46.847  64.488  36.510  1.00  0.00           C  
ATOM   2044  CD  GLN B 221      47.670  64.165  35.262  1.00  0.00           C  
ATOM   2045  NE2 GLN B 221      48.261  65.206  34.682  1.00  0.00           N  
ATOM   2046  OE1 GLN B 221      47.964  63.002  34.989  1.00  0.00           O  
ATOM   2047  H   GLN B 221      42.823  65.034  36.176  1.00  0.00           H  
ATOM   2048 1HE2 GLN B 221      48.335  66.122  35.075  1.00  0.00           H  
ATOM   2049 2HE2 GLN B 221      48.774  64.993  33.850  1.00  0.00           H  
ATOM   2050  N   GLN B 222      45.557  67.849  36.455  1.00  0.00           N  
ATOM   2051  CA  GLN B 222      45.951  68.934  35.544  1.00  0.00           C  
ATOM   2052  C   GLN B 222      47.100  68.633  34.580  1.00  0.00           C  
ATOM   2053  O   GLN B 222      48.175  68.224  35.016  1.00  0.00           O  
ATOM   2054  CB  GLN B 222      46.063  70.343  36.130  1.00  0.00           C  
ATOM   2055  CG  GLN B 222      47.275  70.814  36.936  1.00  0.00           C  
ATOM   2056  CD  GLN B 222      48.331  71.526  36.088  1.00  0.00           C  
ATOM   2057  NE2 GLN B 222      48.884  72.555  36.724  1.00  0.00           N  
ATOM   2058  OE1 GLN B 222      48.788  71.188  34.997  1.00  0.00           O  
ATOM   2059  H   GLN B 222      45.882  67.932  37.397  1.00  0.00           H  
ATOM   2060 1HE2 GLN B 222      48.712  72.817  37.674  1.00  0.00           H  
ATOM   2061 2HE2 GLN B 222      49.724  72.884  36.293  1.00  0.00           H  
ATOM   2062  N   ARG B 223      46.645  68.538  33.334  1.00  0.00           N  
ATOM   2063  CA  ARG B 223      47.404  68.500  32.076  1.00  0.00           C  
ATOM   2064  C   ARG B 223      47.588  69.926  31.554  1.00  0.00           C  
ATOM   2065  O   ARG B 223      47.261  70.141  30.387  1.00  0.00           O  
ATOM   2066  CB  ARG B 223      46.647  67.551  31.144  1.00  0.00           C  
ATOM   2067  CG  ARG B 223      47.624  66.497  30.619  1.00  0.00           C  
ATOM   2068  CD  ARG B 223      47.377  66.188  29.141  1.00  0.00           C  
ATOM   2069  NE  ARG B 223      48.420  65.245  28.712  1.00  0.00           N  
ATOM   2070  CZ  ARG B 223      48.160  64.075  28.113  1.00  0.00           C  
ATOM   2071  NH1 ARG B 223      46.901  63.814  27.736  1.00  0.00           N1+
ATOM   2072  NH2 ARG B 223      49.151  63.178  28.013  1.00  0.00           N  
ATOM   2073  H   ARG B 223      45.681  68.295  33.225  1.00  0.00           H  
ATOM   2074  HE  ARG B 223      49.333  65.624  28.858  1.00  0.00           H  
ATOM   2075 1HH1 ARG B 223      46.171  64.375  28.128  1.00  0.00           H  
ATOM   2076 2HH1 ARG B 223      46.665  63.179  27.001  1.00  0.00           H  
ATOM   2077 1HH2 ARG B 223      50.074  63.411  28.316  1.00  0.00           H  
ATOM   2078 2HH2 ARG B 223      49.010  62.259  27.644  1.00  0.00           H  
ATOM   2079  N   SER B 224      47.983  70.881  32.391  1.00  0.00           N  
ATOM   2080  CA  SER B 224      48.115  72.271  31.932  1.00  0.00           C  
ATOM   2081  C   SER B 224      49.586  72.685  32.010  1.00  0.00           C  
ATOM   2082  O   SER B 224      50.224  72.765  30.961  1.00  0.00           O  
ATOM   2083  CB  SER B 224      47.208  73.377  32.475  1.00  0.00           C  
ATOM   2084  OG  SER B 224      47.430  74.571  31.721  1.00  0.00           O  
ATOM   2085  H   SER B 224      47.979  70.777  33.386  1.00  0.00           H  
ATOM   2086  HG  SER B 224      46.704  75.218  31.955  1.00  0.00           H  
ATOM   2087  N   ASN B 225      50.129  72.795  33.219  1.00  0.00           N  
ATOM   2088  CA  ASN B 225      51.261  73.730  33.295  1.00  0.00           C  
ATOM   2089  C   ASN B 225      51.945  73.536  34.649  1.00  0.00           C  
ATOM   2090  O   ASN B 225      51.282  73.344  35.667  1.00  0.00           O  
ATOM   2091  CB  ASN B 225      50.900  75.202  33.087  1.00  0.00           C  
ATOM   2092  CG  ASN B 225      52.042  76.221  33.072  1.00  0.00           C  
ATOM   2093  ND2 ASN B 225      52.175  77.088  34.072  1.00  0.00           N  
ATOM   2094  OD1 ASN B 225      52.896  76.106  32.194  1.00  0.00           O  
ATOM   2095  H   ASN B 225      50.070  72.120  33.954  1.00  0.00           H  
ATOM   2096 1HD2 ASN B 225      51.628  77.011  34.906  1.00  0.00           H  
ATOM   2097 2HD2 ASN B 225      52.969  77.694  34.113  1.00  0.00           H  
ATOM   2098  N   TRP B 226      53.255  73.761  34.601  1.00  0.00           N  
ATOM   2099  CA  TRP B 226      54.208  73.483  35.685  1.00  0.00           C  
ATOM   2100  C   TRP B 226      53.847  74.087  37.043  1.00  0.00           C  
ATOM   2101  O   TRP B 226      53.474  75.258  37.100  1.00  0.00           O  
ATOM   2102  CB  TRP B 226      55.542  74.066  35.214  1.00  0.00           C  
ATOM   2103  CG  TRP B 226      56.686  73.661  36.147  1.00  0.00           C  
ATOM   2104  CD1 TRP B 226      57.225  74.526  37.001  1.00  0.00           C  
ATOM   2105  CD2 TRP B 226      57.455  72.504  36.122  1.00  0.00           C  
ATOM   2106  CE2 TRP B 226      58.404  72.792  37.096  1.00  0.00           C  
ATOM   2107  CE3 TRP B 226      57.289  71.212  35.636  1.00  0.00           C  
ATOM   2108  NE1 TRP B 226      58.353  74.051  37.522  1.00  0.00           N  
ATOM   2109  CZ2 TRP B 226      59.140  71.739  37.626  1.00  0.00           C  
ATOM   2110  CZ3 TRP B 226      58.074  70.215  36.202  1.00  0.00           C  
ATOM   2111  CH2 TRP B 226      59.042  70.427  37.177  1.00  0.00           C  
ATOM   2112  H   TRP B 226      53.640  74.306  33.856  1.00  0.00           H  
ATOM   2113  HD1 TRP B 226      56.607  75.227  37.563  1.00  0.00           H  
ATOM   2114  HE1 TRP B 226      58.884  74.520  38.227  1.00  0.00           H  
ATOM   2115  HE3 TRP B 226      56.587  70.959  34.841  1.00  0.00           H  
ATOM   2116  HZ2 TRP B 226      59.930  72.046  38.312  1.00  0.00           H  
ATOM   2117  HZ3 TRP B 226      57.859  69.207  35.846  1.00  0.00           H  
ATOM   2118  HH2 TRP B 226      59.839  69.695  37.301  1.00  0.00           H  
ATOM   2119  N   PRO B 227      53.798  73.332  38.137  1.00  0.00           N  
ATOM   2120  CA  PRO B 227      53.688  71.866  38.169  1.00  0.00           C  
ATOM   2121  C   PRO B 227      52.372  71.102  38.013  1.00  0.00           C  
ATOM   2122  O   PRO B 227      51.448  71.383  38.774  1.00  0.00           O  
ATOM   2123  CB  PRO B 227      54.303  71.457  39.509  1.00  0.00           C  
ATOM   2124  CG  PRO B 227      53.963  72.660  40.391  1.00  0.00           C  
ATOM   2125  CD  PRO B 227      54.154  73.860  39.462  1.00  0.00           C  
ATOM   2126  N   PRO B 228      52.261  70.142  37.099  1.00  0.00           N  
ATOM   2127  CA  PRO B 228      50.978  69.441  36.943  1.00  0.00           C  
ATOM   2128  C   PRO B 228      50.501  68.568  38.105  1.00  0.00           C  
ATOM   2129  O   PRO B 228      50.934  67.419  38.171  1.00  0.00           O  
ATOM   2130  CB  PRO B 228      51.252  68.671  35.649  1.00  0.00           C  
ATOM   2131  CG  PRO B 228      52.765  68.478  35.532  1.00  0.00           C  
ATOM   2132  CD  PRO B 228      53.249  69.832  36.056  1.00  0.00           C  
ATOM   2133  N   THR B 229      49.430  68.977  38.780  1.00  0.00           N  
ATOM   2134  CA  THR B 229      48.934  68.394  40.035  1.00  0.00           C  
ATOM   2135  C   THR B 229      47.780  67.407  39.853  1.00  0.00           C  
ATOM   2136  O   THR B 229      46.927  67.504  38.972  1.00  0.00           O  
ATOM   2137  CB  THR B 229      48.416  69.517  40.936  1.00  0.00           C  
ATOM   2138  CG2 THR B 229      49.656  70.230  41.480  1.00  0.00           C  
ATOM   2139  OG1 THR B 229      47.498  70.365  40.241  1.00  0.00           O  
ATOM   2140  H   THR B 229      48.823  69.705  38.461  1.00  0.00           H  
ATOM   2141  HG1 THR B 229      46.578  70.393  40.632  1.00  0.00           H  
ATOM   2142  N   PHE B 230      47.847  66.361  40.671  1.00  0.00           N  
ATOM   2143  CA  PHE B 230      46.699  65.480  40.930  1.00  0.00           C  
ATOM   2144  C   PHE B 230      45.666  66.147  41.840  1.00  0.00           C  
ATOM   2145  O   PHE B 230      45.991  66.913  42.747  1.00  0.00           O  
ATOM   2146  CB  PHE B 230      47.143  64.191  41.623  1.00  0.00           C  
ATOM   2147  CG  PHE B 230      46.525  62.975  40.929  1.00  0.00           C  
ATOM   2148  CD1 PHE B 230      46.868  62.788  39.595  1.00  0.00           C  
ATOM   2149  CD2 PHE B 230      45.702  62.093  41.620  1.00  0.00           C  
ATOM   2150  CE1 PHE B 230      46.327  61.682  38.950  1.00  0.00           C  
ATOM   2151  CE2 PHE B 230      45.219  60.968  40.962  1.00  0.00           C  
ATOM   2152  CZ  PHE B 230      45.510  60.776  39.617  1.00  0.00           C  
ATOM   2153  H   PHE B 230      48.759  66.100  40.989  1.00  0.00           H  
ATOM   2154  HD1 PHE B 230      47.703  63.344  39.170  1.00  0.00           H  
ATOM   2155  HD2 PHE B 230      45.529  62.376  42.658  1.00  0.00           H  
ATOM   2156  HE1 PHE B 230      46.659  61.390  37.954  1.00  0.00           H  
ATOM   2157  HE2 PHE B 230      44.558  60.303  41.518  1.00  0.00           H  
ATOM   2158  HZ  PHE B 230      45.139  59.869  39.138  1.00  0.00           H  
ATOM   2159  N   GLY B 231      44.376  65.885  41.651  1.00  0.00           N  
ATOM   2160  CA  GLY B 231      43.318  66.507  42.460  1.00  0.00           C  
ATOM   2161  C   GLY B 231      43.021  65.851  43.810  1.00  0.00           C  
ATOM   2162  O   GLY B 231      43.468  64.799  44.267  1.00  0.00           O  
ATOM   2163  H   GLY B 231      43.957  65.329  40.933  1.00  0.00           H  
ATOM   2164  N   GLN B 232      41.918  66.427  44.279  1.00  0.00           N  
ATOM   2165  CA  GLN B 232      41.245  66.078  45.539  1.00  0.00           C  
ATOM   2166  C   GLN B 232      40.612  64.688  45.633  1.00  0.00           C  
ATOM   2167  O   GLN B 232      40.649  64.048  46.683  1.00  0.00           O  
ATOM   2168  CB  GLN B 232      40.264  67.213  45.837  1.00  0.00           C  
ATOM   2169  CG  GLN B 232      39.668  67.069  47.239  1.00  0.00           C  
ATOM   2170  CD  GLN B 232      38.962  68.367  47.638  1.00  0.00           C  
ATOM   2171  NE2 GLN B 232      39.678  69.224  48.361  1.00  0.00           N  
ATOM   2172  OE1 GLN B 232      37.982  68.794  47.029  1.00  0.00           O  
ATOM   2173  H   GLN B 232      41.494  67.240  43.880  1.00  0.00           H  
ATOM   2174 1HE2 GLN B 232      40.676  69.173  48.405  1.00  0.00           H  
ATOM   2175 2HE2 GLN B 232      39.132  69.898  48.857  1.00  0.00           H  
ATOM   2176  N   GLY B 233      39.974  64.161  44.591  1.00  0.00           N  
ATOM   2177  CA  GLY B 233      39.318  62.854  44.443  1.00  0.00           C  
ATOM   2178  C   GLY B 233      37.915  62.736  45.041  1.00  0.00           C  
ATOM   2179  O   GLY B 233      37.644  62.868  46.234  1.00  0.00           O  
ATOM   2180  H   GLY B 233      40.183  64.491  43.670  1.00  0.00           H  
ATOM   2181  N   THR B 234      36.941  62.654  44.139  1.00  0.00           N  
ATOM   2182  CA  THR B 234      35.508  62.556  44.450  1.00  0.00           C  
ATOM   2183  C   THR B 234      35.235  61.058  44.598  1.00  0.00           C  
ATOM   2184  O   THR B 234      35.692  60.269  43.773  1.00  0.00           O  
ATOM   2185  CB  THR B 234      34.680  63.214  43.343  1.00  0.00           C  
ATOM   2186  CG2 THR B 234      33.191  62.872  43.410  1.00  0.00           C  
ATOM   2187  OG1 THR B 234      34.842  64.634  43.393  1.00  0.00           O  
ATOM   2188  H   THR B 234      37.141  62.503  43.171  1.00  0.00           H  
ATOM   2189  HG1 THR B 234      34.346  64.960  44.198  1.00  0.00           H  
ATOM   2190  N   LYS B 235      34.464  60.683  45.615  1.00  0.00           N  
ATOM   2191  CA  LYS B 235      34.044  59.277  45.702  1.00  0.00           C  
ATOM   2192  C   LYS B 235      32.681  59.158  45.019  1.00  0.00           C  
ATOM   2193  O   LYS B 235      31.865  60.055  45.227  1.00  0.00           O  
ATOM   2194  CB  LYS B 235      33.895  58.917  47.182  1.00  0.00           C  
ATOM   2195  CG  LYS B 235      34.035  57.398  47.302  1.00  0.00           C  
ATOM   2196  CD  LYS B 235      33.622  57.009  48.723  1.00  0.00           C  
ATOM   2197  CE  LYS B 235      33.846  55.548  49.116  1.00  0.00           C  
ATOM   2198  NZ  LYS B 235      33.694  55.296  50.557  1.00  0.00           N1+
ATOM   2199  H   LYS B 235      34.156  61.299  46.340  1.00  0.00           H  
ATOM   2200  HZ1 LYS B 235      32.895  55.732  50.971  1.00  0.00           H  
ATOM   2201  HZ2 LYS B 235      33.582  54.321  50.749  1.00  0.00           H  
ATOM   2202  HZ3 LYS B 235      34.486  55.575  51.100  1.00  0.00           H  
ATOM   2203  N   VAL B 236      32.488  58.064  44.287  1.00  0.00           N  
ATOM   2204  CA  VAL B 236      31.117  57.633  43.976  1.00  0.00           C  
ATOM   2205  C   VAL B 236      30.806  56.201  44.416  1.00  0.00           C  
ATOM   2206  O   VAL B 236      31.642  55.319  44.231  1.00  0.00           O  
ATOM   2207  CB  VAL B 236      30.845  57.963  42.507  1.00  0.00           C  
ATOM   2208  CG1 VAL B 236      31.559  57.139  41.433  1.00  0.00           C  
ATOM   2209  CG2 VAL B 236      29.360  58.155  42.194  1.00  0.00           C  
ATOM   2210  H   VAL B 236      33.245  57.527  43.914  1.00  0.00           H  
ATOM   2211  N   GLU B 237      29.660  56.145  45.089  1.00  0.00           N  
ATOM   2212  CA  GLU B 237      29.237  54.876  45.699  1.00  0.00           C  
ATOM   2213  C   GLU B 237      27.756  54.534  45.526  1.00  0.00           C  
ATOM   2214  O   GLU B 237      26.981  55.337  45.009  1.00  0.00           O  
ATOM   2215  CB  GLU B 237      29.703  54.858  47.156  1.00  0.00           C  
ATOM   2216  CG  GLU B 237      29.166  56.056  47.943  1.00  0.00           C  
ATOM   2217  CD  GLU B 237      28.850  55.801  49.418  1.00  0.00           C  
ATOM   2218  OE1 GLU B 237      27.650  55.591  49.697  1.00  0.00           O  
ATOM   2219  OE2 GLU B 237      29.761  55.754  50.272  1.00  0.00           O1-
ATOM   2220  H   GLU B 237      29.025  56.901  45.252  1.00  0.00           H  
ATOM   2221  N   VAL B 238      27.425  53.259  45.713  1.00  0.00           N  
ATOM   2222  CA  VAL B 238      26.071  52.689  45.680  1.00  0.00           C  
ATOM   2223  C   VAL B 238      25.170  53.231  46.791  1.00  0.00           C  
ATOM   2224  O   VAL B 238      25.638  53.381  47.919  1.00  0.00           O  
ATOM   2225  CB  VAL B 238      25.902  51.168  45.669  1.00  0.00           C  
ATOM   2226  CG1 VAL B 238      26.186  50.707  44.238  1.00  0.00           C  
ATOM   2227  CG2 VAL B 238      26.659  50.420  46.769  1.00  0.00           C  
ATOM   2228  H   VAL B 238      28.137  52.557  45.740  1.00  0.00           H  
ATOM   2229  N   LYS B 239      24.015  53.790  46.441  1.00  0.00           N  
ATOM   2230  CA  LYS B 239      22.937  54.173  47.365  1.00  0.00           C  
ATOM   2231  C   LYS B 239      22.353  53.087  48.271  1.00  0.00           C  
ATOM   2232  O   LYS B 239      21.276  52.577  47.968  1.00  0.00           O  
ATOM   2233  CB  LYS B 239      21.797  54.836  46.590  1.00  0.00           C  
ATOM   2234  CG  LYS B 239      21.461  56.180  47.241  1.00  0.00           C  
ATOM   2235  CD  LYS B 239      20.220  56.634  46.470  1.00  0.00           C  
ATOM   2236  CE  LYS B 239      19.747  58.068  46.718  1.00  0.00           C  
ATOM   2237  NZ  LYS B 239      20.741  59.078  46.329  1.00  0.00           N1+
ATOM   2238  H   LYS B 239      23.783  53.922  45.477  1.00  0.00           H  
ATOM   2239  HZ1 LYS B 239      21.679  58.905  46.632  1.00  0.00           H  
ATOM   2240  HZ2 LYS B 239      20.797  59.099  45.331  1.00  0.00           H  
ATOM   2241  HZ3 LYS B 239      20.445  59.953  46.712  1.00  0.00           H  
ATOM   2242  N   SER B 240      22.835  53.173  49.508  1.00  0.00           N  
ATOM   2243  CA  SER B 240      22.612  52.037  50.414  1.00  0.00           C  
ATOM   2244  C   SER B 240      21.180  51.557  50.660  1.00  0.00           C  
ATOM   2245  O   SER B 240      20.976  50.348  50.559  1.00  0.00           O  
ATOM   2246  CB  SER B 240      23.274  52.039  51.793  1.00  0.00           C  
ATOM   2247  OG  SER B 240      24.679  52.266  51.658  1.00  0.00           O  
ATOM   2248  H   SER B 240      23.578  53.780  49.788  1.00  0.00           H  
ATOM   2249  HG  SER B 240      24.816  53.189  51.299  1.00  0.00           H  
ATOM   2250  N   GLY B 241      20.257  52.485  50.900  1.00  0.00           N  
ATOM   2251  CA  GLY B 241      18.837  52.153  51.085  1.00  0.00           C  
ATOM   2252  C   GLY B 241      18.202  51.340  49.955  1.00  0.00           C  
ATOM   2253  O   GLY B 241      17.617  50.284  50.193  1.00  0.00           O  
ATOM   2254  H   GLY B 241      20.472  53.462  50.899  1.00  0.00           H  
ATOM   2255  N   LEU B 242      18.614  51.646  48.728  1.00  0.00           N  
ATOM   2256  CA  LEU B 242      18.103  50.988  47.516  1.00  0.00           C  
ATOM   2257  C   LEU B 242      18.688  49.618  47.169  1.00  0.00           C  
ATOM   2258  O   LEU B 242      18.143  48.928  46.308  1.00  0.00           O  
ATOM   2259  CB  LEU B 242      18.386  51.895  46.316  1.00  0.00           C  
ATOM   2260  CG  LEU B 242      17.470  53.113  46.176  1.00  0.00           C  
ATOM   2261  CD1 LEU B 242      18.147  53.952  45.090  1.00  0.00           C  
ATOM   2262  CD2 LEU B 242      16.058  52.621  45.852  1.00  0.00           C  
ATOM   2263  H   LEU B 242      19.304  52.351  48.568  1.00  0.00           H  
ATOM   2264  N   VAL B 243      19.814  49.241  47.768  1.00  0.00           N  
ATOM   2265  CA  VAL B 243      20.587  48.026  47.475  1.00  0.00           C  
ATOM   2266  C   VAL B 243      19.824  46.722  47.714  1.00  0.00           C  
ATOM   2267  O   VAL B 243      19.105  46.585  48.703  1.00  0.00           O  
ATOM   2268  CB  VAL B 243      21.971  47.999  48.128  1.00  0.00           C  
ATOM   2269  CG1 VAL B 243      22.760  46.695  47.993  1.00  0.00           C  
ATOM   2270  CG2 VAL B 243      22.821  49.236  47.832  1.00  0.00           C  
ATOM   2271  H   VAL B 243      20.078  49.788  48.562  1.00  0.00           H  
ATOM   2272  N   PRO B 244      19.947  45.674  46.904  1.00  0.00           N  
ATOM   2273  CA  PRO B 244      19.278  44.398  47.198  1.00  0.00           C  
ATOM   2274  C   PRO B 244      19.614  43.824  48.576  1.00  0.00           C  
ATOM   2275  O   PRO B 244      20.774  43.970  48.960  1.00  0.00           O  
ATOM   2276  CB  PRO B 244      19.599  43.447  46.043  1.00  0.00           C  
ATOM   2277  CG  PRO B 244      19.768  44.451  44.901  1.00  0.00           C  
ATOM   2278  CD  PRO B 244      20.405  45.702  45.508  1.00  0.00           C  
ATOM   2279  N   ARG B 245      18.632  43.239  49.255  1.00  0.00           N  
ATOM   2280  CA  ARG B 245      18.857  42.550  50.534  1.00  0.00           C  
ATOM   2281  C   ARG B 245      18.391  41.098  50.422  1.00  0.00           C  
ATOM   2282  CB  ARG B 245      18.216  43.248  51.736  1.00  0.00           C  
ATOM   2283  CG  ARG B 245      18.842  44.583  52.142  1.00  0.00           C  
ATOM   2284  CD  ARG B 245      18.069  45.209  53.305  1.00  0.00           C  
ATOM   2285  NE  ARG B 245      18.991  45.988  54.144  1.00  0.00           N  
ATOM   2286  CZ  ARG B 245      18.774  47.266  54.484  1.00  0.00           C  
ATOM   2287  NH1 ARG B 245      17.612  47.886  54.235  1.00  0.00           N1+
ATOM   2288  NH2 ARG B 245      19.758  47.914  55.122  1.00  0.00           N  
ATOM   2289  O1  ARG B 245      18.964  40.336  51.231  1.00  0.00           O  
ATOM   2290  O2  ARG B 245      17.390  40.784  49.741  1.00  0.00           O  
ATOM   2291  H   ARG B 245      17.807  42.948  48.770  1.00  0.00           H  
ATOM   2292  HE  ARG B 245      19.773  45.479  54.504  1.00  0.00           H  
ATOM   2293 1HH1 ARG B 245      16.954  47.411  53.650  1.00  0.00           H  
ATOM   2294 2HH1 ARG B 245      17.553  48.874  54.377  1.00  0.00           H  
ATOM   2295 1HH2 ARG B 245      20.612  47.419  55.279  1.00  0.00           H  
ATOM   2296 2HH2 ARG B 245      19.588  48.832  55.482  1.00  0.00           H  
TER   
END
