# Supplementary material for: Potential neutralizing antibodies discovered for novel corona virus using machine learning
Source: Sci Rep. 2021 Mar 4;11:5261. doi: 10.1038/s41598-021-84637-4 (PMC7970853; doi:10.1038/s41598-021-84637-4)
Supplement: Supplementary file 2 — Supplementary Information 2. [file 41598_2021_84637_MOESM2_ESM.zip › C9.pdb]

ATOM      1  N   GLU A   1      75.614 101.212  56.729  1.00  0.00           N  
ATOM      2  CA  GLU A   1      75.096 100.547  55.525  1.00  0.00           C  
ATOM      3  C   GLU A   1      73.675  99.986  55.606  1.00  0.00           C  
ATOM      4  O   GLU A   1      73.261  99.656  56.716  1.00  0.00           O  
ATOM      5  CB  GLU A   1      76.127  99.523  55.048  1.00  0.00           C  
ATOM      6  CG  GLU A   1      75.689  98.753  53.800  1.00  0.00           C  
ATOM      7  CD  GLU A   1      75.627  99.622  52.543  1.00  0.00           C  
ATOM      8  OE1 GLU A   1      74.500 100.044  52.205  1.00  0.00           O  
ATOM      9  OE2 GLU A   1      76.654  99.659  51.831  1.00  0.00           O1-
ATOM     10  H1  GLU A   1      76.142 100.550  57.261  1.00  0.00           H  
ATOM     11  H2  GLU A   1      76.254 101.911  56.409  1.00  0.00           H  
ATOM     12  H3  GLU A   1      74.897 101.659  57.265  1.00  0.00           H  
ATOM     13  N   VAL A   2      72.918 100.151  54.525  1.00  0.00           N  
ATOM     14  CA  VAL A   2      71.493  99.806  54.414  1.00  0.00           C  
ATOM     15  C   VAL A   2      71.079  98.410  53.943  1.00  0.00           C  
ATOM     16  O   VAL A   2      70.011  97.963  54.358  1.00  0.00           O  
ATOM     17  CB  VAL A   2      70.733 100.840  53.581  1.00  0.00           C  
ATOM     18  CG1 VAL A   2      70.716 102.258  54.155  1.00  0.00           C  
ATOM     19  CG2 VAL A   2      71.467 101.129  52.270  1.00  0.00           C  
ATOM     20  H   VAL A   2      73.240 100.522  53.654  1.00  0.00           H  
ATOM     21  N   GLN A   3      71.932  97.716  53.194  1.00  0.00           N  
ATOM     22  CA  GLN A   3      71.711  96.451  52.478  1.00  0.00           C  
ATOM     23  C   GLN A   3      71.767  95.250  53.424  1.00  0.00           C  
ATOM     24  O   GLN A   3      72.144  95.378  54.588  1.00  0.00           O  
ATOM     25  CB  GLN A   3      72.840  96.335  51.452  1.00  0.00           C  
ATOM     26  CG  GLN A   3      72.848  97.558  50.533  1.00  0.00           C  
ATOM     27  CD  GLN A   3      73.974  97.546  49.497  1.00  0.00           C  
ATOM     28  NE2 GLN A   3      75.116  98.213  49.641  1.00  0.00           N  
ATOM     29  OE1 GLN A   3      73.784  96.986  48.419  1.00  0.00           O  
ATOM     30  H   GLN A   3      72.875  98.027  53.075  1.00  0.00           H  
ATOM     31 1HE2 GLN A   3      75.242  98.699  50.506  1.00  0.00           H  
ATOM     32 2HE2 GLN A   3      75.818  98.278  48.932  1.00  0.00           H  
ATOM     33  N   LEU A   4      71.247  94.144  52.898  1.00  0.00           N  
ATOM     34  CA  LEU A   4      71.354  92.840  53.568  1.00  0.00           C  
ATOM     35  C   LEU A   4      72.052  91.742  52.764  1.00  0.00           C  
ATOM     36  O   LEU A   4      71.726  91.428  51.621  1.00  0.00           O  
ATOM     37  CB  LEU A   4      70.096  92.178  54.136  1.00  0.00           C  
ATOM     38  CG  LEU A   4      69.370  92.897  55.275  1.00  0.00           C  
ATOM     39  CD1 LEU A   4      68.294  93.881  54.813  1.00  0.00           C  
ATOM     40  CD2 LEU A   4      68.858  91.787  56.195  1.00  0.00           C  
ATOM     41  H   LEU A   4      70.562  94.237  52.175  1.00  0.00           H  
ATOM     42  N   VAL A   5      73.009  91.129  53.455  1.00  0.00           N  
ATOM     43  CA  VAL A   5      73.777  90.001  52.909  1.00  0.00           C  
ATOM     44  C   VAL A   5      72.969  88.710  53.047  1.00  0.00           C  
ATOM     45  O   VAL A   5      72.653  88.198  54.120  1.00  0.00           O  
ATOM     46  CB  VAL A   5      75.143  89.964  53.599  1.00  0.00           C  
ATOM     47  CG1 VAL A   5      75.897  91.285  53.430  1.00  0.00           C  
ATOM     48  CG2 VAL A   5      75.303  89.606  55.077  1.00  0.00           C  
ATOM     49  H   VAL A   5      73.188  91.274  54.429  1.00  0.00           H  
ATOM     50  N   GLN A   6      72.926  87.933  51.968  1.00  0.00           N  
ATOM     51  CA  GLN A   6      72.232  86.637  51.956  1.00  0.00           C  
ATOM     52  C   GLN A   6      73.121  85.550  51.349  1.00  0.00           C  
ATOM     53  O   GLN A   6      73.866  85.839  50.414  1.00  0.00           O  
ATOM     54  CB  GLN A   6      70.881  86.689  51.239  1.00  0.00           C  
ATOM     55  CG  GLN A   6      69.844  87.503  52.015  1.00  0.00           C  
ATOM     56  CD  GLN A   6      68.674  87.889  51.107  1.00  0.00           C  
ATOM     57  NE2 GLN A   6      68.438  87.180  50.007  1.00  0.00           N  
ATOM     58  OE1 GLN A   6      68.194  89.021  51.110  1.00  0.00           O  
ATOM     59  H   GLN A   6      73.597  88.071  51.239  1.00  0.00           H  
ATOM     60 1HE2 GLN A   6      68.980  86.459  49.575  1.00  0.00           H  
ATOM     61 2HE2 GLN A   6      67.648  87.458  49.461  1.00  0.00           H  
ATOM     62  N   SER A   7      72.965  84.323  51.840  1.00  0.00           N  
ATOM     63  CA  SER A   7      73.680  83.122  51.384  1.00  0.00           C  
ATOM     64  C   SER A   7      72.723  81.931  51.296  1.00  0.00           C  
ATOM     65  O   SER A   7      71.815  81.832  52.119  1.00  0.00           O  
ATOM     66  CB  SER A   7      74.705  82.762  52.462  1.00  0.00           C  
ATOM     67  OG  SER A   7      75.747  83.741  52.483  1.00  0.00           O  
ATOM     68  H   SER A   7      72.261  84.088  52.510  1.00  0.00           H  
ATOM     69  HG  SER A   7      76.287  83.616  51.651  1.00  0.00           H  
ATOM     70  N   GLY A   8      73.123  80.960  50.481  1.00  0.00           N  
ATOM     71  CA  GLY A   8      72.235  79.874  50.039  1.00  0.00           C  
ATOM     72  C   GLY A   8      71.595  80.145  48.676  1.00  0.00           C  
ATOM     73  O   GLY A   8      71.802  81.177  48.039  1.00  0.00           O  
ATOM     74  H   GLY A   8      74.096  80.822  50.299  1.00  0.00           H  
ATOM     75  N   GLY A   9      70.864  79.143  48.197  1.00  0.00           N  
ATOM     76  CA  GLY A   9      70.161  79.171  46.906  1.00  0.00           C  
ATOM     77  C   GLY A   9      70.944  78.391  45.848  1.00  0.00           C  
ATOM     78  O   GLY A   9      71.743  77.496  46.121  1.00  0.00           O  
ATOM     79  H   GLY A   9      70.752  78.317  48.750  1.00  0.00           H  
ATOM     80  N   GLY A  10      70.879  78.954  44.645  1.00  0.00           N  
ATOM     81  CA  GLY A  10      71.283  78.364  43.361  1.00  0.00           C  
ATOM     82  C   GLY A  10      70.522  77.160  42.801  1.00  0.00           C  
ATOM     83  O   GLY A  10      69.308  77.060  42.972  1.00  0.00           O  
ATOM     84  H   GLY A  10      70.316  79.778  44.585  1.00  0.00           H  
ATOM     85  N   VAL A  11      71.188  76.268  42.073  1.00  0.00           N  
ATOM     86  CA  VAL A  11      70.633  74.981  41.632  1.00  0.00           C  
ATOM     87  C   VAL A  11      70.472  74.070  42.851  1.00  0.00           C  
ATOM     88  O   VAL A  11      71.400  73.490  43.411  1.00  0.00           O  
ATOM     89  CB  VAL A  11      71.526  74.345  40.564  1.00  0.00           C  
ATOM     90  CG1 VAL A  11      71.196  72.920  40.118  1.00  0.00           C  
ATOM     91  CG2 VAL A  11      71.560  75.127  39.250  1.00  0.00           C  
ATOM     92  H   VAL A  11      72.183  76.319  41.996  1.00  0.00           H  
ATOM     93  N   VAL A  12      69.202  73.983  43.238  1.00  0.00           N  
ATOM     94  CA  VAL A  12      68.832  73.047  44.309  1.00  0.00           C  
ATOM     95  C   VAL A  12      68.213  71.731  43.833  1.00  0.00           C  
ATOM     96  O   VAL A  12      67.765  71.639  42.691  1.00  0.00           O  
ATOM     97  CB  VAL A  12      67.874  73.618  45.357  1.00  0.00           C  
ATOM     98  CG1 VAL A  12      68.728  74.532  46.237  1.00  0.00           C  
ATOM     99  CG2 VAL A  12      66.782  74.540  44.811  1.00  0.00           C  
ATOM    100  H   VAL A  12      68.389  74.228  42.711  1.00  0.00           H  
ATOM    101  N   GLN A  13      68.430  70.658  44.588  1.00  0.00           N  
ATOM    102  CA  GLN A  13      67.832  69.348  44.290  1.00  0.00           C  
ATOM    103  C   GLN A  13      66.351  69.212  44.647  1.00  0.00           C  
ATOM    104  O   GLN A  13      65.961  69.743  45.687  1.00  0.00           O  
ATOM    105  CB  GLN A  13      68.659  68.279  45.007  1.00  0.00           C  
ATOM    106  CG  GLN A  13      69.924  68.025  44.186  1.00  0.00           C  
ATOM    107  CD  GLN A  13      69.772  67.476  42.766  1.00  0.00           C  
ATOM    108  NE2 GLN A  13      70.832  67.703  41.995  1.00  0.00           N  
ATOM    109  OE1 GLN A  13      68.861  66.705  42.467  1.00  0.00           O  
ATOM    110  H   GLN A  13      69.293  70.565  45.085  1.00  0.00           H  
ATOM    111 1HE2 GLN A  13      71.606  68.206  42.378  1.00  0.00           H  
ATOM    112 2HE2 GLN A  13      70.923  67.233  41.117  1.00  0.00           H  
ATOM    113  N   PRO A  14      65.581  68.361  43.975  1.00  0.00           N  
ATOM    114  CA  PRO A  14      64.224  68.125  44.489  1.00  0.00           C  
ATOM    115  C   PRO A  14      64.213  67.297  45.775  1.00  0.00           C  
ATOM    116  O   PRO A  14      65.232  66.674  46.071  1.00  0.00           O  
ATOM    117  CB  PRO A  14      63.667  67.375  43.277  1.00  0.00           C  
ATOM    118  CG  PRO A  14      64.297  68.000  42.031  1.00  0.00           C  
ATOM    119  CD  PRO A  14      65.738  68.115  42.535  1.00  0.00           C  
ATOM    120  N   GLY A  15      63.083  67.216  46.471  1.00  0.00           N  
ATOM    121  CA  GLY A  15      62.933  66.423  47.700  1.00  0.00           C  
ATOM    122  C   GLY A  15      63.427  67.223  48.908  1.00  0.00           C  
ATOM    123  O   GLY A  15      62.597  67.452  49.786  1.00  0.00           O  
ATOM    124  H   GLY A  15      62.337  67.861  46.301  1.00  0.00           H  
ATOM    125  N   LYS A  16      64.691  67.637  48.913  1.00  0.00           N  
ATOM    126  CA  LYS A  16      65.327  68.376  50.012  1.00  0.00           C  
ATOM    127  C   LYS A  16      64.726  69.728  50.402  1.00  0.00           C  
ATOM    128  O   LYS A  16      64.067  70.368  49.584  1.00  0.00           O  
ATOM    129  CB  LYS A  16      66.792  68.445  49.574  1.00  0.00           C  
ATOM    130  CG  LYS A  16      67.439  67.059  49.530  1.00  0.00           C  
ATOM    131  CD  LYS A  16      68.886  67.151  49.041  1.00  0.00           C  
ATOM    132  CE  LYS A  16      69.781  67.397  50.257  1.00  0.00           C  
ATOM    133  NZ  LYS A  16      71.120  67.715  49.739  1.00  0.00           N1+
ATOM    134  H   LYS A  16      65.276  67.424  48.131  1.00  0.00           H  
ATOM    135  HZ1 LYS A  16      71.727  67.963  50.494  1.00  0.00           H  
ATOM    136  HZ2 LYS A  16      71.547  66.953  49.253  1.00  0.00           H  
ATOM    137  HZ3 LYS A  16      71.014  68.456  49.077  1.00  0.00           H  
ATOM    138  N   SER A  17      65.079  70.146  51.614  1.00  0.00           N  
ATOM    139  CA  SER A  17      64.740  71.453  52.195  1.00  0.00           C  
ATOM    140  C   SER A  17      65.614  72.637  51.777  1.00  0.00           C  
ATOM    141  O   SER A  17      66.838  72.579  51.674  1.00  0.00           O  
ATOM    142  CB  SER A  17      64.663  71.252  53.710  1.00  0.00           C  
ATOM    143  OG  SER A  17      65.949  71.036  54.298  1.00  0.00           O  
ATOM    144  H   SER A  17      65.533  69.490  52.217  1.00  0.00           H  
ATOM    145  HG  SER A  17      65.887  71.049  55.296  1.00  0.00           H  
ATOM    146  N   LEU A  18      64.930  73.734  51.462  1.00  0.00           N  
ATOM    147  CA  LEU A  18      65.580  74.966  50.993  1.00  0.00           C  
ATOM    148  C   LEU A  18      65.985  75.902  52.134  1.00  0.00           C  
ATOM    149  O   LEU A  18      65.153  76.539  52.778  1.00  0.00           O  
ATOM    150  CB  LEU A  18      64.593  75.641  50.039  1.00  0.00           C  
ATOM    151  CG  LEU A  18      65.311  76.877  49.494  1.00  0.00           C  
ATOM    152  CD1 LEU A  18      66.445  76.533  48.526  1.00  0.00           C  
ATOM    153  CD2 LEU A  18      64.218  77.725  48.840  1.00  0.00           C  
ATOM    154  H   LEU A  18      63.964  73.857  51.689  1.00  0.00           H  
ATOM    155  N   ARG A  19      67.203  75.693  52.625  1.00  0.00           N  
ATOM    156  CA  ARG A  19      67.757  76.351  53.817  1.00  0.00           C  
ATOM    157  C   ARG A  19      68.611  77.545  53.387  1.00  0.00           C  
ATOM    158  O   ARG A  19      69.666  77.338  52.790  1.00  0.00           O  
ATOM    159  CB  ARG A  19      68.622  75.367  54.608  1.00  0.00           C  
ATOM    160  CG  ARG A  19      67.884  74.114  55.084  1.00  0.00           C  
ATOM    161  CD  ARG A  19      68.972  73.422  55.907  1.00  0.00           C  
ATOM    162  NE  ARG A  19      69.416  74.061  57.155  1.00  0.00           N  
ATOM    163  CZ  ARG A  19      69.239  73.523  58.369  1.00  0.00           C  
ATOM    164  NH1 ARG A  19      68.764  72.282  58.538  1.00  0.00           N1+
ATOM    165  NH2 ARG A  19      69.657  74.259  59.408  1.00  0.00           N  
ATOM    166  H   ARG A  19      67.673  74.867  52.314  1.00  0.00           H  
ATOM    167  HE  ARG A  19      70.069  74.810  57.048  1.00  0.00           H  
ATOM    168 1HH1 ARG A  19      68.627  71.709  57.730  1.00  0.00           H  
ATOM    169 2HH1 ARG A  19      68.634  71.952  59.473  1.00  0.00           H  
ATOM    170 1HH2 ARG A  19      70.189  75.067  59.155  1.00  0.00           H  
ATOM    171 2HH2 ARG A  19      69.638  73.885  60.335  1.00  0.00           H  
ATOM    172  N   LEU A  20      68.178  78.714  53.851  1.00  0.00           N  
ATOM    173  CA  LEU A  20      68.926  79.935  53.520  1.00  0.00           C  
ATOM    174  C   LEU A  20      69.246  80.679  54.818  1.00  0.00           C  
ATOM    175  O   LEU A  20      68.365  80.766  55.672  1.00  0.00           O  
ATOM    176  CB  LEU A  20      67.987  80.916  52.816  1.00  0.00           C  
ATOM    177  CG  LEU A  20      67.320  80.493  51.505  1.00  0.00           C  
ATOM    178  CD1 LEU A  20      66.687  81.692  50.797  1.00  0.00           C  
ATOM    179  CD2 LEU A  20      68.244  79.719  50.562  1.00  0.00           C  
ATOM    180  H   LEU A  20      67.320  78.830  54.353  1.00  0.00           H  
ATOM    181  N   SER A  21      70.340  81.425  54.697  1.00  0.00           N  
ATOM    182  CA  SER A  21      71.057  82.192  55.725  1.00  0.00           C  
ATOM    183  C   SER A  21      71.176  83.658  55.304  1.00  0.00           C  
ATOM    184  O   SER A  21      71.572  83.976  54.184  1.00  0.00           O  
ATOM    185  CB  SER A  21      72.465  81.595  55.739  1.00  0.00           C  
ATOM    186  OG  SER A  21      73.093  82.053  56.939  1.00  0.00           O  
ATOM    187  H   SER A  21      70.703  81.673  53.799  1.00  0.00           H  
ATOM    188  HG  SER A  21      73.903  81.474  57.026  1.00  0.00           H  
ATOM    189  N   CYS A  22      70.878  84.511  56.281  1.00  0.00           N  
ATOM    190  CA  CYS A  22      70.807  85.964  56.070  1.00  0.00           C  
ATOM    191  C   CYS A  22      71.388  86.806  57.207  1.00  0.00           C  
ATOM    192  O   CYS A  22      71.422  86.296  58.326  1.00  0.00           O  
ATOM    193  CB  CYS A  22      69.342  86.332  55.824  1.00  0.00           C  
ATOM    194  SG  CYS A  22      69.195  88.092  55.346  1.00  0.00           S  
ATOM    195  H   CYS A  22      70.643  84.223  57.209  1.00  0.00           H  
ATOM    196  N   ALA A  23      71.881  88.020  56.983  1.00  0.00           N  
ATOM    197  CA  ALA A  23      72.414  88.945  57.994  1.00  0.00           C  
ATOM    198  C   ALA A  23      72.573  90.394  57.528  1.00  0.00           C  
ATOM    199  O   ALA A  23      72.661  90.718  56.345  1.00  0.00           O  
ATOM    200  CB  ALA A  23      73.724  88.475  58.631  1.00  0.00           C  
ATOM    201  H   ALA A  23      71.929  88.359  56.043  1.00  0.00           H  
ATOM    202  N   ALA A  24      72.744  91.192  58.577  1.00  0.00           N  
ATOM    203  CA  ALA A  24      72.887  92.630  58.305  1.00  0.00           C  
ATOM    204  C   ALA A  24      74.192  93.054  57.628  1.00  0.00           C  
ATOM    205  O   ALA A  24      75.241  92.430  57.778  1.00  0.00           O  
ATOM    206  CB  ALA A  24      72.704  93.370  59.632  1.00  0.00           C  
ATOM    207  H   ALA A  24      72.910  90.931  59.528  1.00  0.00           H  
ATOM    208  N   SER A  25      74.153  93.987  56.681  1.00  0.00           N  
ATOM    209  CA  SER A  25      75.336  94.607  56.069  1.00  0.00           C  
ATOM    210  C   SER A  25      75.402  96.083  56.467  1.00  0.00           C  
ATOM    211  O   SER A  25      74.463  96.833  56.207  1.00  0.00           O  
ATOM    212  CB  SER A  25      75.243  94.702  54.545  1.00  0.00           C  
ATOM    213  OG  SER A  25      76.481  95.097  53.946  1.00  0.00           O  
ATOM    214  H   SER A  25      73.241  94.119  56.292  1.00  0.00           H  
ATOM    215  HG  SER A  25      76.435  95.696  53.146  1.00  0.00           H  
ATOM    216  N   GLY A  26      76.274  96.290  57.450  1.00  0.00           N  
ATOM    217  CA  GLY A  26      76.685  97.629  57.895  1.00  0.00           C  
ATOM    218  C   GLY A  26      75.822  98.341  58.940  1.00  0.00           C  
ATOM    219  O   GLY A  26      75.780  99.570  58.986  1.00  0.00           O  
ATOM    220  H   GLY A  26      76.729  95.510  57.881  1.00  0.00           H  
ATOM    221  N   PHE A  27      74.974  97.589  59.635  1.00  0.00           N  
ATOM    222  CA  PHE A  27      73.958  98.064  60.584  1.00  0.00           C  
ATOM    223  C   PHE A  27      73.670  97.267  61.858  1.00  0.00           C  
ATOM    224  O   PHE A  27      73.691  96.038  61.799  1.00  0.00           O  
ATOM    225  CB  PHE A  27      72.620  98.518  59.997  1.00  0.00           C  
ATOM    226  CG  PHE A  27      71.645  97.401  59.618  1.00  0.00           C  
ATOM    227  CD1 PHE A  27      70.603  96.984  60.437  1.00  0.00           C  
ATOM    228  CD2 PHE A  27      71.659  96.850  58.341  1.00  0.00           C  
ATOM    229  CE1 PHE A  27      69.733  95.957  60.090  1.00  0.00           C  
ATOM    230  CE2 PHE A  27      70.751  95.880  57.932  1.00  0.00           C  
ATOM    231  CZ  PHE A  27      69.837  95.359  58.839  1.00  0.00           C  
ATOM    232  H   PHE A  27      75.028  96.591  59.600  1.00  0.00           H  
ATOM    233  HD1 PHE A  27      70.376  97.590  61.314  1.00  0.00           H  
ATOM    234  HD2 PHE A  27      72.502  97.155  57.720  1.00  0.00           H  
ATOM    235  HE1 PHE A  27      69.022  95.535  60.800  1.00  0.00           H  
ATOM    236  HE2 PHE A  27      70.788  95.460  56.927  1.00  0.00           H  
ATOM    237  HZ  PHE A  27      69.317  94.422  58.639  1.00  0.00           H  
ATOM    238  N   ALA A  28      73.009  97.881  62.835  1.00  0.00           N  
ATOM    239  CA  ALA A  28      72.564  97.271  64.096  1.00  0.00           C  
ATOM    240  C   ALA A  28      71.453  96.220  64.076  1.00  0.00           C  
ATOM    241  O   ALA A  28      70.282  96.521  63.849  1.00  0.00           O  
ATOM    242  H   ALA A  28      72.883  98.873  62.833  1.00  0.00           H  
ATOM    243  N   PHE A  29      71.846  94.952  63.996  1.00  0.00           N  
ATOM    244  CA  PHE A  29      70.960  93.793  63.817  1.00  0.00           C  
ATOM    245  C   PHE A  29      69.889  93.766  64.910  1.00  0.00           C  
ATOM    246  O   PHE A  29      68.684  93.784  64.665  1.00  0.00           O  
ATOM    247  CB  PHE A  29      71.683  92.445  63.773  1.00  0.00           C  
ATOM    248  CG  PHE A  29      70.788  91.258  63.411  1.00  0.00           C  
ATOM    249  CD1 PHE A  29      70.187  90.992  62.186  1.00  0.00           C  
ATOM    250  CD2 PHE A  29      70.445  90.364  64.419  1.00  0.00           C  
ATOM    251  CE1 PHE A  29      69.276  89.971  61.947  1.00  0.00           C  
ATOM    252  CE2 PHE A  29      69.604  89.280  64.194  1.00  0.00           C  
ATOM    253  CZ  PHE A  29      68.921  89.127  62.993  1.00  0.00           C  
ATOM    254  H   PHE A  29      72.792  94.716  64.220  1.00  0.00           H  
ATOM    255  HD1 PHE A  29      70.347  91.729  61.399  1.00  0.00           H  
ATOM    256  HD2 PHE A  29      70.940  90.458  65.385  1.00  0.00           H  
ATOM    257  HE1 PHE A  29      69.123  89.642  60.919  1.00  0.00           H  
ATOM    258  HE2 PHE A  29      69.307  88.702  65.070  1.00  0.00           H  
ATOM    259  HZ  PHE A  29      68.059  88.488  62.801  1.00  0.00           H  
ATOM    260  N   SER A  30      70.254  93.513  66.163  1.00  0.00           N  
ATOM    261  CA  SER A  30      69.363  93.381  67.325  1.00  0.00           C  
ATOM    262  C   SER A  30      68.444  94.581  67.560  1.00  0.00           C  
ATOM    263  O   SER A  30      67.263  94.404  67.855  1.00  0.00           O  
ATOM    264  H   SER A  30      71.157  93.210  66.468  1.00  0.00           H  
ATOM    265  N   SER A  31      68.949  95.739  67.143  1.00  0.00           N  
ATOM    266  CA  SER A  31      68.161  96.978  67.192  1.00  0.00           C  
ATOM    267  C   SER A  31      67.120  97.176  66.088  1.00  0.00           C  
ATOM    268  O   SER A  31      66.425  98.191  66.078  1.00  0.00           O  
ATOM    269  CB  SER A  31      69.106  98.178  67.276  1.00  0.00           C  
ATOM    270  OG  SER A  31      69.703  98.300  68.570  1.00  0.00           O  
ATOM    271  H   SER A  31      69.868  95.788  66.751  1.00  0.00           H  
ATOM    272  HG  SER A  31      68.899  98.332  69.164  1.00  0.00           H  
ATOM    273  N   TYR A  32      67.132  96.197  65.188  1.00  0.00           N  
ATOM    274  CA  TYR A  32      66.204  96.207  64.047  1.00  0.00           C  
ATOM    275  C   TYR A  32      65.345  94.961  63.820  1.00  0.00           C  
ATOM    276  O   TYR A  32      65.782  93.860  64.153  1.00  0.00           O  
ATOM    277  CB  TYR A  32      67.032  96.472  62.788  1.00  0.00           C  
ATOM    278  CG  TYR A  32      66.641  97.574  61.802  1.00  0.00           C  
ATOM    279  CD1 TYR A  32      67.478  98.684  61.765  1.00  0.00           C  
ATOM    280  CD2 TYR A  32      65.523  97.505  60.979  1.00  0.00           C  
ATOM    281  CE1 TYR A  32      67.197  99.767  60.941  1.00  0.00           C  
ATOM    282  CE2 TYR A  32      65.269  98.608  60.173  1.00  0.00           C  
ATOM    283  CZ  TYR A  32      66.060  99.751  60.141  1.00  0.00           C  
ATOM    284  OH  TYR A  32      65.773 100.689  59.199  1.00  0.00           O  
ATOM    285  H   TYR A  32      67.777  95.433  65.201  1.00  0.00           H  
ATOM    286  HD1 TYR A  32      68.360  98.736  62.403  1.00  0.00           H  
ATOM    287  HD2 TYR A  32      64.822  96.696  61.183  1.00  0.00           H  
ATOM    288  HE1 TYR A  32      67.770 100.676  61.121  1.00  0.00           H  
ATOM    289  HE2 TYR A  32      64.273  98.614  59.729  1.00  0.00           H  
ATOM    290  HH  TYR A  32      64.779 100.779  59.256  1.00  0.00           H  
ATOM    291  N   ALA A  33      64.151  95.132  63.260  1.00  0.00           N  
ATOM    292  CA  ALA A  33      63.247  94.027  62.910  1.00  0.00           C  
ATOM    293  C   ALA A  33      63.301  93.631  61.433  1.00  0.00           C  
ATOM    294  O   ALA A  33      63.578  94.460  60.568  1.00  0.00           O  
ATOM    295  CB  ALA A  33      61.776  94.348  63.181  1.00  0.00           C  
ATOM    296  H   ALA A  33      63.714  96.032  63.272  1.00  0.00           H  
ATOM    297  N   MET A  34      62.996  92.370  61.140  1.00  0.00           N  
ATOM    298  CA  MET A  34      63.069  91.886  59.754  1.00  0.00           C  
ATOM    299  C   MET A  34      61.766  91.234  59.288  1.00  0.00           C  
ATOM    300  O   MET A  34      60.787  91.151  60.028  1.00  0.00           O  
ATOM    301  CB  MET A  34      64.215  90.904  59.500  1.00  0.00           C  
ATOM    302  CG  MET A  34      65.631  91.480  59.564  1.00  0.00           C  
ATOM    303  SD  MET A  34      66.406  91.409  61.220  1.00  0.00           S  
ATOM    304  CE  MET A  34      67.310  92.935  61.362  1.00  0.00           C  
ATOM    305  H   MET A  34      62.741  91.706  61.843  1.00  0.00           H  
ATOM    306  N   HIS A  35      61.628  91.403  57.976  1.00  0.00           N  
ATOM    307  CA  HIS A  35      60.693  90.659  57.120  1.00  0.00           C  
ATOM    308  C   HIS A  35      61.397  89.774  56.090  1.00  0.00           C  
ATOM    309  O   HIS A  35      62.609  89.860  55.901  1.00  0.00           O  
ATOM    310  CB  HIS A  35      59.803  91.675  56.401  1.00  0.00           C  
ATOM    311  CG  HIS A  35      58.734  92.451  57.174  1.00  0.00           C  
ATOM    312  CD2 HIS A  35      58.911  93.286  58.194  1.00  0.00           C  
ATOM    313  ND1 HIS A  35      57.438  92.261  56.948  1.00  0.00           N  
ATOM    314  CE1 HIS A  35      56.781  93.118  57.724  1.00  0.00           C  
ATOM    315  NE2 HIS A  35      57.695  93.762  58.445  1.00  0.00           N  
ATOM    316  H   HIS A  35      62.179  92.110  57.532  1.00  0.00           H  
ATOM    317  HD2 HIS A  35      59.829  93.422  58.766  1.00  0.00           H  
ATOM    318  HE1 HIS A  35      55.720  93.082  57.971  1.00  0.00           H  
ATOM    319  HE2 HIS A  35      57.551  94.590  58.987  1.00  0.00           H  
ATOM    320  N   TRP A  36      60.576  88.850  55.598  1.00  0.00           N  
ATOM    321  CA  TRP A  36      60.898  88.004  54.440  1.00  0.00           C  
ATOM    322  C   TRP A  36      59.959  88.142  53.239  1.00  0.00           C  
ATOM    323  O   TRP A  36      58.745  88.276  53.377  1.00  0.00           O  
ATOM    324  CB  TRP A  36      60.953  86.524  54.822  1.00  0.00           C  
ATOM    325  CG  TRP A  36      62.288  86.099  55.436  1.00  0.00           C  
ATOM    326  CD1 TRP A  36      62.475  86.073  56.753  1.00  0.00           C  
ATOM    327  CD2 TRP A  36      63.495  85.758  54.838  1.00  0.00           C  
ATOM    328  CE2 TRP A  36      64.403  85.499  55.858  1.00  0.00           C  
ATOM    329  CE3 TRP A  36      63.833  85.578  53.501  1.00  0.00           C  
ATOM    330  NE1 TRP A  36      63.704  85.619  56.983  1.00  0.00           N  
ATOM    331  CZ2 TRP A  36      65.684  85.083  55.515  1.00  0.00           C  
ATOM    332  CZ3 TRP A  36      65.123  85.160  53.196  1.00  0.00           C  
ATOM    333  CH2 TRP A  36      66.066  84.920  54.188  1.00  0.00           C  
ATOM    334  H   TRP A  36      59.741  88.617  56.097  1.00  0.00           H  
ATOM    335  HD1 TRP A  36      61.765  86.449  57.490  1.00  0.00           H  
ATOM    336  HE1 TRP A  36      64.060  85.262  57.846  1.00  0.00           H  
ATOM    337  HE3 TRP A  36      63.166  85.826  52.676  1.00  0.00           H  
ATOM    338  HZ2 TRP A  36      66.458  85.040  56.282  1.00  0.00           H  
ATOM    339  HZ3 TRP A  36      65.351  84.962  52.149  1.00  0.00           H  
ATOM    340  HH2 TRP A  36      67.088  84.675  53.899  1.00  0.00           H  
ATOM    341  N   VAL A  37      60.630  88.293  52.100  1.00  0.00           N  
ATOM    342  CA  VAL A  37      59.920  88.550  50.839  1.00  0.00           C  
ATOM    343  C   VAL A  37      60.279  87.513  49.773  1.00  0.00           C  
ATOM    344  O   VAL A  37      61.409  87.031  49.837  1.00  0.00           O  
ATOM    345  CB  VAL A  37      60.130  89.975  50.322  1.00  0.00           C  
ATOM    346  CG1 VAL A  37      59.474  90.199  48.958  1.00  0.00           C  
ATOM    347  CG2 VAL A  37      59.562  91.068  51.229  1.00  0.00           C  
ATOM    348  H   VAL A  37      61.619  88.435  52.078  1.00  0.00           H  
ATOM    349  N   ARG A  38      59.401  87.249  48.809  1.00  0.00           N  
ATOM    350  CA  ARG A  38      59.582  86.273  47.726  1.00  0.00           C  
ATOM    351  C   ARG A  38      59.247  86.854  46.351  1.00  0.00           C  
ATOM    352  O   ARG A  38      58.363  87.700  46.226  1.00  0.00           O  
ATOM    353  CB  ARG A  38      58.772  84.998  47.969  1.00  0.00           C  
ATOM    354  CG  ARG A  38      59.175  83.697  47.271  1.00  0.00           C  
ATOM    355  CD  ARG A  38      58.004  82.720  47.403  1.00  0.00           C  
ATOM    356  NE  ARG A  38      58.485  81.517  46.708  1.00  0.00           N  
ATOM    357  CZ  ARG A  38      57.921  80.974  45.620  1.00  0.00           C  
ATOM    358  NH1 ARG A  38      56.925  81.484  44.884  1.00  0.00           N1+
ATOM    359  NH2 ARG A  38      58.230  79.702  45.333  1.00  0.00           N  
ATOM    360  H   ARG A  38      58.599  87.810  48.604  1.00  0.00           H  
ATOM    361  HE  ARG A  38      59.238  81.035  47.154  1.00  0.00           H  
ATOM    362 1HH1 ARG A  38      56.648  82.427  45.071  1.00  0.00           H  
ATOM    363 2HH1 ARG A  38      56.391  80.782  44.413  1.00  0.00           H  
ATOM    364 1HH2 ARG A  38      58.872  79.214  45.925  1.00  0.00           H  
ATOM    365 2HH2 ARG A  38      57.903  79.264  44.495  1.00  0.00           H  
ATOM    366  N   GLN A  39      59.930  86.453  45.282  1.00  0.00           N  
ATOM    367  CA  GLN A  39      59.608  86.862  43.907  1.00  0.00           C  
ATOM    368  C   GLN A  39      59.586  85.704  42.907  1.00  0.00           C  
ATOM    369  O   GLN A  39      60.450  84.838  42.779  1.00  0.00           O  
ATOM    370  CB  GLN A  39      60.621  87.920  43.467  1.00  0.00           C  
ATOM    371  CG  GLN A  39      60.395  88.455  42.051  1.00  0.00           C  
ATOM    372  CD  GLN A  39      61.414  89.558  41.760  1.00  0.00           C  
ATOM    373  NE2 GLN A  39      61.450  90.118  40.554  1.00  0.00           N  
ATOM    374  OE1 GLN A  39      62.040  90.193  42.607  1.00  0.00           O  
ATOM    375  H   GLN A  39      60.793  85.986  45.476  1.00  0.00           H  
ATOM    376 1HE2 GLN A  39      60.777  89.875  39.855  1.00  0.00           H  
ATOM    377 2HE2 GLN A  39      62.232  90.726  40.415  1.00  0.00           H  
ATOM    378  N   ALA A  40      58.551  85.664  42.072  1.00  0.00           N  
ATOM    379  CA  ALA A  40      58.409  84.672  40.997  1.00  0.00           C  
ATOM    380  C   ALA A  40      59.002  85.151  39.671  1.00  0.00           C  
ATOM    381  O   ALA A  40      58.636  86.244  39.241  1.00  0.00           O  
ATOM    382  CB  ALA A  40      56.981  84.253  40.639  1.00  0.00           C  
ATOM    383  H   ALA A  40      57.727  86.190  42.282  1.00  0.00           H  
ATOM    384  N   PRO A  41      59.923  84.380  39.101  1.00  0.00           N  
ATOM    385  CA  PRO A  41      60.451  84.606  37.748  1.00  0.00           C  
ATOM    386  C   PRO A  41      59.373  84.776  36.675  1.00  0.00           C  
ATOM    387  O   PRO A  41      58.309  84.163  36.749  1.00  0.00           O  
ATOM    388  CB  PRO A  41      61.392  83.427  37.493  1.00  0.00           C  
ATOM    389  CG  PRO A  41      61.851  83.000  38.888  1.00  0.00           C  
ATOM    390  CD  PRO A  41      60.581  83.216  39.713  1.00  0.00           C  
ATOM    391  N   GLY A  42      59.458  85.945  36.047  1.00  0.00           N  
ATOM    392  CA  GLY A  42      58.483  86.444  35.066  1.00  0.00           C  
ATOM    393  C   GLY A  42      57.053  86.674  35.561  1.00  0.00           C  
ATOM    394  O   GLY A  42      56.126  86.411  34.795  1.00  0.00           O  
ATOM    395  H   GLY A  42      60.080  86.599  36.478  1.00  0.00           H  
ATOM    396  N   LYS A  43      56.882  86.995  36.840  1.00  0.00           N  
ATOM    397  CA  LYS A  43      55.655  87.427  37.525  1.00  0.00           C  
ATOM    398  C   LYS A  43      55.979  88.486  38.580  1.00  0.00           C  
ATOM    399  O   LYS A  43      56.926  89.256  38.423  1.00  0.00           O  
ATOM    400  CB  LYS A  43      54.996  86.166  38.087  1.00  0.00           C  
ATOM    401  CG  LYS A  43      54.245  85.340  37.040  1.00  0.00           C  
ATOM    402  CD  LYS A  43      53.314  84.284  37.639  1.00  0.00           C  
ATOM    403  CE  LYS A  43      52.637  83.493  36.518  1.00  0.00           C  
ATOM    404  NZ  LYS A  43      52.161  82.140  36.842  1.00  0.00           N1+
ATOM    405  H   LYS A  43      57.684  87.063  37.434  1.00  0.00           H  
ATOM    406  HZ1 LYS A  43      51.566  82.126  37.645  1.00  0.00           H  
ATOM    407  HZ2 LYS A  43      51.660  81.758  36.066  1.00  0.00           H  
ATOM    408  HZ3 LYS A  43      52.925  81.563  37.131  1.00  0.00           H  
ATOM    409  N   GLY A  44      55.108  88.746  39.550  1.00  0.00           N  
ATOM    410  CA  GLY A  44      55.271  89.638  40.708  1.00  0.00           C  
ATOM    411  C   GLY A  44      55.925  89.107  41.985  1.00  0.00           C  
ATOM    412  O   GLY A  44      56.526  88.035  42.025  1.00  0.00           O  
ATOM    413  H   GLY A  44      54.167  88.471  39.352  1.00  0.00           H  
ATOM    414  N   LEU A  45      55.845  90.057  42.913  1.00  0.00           N  
ATOM    415  CA  LEU A  45      56.273  89.857  44.306  1.00  0.00           C  
ATOM    416  C   LEU A  45      55.148  89.373  45.224  1.00  0.00           C  
ATOM    417  O   LEU A  45      53.986  89.617  44.902  1.00  0.00           O  
ATOM    418  CB  LEU A  45      56.687  91.233  44.830  1.00  0.00           C  
ATOM    419  CG  LEU A  45      57.950  91.765  44.150  1.00  0.00           C  
ATOM    420  CD1 LEU A  45      58.001  93.280  44.360  1.00  0.00           C  
ATOM    421  CD2 LEU A  45      59.304  91.173  44.548  1.00  0.00           C  
ATOM    422  H   LEU A  45      55.367  90.918  42.743  1.00  0.00           H  
ATOM    423  N   GLU A  46      55.526  88.856  46.390  1.00  0.00           N  
ATOM    424  CA  GLU A  46      54.668  88.246  47.415  1.00  0.00           C  
ATOM    425  C   GLU A  46      55.419  87.982  48.722  1.00  0.00           C  
ATOM    426  O   GLU A  46      56.639  87.833  48.691  1.00  0.00           O  
ATOM    427  CB  GLU A  46      54.203  86.858  46.971  1.00  0.00           C  
ATOM    428  CG  GLU A  46      55.368  86.002  46.467  1.00  0.00           C  
ATOM    429  CD  GLU A  46      54.968  84.775  45.645  1.00  0.00           C  
ATOM    430  OE1 GLU A  46      55.867  84.229  44.970  1.00  0.00           O  
ATOM    431  OE2 GLU A  46      53.810  84.345  45.837  1.00  0.00           O1-
ATOM    432  H   GLU A  46      56.497  88.763  46.612  1.00  0.00           H  
ATOM    433  N   TRP A  47      54.799  88.546  49.755  1.00  0.00           N  
ATOM    434  CA  TRP A  47      55.370  88.570  51.109  1.00  0.00           C  
ATOM    435  C   TRP A  47      55.335  87.166  51.716  1.00  0.00           C  
ATOM    436  O   TRP A  47      54.437  86.336  51.584  1.00  0.00           O  
ATOM    437  CB  TRP A  47      54.661  89.576  52.019  1.00  0.00           C  
ATOM    438  CG  TRP A  47      55.211  89.719  53.439  1.00  0.00           C  
ATOM    439  CD1 TRP A  47      56.278  90.457  53.732  1.00  0.00           C  
ATOM    440  CD2 TRP A  47      54.565  89.357  54.615  1.00  0.00           C  
ATOM    441  CE2 TRP A  47      55.285  89.991  55.621  1.00  0.00           C  
ATOM    442  CE3 TRP A  47      53.385  88.684  54.913  1.00  0.00           C  
ATOM    443  NE1 TRP A  47      56.236  90.714  55.037  1.00  0.00           N  
ATOM    444  CZ2 TRP A  47      54.877  89.897  56.946  1.00  0.00           C  
ATOM    445  CZ3 TRP A  47      52.972  88.562  56.234  1.00  0.00           C  
ATOM    446  CH2 TRP A  47      53.739  89.153  57.232  1.00  0.00           C  
ATOM    447  H   TRP A  47      53.991  89.134  49.737  1.00  0.00           H  
ATOM    448  HD1 TRP A  47      56.986  90.903  53.034  1.00  0.00           H  
ATOM    449  HE1 TRP A  47      56.870  91.287  55.556  1.00  0.00           H  
ATOM    450  HE3 TRP A  47      52.842  88.496  53.987  1.00  0.00           H  
ATOM    451  HZ2 TRP A  47      55.187  90.675  57.644  1.00  0.00           H  
ATOM    452  HZ3 TRP A  47      52.243  87.813  56.544  1.00  0.00           H  
ATOM    453  HH2 TRP A  47      53.347  89.238  58.245  1.00  0.00           H  
ATOM    454  N   VAL A  48      56.375  86.844  52.480  1.00  0.00           N  
ATOM    455  CA  VAL A  48      56.421  85.606  53.271  1.00  0.00           C  
ATOM    456  C   VAL A  48      56.077  85.735  54.756  1.00  0.00           C  
ATOM    457  O   VAL A  48      55.147  85.050  55.180  1.00  0.00           O  
ATOM    458  CB  VAL A  48      57.696  84.814  52.969  1.00  0.00           C  
ATOM    459  CG1 VAL A  48      57.876  83.699  54.001  1.00  0.00           C  
ATOM    460  CG2 VAL A  48      57.710  84.188  51.573  1.00  0.00           C  
ATOM    461  H   VAL A  48      57.079  87.521  52.695  1.00  0.00           H  
ATOM    462  N   ALA A  49      56.717  86.594  55.544  1.00  0.00           N  
ATOM    463  CA  ALA A  49      56.619  86.611  57.011  1.00  0.00           C  
ATOM    464  C   ALA A  49      57.409  87.738  57.679  1.00  0.00           C  
ATOM    465  O   ALA A  49      58.353  88.287  57.113  1.00  0.00           O  
ATOM    466  CB  ALA A  49      57.239  85.338  57.589  1.00  0.00           C  
ATOM    467  H   ALA A  49      57.359  87.251  55.148  1.00  0.00           H  
ATOM    468  N   VAL A  50      57.069  88.113  58.909  1.00  0.00           N  
ATOM    469  CA  VAL A  50      57.744  89.077  59.790  1.00  0.00           C  
ATOM    470  C   VAL A  50      58.463  88.468  60.995  1.00  0.00           C  
ATOM    471  O   VAL A  50      57.941  87.530  61.596  1.00  0.00           O  
ATOM    472  CB  VAL A  50      56.813  90.201  60.249  1.00  0.00           C  
ATOM    473  CG1 VAL A  50      55.524  89.685  60.892  1.00  0.00           C  
ATOM    474  CG2 VAL A  50      57.212  91.259  61.280  1.00  0.00           C  
ATOM    475  H   VAL A  50      56.334  87.582  59.330  1.00  0.00           H  
ATOM    476  N   ILE A  51      59.700  88.909  61.205  1.00  0.00           N  
ATOM    477  CA  ILE A  51      60.466  88.574  62.415  1.00  0.00           C  
ATOM    478  C   ILE A  51      61.061  89.806  63.099  1.00  0.00           C  
ATOM    479  O   ILE A  51      62.037  90.397  62.640  1.00  0.00           O  
ATOM    480  CB  ILE A  51      61.442  87.438  62.100  1.00  0.00           C  
ATOM    481  CG1 ILE A  51      62.197  86.990  63.352  1.00  0.00           C  
ATOM    482  CG2 ILE A  51      62.379  87.934  60.996  1.00  0.00           C  
ATOM    483  CD  ILE A  51      61.899  85.528  63.692  1.00  0.00           C  
ATOM    484  H   ILE A  51      60.113  89.578  60.587  1.00  0.00           H  
ATOM    485  N   SER A  52      60.420  90.057  64.237  1.00  0.00           N  
ATOM    486  CA  SER A  52      60.777  91.227  65.052  1.00  0.00           C  
ATOM    487  C   SER A  52      62.164  91.225  65.699  1.00  0.00           C  
ATOM    488  O   SER A  52      62.894  90.263  65.466  1.00  0.00           O  
ATOM    489  CB  SER A  52      59.739  91.245  66.176  1.00  0.00           C  
ATOM    490  OG  SER A  52      59.480  92.566  66.658  1.00  0.00           O  
ATOM    491  H   SER A  52      59.641  89.496  64.519  1.00  0.00           H  
ATOM    492  HG  SER A  52      59.094  92.351  67.555  1.00  0.00           H  
ATOM    493  N   TYR A  53      62.492  92.166  66.579  1.00  0.00           N  
ATOM    494  CA  TYR A  53      63.809  92.433  67.175  1.00  0.00           C  
ATOM    495  C   TYR A  53      64.523  91.266  67.860  1.00  0.00           C  
ATOM    496  O   TYR A  53      65.740  91.087  67.886  1.00  0.00           O  
ATOM    497  CB  TYR A  53      63.522  93.565  68.164  1.00  0.00           C  
ATOM    498  CG  TYR A  53      63.028  94.842  67.480  1.00  0.00           C  
ATOM    499  CD1 TYR A  53      63.865  95.876  67.077  1.00  0.00           C  
ATOM    500  CD2 TYR A  53      61.654  95.051  67.458  1.00  0.00           C  
ATOM    501  CE2 TYR A  53      61.134  96.262  67.016  1.00  0.00           C  
ATOM    502  CZ  TYR A  53      61.966  97.282  66.568  1.00  0.00           C  
ATOM    503  H   TYR A  53      61.827  92.898  66.731  1.00  0.00           H  
ATOM    504  HD1 TYR A  53      64.924  95.726  67.285  1.00  0.00           H  
ATOM    505  HD2 TYR A  53      60.934  94.298  67.777  1.00  0.00           H  
ATOM    506  HE2 TYR A  53      60.055  96.410  67.058  1.00  0.00           H  
ATOM    507  HH  TYR A  53      60.704  98.181  65.354  1.00  0.00           H  
ATOM    508  N   ASP A  54      63.796  90.542  68.707  1.00  0.00           N  
ATOM    509  CA  ASP A  54      64.020  89.303  69.465  1.00  0.00           C  
ATOM    510  C   ASP A  54      64.239  88.155  68.477  1.00  0.00           C  
ATOM    511  CG  ASP A  54      61.471  89.239  69.995  1.00  0.00           C  
ATOM    512  OD1 ASP A  54      60.908  88.162  69.705  1.00  0.00           O  
ATOM    513  OD2 ASP A  54      60.937  90.369  69.991  1.00  0.00           O1-
ATOM    514  H   ASP A  54      62.891  90.941  68.859  1.00  0.00           H  
ATOM    515  N   GLY A  55      63.269  87.246  68.436  1.00  0.00           N  
ATOM    516  CA  GLY A  55      63.314  86.100  67.517  1.00  0.00           C  
ATOM    517  C   GLY A  55      62.113  85.158  67.621  1.00  0.00           C  
ATOM    518  O   GLY A  55      61.705  84.415  66.729  1.00  0.00           O  
ATOM    519  H   GLY A  55      62.339  87.478  68.722  1.00  0.00           H  
ATOM    520  N   SER A  56      61.491  85.177  68.796  1.00  0.00           N  
ATOM    521  CA  SER A  56      60.259  84.409  69.026  1.00  0.00           C  
ATOM    522  C   SER A  56      58.927  84.934  68.489  1.00  0.00           C  
ATOM    523  O   SER A  56      57.954  84.197  68.338  1.00  0.00           O  
ATOM    524  CB  SER A  56      60.135  84.052  70.509  1.00  0.00           C  
ATOM    525  OG  SER A  56      61.271  83.227  70.781  1.00  0.00           O  
ATOM    526  H   SER A  56      62.030  85.403  69.607  1.00  0.00           H  
ATOM    527  HG  SER A  56      61.119  82.725  71.632  1.00  0.00           H  
ATOM    528  N   ASN A  57      59.032  86.182  68.041  1.00  0.00           N  
ATOM    529  CA  ASN A  57      57.862  86.898  67.513  1.00  0.00           C  
ATOM    530  C   ASN A  57      57.648  86.634  66.021  1.00  0.00           C  
ATOM    531  O   ASN A  57      57.999  87.494  65.215  1.00  0.00           O  
ATOM    532  CB  ASN A  57      57.974  88.382  67.868  1.00  0.00           C  
ATOM    533  CG  ASN A  57      57.238  88.569  69.196  1.00  0.00           C  
ATOM    534  ND2 ASN A  57      57.993  88.996  70.205  1.00  0.00           N  
ATOM    535  OD1 ASN A  57      56.153  88.039  69.429  1.00  0.00           O  
ATOM    536  H   ASN A  57      59.813  86.768  68.256  1.00  0.00           H  
ATOM    537 1HD2 ASN A  57      58.978  88.853  70.111  1.00  0.00           H  
ATOM    538 2HD2 ASN A  57      57.528  89.486  70.942  1.00  0.00           H  
ATOM    539  N   LYS A  58      56.969  85.546  65.669  1.00  0.00           N  
ATOM    540  CA  LYS A  58      56.944  85.029  64.293  1.00  0.00           C  
ATOM    541  C   LYS A  58      55.576  84.931  63.613  1.00  0.00           C  
ATOM    542  O   LYS A  58      54.761  84.052  63.889  1.00  0.00           O  
ATOM    543  CB  LYS A  58      57.608  83.652  64.241  1.00  0.00           C  
ATOM    544  CG  LYS A  58      58.776  83.309  65.168  1.00  0.00           C  
ATOM    545  CD  LYS A  58      59.306  81.905  64.873  1.00  0.00           C  
ATOM    546  CE  LYS A  58      60.532  81.466  65.677  1.00  0.00           C  
ATOM    547  NZ  LYS A  58      61.313  80.338  65.151  1.00  0.00           N1+
ATOM    548  H   LYS A  58      56.433  85.062  66.360  1.00  0.00           H  
ATOM    549  HZ1 LYS A  58      61.950  79.985  65.836  1.00  0.00           H  
ATOM    550  HZ2 LYS A  58      60.724  79.601  64.819  1.00  0.00           H  
ATOM    551  HZ3 LYS A  58      61.909  80.503  64.365  1.00  0.00           H  
ATOM    552  N   TYR A  59      55.336  85.850  62.682  1.00  0.00           N  
ATOM    553  CA  TYR A  59      54.046  86.020  61.999  1.00  0.00           C  
ATOM    554  C   TYR A  59      54.226  85.877  60.486  1.00  0.00           C  
ATOM    555  O   TYR A  59      54.919  86.578  59.751  1.00  0.00           O  
ATOM    556  CB  TYR A  59      53.371  87.324  62.427  1.00  0.00           C  
ATOM    557  CG  TYR A  59      52.940  87.417  63.892  1.00  0.00           C  
ATOM    558  CD1 TYR A  59      51.891  86.623  64.340  1.00  0.00           C  
ATOM    559  CD2 TYR A  59      53.402  88.489  64.648  1.00  0.00           C  
ATOM    560  CE1 TYR A  59      51.326  86.923  65.574  1.00  0.00           C  
ATOM    561  CE2 TYR A  59      52.902  88.657  65.933  1.00  0.00           C  
ATOM    562  CZ  TYR A  59      51.851  87.891  66.422  1.00  0.00           C  
ATOM    563  OH  TYR A  59      51.735  87.755  67.771  1.00  0.00           O  
ATOM    564  H   TYR A  59      56.102  86.406  62.360  1.00  0.00           H  
ATOM    565  HD1 TYR A  59      51.501  85.774  63.779  1.00  0.00           H  
ATOM    566  HD2 TYR A  59      53.931  89.305  64.156  1.00  0.00           H  
ATOM    567  HE1 TYR A  59      50.382  86.411  65.761  1.00  0.00           H  
ATOM    568  HE2 TYR A  59      53.493  89.238  66.641  1.00  0.00           H  
ATOM    569  HH  TYR A  59      50.889  87.261  67.968  1.00  0.00           H  
ATOM    570  N   TYR A  60      53.143  85.243  60.047  1.00  0.00           N  
ATOM    571  CA  TYR A  60      53.197  84.555  58.749  1.00  0.00           C  
ATOM    572  C   TYR A  60      52.070  84.949  57.793  1.00  0.00           C  
ATOM    573  O   TYR A  60      50.900  84.961  58.172  1.00  0.00           O  
ATOM    574  CB  TYR A  60      53.321  83.032  58.839  1.00  0.00           C  
ATOM    575  CG  TYR A  60      54.632  82.484  59.406  1.00  0.00           C  
ATOM    576  CD1 TYR A  60      54.977  82.451  60.752  1.00  0.00           C  
ATOM    577  CD2 TYR A  60      55.506  81.883  58.507  1.00  0.00           C  
ATOM    578  CE1 TYR A  60      56.156  81.840  61.162  1.00  0.00           C  
ATOM    579  CE2 TYR A  60      56.742  81.411  58.933  1.00  0.00           C  
ATOM    580  CZ  TYR A  60      57.083  81.302  60.276  1.00  0.00           C  
ATOM    581  OH  TYR A  60      58.153  80.540  60.628  1.00  0.00           O  
ATOM    582  H   TYR A  60      52.395  84.931  60.632  1.00  0.00           H  
ATOM    583  HD1 TYR A  60      54.186  82.680  61.467  1.00  0.00           H  
ATOM    584  HD2 TYR A  60      55.258  81.845  57.446  1.00  0.00           H  
ATOM    585  HE1 TYR A  60      56.459  82.062  62.185  1.00  0.00           H  
ATOM    586  HE2 TYR A  60      57.446  81.350  58.102  1.00  0.00           H  
ATOM    587  HH  TYR A  60      57.996  80.216  61.560  1.00  0.00           H  
ATOM    588  N   ALA A  61      52.496  84.909  56.533  1.00  0.00           N  
ATOM    589  CA  ALA A  61      51.559  84.997  55.405  1.00  0.00           C  
ATOM    590  C   ALA A  61      50.588  83.821  55.275  1.00  0.00           C  
ATOM    591  O   ALA A  61      51.057  82.718  55.553  1.00  0.00           O  
ATOM    592  CB  ALA A  61      52.323  85.248  54.104  1.00  0.00           C  
ATOM    593  H   ALA A  61      53.423  84.704  56.218  1.00  0.00           H  
ATOM    594  N   ASP A  62      49.529  84.005  54.492  1.00  0.00           N  
ATOM    595  CA  ASP A  62      48.379  83.099  54.357  1.00  0.00           C  
ATOM    596  C   ASP A  62      48.656  81.686  53.838  1.00  0.00           C  
ATOM    597  O   ASP A  62      48.900  80.795  54.650  1.00  0.00           O  
ATOM    598  CB  ASP A  62      47.343  83.884  53.549  1.00  0.00           C  
ATOM    599  CG  ASP A  62      46.088  83.068  53.236  1.00  0.00           C  
ATOM    600  OD1 ASP A  62      45.128  83.098  54.037  1.00  0.00           O  
ATOM    601  OD2 ASP A  62      45.992  82.456  52.150  1.00  0.00           O1-
ATOM    602  H   ASP A  62      49.636  84.771  53.859  1.00  0.00           H  
ATOM    603  N   SER A  63      49.200  81.687  52.625  1.00  0.00           N  
ATOM    604  CA  SER A  63      49.613  80.397  52.054  1.00  0.00           C  
ATOM    605  C   SER A  63      50.776  79.527  52.536  1.00  0.00           C  
ATOM    606  O   SER A  63      50.784  78.309  52.365  1.00  0.00           O  
ATOM    607  CB  SER A  63      49.472  80.332  50.532  1.00  0.00           C  
ATOM    608  OG  SER A  63      50.264  81.375  49.958  1.00  0.00           O  
ATOM    609  H   SER A  63      49.199  82.481  52.016  1.00  0.00           H  
ATOM    610  HG  SER A  63      50.504  81.008  49.059  1.00  0.00           H  
ATOM    611  N   VAL A  64      51.757  80.272  53.038  1.00  0.00           N  
ATOM    612  CA  VAL A  64      52.971  79.619  53.547  1.00  0.00           C  
ATOM    613  C   VAL A  64      53.082  78.866  54.874  1.00  0.00           C  
ATOM    614  O   VAL A  64      54.079  78.202  55.157  1.00  0.00           O  
ATOM    615  CB  VAL A  64      54.069  80.683  53.486  1.00  0.00           C  
ATOM    616  CG1 VAL A  64      54.417  81.080  52.050  1.00  0.00           C  
ATOM    617  CG2 VAL A  64      53.732  81.746  54.534  1.00  0.00           C  
ATOM    618  H   VAL A  64      51.809  81.270  52.997  1.00  0.00           H  
ATOM    619  N   LYS A  65      51.881  78.553  55.352  1.00  0.00           N  
ATOM    620  CA  LYS A  65      51.561  78.052  56.697  1.00  0.00           C  
ATOM    621  C   LYS A  65      51.946  76.594  56.951  1.00  0.00           C  
ATOM    622  O   LYS A  65      51.180  75.700  56.595  1.00  0.00           O  
ATOM    623  CB  LYS A  65      50.090  78.344  57.001  1.00  0.00           C  
ATOM    624  CG  LYS A  65      49.784  79.726  57.581  1.00  0.00           C  
ATOM    625  CD  LYS A  65      48.451  79.689  58.333  1.00  0.00           C  
ATOM    626  CE  LYS A  65      47.952  81.094  58.676  1.00  0.00           C  
ATOM    627  NZ  LYS A  65      46.623  80.947  59.288  1.00  0.00           N1+
ATOM    628  H   LYS A  65      51.098  78.752  54.763  1.00  0.00           H  
ATOM    629  HZ1 LYS A  65      46.763  80.476  60.159  1.00  0.00           H  
ATOM    630  HZ2 LYS A  65      46.168  81.832  59.379  1.00  0.00           H  
ATOM    631  HZ3 LYS A  65      46.060  80.343  58.723  1.00  0.00           H  
ATOM    632  N   GLY A  66      53.086  76.427  57.615  1.00  0.00           N  
ATOM    633  CA  GLY A  66      53.698  75.119  57.892  1.00  0.00           C  
ATOM    634  C   GLY A  66      55.016  74.840  57.165  1.00  0.00           C  
ATOM    635  O   GLY A  66      56.072  75.060  57.755  1.00  0.00           O  
ATOM    636  H   GLY A  66      53.447  77.213  58.116  1.00  0.00           H  
ATOM    637  N   ARG A  67      54.991  74.828  55.836  1.00  0.00           N  
ATOM    638  CA  ARG A  67      56.169  74.663  54.972  1.00  0.00           C  
ATOM    639  C   ARG A  67      57.299  75.673  55.185  1.00  0.00           C  
ATOM    640  O   ARG A  67      58.438  75.219  55.285  1.00  0.00           O  
ATOM    641  CB  ARG A  67      55.705  74.718  53.515  1.00  0.00           C  
ATOM    642  CG  ARG A  67      56.770  74.527  52.433  1.00  0.00           C  
ATOM    643  CD  ARG A  67      56.127  74.772  51.066  1.00  0.00           C  
ATOM    644  NE  ARG A  67      57.120  74.176  50.161  1.00  0.00           N  
ATOM    645  CZ  ARG A  67      57.231  74.410  48.846  1.00  0.00           C  
ATOM    646  NH1 ARG A  67      56.450  75.372  48.337  1.00  0.00           N1+
ATOM    647  NH2 ARG A  67      58.110  73.753  48.077  1.00  0.00           N  
ATOM    648  H   ARG A  67      54.124  74.741  55.346  1.00  0.00           H  
ATOM    649  HE  ARG A  67      57.793  73.517  50.497  1.00  0.00           H  
ATOM    650 1HH1 ARG A  67      55.948  76.003  48.929  1.00  0.00           H  
ATOM    651 2HH1 ARG A  67      56.430  75.537  47.351  1.00  0.00           H  
ATOM    652 1HH2 ARG A  67      58.683  73.057  48.510  1.00  0.00           H  
ATOM    653 2HH2 ARG A  67      58.497  74.089  47.218  1.00  0.00           H  
ATOM    654  N   PHE A  68      56.940  76.953  55.211  1.00  0.00           N  
ATOM    655  CA  PHE A  68      57.963  77.998  55.362  1.00  0.00           C  
ATOM    656  C   PHE A  68      58.268  78.353  56.818  1.00  0.00           C  
ATOM    657  O   PHE A  68      57.305  78.389  57.583  1.00  0.00           O  
ATOM    658  CB  PHE A  68      57.666  79.365  54.741  1.00  0.00           C  
ATOM    659  CG  PHE A  68      57.637  79.415  53.212  1.00  0.00           C  
ATOM    660  CD1 PHE A  68      58.304  80.452  52.570  1.00  0.00           C  
ATOM    661  CD2 PHE A  68      56.954  78.489  52.432  1.00  0.00           C  
ATOM    662  CE1 PHE A  68      58.284  80.574  51.186  1.00  0.00           C  
ATOM    663  CE2 PHE A  68      56.908  78.616  51.048  1.00  0.00           C  
ATOM    664  CZ  PHE A  68      57.580  79.655  50.416  1.00  0.00           C  
ATOM    665  H   PHE A  68      55.974  77.174  55.343  1.00  0.00           H  
ATOM    666  HD1 PHE A  68      58.785  81.276  53.097  1.00  0.00           H  
ATOM    667  HD2 PHE A  68      56.436  77.643  52.883  1.00  0.00           H  
ATOM    668  HE1 PHE A  68      58.754  81.420  50.686  1.00  0.00           H  
ATOM    669  HE2 PHE A  68      56.645  77.685  50.545  1.00  0.00           H  
ATOM    670  HZ  PHE A  68      57.688  79.777  49.338  1.00  0.00           H  
ATOM    671  N   THR A  69      59.502  78.256  57.304  1.00  0.00           N  
ATOM    672  CA  THR A  69      59.786  78.525  58.721  1.00  0.00           C  
ATOM    673  C   THR A  69      60.995  79.418  59.005  1.00  0.00           C  
ATOM    674  O   THR A  69      62.013  79.131  58.377  1.00  0.00           O  
ATOM    675  CB  THR A  69      59.731  77.238  59.547  1.00  0.00           C  
ATOM    676  CG2 THR A  69      60.747  76.122  59.299  1.00  0.00           C  
ATOM    677  OG1 THR A  69      59.710  77.663  60.912  1.00  0.00           O  
ATOM    678  H   THR A  69      60.212  77.866  56.717  1.00  0.00           H  
ATOM    679  HG1 THR A  69      59.013  78.375  60.999  1.00  0.00           H  
ATOM    680  N   ILE A  70      60.874  80.395  59.899  1.00  0.00           N  
ATOM    681  CA  ILE A  70      61.834  81.498  60.051  1.00  0.00           C  
ATOM    682  C   ILE A  70      62.466  81.477  61.445  1.00  0.00           C  
ATOM    683  O   ILE A  70      61.808  81.381  62.479  1.00  0.00           O  
ATOM    684  CB  ILE A  70      61.049  82.810  60.098  1.00  0.00           C  
ATOM    685  CG1 ILE A  70      59.946  82.926  59.044  1.00  0.00           C  
ATOM    686  CG2 ILE A  70      61.932  84.042  59.895  1.00  0.00           C  
ATOM    687  CD  ILE A  70      60.374  82.617  57.608  1.00  0.00           C  
ATOM    688  H   ILE A  70      60.062  80.480  60.476  1.00  0.00           H  
ATOM    689  N   SER A  71      63.793  81.564  61.430  1.00  0.00           N  
ATOM    690  CA  SER A  71      64.686  81.617  62.597  1.00  0.00           C  
ATOM    691  C   SER A  71      65.562  82.869  62.524  1.00  0.00           C  
ATOM    692  O   SER A  71      65.738  83.405  61.430  1.00  0.00           O  
ATOM    693  CB  SER A  71      65.498  80.326  62.470  1.00  0.00           C  
ATOM    694  OG  SER A  71      66.414  80.259  63.565  1.00  0.00           O  
ATOM    695  H   SER A  71      64.242  81.826  60.575  1.00  0.00           H  
ATOM    696  HG  SER A  71      65.992  79.799  64.346  1.00  0.00           H  
ATOM    697  N   ARG A  72      65.711  83.430  63.721  1.00  0.00           N  
ATOM    698  CA  ARG A  72      66.669  84.475  64.109  1.00  0.00           C  
ATOM    699  C   ARG A  72      67.466  84.077  65.352  1.00  0.00           C  
ATOM    700  O   ARG A  72      66.986  83.256  66.133  1.00  0.00           O  
ATOM    701  CB  ARG A  72      65.811  85.737  64.215  1.00  0.00           C  
ATOM    702  CG  ARG A  72      66.515  87.054  64.548  1.00  0.00           C  
ATOM    703  CD  ARG A  72      65.542  88.098  65.101  1.00  0.00           C  
ATOM    704  NE  ARG A  72      66.435  89.231  65.383  1.00  0.00           N  
ATOM    705  CZ  ARG A  72      66.365  90.426  64.780  1.00  0.00           C  
ATOM    706  NH1 ARG A  72      65.329  90.790  64.012  1.00  0.00           N1+
ATOM    707  NH2 ARG A  72      67.152  91.417  65.221  1.00  0.00           N  
ATOM    708  H   ARG A  72      65.331  82.991  64.535  1.00  0.00           H  
ATOM    709  HE  ARG A  72      67.092  89.094  66.124  1.00  0.00           H  
ATOM    710 1HH1 ARG A  72      64.569  90.144  64.086  1.00  0.00           H  
ATOM    711 2HH1 ARG A  72      65.343  91.628  63.466  1.00  0.00           H  
ATOM    712 1HH2 ARG A  72      67.791  91.257  65.973  1.00  0.00           H  
ATOM    713 2HH2 ARG A  72      66.924  92.348  64.937  1.00  0.00           H  
ATOM    714  N   ASP A  73      68.637  84.706  65.409  1.00  0.00           N  
ATOM    715  CA  ASP A  73      69.492  84.721  66.605  1.00  0.00           C  
ATOM    716  C   ASP A  73      70.397  85.951  66.711  1.00  0.00           C  
ATOM    717  O   ASP A  73      71.447  86.075  66.083  1.00  0.00           O  
ATOM    718  CB  ASP A  73      70.359  83.460  66.623  1.00  0.00           C  
ATOM    719  H   ASP A  73      69.160  84.898  64.579  1.00  0.00           H  
ATOM    720  N   ASN A  74      69.961  86.714  67.709  1.00  0.00           N  
ATOM    721  CG  ASN A  74      68.622  89.335  68.406  1.00  0.00           C  
ATOM    722  ND2 ASN A  74      67.660  89.724  69.238  1.00  0.00           N  
ATOM    723  OD1 ASN A  74      68.595  89.631  67.212  1.00  0.00           O  
ATOM    724 2HD2 ASN A  74      66.925  90.267  68.835  1.00  0.00           H  
ATOM    725  C   LYS A  76      75.076  86.141  65.619  1.00  0.00           C  
ATOM    726  O   LYS A  76      75.836  85.986  64.665  1.00  0.00           O  
ATOM    727  CB  LYS A  76      74.738  83.747  66.172  1.00  0.00           C  
ATOM    728  CD  LYS A  76      75.267  81.275  66.505  1.00  0.00           C  
ATOM    729  HZ1 LYS A  76      76.613  79.975  63.582  1.00  0.00           H  
ATOM    730  HZ3 LYS A  76      75.114  79.816  64.067  1.00  0.00           H  
ATOM    731  N   ASN A  77      74.247  87.176  65.722  1.00  0.00           N  
ATOM    732  CA  ASN A  77      73.958  88.207  64.715  1.00  0.00           C  
ATOM    733  C   ASN A  77      73.433  87.725  63.361  1.00  0.00           C  
ATOM    734  O   ASN A  77      73.900  88.094  62.285  1.00  0.00           O  
ATOM    735  CB  ASN A  77      75.164  89.148  64.664  1.00  0.00           C  
ATOM    736  CG  ASN A  77      75.316  90.055  65.887  1.00  0.00           C  
ATOM    737  ND2 ASN A  77      75.685  91.297  65.587  1.00  0.00           N  
ATOM    738 1HD2 ASN A  77      75.861  91.636  64.662  1.00  0.00           H  
ATOM    739 2HD2 ASN A  77      75.803  91.851  66.411  1.00  0.00           H  
ATOM    740  N   THR A  78      72.452  86.833  63.458  1.00  0.00           N  
ATOM    741  CA  THR A  78      72.063  86.087  62.253  1.00  0.00           C  
ATOM    742  C   THR A  78      70.545  85.914  62.157  1.00  0.00           C  
ATOM    743  O   THR A  78      69.773  86.028  63.107  1.00  0.00           O  
ATOM    744  CB  THR A  78      72.891  84.804  62.159  1.00  0.00           C  
ATOM    745  CG2 THR A  78      72.244  83.632  62.899  1.00  0.00           C  
ATOM    746  OG1 THR A  78      72.938  84.521  60.758  1.00  0.00           O  
ATOM    747  H   THR A  78      71.987  86.660  64.327  1.00  0.00           H  
ATOM    748  HG1 THR A  78      72.793  83.544  60.607  1.00  0.00           H  
ATOM    749  N   LEU A  79      70.229  85.514  60.928  1.00  0.00           N  
ATOM    750  CA  LEU A  79      68.854  85.269  60.469  1.00  0.00           C  
ATOM    751  C   LEU A  79      68.857  84.087  59.498  1.00  0.00           C  
ATOM    752  O   LEU A  79      69.866  83.809  58.852  1.00  0.00           O  
ATOM    753  CB  LEU A  79      68.400  86.607  59.882  1.00  0.00           C  
ATOM    754  CG  LEU A  79      66.978  86.630  59.319  1.00  0.00           C  
ATOM    755  CD1 LEU A  79      65.934  86.519  60.432  1.00  0.00           C  
ATOM    756  CD2 LEU A  79      66.701  87.755  58.318  1.00  0.00           C  
ATOM    757  H   LEU A  79      70.953  85.461  60.241  1.00  0.00           H  
ATOM    758  N   TYR A  80      67.762  83.333  59.473  1.00  0.00           N  
ATOM    759  CA  TYR A  80      67.523  82.156  58.625  1.00  0.00           C  
ATOM    760  C   TYR A  80      66.088  82.046  58.105  1.00  0.00           C  
ATOM    761  O   TYR A  80      65.153  82.449  58.795  1.00  0.00           O  
ATOM    762  CB  TYR A  80      67.835  80.845  59.349  1.00  0.00           C  
ATOM    763  CG  TYR A  80      68.550  79.787  58.507  1.00  0.00           C  
ATOM    764  CD1 TYR A  80      67.913  78.584  58.221  1.00  0.00           C  
ATOM    765  CD2 TYR A  80      69.938  79.848  58.555  1.00  0.00           C  
ATOM    766  CE1 TYR A  80      68.733  77.467  58.115  1.00  0.00           C  
ATOM    767  CE2 TYR A  80      70.693  78.687  58.440  1.00  0.00           C  
ATOM    768  CZ  TYR A  80      70.122  77.452  58.157  1.00  0.00           C  
ATOM    769  OH  TYR A  80      70.903  76.378  57.865  1.00  0.00           O  
ATOM    770  H   TYR A  80      67.056  83.514  60.158  1.00  0.00           H  
ATOM    771  HD1 TYR A  80      66.831  78.546  58.102  1.00  0.00           H  
ATOM    772  HD2 TYR A  80      70.436  80.818  58.577  1.00  0.00           H  
ATOM    773  HE1 TYR A  80      68.292  76.502  57.864  1.00  0.00           H  
ATOM    774  HE2 TYR A  80      71.749  78.790  58.691  1.00  0.00           H  
ATOM    775  HH  TYR A  80      71.855  76.652  57.726  1.00  0.00           H  
ATOM    776  N   LEU A  81      65.941  81.251  57.048  1.00  0.00           N  
ATOM    777  CA  LEU A  81      64.672  80.851  56.423  1.00  0.00           C  
ATOM    778  C   LEU A  81      64.880  79.383  56.043  1.00  0.00           C  
ATOM    779  O   LEU A  81      65.847  78.959  55.413  1.00  0.00           O  
ATOM    780  CB  LEU A  81      64.379  81.795  55.256  1.00  0.00           C  
ATOM    781  CG  LEU A  81      63.176  81.428  54.385  1.00  0.00           C  
ATOM    782  CD1 LEU A  81      62.659  82.669  53.654  1.00  0.00           C  
ATOM    783  CD2 LEU A  81      63.655  80.451  53.309  1.00  0.00           C  
ATOM    784  H   LEU A  81      66.722  80.848  56.572  1.00  0.00           H  
ATOM    785  N   GLN A  82      64.015  78.516  56.563  1.00  0.00           N  
ATOM    786  CA  GLN A  82      63.908  77.123  56.105  1.00  0.00           C  
ATOM    787  C   GLN A  82      62.539  76.907  55.456  1.00  0.00           C  
ATOM    788  O   GLN A  82      61.511  76.983  56.127  1.00  0.00           O  
ATOM    789  CB  GLN A  82      63.905  76.139  57.276  1.00  0.00           C  
ATOM    790  CG  GLN A  82      65.361  75.859  57.653  1.00  0.00           C  
ATOM    791  CD  GLN A  82      65.565  75.052  58.937  1.00  0.00           C  
ATOM    792  NE2 GLN A  82      65.009  73.857  59.119  1.00  0.00           N  
ATOM    793  OE1 GLN A  82      66.065  75.566  59.936  1.00  0.00           O  
ATOM    794  H   GLN A  82      63.586  78.748  57.436  1.00  0.00           H  
ATOM    795 1HE2 GLN A  82      64.416  73.366  58.481  1.00  0.00           H  
ATOM    796 2HE2 GLN A  82      65.117  73.458  60.029  1.00  0.00           H  
ATOM    797  N   MET A  83      62.646  76.763  54.139  1.00  0.00           N  
ATOM    798  CA  MET A  83      61.504  76.387  53.292  1.00  0.00           C  
ATOM    799  C   MET A  83      61.578  74.865  53.151  1.00  0.00           C  
ATOM    800  O   MET A  83      62.442  74.284  52.497  1.00  0.00           O  
ATOM    801  CB  MET A  83      61.772  77.228  52.042  1.00  0.00           C  
ATOM    802  CG  MET A  83      60.485  77.553  51.281  1.00  0.00           C  
ATOM    803  SD  MET A  83      59.819  76.092  50.403  1.00  0.00           S  
ATOM    804  CE  MET A  83      61.102  75.844  49.193  1.00  0.00           C  
ATOM    805  H   MET A  83      63.512  76.954  53.678  1.00  0.00           H  
ATOM    806  N   ASN A  84      60.532  74.168  53.586  1.00  0.00           N  
ATOM    807  CA  ASN A  84      60.452  72.707  53.439  1.00  0.00           C  
ATOM    808  C   ASN A  84      60.123  72.231  52.023  1.00  0.00           C  
ATOM    809  O   ASN A  84      59.514  72.927  51.211  1.00  0.00           O  
ATOM    810  CB  ASN A  84      59.413  72.076  54.368  1.00  0.00           C  
ATOM    811  CG  ASN A  84      59.925  71.929  55.802  1.00  0.00           C  
ATOM    812  ND2 ASN A  84      59.769  73.009  56.562  1.00  0.00           N  
ATOM    813  OD1 ASN A  84      60.567  70.957  56.199  1.00  0.00           O  
ATOM    814  H   ASN A  84      59.789  74.574  54.117  1.00  0.00           H  
ATOM    815 1HD2 ASN A  84      59.248  73.814  56.276  1.00  0.00           H  
ATOM    816 2HD2 ASN A  84      60.385  73.099  57.344  1.00  0.00           H  
ATOM    817  N   SER A  85      60.386  70.952  51.771  1.00  0.00           N  
ATOM    818  CA  SER A  85      60.657  70.263  50.501  1.00  0.00           C  
ATOM    819  C   SER A  85      60.571  70.989  49.157  1.00  0.00           C  
ATOM    820  O   SER A  85      59.489  71.396  48.737  1.00  0.00           O  
ATOM    821  CB  SER A  85      59.809  68.989  50.499  1.00  0.00           C  
ATOM    822  OG  SER A  85      60.607  68.111  51.296  1.00  0.00           O  
ATOM    823  H   SER A  85      60.304  70.305  52.528  1.00  0.00           H  
ATOM    824  HG  SER A  85      61.488  67.994  50.839  1.00  0.00           H  
ATOM    825  N   LEU A  86      61.668  71.020  48.406  1.00  0.00           N  
ATOM    826  CA  LEU A  86      61.665  71.541  47.031  1.00  0.00           C  
ATOM    827  C   LEU A  86      60.948  70.608  46.053  1.00  0.00           C  
ATOM    828  O   LEU A  86      61.094  69.387  46.032  1.00  0.00           O  
ATOM    829  CB  LEU A  86      63.139  71.661  46.640  1.00  0.00           C  
ATOM    830  CG  LEU A  86      63.728  72.889  47.338  1.00  0.00           C  
ATOM    831  CD1 LEU A  86      65.100  72.740  48.000  1.00  0.00           C  
ATOM    832  CD2 LEU A  86      63.612  74.040  46.338  1.00  0.00           C  
ATOM    833  H   LEU A  86      62.598  70.895  48.754  1.00  0.00           H  
ATOM    834  N   ARG A  87      60.205  71.302  45.195  1.00  0.00           N  
ATOM    835  CA  ARG A  87      59.589  70.657  44.027  1.00  0.00           C  
ATOM    836  C   ARG A  87      60.174  71.118  42.691  1.00  0.00           C  
ATOM    837  O   ARG A  87      60.731  72.215  42.677  1.00  0.00           O  
ATOM    838  CB  ARG A  87      58.069  70.674  44.208  1.00  0.00           C  
ATOM    839  CG  ARG A  87      57.630  69.914  45.461  1.00  0.00           C  
ATOM    840  CD  ARG A  87      56.109  70.028  45.585  1.00  0.00           C  
ATOM    841  NE  ARG A  87      55.589  69.398  46.807  1.00  0.00           N  
ATOM    842  CZ  ARG A  87      54.352  69.683  47.236  1.00  0.00           C  
ATOM    843  NH1 ARG A  87      53.597  70.756  46.962  1.00  0.00           N1+
ATOM    844  NH2 ARG A  87      53.821  68.912  48.195  1.00  0.00           N  
ATOM    845  H   ARG A  87      59.956  72.263  45.318  1.00  0.00           H  
ATOM    846  HE  ARG A  87      56.246  69.132  47.514  1.00  0.00           H  
ATOM    847 1HH1 ARG A  87      53.853  71.556  46.421  1.00  0.00           H  
ATOM    848 2HH1 ARG A  87      52.631  70.744  47.219  1.00  0.00           H  
ATOM    849 1HH2 ARG A  87      54.345  68.137  48.549  1.00  0.00           H  
ATOM    850 2HH2 ARG A  87      52.841  68.849  48.383  1.00  0.00           H  
ATOM    851  N   ALA A  88      59.767  70.467  41.605  1.00  0.00           N  
ATOM    852  CA  ALA A  88      59.887  70.927  40.214  1.00  0.00           C  
ATOM    853  C   ALA A  88      59.489  72.373  39.912  1.00  0.00           C  
ATOM    854  O   ALA A  88      59.981  72.933  38.933  1.00  0.00           O  
ATOM    855  CB  ALA A  88      59.167  69.999  39.235  1.00  0.00           C  
ATOM    856  H   ALA A  88      59.353  69.559  41.664  1.00  0.00           H  
ATOM    857  N   GLU A  89      58.458  72.798  40.636  1.00  0.00           N  
ATOM    858  CA  GLU A  89      57.902  74.156  40.724  1.00  0.00           C  
ATOM    859  C   GLU A  89      58.617  75.293  41.457  1.00  0.00           C  
ATOM    860  O   GLU A  89      58.123  76.405  41.274  1.00  0.00           O  
ATOM    861  CB  GLU A  89      56.547  73.997  41.415  1.00  0.00           C  
ATOM    862  CG  GLU A  89      55.403  73.474  40.543  1.00  0.00           C  
ATOM    863  CD  GLU A  89      55.214  71.956  40.590  1.00  0.00           C  
ATOM    864  OE1 GLU A  89      56.133  71.109  40.572  1.00  0.00           O  
ATOM    865  OE2 GLU A  89      54.000  71.664  40.633  1.00  0.00           O1-
ATOM    866  H   GLU A  89      57.722  72.140  40.794  1.00  0.00           H  
ATOM    867  N   ASP A  90      59.699  74.991  42.167  1.00  0.00           N  
ATOM    868  CA  ASP A  90      60.374  75.931  43.075  1.00  0.00           C  
ATOM    869  C   ASP A  90      61.388  76.886  42.441  1.00  0.00           C  
ATOM    870  O   ASP A  90      62.179  77.479  43.173  1.00  0.00           O  
ATOM    871  CB  ASP A  90      60.970  75.200  44.279  1.00  0.00           C  
ATOM    872  CG  ASP A  90      59.927  74.973  45.375  1.00  0.00           C  
ATOM    873  OD1 ASP A  90      59.828  75.830  46.280  1.00  0.00           O  
ATOM    874  OD2 ASP A  90      59.110  74.058  45.133  1.00  0.00           O1-
ATOM    875  H   ASP A  90      59.903  74.043  42.410  1.00  0.00           H  
ATOM    876  N   THR A  91      60.959  77.499  41.341  1.00  0.00           N  
ATOM    877  CA  THR A  91      61.742  78.592  40.748  1.00  0.00           C  
ATOM    878  C   THR A  91      61.312  79.945  41.320  1.00  0.00           C  
ATOM    879  O   THR A  91      60.181  80.372  41.092  1.00  0.00           O  
ATOM    880  CB  THR A  91      61.594  78.809  39.241  1.00  0.00           C  
ATOM    881  CG2 THR A  91      62.866  79.525  38.782  1.00  0.00           C  
ATOM    882  OG1 THR A  91      61.398  77.497  38.705  1.00  0.00           O  
ATOM    883  H   THR A  91      60.015  77.383  41.030  1.00  0.00           H  
ATOM    884  HG1 THR A  91      62.203  76.916  38.824  1.00  0.00           H  
ATOM    885  N   ALA A  92      62.297  80.580  41.949  1.00  0.00           N  
ATOM    886  CA  ALA A  92      62.032  81.742  42.809  1.00  0.00           C  
ATOM    887  C   ALA A  92      63.263  82.549  43.225  1.00  0.00           C  
ATOM    888  O   ALA A  92      64.406  82.120  43.075  1.00  0.00           O  
ATOM    889  CB  ALA A  92      61.370  81.362  44.136  1.00  0.00           C  
ATOM    890  H   ALA A  92      63.152  80.074  42.065  1.00  0.00           H  
ATOM    891  N   VAL A  93      62.957  83.806  43.536  1.00  0.00           N  
ATOM    892  CA  VAL A  93      63.945  84.725  44.120  1.00  0.00           C  
ATOM    893  C   VAL A  93      63.498  85.011  45.555  1.00  0.00           C  
ATOM    894  O   VAL A  93      62.338  85.354  45.775  1.00  0.00           O  
ATOM    895  CB  VAL A  93      64.103  85.873  43.121  1.00  0.00           C  
ATOM    896  CG1 VAL A  93      65.062  86.880  43.758  1.00  0.00           C  
ATOM    897  CG2 VAL A  93      64.627  85.468  41.741  1.00  0.00           C  
ATOM    898  H   VAL A  93      62.066  84.229  43.369  1.00  0.00           H  
ATOM    899  N   TYR A  94      64.443  85.023  46.491  1.00  0.00           N  
ATOM    900  CA  TYR A  94      64.198  85.357  47.901  1.00  0.00           C  
ATOM    901  C   TYR A  94      64.946  86.580  48.436  1.00  0.00           C  
ATOM    902  O   TYR A  94      66.142  86.774  48.225  1.00  0.00           O  
ATOM    903  CB  TYR A  94      64.511  84.138  48.771  1.00  0.00           C  
ATOM    904  CG  TYR A  94      63.572  82.974  48.450  1.00  0.00           C  
ATOM    905  CD1 TYR A  94      63.656  82.059  47.407  1.00  0.00           C  
ATOM    906  CD2 TYR A  94      62.648  82.707  49.453  1.00  0.00           C  
ATOM    907  CE1 TYR A  94      62.717  81.043  47.270  1.00  0.00           C  
ATOM    908  CE2 TYR A  94      61.743  81.659  49.324  1.00  0.00           C  
ATOM    909  CZ  TYR A  94      61.733  80.809  48.224  1.00  0.00           C  
ATOM    910  OH  TYR A  94      60.656  80.053  47.878  1.00  0.00           O  
ATOM    911  H   TYR A  94      65.342  84.690  46.208  1.00  0.00           H  
ATOM    912  HD1 TYR A  94      64.465  82.126  46.680  1.00  0.00           H  
ATOM    913  HD2 TYR A  94      62.735  83.131  50.453  1.00  0.00           H  
ATOM    914  HE1 TYR A  94      62.787  80.341  46.439  1.00  0.00           H  
ATOM    915  HE2 TYR A  94      61.178  81.355  50.204  1.00  0.00           H  
ATOM    916  HH  TYR A  94      60.968  79.447  47.146  1.00  0.00           H  
ATOM    917  N   TYR A  95      64.235  87.308  49.292  1.00  0.00           N  
ATOM    918  CA  TYR A  95      64.754  88.488  49.999  1.00  0.00           C  
ATOM    919  C   TYR A  95      64.465  88.743  51.480  1.00  0.00           C  
ATOM    920  O   TYR A  95      63.419  88.352  51.997  1.00  0.00           O  
ATOM    921  CB  TYR A  95      64.054  89.738  49.461  1.00  0.00           C  
ATOM    922  CG  TYR A  95      64.258  89.910  47.954  1.00  0.00           C  
ATOM    923  CD1 TYR A  95      65.165  90.850  47.479  1.00  0.00           C  
ATOM    924  CD2 TYR A  95      63.278  89.326  47.160  1.00  0.00           C  
ATOM    925  CE1 TYR A  95      65.049  91.329  46.179  1.00  0.00           C  
ATOM    926  CE2 TYR A  95      63.131  89.814  45.867  1.00  0.00           C  
ATOM    927  CZ  TYR A  95      64.028  90.776  45.416  1.00  0.00           C  
ATOM    928  OH  TYR A  95      63.935  91.225  44.135  1.00  0.00           O  
ATOM    929  H   TYR A  95      63.347  86.995  49.629  1.00  0.00           H  
ATOM    930  HD1 TYR A  95      66.078  91.007  48.052  1.00  0.00           H  
ATOM    931  HD2 TYR A  95      62.589  88.593  47.580  1.00  0.00           H  
ATOM    932  HE1 TYR A  95      65.626  92.249  46.080  1.00  0.00           H  
ATOM    933  HE2 TYR A  95      62.145  89.662  45.428  1.00  0.00           H  
ATOM    934  HH  TYR A  95      63.169  90.804  43.649  1.00  0.00           H  
ATOM    935  N   CYS A  96      65.473  89.179  52.229  1.00  0.00           N  
ATOM    936  CA  CYS A  96      65.352  89.680  53.606  1.00  0.00           C  
ATOM    937  C   CYS A  96      65.029  91.173  53.511  1.00  0.00           C  
ATOM    938  O   CYS A  96      65.549  91.889  52.656  1.00  0.00           O  
ATOM    939  CB  CYS A  96      66.678  89.584  54.363  1.00  0.00           C  
ATOM    940  SG  CYS A  96      67.397  87.901  54.401  1.00  0.00           S  
ATOM    941  H   CYS A  96      66.379  89.282  51.818  1.00  0.00           H  
ATOM    942  N   ALA A  97      64.047  91.559  54.320  1.00  0.00           N  
ATOM    943  CA  ALA A  97      63.685  92.982  54.251  1.00  0.00           C  
ATOM    944  C   ALA A  97      63.541  93.634  55.628  1.00  0.00           C  
ATOM    945  O   ALA A  97      63.189  93.005  56.625  1.00  0.00           O  
ATOM    946  CB  ALA A  97      62.328  92.946  53.546  1.00  0.00           C  
ATOM    947  H   ALA A  97      63.537  90.962  54.941  1.00  0.00           H  
ATOM    948  N   ARG A  98      63.811  94.935  55.688  1.00  0.00           N  
ATOM    949  CA  ARG A  98      63.824  95.728  56.926  1.00  0.00           C  
ATOM    950  C   ARG A  98      62.481  96.443  57.090  1.00  0.00           C  
ATOM    951  O   ARG A  98      61.917  97.082  56.204  1.00  0.00           O  
ATOM    952  CB  ARG A  98      64.840  96.866  56.805  1.00  0.00           C  
ATOM    953  CG  ARG A  98      66.314  96.519  57.022  1.00  0.00           C  
ATOM    954  CD  ARG A  98      67.326  97.371  56.253  1.00  0.00           C  
ATOM    955  NE  ARG A  98      67.288  98.792  56.625  1.00  0.00           N  
ATOM    956  CZ  ARG A  98      68.276  99.615  57.006  1.00  0.00           C  
ATOM    957  NH1 ARG A  98      69.465  99.018  57.161  1.00  0.00           N1+
ATOM    958  NH2 ARG A  98      68.165 100.940  57.175  1.00  0.00           N  
ATOM    959  H   ARG A  98      63.724  95.484  54.857  1.00  0.00           H  
ATOM    960  HE  ARG A  98      66.412  99.274  56.605  1.00  0.00           H  
ATOM    961 1HH1 ARG A  98      69.583  98.055  56.920  1.00  0.00           H  
ATOM    962 2HH1 ARG A  98      70.220  99.362  57.720  1.00  0.00           H  
ATOM    963 1HH2 ARG A  98      67.347 101.446  56.904  1.00  0.00           H  
ATOM    964 2HH2 ARG A  98      68.888 101.394  57.696  1.00  0.00           H  
ATOM    965  N   ASP A  99      61.857  96.165  58.231  1.00  0.00           N  
ATOM    966  CA  ASP A  99      60.583  96.788  58.620  1.00  0.00           C  
ATOM    967  C   ASP A  99      60.721  98.291  58.869  1.00  0.00           C  
ATOM    968  O   ASP A  99      61.758  98.795  59.299  1.00  0.00           O  
ATOM    969  CB  ASP A  99      60.302  96.110  59.963  1.00  0.00           C  
ATOM    970  CG  ASP A  99      58.960  96.541  60.557  1.00  0.00           C  
ATOM    971  OD1 ASP A  99      59.058  97.421  61.439  1.00  0.00           O  
ATOM    972  OD2 ASP A  99      57.870  96.139  60.095  1.00  0.00           O1-
ATOM    973  H   ASP A  99      62.204  95.437  58.823  1.00  0.00           H  
ATOM    974  N   ARG A 100      59.596  98.952  58.608  1.00  0.00           N  
ATOM    975  CA  ARG A 100      59.266 100.347  58.933  1.00  0.00           C  
ATOM    976  C   ARG A 100      57.784 100.430  59.302  1.00  0.00           C  
ATOM    977  O   ARG A 100      57.056 101.388  59.045  1.00  0.00           O  
ATOM    978  CB  ARG A 100      59.680 101.215  57.742  1.00  0.00           C  
ATOM    979  CG  ARG A 100      59.920 102.622  58.294  1.00  0.00           C  
ATOM    980  CD  ARG A 100      60.134 103.621  57.156  1.00  0.00           C  
ATOM    981  NE  ARG A 100      59.856 104.974  57.659  1.00  0.00           N  
ATOM    982  CZ  ARG A 100      60.434 106.085  57.184  1.00  0.00           C  
ATOM    983  NH1 ARG A 100      61.389 106.140  56.246  1.00  0.00           N1+
ATOM    984  NH2 ARG A 100      59.665 107.180  57.259  1.00  0.00           N  
ATOM    985  H   ARG A 100      58.885  98.481  58.087  1.00  0.00           H  
ATOM    986  HE  ARG A 100      59.205 105.067  58.412  1.00  0.00           H  
ATOM    987 1HH1 ARG A 100      61.647 105.259  55.849  1.00  0.00           H  
ATOM    988 2HH1 ARG A 100      61.690 106.958  55.754  1.00  0.00           H  
ATOM    989 1HH2 ARG A 100      58.736 107.119  57.625  1.00  0.00           H  
ATOM    990 2HH2 ARG A 100      59.983 108.004  56.790  1.00  0.00           H  
ATOM    991  N   SER A 101      57.422  99.522  60.204  1.00  0.00           N  
ATOM    992  CA  SER A 101      56.116  99.244  60.820  1.00  0.00           C  
ATOM    993  C   SER A 101      55.018  98.966  59.791  1.00  0.00           C  
ATOM    994  O   SER A 101      54.400  99.824  59.164  1.00  0.00           O  
ATOM    995  CB  SER A 101      55.607 100.255  61.850  1.00  0.00           C  
ATOM    996  OG  SER A 101      54.545  99.634  62.578  1.00  0.00           O  
ATOM    997  H   SER A 101      58.181  98.985  60.571  1.00  0.00           H  
ATOM    998  HG  SER A 101      54.877  98.767  62.950  1.00  0.00           H  
ATOM    999  N   TYR A 102      55.288  97.730  59.379  1.00  0.00           N  
ATOM   1000  CA  TYR A 102      54.647  97.090  58.222  1.00  0.00           C  
ATOM   1001  C   TYR A 102      54.750  97.629  56.793  1.00  0.00           C  
ATOM   1002  O   TYR A 102      54.585  96.895  55.820  1.00  0.00           O  
ATOM   1003  CB  TYR A 102      53.179  96.699  58.407  1.00  0.00           C  
ATOM   1004  CG  TYR A 102      53.143  95.576  59.445  1.00  0.00           C  
ATOM   1005  CD1 TYR A 102      52.931  95.831  60.795  1.00  0.00           C  
ATOM   1006  CD2 TYR A 102      53.310  94.262  59.022  1.00  0.00           C  
ATOM   1007  CE1 TYR A 102      52.870  94.858  61.786  1.00  0.00           C  
ATOM   1008  CE2 TYR A 102      53.345  93.273  59.998  1.00  0.00           C  
ATOM   1009  CZ  TYR A 102      53.125  93.567  61.339  1.00  0.00           C  
ATOM   1010  OH  TYR A 102      53.295  92.585  62.264  1.00  0.00           O  
ATOM   1011  H   TYR A 102      56.000  97.219  59.861  1.00  0.00           H  
ATOM   1012  HD1 TYR A 102      52.811  96.873  61.092  1.00  0.00           H  
ATOM   1013  HD2 TYR A 102      53.267  94.046  57.955  1.00  0.00           H  
ATOM   1014  HE1 TYR A 102      52.551  94.993  62.819  1.00  0.00           H  
ATOM   1015  HE2 TYR A 102      53.474  92.219  59.755  1.00  0.00           H  
ATOM   1016  HH  TYR A 102      53.811  93.039  62.990  1.00  0.00           H  
ATOM   1017  N   TYR A 103      55.191  98.882  56.741  1.00  0.00           N  
ATOM   1018  CA  TYR A 103      55.926  99.320  55.545  1.00  0.00           C  
ATOM   1019  C   TYR A 103      57.368  98.807  55.546  1.00  0.00           C  
ATOM   1020  O   TYR A 103      57.906  98.466  56.598  1.00  0.00           O  
ATOM   1021  CB  TYR A 103      55.841 100.846  55.492  1.00  0.00           C  
ATOM   1022  CG  TYR A 103      54.456 101.494  55.423  1.00  0.00           C  
ATOM   1023  CD1 TYR A 103      54.168 102.493  56.345  1.00  0.00           C  
ATOM   1024  CD2 TYR A 103      53.531 101.181  54.434  1.00  0.00           C  
ATOM   1025  CE1 TYR A 103      52.989 103.230  56.319  1.00  0.00           C  
ATOM   1026  CE2 TYR A 103      52.318 101.860  54.441  1.00  0.00           C  
ATOM   1027  CZ  TYR A 103      52.051 102.869  55.359  1.00  0.00           C  
ATOM   1028  OH  TYR A 103      50.888 103.560  55.216  1.00  0.00           O  
ATOM   1029  H   TYR A 103      54.989  99.556  57.452  1.00  0.00           H  
ATOM   1030  HD1 TYR A 103      54.982 102.746  57.024  1.00  0.00           H  
ATOM   1031  HD2 TYR A 103      53.637 100.357  53.729  1.00  0.00           H  
ATOM   1032  HE1 TYR A 103      52.962 104.203  56.810  1.00  0.00           H  
ATOM   1033  HE2 TYR A 103      51.658 101.751  53.580  1.00  0.00           H  
ATOM   1034  HH  TYR A 103      50.566 103.274  54.313  1.00  0.00           H  
ATOM   1035  N   LEU A 104      58.000  98.732  54.378  1.00  0.00           N  
ATOM   1036  CA  LEU A 104      59.362  98.217  54.177  1.00  0.00           C  
ATOM   1037  C   LEU A 104      60.422  99.202  53.677  1.00  0.00           C  
ATOM   1038  O   LEU A 104      60.218  99.988  52.753  1.00  0.00           O  
ATOM   1039  CB  LEU A 104      59.268  97.095  53.141  1.00  0.00           C  
ATOM   1040  CG  LEU A 104      58.456  95.854  53.514  1.00  0.00           C  
ATOM   1041  CD1 LEU A 104      58.363  94.801  52.408  1.00  0.00           C  
ATOM   1042  CD2 LEU A 104      58.992  95.249  54.813  1.00  0.00           C  
ATOM   1043  H   LEU A 104      57.712  99.256  53.576  1.00  0.00           H  
ATOM   1044  N   ASP A 105      61.468  99.203  54.498  1.00  0.00           N  
ATOM   1045  CA  ASP A 105      62.641 100.086  54.426  1.00  0.00           C  
ATOM   1046  C   ASP A 105      63.538  99.562  53.302  1.00  0.00           C  
ATOM   1047  O   ASP A 105      63.127  99.352  52.162  1.00  0.00           O  
ATOM   1048  CB  ASP A 105      63.279 100.121  55.816  1.00  0.00           C  
ATOM   1049  CG  ASP A 105      64.233 101.294  56.051  1.00  0.00           C  
ATOM   1050  OD1 ASP A 105      65.442 101.079  55.819  1.00  0.00           O  
ATOM   1051  OD2 ASP A 105      63.782 102.362  56.519  1.00  0.00           O1-
ATOM   1052  H   ASP A 105      61.558  98.513  55.217  1.00  0.00           H  
ATOM   1053  N   TYR A 106      64.819  99.416  53.630  1.00  0.00           N  
ATOM   1054  CA  TYR A 106      65.839  98.904  52.703  1.00  0.00           C  
ATOM   1055  C   TYR A 106      65.992  97.382  52.699  1.00  0.00           C  
ATOM   1056  O   TYR A 106      65.612  96.664  53.623  1.00  0.00           O  
ATOM   1057  CB  TYR A 106      67.190  99.593  52.902  1.00  0.00           C  
ATOM   1058  CG  TYR A 106      67.063 101.047  52.444  1.00  0.00           C  
ATOM   1059  CD1 TYR A 106      67.068 102.052  53.405  1.00  0.00           C  
ATOM   1060  CD2 TYR A 106      66.721 101.378  51.138  1.00  0.00           C  
ATOM   1061  CE1 TYR A 106      66.663 103.342  53.085  1.00  0.00           C  
ATOM   1062  CE2 TYR A 106      66.377 102.679  50.791  1.00  0.00           C  
ATOM   1063  CZ  TYR A 106      66.249 103.636  51.791  1.00  0.00           C  
ATOM   1064  OH  TYR A 106      65.370 104.668  51.685  1.00  0.00           O  
ATOM   1065  H   TYR A 106      65.170  99.816  54.476  1.00  0.00           H  
ATOM   1066  HD1 TYR A 106      67.572 101.936  54.364  1.00  0.00           H  
ATOM   1067  HD2 TYR A 106      66.565 100.670  50.324  1.00  0.00           H  
ATOM   1068  HE1 TYR A 106      67.026 104.133  53.742  1.00  0.00           H  
ATOM   1069  HE2 TYR A 106      66.362 102.853  49.715  1.00  0.00           H  
ATOM   1070  HH  TYR A 106      65.197 105.004  52.611  1.00  0.00           H  
ATOM   1071  N   TRP A 107      66.427  96.870  51.551  1.00  0.00           N  
ATOM   1072  CA  TRP A 107      66.356  95.442  51.206  1.00  0.00           C  
ATOM   1073  C   TRP A 107      67.647  94.622  51.192  1.00  0.00           C  
ATOM   1074  O   TRP A 107      68.776  95.109  51.235  1.00  0.00           O  
ATOM   1075  CB  TRP A 107      65.687  95.411  49.830  1.00  0.00           C  
ATOM   1076  CG  TRP A 107      64.217  95.830  49.766  1.00  0.00           C  
ATOM   1077  CD1 TRP A 107      63.666  96.996  50.093  1.00  0.00           C  
ATOM   1078  CD2 TRP A 107      63.171  94.996  49.389  1.00  0.00           C  
ATOM   1079  CE2 TRP A 107      61.998  95.718  49.572  1.00  0.00           C  
ATOM   1080  CE3 TRP A 107      63.184  93.832  48.629  1.00  0.00           C  
ATOM   1081  NE1 TRP A 107      62.339  96.915  50.041  1.00  0.00           N  
ATOM   1082  CZ2 TRP A 107      60.832  95.330  48.921  1.00  0.00           C  
ATOM   1083  CZ3 TRP A 107      62.022  93.405  47.996  1.00  0.00           C  
ATOM   1084  CH2 TRP A 107      60.871  94.165  48.164  1.00  0.00           C  
ATOM   1085  H   TRP A 107      66.751  97.477  50.825  1.00  0.00           H  
ATOM   1086  HD1 TRP A 107      64.186  97.930  50.306  1.00  0.00           H  
ATOM   1087  HE1 TRP A 107      61.749  97.721  50.056  1.00  0.00           H  
ATOM   1088  HE3 TRP A 107      64.037  93.153  48.651  1.00  0.00           H  
ATOM   1089  HZ2 TRP A 107      60.089  96.120  48.813  1.00  0.00           H  
ATOM   1090  HZ3 TRP A 107      62.051  92.524  47.356  1.00  0.00           H  
ATOM   1091  HH2 TRP A 107      59.941  93.893  47.665  1.00  0.00           H  
ATOM   1092  N   GLY A 108      67.330  93.332  51.124  1.00  0.00           N  
ATOM   1093  CA  GLY A 108      68.329  92.274  50.915  1.00  0.00           C  
ATOM   1094  C   GLY A 108      68.847  91.931  49.517  1.00  0.00           C  
ATOM   1095  O   GLY A 108      68.685  92.720  48.587  1.00  0.00           O  
ATOM   1096  H   GLY A 108      66.379  93.053  50.991  1.00  0.00           H  
ATOM   1097  N   GLN A 109      69.263  90.685  49.314  1.00  0.00           N  
ATOM   1098  CA  GLN A 109      69.822  90.292  48.013  1.00  0.00           C  
ATOM   1099  C   GLN A 109      68.821  89.557  47.118  1.00  0.00           C  
ATOM   1100  O   GLN A 109      67.759  89.211  47.632  1.00  0.00           O  
ATOM   1101  CB  GLN A 109      71.185  89.625  48.208  1.00  0.00           C  
ATOM   1102  CG  GLN A 109      72.235  90.650  48.640  1.00  0.00           C  
ATOM   1103  CD  GLN A 109      73.670  90.131  48.750  1.00  0.00           C  
ATOM   1104  NE2 GLN A 109      74.531  90.995  49.282  1.00  0.00           N  
ATOM   1105  OE1 GLN A 109      74.009  89.019  48.349  1.00  0.00           O  
ATOM   1106  H   GLN A 109      68.785  89.958  49.808  1.00  0.00           H  
ATOM   1107 1HE2 GLN A 109      74.122  91.891  49.457  1.00  0.00           H  
ATOM   1108 2HE2 GLN A 109      75.463  90.736  49.534  1.00  0.00           H  
ATOM   1109  N   GLY A 110      69.167  89.469  45.837  1.00  0.00           N  
ATOM   1110  CA  GLY A 110      68.475  88.619  44.858  1.00  0.00           C  
ATOM   1111  C   GLY A 110      68.991  87.180  44.787  1.00  0.00           C  
ATOM   1112  O   GLY A 110      69.555  86.799  43.763  1.00  0.00           O  
ATOM   1113  H   GLY A 110      69.791  90.138  45.433  1.00  0.00           H  
ATOM   1114  N   THR A 111      68.856  86.508  45.927  1.00  0.00           N  
ATOM   1115  CA  THR A 111      69.098  85.061  46.017  1.00  0.00           C  
ATOM   1116  C   THR A 111      68.186  84.164  45.178  1.00  0.00           C  
ATOM   1117  O   THR A 111      66.963  84.213  45.302  1.00  0.00           O  
ATOM   1118  CB  THR A 111      68.975  84.400  47.392  1.00  0.00           C  
ATOM   1119  CG2 THR A 111      69.398  82.933  47.308  1.00  0.00           C  
ATOM   1120  OG1 THR A 111      69.724  85.109  48.383  1.00  0.00           O  
ATOM   1121  H   THR A 111      68.283  86.889  46.652  1.00  0.00           H  
ATOM   1122  HG1 THR A 111      70.683  85.079  48.100  1.00  0.00           H  
ATOM   1123  N   LEU A 112      68.704  83.780  44.014  1.00  0.00           N  
ATOM   1124  CA  LEU A 112      68.103  82.820  43.078  1.00  0.00           C  
ATOM   1125  C   LEU A 112      68.088  81.364  43.549  1.00  0.00           C  
ATOM   1126  O   LEU A 112      69.081  80.903  44.109  1.00  0.00           O  
ATOM   1127  CB  LEU A 112      68.793  83.038  41.730  1.00  0.00           C  
ATOM   1128  CG  LEU A 112      67.996  83.866  40.721  1.00  0.00           C  
ATOM   1129  CD1 LEU A 112      68.532  85.299  40.703  1.00  0.00           C  
ATOM   1130  CD2 LEU A 112      68.081  83.152  39.370  1.00  0.00           C  
ATOM   1131  H   LEU A 112      69.542  84.196  43.658  1.00  0.00           H  
ATOM   1132  N   VAL A 113      66.878  80.817  43.476  1.00  0.00           N  
ATOM   1133  CA  VAL A 113      66.672  79.389  43.757  1.00  0.00           C  
ATOM   1134  C   VAL A 113      65.976  78.736  42.561  1.00  0.00           C  
ATOM   1135  O   VAL A 113      64.878  79.178  42.227  1.00  0.00           O  
ATOM   1136  CB  VAL A 113      65.881  79.245  45.059  1.00  0.00           C  
ATOM   1137  CG1 VAL A 113      65.595  77.762  45.301  1.00  0.00           C  
ATOM   1138  CG2 VAL A 113      66.627  79.789  46.279  1.00  0.00           C  
ATOM   1139  H   VAL A 113      66.057  81.245  43.095  1.00  0.00           H  
ATOM   1140  N   THR A 114      66.637  77.751  41.960  1.00  0.00           N  
ATOM   1141  CA  THR A 114      66.174  77.158  40.696  1.00  0.00           C  
ATOM   1142  C   THR A 114      66.399  75.645  40.727  1.00  0.00           C  
ATOM   1143  O   THR A 114      67.532  75.192  40.882  1.00  0.00           O  
ATOM   1144  CB  THR A 114      66.945  77.741  39.510  1.00  0.00           C  
ATOM   1145  CG2 THR A 114      68.475  77.733  39.460  1.00  0.00           C  
ATOM   1146  OG1 THR A 114      66.408  77.283  38.267  1.00  0.00           O  
ATOM   1147  H   THR A 114      67.610  77.671  42.179  1.00  0.00           H  
ATOM   1148  HG1 THR A 114      66.815  77.799  37.513  1.00  0.00           H  
ATOM   1149  N   VAL A 115      65.278  74.930  40.709  1.00  0.00           N  
ATOM   1150  CA  VAL A 115      65.248  73.483  40.967  1.00  0.00           C  
ATOM   1151  C   VAL A 115      65.600  72.549  39.807  1.00  0.00           C  
ATOM   1152  O   VAL A 115      65.116  72.641  38.680  1.00  0.00           O  
ATOM   1153  CB  VAL A 115      63.903  73.219  41.647  1.00  0.00           C  
ATOM   1154  CG1 VAL A 115      62.767  73.663  40.723  1.00  0.00           C  
ATOM   1155  CG2 VAL A 115      63.824  71.749  42.062  1.00  0.00           C  
ATOM   1156  H   VAL A 115      64.417  75.368  40.450  1.00  0.00           H  
ATOM   1157  N   SER A 116      66.491  71.607  40.104  1.00  0.00           N  
ATOM   1158  CA  SER A 116      67.104  70.624  39.199  1.00  0.00           C  
ATOM   1159  C   SER A 116      66.129  69.637  38.554  1.00  0.00           C  
ATOM   1160  O   SER A 116      65.580  68.741  39.193  1.00  0.00           O  
ATOM   1161  CB  SER A 116      68.163  69.765  39.894  1.00  0.00           C  
ATOM   1162  OG  SER A 116      68.881  68.841  39.071  1.00  0.00           O  
ATOM   1163  H   SER A 116      66.863  71.583  41.032  1.00  0.00           H  
ATOM   1164  HG  SER A 116      69.674  69.262  38.631  1.00  0.00           H  
ATOM   1165  N   SER A 117      65.503  70.123  37.486  1.00  0.00           N  
ATOM   1166  CA  SER A 117      64.580  69.455  36.557  1.00  0.00           C  
ATOM   1167  C   SER A 117      64.162  70.428  35.453  1.00  0.00           C  
ATOM   1168  CB  SER A 117      63.227  69.071  37.160  1.00  0.00           C  
ATOM   1169  OG  SER A 117      63.305  67.901  37.979  1.00  0.00           O  
ATOM   1170  O1  SER A 117      63.903  69.874  34.363  1.00  0.00           O  
ATOM   1171  O2  SER A 117      64.210  71.629  35.795  1.00  0.00           O  
ATOM   1172  H   SER A 117      65.400  71.117  37.451  1.00  0.00           H  
ATOM   1173  HG  SER A 117      64.170  68.018  38.467  1.00  0.00           H  
TER   
ATOM   1174  N   SER B 132      41.689  89.948  54.151  1.00  0.00           N  
ATOM   1175  CA  SER B 132      42.063  89.309  52.881  1.00  0.00           C  
ATOM   1176  C   SER B 132      42.871  90.195  51.931  1.00  0.00           C  
ATOM   1177  O   SER B 132      43.086  91.388  52.140  1.00  0.00           O  
ATOM   1178  CB  SER B 132      40.845  88.812  52.098  1.00  0.00           C  
ATOM   1179  OG  SER B 132      39.902  89.837  51.776  1.00  0.00           O  
ATOM   1180  HG  SER B 132      39.181  89.483  51.180  1.00  0.00           H  
ATOM   1181  H1  SER B 132      41.076  90.723  54.000  1.00  0.00           H  
ATOM   1182  H2  SER B 132      41.241  89.188  54.623  1.00  0.00           H  
ATOM   1183  H3  SER B 132      42.505  90.230  54.656  1.00  0.00           H  
ATOM   1184  N   GLU B 133      43.432  89.514  50.936  1.00  0.00           N  
ATOM   1185  CA  GLU B 133      44.445  90.029  50.004  1.00  0.00           C  
ATOM   1186  C   GLU B 133      43.818  91.139  49.158  1.00  0.00           C  
ATOM   1187  O   GLU B 133      42.799  91.021  48.479  1.00  0.00           O  
ATOM   1188  CB  GLU B 133      45.043  89.048  48.993  1.00  0.00           C  
ATOM   1189  CG  GLU B 133      45.629  87.733  49.511  1.00  0.00           C  
ATOM   1190  CD  GLU B 133      44.442  86.825  49.840  1.00  0.00           C  
ATOM   1191  OE1 GLU B 133      43.849  86.313  48.866  1.00  0.00           O  
ATOM   1192  OE2 GLU B 133      43.954  86.778  50.989  1.00  0.00           O1-
ATOM   1193  H   GLU B 133      43.191  88.548  50.839  1.00  0.00           H  
ATOM   1194  N   THR B 134      44.073  92.327  49.698  1.00  0.00           N  
ATOM   1195  CA  THR B 134      43.713  93.637  49.137  1.00  0.00           C  
ATOM   1196  C   THR B 134      44.444  93.921  47.824  1.00  0.00           C  
ATOM   1197  O   THR B 134      45.664  94.070  47.886  1.00  0.00           O  
ATOM   1198  CB  THR B 134      44.031  94.800  50.078  1.00  0.00           C  
ATOM   1199  CG2 THR B 134      43.170  95.997  49.667  1.00  0.00           C  
ATOM   1200  OG1 THR B 134      43.463  94.570  51.370  1.00  0.00           O  
ATOM   1201  H   THR B 134      44.480  92.476  50.600  1.00  0.00           H  
ATOM   1202  HG1 THR B 134      42.558  94.161  51.255  1.00  0.00           H  
ATOM   1203  N   THR B 135      43.832  93.502  46.720  1.00  0.00           N  
ATOM   1204  CA  THR B 135      44.257  93.781  45.340  1.00  0.00           C  
ATOM   1205  C   THR B 135      44.211  95.289  45.085  1.00  0.00           C  
ATOM   1206  O   THR B 135      43.165  95.935  45.130  1.00  0.00           O  
ATOM   1207  CB  THR B 135      43.332  93.063  44.355  1.00  0.00           C  
ATOM   1208  CG2 THR B 135      43.705  93.352  42.900  1.00  0.00           C  
ATOM   1209  OG1 THR B 135      43.546  91.650  44.418  1.00  0.00           O  
ATOM   1210  H   THR B 135      43.274  92.681  46.837  1.00  0.00           H  
ATOM   1211  HG1 THR B 135      44.529  91.495  44.523  1.00  0.00           H  
ATOM   1212  N   LEU B 136      45.405  95.854  44.932  1.00  0.00           N  
ATOM   1213  CA  LEU B 136      45.756  97.280  44.867  1.00  0.00           C  
ATOM   1214  C   LEU B 136      45.869  97.740  43.412  1.00  0.00           C  
ATOM   1215  O   LEU B 136      46.983  97.704  42.893  1.00  0.00           O  
ATOM   1216  CB  LEU B 136      47.062  97.471  45.639  1.00  0.00           C  
ATOM   1217  CG  LEU B 136      46.912  97.167  47.131  1.00  0.00           C  
ATOM   1218  CD1 LEU B 136      48.275  97.369  47.796  1.00  0.00           C  
ATOM   1219  CD2 LEU B 136      45.847  98.060  47.770  1.00  0.00           C  
ATOM   1220  H   LEU B 136      46.217  95.281  44.815  1.00  0.00           H  
ATOM   1221  N   THR B 137      44.723  98.072  42.823  1.00  0.00           N  
ATOM   1222  CA  THR B 137      44.712  98.293  41.370  1.00  0.00           C  
ATOM   1223  C   THR B 137      45.308  99.634  40.939  1.00  0.00           C  
ATOM   1224  O   THR B 137      44.833 100.725  41.251  1.00  0.00           O  
ATOM   1225  CB  THR B 137      43.326  98.085  40.756  1.00  0.00           C  
ATOM   1226  CG2 THR B 137      42.931  96.613  40.884  1.00  0.00           C  
ATOM   1227  OG1 THR B 137      42.275  98.931  41.231  1.00  0.00           O  
ATOM   1228  H   THR B 137      43.898  98.208  43.372  1.00  0.00           H  
ATOM   1229  HG1 THR B 137      42.179  99.714  40.617  1.00  0.00           H  
ATOM   1230  N   GLN B 138      46.128  99.420  39.914  1.00  0.00           N  
ATOM   1231  CA  GLN B 138      46.929 100.531  39.379  1.00  0.00           C  
ATOM   1232  C   GLN B 138      46.556 101.013  37.975  1.00  0.00           C  
ATOM   1233  O   GLN B 138      46.300 100.119  37.170  1.00  0.00           O  
ATOM   1234  CB  GLN B 138      48.399 100.136  39.228  1.00  0.00           C  
ATOM   1235  CG  GLN B 138      48.987 100.151  40.640  1.00  0.00           C  
ATOM   1236  CD  GLN B 138      50.441  99.676  40.674  1.00  0.00           C  
ATOM   1237  NE2 GLN B 138      51.292 100.466  40.025  1.00  0.00           N  
ATOM   1238  OE1 GLN B 138      50.895  99.010  41.603  1.00  0.00           O  
ATOM   1239  H   GLN B 138      46.094  98.643  39.286  1.00  0.00           H  
ATOM   1240 1HE2 GLN B 138      51.142 101.183  39.345  1.00  0.00           H  
ATOM   1241 2HE2 GLN B 138      52.203 100.249  40.375  1.00  0.00           H  
ATOM   1242  N   SER B 139      46.921 102.257  37.681  1.00  0.00           N  
ATOM   1243  CA  SER B 139      46.614 102.972  36.434  1.00  0.00           C  
ATOM   1244  C   SER B 139      47.861 103.795  36.106  1.00  0.00           C  
ATOM   1245  O   SER B 139      48.332 104.358  37.094  1.00  0.00           O  
ATOM   1246  CB  SER B 139      45.467 103.960  36.660  1.00  0.00           C  
ATOM   1247  OG  SER B 139      45.223 104.768  35.506  1.00  0.00           O  
ATOM   1248  H   SER B 139      47.219 102.838  38.439  1.00  0.00           H  
ATOM   1249  HG  SER B 139      44.869 105.665  35.770  1.00  0.00           H  
ATOM   1250  N   PRO B 140      48.434 103.558  34.930  1.00  0.00           N  
ATOM   1251  CA  PRO B 140      48.238 102.488  33.941  1.00  0.00           C  
ATOM   1252  C   PRO B 140      49.009 101.260  34.430  1.00  0.00           C  
ATOM   1253  O   PRO B 140      49.618 101.261  35.499  1.00  0.00           O  
ATOM   1254  CB  PRO B 140      48.823 103.028  32.634  1.00  0.00           C  
ATOM   1255  CG  PRO B 140      49.872 104.045  33.088  1.00  0.00           C  
ATOM   1256  CD  PRO B 140      49.376 104.572  34.436  1.00  0.00           C  
ATOM   1257  N   ALA B 141      48.541 100.146  33.875  1.00  0.00           N  
ATOM   1258  CA  ALA B 141      49.322  98.920  34.095  1.00  0.00           C  
ATOM   1259  C   ALA B 141      50.584  98.953  33.231  1.00  0.00           C  
ATOM   1260  O   ALA B 141      51.673  98.603  33.684  1.00  0.00           O  
ATOM   1261  CB  ALA B 141      48.450  97.738  33.668  1.00  0.00           C  
ATOM   1262  H   ALA B 141      47.610 100.103  33.513  1.00  0.00           H  
ATOM   1263  N   THR B 142      50.349  99.226  31.951  1.00  0.00           N  
ATOM   1264  CA  THR B 142      51.439  99.306  30.967  1.00  0.00           C  
ATOM   1265  C   THR B 142      51.728 100.721  30.461  1.00  0.00           C  
ATOM   1266  O   THR B 142      50.819 101.347  29.918  1.00  0.00           O  
ATOM   1267  CB  THR B 142      51.424  98.303  29.813  1.00  0.00           C  
ATOM   1268  CG2 THR B 142      50.201  98.376  28.896  1.00  0.00           C  
ATOM   1269  OG1 THR B 142      52.630  98.508  29.072  1.00  0.00           O  
ATOM   1270  H   THR B 142      49.424  99.387  31.606  1.00  0.00           H  
ATOM   1271  HG1 THR B 142      53.257  97.769  29.323  1.00  0.00           H  
ATOM   1272  N   LEU B 143      52.876 101.232  30.897  1.00  0.00           N  
ATOM   1273  CA  LEU B 143      53.327 102.533  30.382  1.00  0.00           C  
ATOM   1274  C   LEU B 143      54.474 102.526  29.370  1.00  0.00           C  
ATOM   1275  O   LEU B 143      55.326 101.648  29.492  1.00  0.00           O  
ATOM   1276  CB  LEU B 143      53.727 103.419  31.564  1.00  0.00           C  
ATOM   1277  CG  LEU B 143      53.907 104.919  31.326  1.00  0.00           C  
ATOM   1278  CD1 LEU B 143      52.699 105.565  30.644  1.00  0.00           C  
ATOM   1279  CD2 LEU B 143      54.077 105.594  32.689  1.00  0.00           C  
ATOM   1280  H   LEU B 143      53.670 100.734  31.245  1.00  0.00           H  
ATOM   1281  N   SER B 144      54.375 103.303  28.295  1.00  0.00           N  
ATOM   1282  CA  SER B 144      55.423 103.596  27.307  1.00  0.00           C  
ATOM   1283  C   SER B 144      55.817 105.059  27.519  1.00  0.00           C  
ATOM   1284  O   SER B 144      55.259 106.043  27.034  1.00  0.00           O  
ATOM   1285  CB  SER B 144      54.932 103.508  25.860  1.00  0.00           C  
ATOM   1286  OG  SER B 144      54.607 102.178  25.449  1.00  0.00           O  
ATOM   1287  H   SER B 144      53.459 103.610  28.035  1.00  0.00           H  
ATOM   1288  HG  SER B 144      53.922 101.796  26.070  1.00  0.00           H  
ATOM   1289  N   LEU B 145      57.015 105.192  28.081  1.00  0.00           N  
ATOM   1290  CA  LEU B 145      57.715 106.477  28.219  1.00  0.00           C  
ATOM   1291  C   LEU B 145      58.990 106.756  27.419  1.00  0.00           C  
ATOM   1292  O   LEU B 145      59.745 105.788  27.348  1.00  0.00           O  
ATOM   1293  CB  LEU B 145      58.202 106.913  29.602  1.00  0.00           C  
ATOM   1294  CG  LEU B 145      57.053 107.258  30.551  1.00  0.00           C  
ATOM   1295  CD1 LEU B 145      57.555 107.783  31.898  1.00  0.00           C  
ATOM   1296  CD2 LEU B 145      56.182 108.352  29.931  1.00  0.00           C  
ATOM   1297  H   LEU B 145      57.537 104.360  28.271  1.00  0.00           H  
ATOM   1298  N   SER B 146      59.253 107.943  26.880  1.00  0.00           N  
ATOM   1299  CA  SER B 146      60.464 108.421  26.197  1.00  0.00           C  
ATOM   1300  C   SER B 146      61.341 108.980  27.319  1.00  0.00           C  
ATOM   1301  O   SER B 146      60.780 109.536  28.262  1.00  0.00           O  
ATOM   1302  CB  SER B 146      60.232 109.464  25.101  1.00  0.00           C  
ATOM   1303  OG  SER B 146      59.550 110.569  25.699  1.00  0.00           O  
ATOM   1304  H   SER B 146      58.590 108.683  26.993  1.00  0.00           H  
ATOM   1305  HG  SER B 146      60.004 111.346  25.263  1.00  0.00           H  
ATOM   1306  N   PRO B 147      62.661 108.818  27.294  1.00  0.00           N  
ATOM   1307  CA  PRO B 147      63.603 109.322  28.304  1.00  0.00           C  
ATOM   1308  C   PRO B 147      63.544 110.811  28.653  1.00  0.00           C  
ATOM   1309  O   PRO B 147      63.352 111.625  27.751  1.00  0.00           O  
ATOM   1310  CB  PRO B 147      65.022 109.024  27.814  1.00  0.00           C  
ATOM   1311  CG  PRO B 147      64.806 108.788  26.318  1.00  0.00           C  
ATOM   1312  CD  PRO B 147      63.435 108.109  26.265  1.00  0.00           C  
ATOM   1313  N   GLY B 148      63.311 111.169  29.913  1.00  0.00           N  
ATOM   1314  CA  GLY B 148      63.325 112.576  30.337  1.00  0.00           C  
ATOM   1315  C   GLY B 148      61.919 113.163  30.471  1.00  0.00           C  
ATOM   1316  O   GLY B 148      61.928 114.337  30.836  1.00  0.00           O  
ATOM   1317  H   GLY B 148      63.066 110.493  30.608  1.00  0.00           H  
ATOM   1318  N   GLU B 149      60.926 112.525  29.857  1.00  0.00           N  
ATOM   1319  CA  GLU B 149      59.487 112.730  30.076  1.00  0.00           C  
ATOM   1320  C   GLU B 149      58.957 112.579  31.503  1.00  0.00           C  
ATOM   1321  O   GLU B 149      59.723 112.313  32.428  1.00  0.00           O  
ATOM   1322  CB  GLU B 149      58.611 111.928  29.112  1.00  0.00           C  
ATOM   1323  CG  GLU B 149      58.279 112.667  27.814  1.00  0.00           C  
ATOM   1324  CD  GLU B 149      57.069 113.588  27.989  1.00  0.00           C  
ATOM   1325  OE1 GLU B 149      56.292 113.418  28.953  1.00  0.00           O  
ATOM   1326  OE2 GLU B 149      56.878 114.478  27.132  1.00  0.00           O1-
ATOM   1327  H   GLU B 149      61.035 111.787  29.192  1.00  0.00           H  
ATOM   1328  N   ARG B 150      57.652 112.777  31.664  1.00  0.00           N  
ATOM   1329  CA  ARG B 150      56.850 112.631  32.888  1.00  0.00           C  
ATOM   1330  C   ARG B 150      56.010 111.355  32.969  1.00  0.00           C  
ATOM   1331  O   ARG B 150      55.540 110.880  31.937  1.00  0.00           O  
ATOM   1332  CB  ARG B 150      55.974 113.879  32.755  1.00  0.00           C  
ATOM   1333  CG  ARG B 150      55.328 114.533  33.978  1.00  0.00           C  
ATOM   1334  CD  ARG B 150      54.844 115.976  33.820  1.00  0.00           C  
ATOM   1335  NE  ARG B 150      53.995 116.267  32.656  1.00  0.00           N  
ATOM   1336  CZ  ARG B 150      52.778 116.828  32.702  1.00  0.00           C  
ATOM   1337  NH1 ARG B 150      52.253 117.087  33.907  1.00  0.00           N1+
ATOM   1338  NH2 ARG B 150      52.308 117.342  31.557  1.00  0.00           N  
ATOM   1339  H   ARG B 150      57.255 113.206  30.853  1.00  0.00           H  
ATOM   1340  HE  ARG B 150      54.382 116.061  31.758  1.00  0.00           H  
ATOM   1341 1HH1 ARG B 150      52.761 116.873  34.742  1.00  0.00           H  
ATOM   1342 2HH1 ARG B 150      51.336 117.448  34.075  1.00  0.00           H  
ATOM   1343 1HH2 ARG B 150      52.937 117.168  30.799  1.00  0.00           H  
ATOM   1344 2HH2 ARG B 150      51.439 117.835  31.518  1.00  0.00           H  
ATOM   1345  N   ALA B 151      55.453 111.118  34.153  1.00  0.00           N  
ATOM   1346  CA  ALA B 151      54.498 110.050  34.486  1.00  0.00           C  
ATOM   1347  C   ALA B 151      53.549 110.341  35.651  1.00  0.00           C  
ATOM   1348  O   ALA B 151      53.935 111.047  36.582  1.00  0.00           O  
ATOM   1349  CB  ALA B 151      55.102 108.675  34.776  1.00  0.00           C  
ATOM   1350  H   ALA B 151      55.576 111.729  34.935  1.00  0.00           H  
ATOM   1351  N   THR B 152      52.262 110.267  35.324  1.00  0.00           N  
ATOM   1352  CA  THR B 152      51.217 110.396  36.350  1.00  0.00           C  
ATOM   1353  C   THR B 152      50.520 109.064  36.634  1.00  0.00           C  
ATOM   1354  O   THR B 152      49.554 108.656  35.991  1.00  0.00           O  
ATOM   1355  CB  THR B 152      50.249 111.541  36.045  1.00  0.00           C  
ATOM   1356  CG2 THR B 152      49.140 111.904  37.035  1.00  0.00           C  
ATOM   1357  OG1 THR B 152      51.094 112.688  35.926  1.00  0.00           O  
ATOM   1358  H   THR B 152      51.899 110.146  34.400  1.00  0.00           H  
ATOM   1359  HG1 THR B 152      51.296 112.883  34.966  1.00  0.00           H  
ATOM   1360  N   LEU B 153      50.962 108.388  37.691  1.00  0.00           N  
ATOM   1361  CA  LEU B 153      50.633 107.023  38.127  1.00  0.00           C  
ATOM   1362  C   LEU B 153      49.601 106.992  39.257  1.00  0.00           C  
ATOM   1363  O   LEU B 153      49.916 107.569  40.296  1.00  0.00           O  
ATOM   1364  CB  LEU B 153      51.879 106.238  38.541  1.00  0.00           C  
ATOM   1365  CG  LEU B 153      53.128 106.273  37.659  1.00  0.00           C  
ATOM   1366  CD1 LEU B 153      54.210 105.399  38.297  1.00  0.00           C  
ATOM   1367  CD2 LEU B 153      52.797 105.704  36.278  1.00  0.00           C  
ATOM   1368  H   LEU B 153      51.604 108.812  38.329  1.00  0.00           H  
ATOM   1369  N   SER B 154      48.532 106.231  39.044  1.00  0.00           N  
ATOM   1370  CA  SER B 154      47.536 106.038  40.108  1.00  0.00           C  
ATOM   1371  C   SER B 154      47.581 104.641  40.731  1.00  0.00           C  
ATOM   1372  O   SER B 154      47.846 103.682  40.007  1.00  0.00           O  
ATOM   1373  CB  SER B 154      46.144 106.461  39.633  1.00  0.00           C  
ATOM   1374  OG  SER B 154      45.150 106.163  40.617  1.00  0.00           O  
ATOM   1375  H   SER B 154      48.511 105.549  38.313  1.00  0.00           H  
ATOM   1376  HG  SER B 154      45.139 106.866  41.328  1.00  0.00           H  
ATOM   1377  N   CYS B 155      47.127 104.462  41.968  1.00  0.00           N  
ATOM   1378  CA  CYS B 155      46.672 103.217  42.604  1.00  0.00           C  
ATOM   1379  C   CYS B 155      45.496 103.489  43.544  1.00  0.00           C  
ATOM   1380  O   CYS B 155      45.622 104.504  44.227  1.00  0.00           O  
ATOM   1381  CB  CYS B 155      47.861 102.681  43.403  1.00  0.00           C  
ATOM   1382  SG  CYS B 155      47.585 101.125  44.326  1.00  0.00           S  
ATOM   1383  H   CYS B 155      46.965 105.295  42.497  1.00  0.00           H  
ATOM   1384  N   ARG B 156      44.605 102.508  43.665  1.00  0.00           N  
ATOM   1385  CA  ARG B 156      43.408 102.470  44.517  1.00  0.00           C  
ATOM   1386  C   ARG B 156      43.263 101.097  45.178  1.00  0.00           C  
ATOM   1387  O   ARG B 156      43.283 100.073  44.497  1.00  0.00           O  
ATOM   1388  CB  ARG B 156      42.192 102.685  43.614  1.00  0.00           C  
ATOM   1389  CG  ARG B 156      40.844 103.096  44.209  1.00  0.00           C  
ATOM   1390  CD  ARG B 156      39.642 103.155  43.264  1.00  0.00           C  
ATOM   1391  NE  ARG B 156      38.508 103.560  44.107  1.00  0.00           N  
ATOM   1392  CZ  ARG B 156      37.201 103.275  44.185  1.00  0.00           C  
ATOM   1393  NH1 ARG B 156      36.654 102.639  43.140  1.00  0.00           N1+
ATOM   1394  NH2 ARG B 156      36.443 103.387  45.285  1.00  0.00           N  
ATOM   1395  H   ARG B 156      44.620 101.678  43.107  1.00  0.00           H  
ATOM   1396  HE  ARG B 156      38.804 104.173  44.840  1.00  0.00           H  
ATOM   1397 1HH1 ARG B 156      37.248 102.434  42.362  1.00  0.00           H  
ATOM   1398 2HH1 ARG B 156      35.749 102.237  43.274  1.00  0.00           H  
ATOM   1399 1HH2 ARG B 156      36.907 103.653  46.130  1.00  0.00           H  
ATOM   1400 2HH2 ARG B 156      35.443 103.373  45.275  1.00  0.00           H  
ATOM   1401  N   ALA B 157      42.859 101.199  46.441  1.00  0.00           N  
ATOM   1402  CA  ALA B 157      42.578 100.067  47.336  1.00  0.00           C  
ATOM   1403  C   ALA B 157      41.229  99.381  47.115  1.00  0.00           C  
ATOM   1404  O   ALA B 157      40.218 100.066  46.965  1.00  0.00           O  
ATOM   1405  CB  ALA B 157      42.648 100.295  48.847  1.00  0.00           C  
ATOM   1406  H   ALA B 157      42.585 102.112  46.746  1.00  0.00           H  
ATOM   1407  N   SER B 158      41.285  98.124  46.683  1.00  0.00           N  
ATOM   1408  CA  SER B 158      40.075  97.359  46.350  1.00  0.00           C  
ATOM   1409  C   SER B 158      39.090  97.397  47.521  1.00  0.00           C  
ATOM   1410  O   SER B 158      38.008  97.939  47.301  1.00  0.00           O  
ATOM   1411  CB  SER B 158      40.374  95.866  46.193  1.00  0.00           C  
ATOM   1412  OG  SER B 158      41.016  95.165  47.262  1.00  0.00           O  
ATOM   1413  H   SER B 158      42.164  97.716  46.436  1.00  0.00           H  
ATOM   1414  HG  SER B 158      40.783  94.194  47.196  1.00  0.00           H  
ATOM   1415  N   GLN B 159      39.420  96.806  48.666  1.00  0.00           N  
ATOM   1416  CA  GLN B 159      38.643  97.024  49.894  1.00  0.00           C  
ATOM   1417  C   GLN B 159      38.762  98.489  50.318  1.00  0.00           C  
ATOM   1418  O   GLN B 159      39.673  99.230  49.953  1.00  0.00           O  
ATOM   1419  CB  GLN B 159      39.327  96.047  50.853  1.00  0.00           C  
ATOM   1420  CG  GLN B 159      38.805  94.638  50.561  1.00  0.00           C  
ATOM   1421  CD  GLN B 159      39.790  93.597  51.097  1.00  0.00           C  
ATOM   1422  NE2 GLN B 159      39.301  92.360  51.059  1.00  0.00           N  
ATOM   1423  OE1 GLN B 159      40.986  93.775  51.322  1.00  0.00           O  
ATOM   1424  H   GLN B 159      40.204  96.186  48.652  1.00  0.00           H  
ATOM   1425 1HE2 GLN B 159      38.340  92.179  50.851  1.00  0.00           H  
ATOM   1426 2HE2 GLN B 159      39.833  91.578  51.381  1.00  0.00           H  
ATOM   1427  N   SER B 160      38.090  98.734  51.440  1.00  0.00           N  
ATOM   1428  CA  SER B 160      37.919 100.115  51.913  1.00  0.00           C  
ATOM   1429  C   SER B 160      38.992 100.622  52.878  1.00  0.00           C  
ATOM   1430  O   SER B 160      38.622 101.361  53.788  1.00  0.00           O  
ATOM   1431  CB  SER B 160      36.513 100.326  52.480  1.00  0.00           C  
ATOM   1432  OG  SER B 160      35.580 100.083  51.425  1.00  0.00           O  
ATOM   1433  H   SER B 160      37.340  98.118  51.681  1.00  0.00           H  
ATOM   1434  HG  SER B 160      34.995  99.348  51.767  1.00  0.00           H  
ATOM   1435  N   VAL B 161      40.219 100.148  52.678  1.00  0.00           N  
ATOM   1436  CA  VAL B 161      41.344 100.619  53.499  1.00  0.00           C  
ATOM   1437  C   VAL B 161      41.744 102.027  53.055  1.00  0.00           C  
ATOM   1438  O   VAL B 161      41.950 102.319  51.878  1.00  0.00           O  
ATOM   1439  CB  VAL B 161      42.487  99.605  53.588  1.00  0.00           C  
ATOM   1440  CG1 VAL B 161      43.032  99.185  52.221  1.00  0.00           C  
ATOM   1441  CG2 VAL B 161      43.547 100.027  54.607  1.00  0.00           C  
ATOM   1442  H   VAL B 161      40.470  99.954  51.730  1.00  0.00           H  
ATOM   1443  N   ARG B 162      41.372 103.002  53.880  1.00  0.00           N  
ATOM   1444  CA  ARG B 162      41.627 104.436  53.688  1.00  0.00           C  
ATOM   1445  C   ARG B 162      42.961 104.955  54.229  1.00  0.00           C  
ATOM   1446  O   ARG B 162      43.316 104.527  55.327  1.00  0.00           O  
ATOM   1447  CB  ARG B 162      40.467 105.203  54.325  1.00  0.00           C  
ATOM   1448  CG  ARG B 162      39.119 104.987  53.634  1.00  0.00           C  
ATOM   1449  CD  ARG B 162      38.041 105.766  54.390  1.00  0.00           C  
ATOM   1450  NE  ARG B 162      36.870 105.979  53.526  1.00  0.00           N  
ATOM   1451  CZ  ARG B 162      35.657 105.839  54.078  1.00  0.00           C  
ATOM   1452  NH1 ARG B 162      35.423 105.733  55.393  1.00  0.00           N1+
ATOM   1453  NH2 ARG B 162      34.649 105.893  53.197  1.00  0.00           N  
ATOM   1454  H   ARG B 162      40.870 102.804  54.722  1.00  0.00           H  
ATOM   1455  HE  ARG B 162      36.997 106.250  52.572  1.00  0.00           H  
ATOM   1456 1HH1 ARG B 162      36.149 105.901  56.060  1.00  0.00           H  
ATOM   1457 2HH1 ARG B 162      34.540 105.396  55.719  1.00  0.00           H  
ATOM   1458 1HH2 ARG B 162      34.748 106.157  52.238  1.00  0.00           H  
ATOM   1459 2HH2 ARG B 162      33.725 105.663  53.503  1.00  0.00           H  
ATOM   1460  N   SER B 163      43.609 105.756  53.388  1.00  0.00           N  
ATOM   1461  CA  SER B 163      44.898 106.358  53.758  1.00  0.00           C  
ATOM   1462  C   SER B 163      45.951 105.398  54.315  1.00  0.00           C  
ATOM   1463  O   SER B 163      46.351 105.493  55.474  1.00  0.00           O  
ATOM   1464  CB  SER B 163      44.711 107.562  54.684  1.00  0.00           C  
ATOM   1465  OG  SER B 163      44.460 108.649  53.790  1.00  0.00           O  
ATOM   1466  H   SER B 163      43.182 106.005  52.519  1.00  0.00           H  
ATOM   1467  HG  SER B 163      43.846 109.310  54.221  1.00  0.00           H  
ATOM   1468  N   ASN B 164      46.597 104.705  53.381  1.00  0.00           N  
ATOM   1469  CA  ASN B 164      47.431 103.543  53.720  1.00  0.00           C  
ATOM   1470  C   ASN B 164      48.598 103.164  52.805  1.00  0.00           C  
ATOM   1471  O   ASN B 164      49.583 102.559  53.224  1.00  0.00           O  
ATOM   1472  CB  ASN B 164      46.586 102.345  54.157  1.00  0.00           C  
ATOM   1473  CG  ASN B 164      47.257 101.343  55.099  1.00  0.00           C  
ATOM   1474  ND2 ASN B 164      47.306 101.738  56.367  1.00  0.00           N  
ATOM   1475  OD1 ASN B 164      47.605 100.209  54.772  1.00  0.00           O  
ATOM   1476  H   ASN B 164      46.540 104.912  52.404  1.00  0.00           H  
ATOM   1477 1HD2 ASN B 164      47.014 102.670  56.584  1.00  0.00           H  
ATOM   1478 2HD2 ASN B 164      47.278 101.139  57.167  1.00  0.00           H  
ATOM   1479  N   LEU B 165      48.587 103.586  51.544  1.00  0.00           N  
ATOM   1480  CA  LEU B 165      49.513 103.149  50.489  1.00  0.00           C  
ATOM   1481  C   LEU B 165      50.819 103.939  50.596  1.00  0.00           C  
ATOM   1482  O   LEU B 165      50.943 105.160  50.509  1.00  0.00           O  
ATOM   1483  CB  LEU B 165      48.823 103.332  49.136  1.00  0.00           C  
ATOM   1484  CG  LEU B 165      47.674 102.376  48.812  1.00  0.00           C  
ATOM   1485  CD1 LEU B 165      46.828 102.922  47.659  1.00  0.00           C  
ATOM   1486  CD2 LEU B 165      48.288 101.043  48.377  1.00  0.00           C  
ATOM   1487  H   LEU B 165      48.062 104.389  51.264  1.00  0.00           H  
ATOM   1488  N   ALA B 166      51.878 103.140  50.687  1.00  0.00           N  
ATOM   1489  CA  ALA B 166      53.286 103.533  50.541  1.00  0.00           C  
ATOM   1490  C   ALA B 166      53.782 103.013  49.190  1.00  0.00           C  
ATOM   1491  O   ALA B 166      53.354 101.959  48.721  1.00  0.00           O  
ATOM   1492  CB  ALA B 166      54.126 102.790  51.581  1.00  0.00           C  
ATOM   1493  H   ALA B 166      51.644 102.168  50.643  1.00  0.00           H  
ATOM   1494  N   TRP B 167      54.515 103.860  48.473  1.00  0.00           N  
ATOM   1495  CA  TRP B 167      54.952 103.529  47.109  1.00  0.00           C  
ATOM   1496  C   TRP B 167      56.344 102.909  46.967  1.00  0.00           C  
ATOM   1497  O   TRP B 167      57.305 103.257  47.650  1.00  0.00           O  
ATOM   1498  CB  TRP B 167      54.752 104.820  46.311  1.00  0.00           C  
ATOM   1499  CG  TRP B 167      53.295 105.204  46.045  1.00  0.00           C  
ATOM   1500  CD1 TRP B 167      52.516 106.026  46.742  1.00  0.00           C  
ATOM   1501  CD2 TRP B 167      52.649 104.882  44.857  1.00  0.00           C  
ATOM   1502  CE2 TRP B 167      51.399 105.479  44.963  1.00  0.00           C  
ATOM   1503  CE3 TRP B 167      52.906 104.163  43.696  1.00  0.00           C  
ATOM   1504  NE1 TRP B 167      51.349 106.144  46.114  1.00  0.00           N  
ATOM   1505  CZ2 TRP B 167      50.493 105.529  43.909  1.00  0.00           C  
ATOM   1506  CZ3 TRP B 167      52.077 104.170  42.580  1.00  0.00           C  
ATOM   1507  CH2 TRP B 167      50.866 104.826  42.769  1.00  0.00           C  
ATOM   1508  H   TRP B 167      54.488 104.812  48.776  1.00  0.00           H  
ATOM   1509  HD1 TRP B 167      52.583 106.263  47.804  1.00  0.00           H  
ATOM   1510  HE1 TRP B 167      50.486 106.481  46.489  1.00  0.00           H  
ATOM   1511  HE3 TRP B 167      53.812 103.557  43.674  1.00  0.00           H  
ATOM   1512  HZ2 TRP B 167      49.454 105.847  43.993  1.00  0.00           H  
ATOM   1513  HZ3 TRP B 167      52.480 103.952  41.591  1.00  0.00           H  
ATOM   1514  HH2 TRP B 167      50.133 104.714  41.970  1.00  0.00           H  
ATOM   1515  N   TYR B 168      56.446 102.059  45.949  1.00  0.00           N  
ATOM   1516  CA  TYR B 168      57.680 101.318  45.648  1.00  0.00           C  
ATOM   1517  C   TYR B 168      58.257 101.407  44.233  1.00  0.00           C  
ATOM   1518  O   TYR B 168      57.465 101.347  43.294  1.00  0.00           O  
ATOM   1519  CB  TYR B 168      57.474  99.816  45.850  1.00  0.00           C  
ATOM   1520  CG  TYR B 168      58.253  99.305  47.064  1.00  0.00           C  
ATOM   1521  CD1 TYR B 168      57.738  99.224  48.352  1.00  0.00           C  
ATOM   1522  CD2 TYR B 168      59.626  99.123  46.941  1.00  0.00           C  
ATOM   1523  CE1 TYR B 168      58.587  99.185  49.453  1.00  0.00           C  
ATOM   1524  CE2 TYR B 168      60.536  99.054  47.989  1.00  0.00           C  
ATOM   1525  CZ  TYR B 168      59.959  99.099  49.252  1.00  0.00           C  
ATOM   1526  OH  TYR B 168      60.790  98.994  50.324  1.00  0.00           O  
ATOM   1527  H   TYR B 168      55.661 101.741  45.417  1.00  0.00           H  
ATOM   1528  HD1 TYR B 168      56.661  99.099  48.465  1.00  0.00           H  
ATOM   1529  HD2 TYR B 168      60.045  99.208  45.938  1.00  0.00           H  
ATOM   1530  HE1 TYR B 168      58.158  98.830  50.390  1.00  0.00           H  
ATOM   1531  HE2 TYR B 168      61.603  99.130  47.776  1.00  0.00           H  
ATOM   1532  HH  TYR B 168      60.449  99.588  51.053  1.00  0.00           H  
ATOM   1533  N   GLN B 169      59.557 101.173  44.078  1.00  0.00           N  
ATOM   1534  CA  GLN B 169      60.172 101.069  42.747  1.00  0.00           C  
ATOM   1535  C   GLN B 169      60.944  99.749  42.732  1.00  0.00           C  
ATOM   1536  O   GLN B 169      61.949  99.590  43.423  1.00  0.00           O  
ATOM   1537  CB  GLN B 169      61.072 102.292  42.564  1.00  0.00           C  
ATOM   1538  CG  GLN B 169      61.743 102.609  41.226  1.00  0.00           C  
ATOM   1539  CD  GLN B 169      62.731 103.773  41.330  1.00  0.00           C  
ATOM   1540  NE2 GLN B 169      62.445 104.846  40.598  1.00  0.00           N  
ATOM   1541  OE1 GLN B 169      63.791 103.646  41.940  1.00  0.00           O  
ATOM   1542  H   GLN B 169      60.197 101.484  44.781  1.00  0.00           H  
ATOM   1543 1HE2 GLN B 169      61.652 104.932  39.994  1.00  0.00           H  
ATOM   1544 2HE2 GLN B 169      63.240 105.434  40.448  1.00  0.00           H  
ATOM   1545  N   GLN B 170      60.637  98.874  41.779  1.00  0.00           N  
ATOM   1546  CA  GLN B 170      61.298  97.562  41.710  1.00  0.00           C  
ATOM   1547  C   GLN B 170      62.056  97.549  40.381  1.00  0.00           C  
ATOM   1548  O   GLN B 170      61.338  97.632  39.386  1.00  0.00           O  
ATOM   1549  CB  GLN B 170      60.170  96.531  41.781  1.00  0.00           C  
ATOM   1550  CG  GLN B 170      60.648  95.081  41.882  1.00  0.00           C  
ATOM   1551  CD  GLN B 170      60.842  94.296  40.583  1.00  0.00           C  
ATOM   1552  NE2 GLN B 170      62.083  93.871  40.360  1.00  0.00           N  
ATOM   1553  OE1 GLN B 170      59.925  94.059  39.799  1.00  0.00           O  
ATOM   1554  H   GLN B 170      59.896  99.030  41.126  1.00  0.00           H  
ATOM   1555 1HE2 GLN B 170      62.809  93.821  41.046  1.00  0.00           H  
ATOM   1556 2HE2 GLN B 170      62.276  93.430  39.484  1.00  0.00           H  
ATOM   1557  N   LYS B 171      63.344  97.882  40.414  1.00  0.00           N  
ATOM   1558  CA  LYS B 171      64.232  97.829  39.244  1.00  0.00           C  
ATOM   1559  C   LYS B 171      64.624  96.364  39.044  1.00  0.00           C  
ATOM   1560  O   LYS B 171      65.023  95.643  39.957  1.00  0.00           O  
ATOM   1561  CB  LYS B 171      65.489  98.661  39.507  1.00  0.00           C  
ATOM   1562  CG  LYS B 171      65.186 100.159  39.582  1.00  0.00           C  
ATOM   1563  CD  LYS B 171      66.405 101.068  39.750  1.00  0.00           C  
ATOM   1564  CE  LYS B 171      66.113 102.429  40.384  1.00  0.00           C  
ATOM   1565  NZ  LYS B 171      67.207 103.328  39.988  1.00  0.00           N1+
ATOM   1566  H   LYS B 171      63.824  98.116  41.259  1.00  0.00           H  
ATOM   1567  HZ1 LYS B 171      67.998 103.244  40.593  1.00  0.00           H  
ATOM   1568  HZ2 LYS B 171      67.560 102.904  39.155  1.00  0.00           H  
ATOM   1569  HZ3 LYS B 171      66.907 104.281  39.951  1.00  0.00           H  
ATOM   1570  N   PRO B 172      64.902  96.020  37.789  1.00  0.00           N  
ATOM   1571  CA  PRO B 172      65.426  94.718  37.350  1.00  0.00           C  
ATOM   1572  C   PRO B 172      66.831  94.593  37.942  1.00  0.00           C  
ATOM   1573  O   PRO B 172      67.578  95.526  38.231  1.00  0.00           O  
ATOM   1574  CB  PRO B 172      65.407  94.512  35.834  1.00  0.00           C  
ATOM   1575  CG  PRO B 172      64.597  95.759  35.471  1.00  0.00           C  
ATOM   1576  CD  PRO B 172      64.780  96.817  36.560  1.00  0.00           C  
ATOM   1577  N   GLY B 173      67.094  93.307  38.157  1.00  0.00           N  
ATOM   1578  CA  GLY B 173      68.210  92.748  38.933  1.00  0.00           C  
ATOM   1579  C   GLY B 173      68.251  93.086  40.425  1.00  0.00           C  
ATOM   1580  O   GLY B 173      68.214  92.317  41.384  1.00  0.00           O  
ATOM   1581  H   GLY B 173      66.479  92.620  37.770  1.00  0.00           H  
ATOM   1582  N   GLN B 174      68.134  94.379  40.713  1.00  0.00           N  
ATOM   1583  CA  GLN B 174      68.439  95.003  42.009  1.00  0.00           C  
ATOM   1584  C   GLN B 174      67.575  94.780  43.252  1.00  0.00           C  
ATOM   1585  O   GLN B 174      66.480  94.228  43.159  1.00  0.00           O  
ATOM   1586  CB  GLN B 174      68.456  96.520  41.809  1.00  0.00           C  
ATOM   1587  CG  GLN B 174      69.621  96.967  40.922  1.00  0.00           C  
ATOM   1588  CD  GLN B 174      69.540  98.321  40.215  1.00  0.00           C  
ATOM   1589  NE2 GLN B 174      69.393  99.445  40.912  1.00  0.00           N  
ATOM   1590  OE1 GLN B 174      69.712  98.441  39.003  1.00  0.00           O  
ATOM   1591  H   GLN B 174      67.755  95.056  40.082  1.00  0.00           H  
ATOM   1592 1HE2 GLN B 174      69.483  99.518  41.906  1.00  0.00           H  
ATOM   1593 2HE2 GLN B 174      69.287 100.190  40.254  1.00  0.00           H  
ATOM   1594  N   ALA B 175      68.032  95.368  44.354  1.00  0.00           N  
ATOM   1595  CA  ALA B 175      67.145  95.383  45.526  1.00  0.00           C  
ATOM   1596  C   ALA B 175      66.255  96.624  45.423  1.00  0.00           C  
ATOM   1597  O   ALA B 175      66.730  97.674  44.992  1.00  0.00           O  
ATOM   1598  CB  ALA B 175      67.964  95.455  46.816  1.00  0.00           C  
ATOM   1599  H   ALA B 175      68.869  95.914  44.315  1.00  0.00           H  
ATOM   1600  N   PRO B 176      64.948  96.513  45.639  1.00  0.00           N  
ATOM   1601  CA  PRO B 176      64.031  97.633  45.378  1.00  0.00           C  
ATOM   1602  C   PRO B 176      64.340  98.823  46.289  1.00  0.00           C  
ATOM   1603  O   PRO B 176      64.850  98.588  47.384  1.00  0.00           O  
ATOM   1604  CB  PRO B 176      62.673  97.004  45.695  1.00  0.00           C  
ATOM   1605  CG  PRO B 176      62.746  95.607  45.075  1.00  0.00           C  
ATOM   1606  CD  PRO B 176      64.166  95.273  45.537  1.00  0.00           C  
ATOM   1607  N   ARG B 177      63.793  99.959  45.867  1.00  0.00           N  
ATOM   1608  CA  ARG B 177      63.873 101.257  46.552  1.00  0.00           C  
ATOM   1609  C   ARG B 177      62.473 101.660  47.020  1.00  0.00           C  
ATOM   1610  O   ARG B 177      61.500 101.453  46.297  1.00  0.00           O  
ATOM   1611  CB  ARG B 177      64.436 102.296  45.580  1.00  0.00           C  
ATOM   1612  CG  ARG B 177      65.721 102.828  46.216  1.00  0.00           C  
ATOM   1613  CD  ARG B 177      66.429 103.819  45.289  1.00  0.00           C  
ATOM   1614  NE  ARG B 177      67.702 104.350  45.797  1.00  0.00           N  
ATOM   1615  CZ  ARG B 177      68.435 105.189  45.053  1.00  0.00           C  
ATOM   1616  NH1 ARG B 177      68.096 105.771  43.895  1.00  0.00           N1+
ATOM   1617  NH2 ARG B 177      69.646 105.569  45.482  1.00  0.00           N  
ATOM   1618  H   ARG B 177      63.196  99.974  45.065  1.00  0.00           H  
ATOM   1619  HE  ARG B 177      68.089 103.838  46.564  1.00  0.00           H  
ATOM   1620 1HH1 ARG B 177      67.237 105.604  43.410  1.00  0.00           H  
ATOM   1621 2HH1 ARG B 177      68.923 106.139  43.470  1.00  0.00           H  
ATOM   1622 1HH2 ARG B 177      69.941 105.172  46.351  1.00  0.00           H  
ATOM   1623 2HH2 ARG B 177      70.267 106.077  44.885  1.00  0.00           H  
ATOM   1624  N   PRO B 178      62.345 102.147  48.251  1.00  0.00           N  
ATOM   1625  CA  PRO B 178      61.074 102.766  48.653  1.00  0.00           C  
ATOM   1626  C   PRO B 178      61.000 104.242  48.257  1.00  0.00           C  
ATOM   1627  O   PRO B 178      62.003 104.952  48.320  1.00  0.00           O  
ATOM   1628  CB  PRO B 178      60.941 102.571  50.165  1.00  0.00           C  
ATOM   1629  CG  PRO B 178      62.371 102.321  50.649  1.00  0.00           C  
ATOM   1630  CD  PRO B 178      63.130 101.777  49.437  1.00  0.00           C  
ATOM   1631  N   LEU B 179      59.809 104.645  47.824  1.00  0.00           N  
ATOM   1632  CA  LEU B 179      59.536 106.021  47.383  1.00  0.00           C  
ATOM   1633  C   LEU B 179      59.013 107.029  48.408  1.00  0.00           C  
ATOM   1634  O   LEU B 179      59.894 107.580  49.067  1.00  0.00           O  
ATOM   1635  CB  LEU B 179      58.603 105.919  46.175  1.00  0.00           C  
ATOM   1636  CG  LEU B 179      59.376 105.254  45.035  1.00  0.00           C  
ATOM   1637  CD1 LEU B 179      58.340 104.887  43.971  1.00  0.00           C  
ATOM   1638  CD2 LEU B 179      60.657 106.018  44.693  1.00  0.00           C  
ATOM   1639  H   LEU B 179      58.994 104.096  48.011  1.00  0.00           H  
ATOM   1640  N   ILE B 180      57.719 107.336  48.396  1.00  0.00           N  
ATOM   1641  CA  ILE B 180      57.002 108.111  49.420  1.00  0.00           C  
ATOM   1642  C   ILE B 180      56.170 107.249  50.372  1.00  0.00           C  
ATOM   1643  O   ILE B 180      55.752 106.148  50.018  1.00  0.00           O  
ATOM   1644  CB  ILE B 180      56.216 109.215  48.711  1.00  0.00           C  
ATOM   1645  CG1 ILE B 180      54.986 108.724  47.945  1.00  0.00           C  
ATOM   1646  CG2 ILE B 180      57.120 110.109  47.861  1.00  0.00           C  
ATOM   1647  CD  ILE B 180      54.310 109.817  47.116  1.00  0.00           C  
ATOM   1648  H   ILE B 180      57.105 107.243  47.612  1.00  0.00           H  
ATOM   1649  N   TYR B 181      56.133 107.695  51.624  1.00  0.00           N  
ATOM   1650  CA  TYR B 181      55.301 106.991  52.611  1.00  0.00           C  
ATOM   1651  C   TYR B 181      53.994 107.760  52.818  1.00  0.00           C  
ATOM   1652  O   TYR B 181      52.921 107.164  52.899  1.00  0.00           O  
ATOM   1653  CB  TYR B 181      56.096 106.836  53.909  1.00  0.00           C  
ATOM   1654  CG  TYR B 181      57.103 105.704  53.698  1.00  0.00           C  
ATOM   1655  CD1 TYR B 181      56.728 104.367  53.763  1.00  0.00           C  
ATOM   1656  CD2 TYR B 181      58.416 106.059  53.410  1.00  0.00           C  
ATOM   1657  CE1 TYR B 181      57.729 103.447  53.476  1.00  0.00           C  
ATOM   1658  CE2 TYR B 181      59.404 105.115  53.159  1.00  0.00           C  
ATOM   1659  CZ  TYR B 181      59.050 103.771  53.187  1.00  0.00           C  
ATOM   1660  OH  TYR B 181      59.993 102.792  53.236  1.00  0.00           O  
ATOM   1661  H   TYR B 181      56.565 108.514  52.004  1.00  0.00           H  
ATOM   1662  HD1 TYR B 181      55.831 104.020  54.277  1.00  0.00           H  
ATOM   1663  HD2 TYR B 181      58.631 107.126  53.356  1.00  0.00           H  
ATOM   1664  HE1 TYR B 181      57.300 102.457  53.322  1.00  0.00           H  
ATOM   1665  HE2 TYR B 181      60.436 105.387  52.938  1.00  0.00           H  
ATOM   1666  HH  TYR B 181      59.549 101.926  53.008  1.00  0.00           H  
ATOM   1667  N   ASP B 182      54.020 109.084  52.692  1.00  0.00           N  
ATOM   1668  CA  ASP B 182      52.896 110.030  52.755  1.00  0.00           C  
ATOM   1669  C   ASP B 182      53.109 111.207  51.801  1.00  0.00           C  
ATOM   1670  O   ASP B 182      54.207 111.337  51.263  1.00  0.00           O  
ATOM   1671  CB  ASP B 182      52.737 110.507  54.200  1.00  0.00           C  
ATOM   1672  CG  ASP B 182      51.635 111.562  54.317  1.00  0.00           C  
ATOM   1673  OD1 ASP B 182      51.916 112.769  54.486  1.00  0.00           O  
ATOM   1674  OD2 ASP B 182      50.465 111.242  54.013  1.00  0.00           O1-
ATOM   1675  H   ASP B 182      54.855 109.616  52.829  1.00  0.00           H  
ATOM   1676  N   ALA B 183      52.076 112.006  51.550  1.00  0.00           N  
ATOM   1677  CA  ALA B 183      52.133 113.174  50.660  1.00  0.00           C  
ATOM   1678  C   ALA B 183      53.369 114.053  50.867  1.00  0.00           C  
ATOM   1679  O   ALA B 183      53.854 114.781  50.002  1.00  0.00           O  
ATOM   1680  CB  ALA B 183      50.915 114.074  50.878  1.00  0.00           C  
ATOM   1681  H   ALA B 183      51.312 111.787  52.157  1.00  0.00           H  
ATOM   1682  N   SER B 184      53.791 114.034  52.128  1.00  0.00           N  
ATOM   1683  CA  SER B 184      54.939 114.683  52.777  1.00  0.00           C  
ATOM   1684  C   SER B 184      56.295 114.004  52.981  1.00  0.00           C  
ATOM   1685  O   SER B 184      57.348 114.639  52.954  1.00  0.00           O  
ATOM   1686  CB  SER B 184      54.617 115.326  54.128  1.00  0.00           C  
ATOM   1687  OG  SER B 184      54.341 114.286  55.070  1.00  0.00           O  
ATOM   1688  H   SER B 184      53.225 113.462  52.721  1.00  0.00           H  
ATOM   1689  HG  SER B 184      53.537 113.727  54.864  1.00  0.00           H  
ATOM   1690  N   THR B 185      56.207 112.732  53.360  1.00  0.00           N  
ATOM   1691  CA  THR B 185      57.332 111.899  53.808  1.00  0.00           C  
ATOM   1692  C   THR B 185      57.999 111.125  52.669  1.00  0.00           C  
ATOM   1693  O   THR B 185      57.613 110.034  52.252  1.00  0.00           O  
ATOM   1694  CB  THR B 185      56.902 111.016  54.981  1.00  0.00           C  
ATOM   1695  CG2 THR B 185      56.845 111.802  56.293  1.00  0.00           C  
ATOM   1696  OG1 THR B 185      55.749 110.208  54.728  1.00  0.00           O  
ATOM   1697  H   THR B 185      55.322 112.314  53.568  1.00  0.00           H  
ATOM   1698  HG1 THR B 185      55.600 109.559  55.475  1.00  0.00           H  
ATOM   1699  N   ARG B 186      59.191 111.622  52.351  1.00  0.00           N  
ATOM   1700  CA  ARG B 186      59.974 111.060  51.241  1.00  0.00           C  
ATOM   1701  C   ARG B 186      61.211 110.251  51.637  1.00  0.00           C  
ATOM   1702  O   ARG B 186      61.987 110.723  52.466  1.00  0.00           O  
ATOM   1703  CB  ARG B 186      60.377 112.130  50.224  1.00  0.00           C  
ATOM   1704  CG  ARG B 186      59.148 112.769  49.574  1.00  0.00           C  
ATOM   1705  CD  ARG B 186      59.534 113.564  48.325  1.00  0.00           C  
ATOM   1706  NE  ARG B 186      60.346 114.748  48.637  1.00  0.00           N  
ATOM   1707  CZ  ARG B 186      60.561 115.707  47.725  1.00  0.00           C  
ATOM   1708  NH1 ARG B 186      60.095 115.839  46.475  1.00  0.00           N1+
ATOM   1709  NH2 ARG B 186      61.516 116.531  48.176  1.00  0.00           N  
ATOM   1710  H   ARG B 186      59.600 112.424  52.786  1.00  0.00           H  
ATOM   1711  HE  ARG B 186      60.768 114.828  49.540  1.00  0.00           H  
ATOM   1712 1HH1 ARG B 186      59.402 115.191  46.160  1.00  0.00           H  
ATOM   1713 2HH1 ARG B 186      60.185 116.715  46.000  1.00  0.00           H  
ATOM   1714 1HH2 ARG B 186      61.921 116.499  49.089  1.00  0.00           H  
ATOM   1715 2HH2 ARG B 186      61.751 117.251  47.522  1.00  0.00           H  
ATOM   1716  N   ALA B 187      61.267 108.983  51.239  1.00  0.00           N  
ATOM   1717  CA  ALA B 187      62.365 108.140  51.733  1.00  0.00           C  
ATOM   1718  C   ALA B 187      63.815 108.505  51.408  1.00  0.00           C  
ATOM   1719  O   ALA B 187      64.072 109.055  50.338  1.00  0.00           O  
ATOM   1720  CB  ALA B 187      62.227 106.638  51.473  1.00  0.00           C  
ATOM   1721  H   ALA B 187      60.707 108.721  50.453  1.00  0.00           H  
ATOM   1722  N   THR B 188      64.696 108.112  52.323  1.00  0.00           N  
ATOM   1723  CA  THR B 188      66.063 108.652  52.294  1.00  0.00           C  
ATOM   1724  C   THR B 188      66.873 108.435  51.014  1.00  0.00           C  
ATOM   1725  O   THR B 188      67.494 109.332  50.447  1.00  0.00           O  
ATOM   1726  CB  THR B 188      66.984 108.247  53.447  1.00  0.00           C  
ATOM   1727  CG2 THR B 188      66.290 108.496  54.788  1.00  0.00           C  
ATOM   1728  OG1 THR B 188      67.318 106.862  53.319  1.00  0.00           O  
ATOM   1729  H   THR B 188      64.521 107.390  52.992  1.00  0.00           H  
ATOM   1730  HG1 THR B 188      67.601 106.471  54.195  1.00  0.00           H  
ATOM   1731  N   GLY B 189      66.840 107.252  50.408  1.00  0.00           N  
ATOM   1732  CA  GLY B 189      67.704 106.884  49.277  1.00  0.00           C  
ATOM   1733  C   GLY B 189      67.303 107.668  48.026  1.00  0.00           C  
ATOM   1734  O   GLY B 189      68.186 108.116  47.297  1.00  0.00           O  
ATOM   1735  H   GLY B 189      66.248 106.521  50.748  1.00  0.00           H  
ATOM   1736  N   ILE B 190      65.999 107.664  47.762  1.00  0.00           N  
ATOM   1737  CA  ILE B 190      65.377 108.274  46.578  1.00  0.00           C  
ATOM   1738  C   ILE B 190      65.561 109.786  46.432  1.00  0.00           C  
ATOM   1739  O   ILE B 190      65.215 110.542  47.339  1.00  0.00           O  
ATOM   1740  CB  ILE B 190      63.908 107.915  46.350  1.00  0.00           C  
ATOM   1741  CG1 ILE B 190      62.938 108.313  47.466  1.00  0.00           C  
ATOM   1742  CG2 ILE B 190      63.829 106.430  45.993  1.00  0.00           C  
ATOM   1743  CD  ILE B 190      62.437 109.755  47.560  1.00  0.00           C  
ATOM   1744  H   ILE B 190      65.364 107.359  48.472  1.00  0.00           H  
ATOM   1745  N   PRO B 191      66.063 110.210  45.276  1.00  0.00           N  
ATOM   1746  CA  PRO B 191      66.195 111.602  44.823  1.00  0.00           C  
ATOM   1747  C   PRO B 191      64.800 112.227  44.743  1.00  0.00           C  
ATOM   1748  O   PRO B 191      63.848 111.511  44.436  1.00  0.00           O  
ATOM   1749  CB  PRO B 191      66.870 111.509  43.453  1.00  0.00           C  
ATOM   1750  CG  PRO B 191      67.816 110.334  43.709  1.00  0.00           C  
ATOM   1751  CD  PRO B 191      66.961 109.342  44.500  1.00  0.00           C  
ATOM   1752  N   ASP B 192      64.812 113.557  44.714  1.00  0.00           N  
ATOM   1753  CA  ASP B 192      63.649 114.415  44.981  1.00  0.00           C  
ATOM   1754  C   ASP B 192      62.526 114.403  43.942  1.00  0.00           C  
ATOM   1755  O   ASP B 192      61.338 114.647  44.151  1.00  0.00           O  
ATOM   1756  CB  ASP B 192      63.876 115.894  45.303  1.00  0.00           C  
ATOM   1757  CG  ASP B 192      64.800 116.605  44.313  1.00  0.00           C  
ATOM   1758  OD1 ASP B 192      64.393 117.314  43.367  1.00  0.00           O  
ATOM   1759  OD2 ASP B 192      66.037 116.495  44.449  1.00  0.00           O1-
ATOM   1760  H   ASP B 192      65.699 114.006  44.607  1.00  0.00           H  
ATOM   1761  N   ARG B 193      62.869 113.872  42.772  1.00  0.00           N  
ATOM   1762  CA  ARG B 193      61.902 113.732  41.674  1.00  0.00           C  
ATOM   1763  C   ARG B 193      60.591 112.961  41.840  1.00  0.00           C  
ATOM   1764  O   ARG B 193      59.668 112.988  41.027  1.00  0.00           O  
ATOM   1765  CB  ARG B 193      62.608 113.295  40.389  1.00  0.00           C  
ATOM   1766  CG  ARG B 193      63.669 112.215  40.611  1.00  0.00           C  
ATOM   1767  CD  ARG B 193      64.366 111.987  39.269  1.00  0.00           C  
ATOM   1768  NE  ARG B 193      64.907 113.187  38.614  1.00  0.00           N  
ATOM   1769  CZ  ARG B 193      66.081 113.317  37.980  1.00  0.00           C  
ATOM   1770  NH1 ARG B 193      66.949 112.298  38.030  1.00  0.00           N1+
ATOM   1771  NH2 ARG B 193      66.349 114.327  37.142  1.00  0.00           N  
ATOM   1772  H   ARG B 193      63.848 113.769  42.595  1.00  0.00           H  
ATOM   1773  HE  ARG B 193      64.315 113.987  38.709  1.00  0.00           H  
ATOM   1774 1HH1 ARG B 193      66.702 111.448  38.496  1.00  0.00           H  
ATOM   1775 2HH1 ARG B 193      67.859 112.499  37.667  1.00  0.00           H  
ATOM   1776 1HH2 ARG B 193      65.645 115.001  36.915  1.00  0.00           H  
ATOM   1777 2HH2 ARG B 193      67.247 114.512  36.743  1.00  0.00           H  
ATOM   1778  N   PHE B 194      60.649 112.054  42.811  1.00  0.00           N  
ATOM   1779  CA  PHE B 194      59.617 111.056  43.127  1.00  0.00           C  
ATOM   1780  C   PHE B 194      58.674 111.672  44.163  1.00  0.00           C  
ATOM   1781  O   PHE B 194      59.160 111.895  45.271  1.00  0.00           O  
ATOM   1782  CB  PHE B 194      60.221 109.728  43.589  1.00  0.00           C  
ATOM   1783  CG  PHE B 194      61.057 109.003  42.532  1.00  0.00           C  
ATOM   1784  CD1 PHE B 194      62.411 108.949  42.842  1.00  0.00           C  
ATOM   1785  CD2 PHE B 194      60.552 108.648  41.287  1.00  0.00           C  
ATOM   1786  CE1 PHE B 194      63.237 108.421  41.856  1.00  0.00           C  
ATOM   1787  CE2 PHE B 194      61.451 108.246  40.307  1.00  0.00           C  
ATOM   1788  CZ  PHE B 194      62.806 108.091  40.577  1.00  0.00           C  
ATOM   1789  H   PHE B 194      61.387 112.229  43.463  1.00  0.00           H  
ATOM   1790  HD1 PHE B 194      62.769 109.238  43.830  1.00  0.00           H  
ATOM   1791  HD2 PHE B 194      59.493 108.644  41.027  1.00  0.00           H  
ATOM   1792  HE1 PHE B 194      64.226 108.184  42.249  1.00  0.00           H  
ATOM   1793  HE2 PHE B 194      61.091 108.274  39.278  1.00  0.00           H  
ATOM   1794  HZ  PHE B 194      63.518 107.838  39.791  1.00  0.00           H  
ATOM   1795  N   SER B 195      57.813 112.501  43.579  1.00  0.00           N  
ATOM   1796  CA  SER B 195      56.723 113.233  44.239  1.00  0.00           C  
ATOM   1797  C   SER B 195      55.370 112.525  44.140  1.00  0.00           C  
ATOM   1798  O   SER B 195      55.068 111.883  43.135  1.00  0.00           O  
ATOM   1799  CB  SER B 195      56.641 114.555  43.474  1.00  0.00           C  
ATOM   1800  OG  SER B 195      55.853 115.466  44.244  1.00  0.00           O  
ATOM   1801  H   SER B 195      58.029 112.739  42.632  1.00  0.00           H  
ATOM   1802  HG  SER B 195      55.753 116.283  43.675  1.00  0.00           H  
ATOM   1803  N   GLY B 196      54.520 112.719  45.144  1.00  0.00           N  
ATOM   1804  CA  GLY B 196      53.162 112.156  45.118  1.00  0.00           C  
ATOM   1805  C   GLY B 196      52.313 112.526  46.336  1.00  0.00           C  
ATOM   1806  O   GLY B 196      52.901 112.752  47.392  1.00  0.00           O  
ATOM   1807  H   GLY B 196      54.864 113.002  46.040  1.00  0.00           H  
ATOM   1808  N   SER B 197      51.085 112.017  46.300  1.00  0.00           N  
ATOM   1809  CA  SER B 197      50.036 112.266  47.299  1.00  0.00           C  
ATOM   1810  C   SER B 197      48.928 111.213  47.365  1.00  0.00           C  
ATOM   1811  O   SER B 197      49.015 110.190  46.687  1.00  0.00           O  
ATOM   1812  CB  SER B 197      49.378 113.603  46.952  1.00  0.00           C  
ATOM   1813  OG  SER B 197      48.623 114.079  48.070  1.00  0.00           O  
ATOM   1814  H   SER B 197      50.907 111.226  45.714  1.00  0.00           H  
ATOM   1815  HG  SER B 197      48.572 115.063  47.902  1.00  0.00           H  
ATOM   1816  N   GLY B 198      47.947 111.414  48.240  1.00  0.00           N  
ATOM   1817  CA  GLY B 198      46.832 110.475  48.431  1.00  0.00           C  
ATOM   1818  C   GLY B 198      45.837 110.910  49.509  1.00  0.00           C  
ATOM   1819  O   GLY B 198      46.189 111.626  50.446  1.00  0.00           O  
ATOM   1820  H   GLY B 198      47.709 112.339  48.535  1.00  0.00           H  
ATOM   1821  N   SER B 199      44.746 110.152  49.451  1.00  0.00           N  
ATOM   1822  CA  SER B 199      43.562 110.224  50.319  1.00  0.00           C  
ATOM   1823  C   SER B 199      42.508 109.146  50.057  1.00  0.00           C  
ATOM   1824  O   SER B 199      42.289 108.673  48.943  1.00  0.00           O  
ATOM   1825  CB  SER B 199      42.991 111.642  50.247  1.00  0.00           C  
ATOM   1826  OG  SER B 199      42.241 111.913  49.060  1.00  0.00           O  
ATOM   1827  H   SER B 199      44.576 109.556  48.666  1.00  0.00           H  
ATOM   1828  HG  SER B 199      42.822 111.775  48.258  1.00  0.00           H  
ATOM   1829  N   GLY B 200      41.799 108.796  51.126  1.00  0.00           N  
ATOM   1830  CA  GLY B 200      40.734 107.783  51.075  1.00  0.00           C  
ATOM   1831  C   GLY B 200      41.245 106.512  50.394  1.00  0.00           C  
ATOM   1832  O   GLY B 200      42.407 106.157  50.583  1.00  0.00           O  
ATOM   1833  H   GLY B 200      41.987 109.205  52.019  1.00  0.00           H  
ATOM   1834  N   THR B 201      40.482 105.933  49.472  1.00  0.00           N  
ATOM   1835  CA  THR B 201      40.869 104.690  48.788  1.00  0.00           C  
ATOM   1836  C   THR B 201      41.728 104.900  47.539  1.00  0.00           C  
ATOM   1837  O   THR B 201      42.097 103.879  46.961  1.00  0.00           O  
ATOM   1838  CB  THR B 201      39.611 103.945  48.339  1.00  0.00           C  
ATOM   1839  CG2 THR B 201      39.173 102.772  49.219  1.00  0.00           C  
ATOM   1840  OG1 THR B 201      38.678 104.865  47.766  1.00  0.00           O  
ATOM   1841  H   THR B 201      39.509 106.147  49.385  1.00  0.00           H  
ATOM   1842  HG1 THR B 201      38.115 105.112  48.555  1.00  0.00           H  
ATOM   1843  N   ASP B 202      42.242 106.108  47.327  1.00  0.00           N  
ATOM   1844  CA  ASP B 202      43.116 106.331  46.166  1.00  0.00           C  
ATOM   1845  C   ASP B 202      44.503 106.856  46.542  1.00  0.00           C  
ATOM   1846  O   ASP B 202      44.814 107.046  47.717  1.00  0.00           O  
ATOM   1847  CB  ASP B 202      42.651 107.407  45.182  1.00  0.00           C  
ATOM   1848  CG  ASP B 202      41.706 106.936  44.074  1.00  0.00           C  
ATOM   1849  OD1 ASP B 202      40.537 107.011  44.510  1.00  0.00           O  
ATOM   1850  OD2 ASP B 202      42.055 106.908  42.874  1.00  0.00           O1-
ATOM   1851  H   ASP B 202      41.957 106.932  47.818  1.00  0.00           H  
ATOM   1852  N   SER B 203      45.419 106.868  45.578  1.00  0.00           N  
ATOM   1853  CA  SER B 203      46.796 107.344  45.769  1.00  0.00           C  
ATOM   1854  C   SER B 203      47.462 107.782  44.463  1.00  0.00           C  
ATOM   1855  O   SER B 203      47.150 107.178  43.437  1.00  0.00           O  
ATOM   1856  CB  SER B 203      47.717 106.293  46.393  1.00  0.00           C  
ATOM   1857  OG  SER B 203      48.899 106.869  46.954  1.00  0.00           O  
ATOM   1858  H   SER B 203      45.303 106.323  44.748  1.00  0.00           H  
ATOM   1859  HG  SER B 203      48.666 106.994  47.919  1.00  0.00           H  
ATOM   1860  N   THR B 204      48.304 108.811  44.493  1.00  0.00           N  
ATOM   1861  CA  THR B 204      48.889 109.216  43.206  1.00  0.00           C  
ATOM   1862  C   THR B 204      50.399 109.423  43.336  1.00  0.00           C  
ATOM   1863  O   THR B 204      50.851 109.876  44.386  1.00  0.00           O  
ATOM   1864  CB  THR B 204      48.344 110.514  42.608  1.00  0.00           C  
ATOM   1865  CG2 THR B 204      47.124 110.179  41.747  1.00  0.00           C  
ATOM   1866  OG1 THR B 204      48.232 111.507  43.631  1.00  0.00           O  
ATOM   1867  H   THR B 204      48.484 109.303  45.345  1.00  0.00           H  
ATOM   1868  HG1 THR B 204      48.176 112.423  43.232  1.00  0.00           H  
ATOM   1869  N   LEU B 205      51.222 109.092  42.345  1.00  0.00           N  
ATOM   1870  CA  LEU B 205      52.666 109.303  42.167  1.00  0.00           C  
ATOM   1871  C   LEU B 205      52.939 110.067  40.869  1.00  0.00           C  
ATOM   1872  O   LEU B 205      52.807 109.553  39.759  1.00  0.00           O  
ATOM   1873  CB  LEU B 205      53.408 107.972  42.304  1.00  0.00           C  
ATOM   1874  CG  LEU B 205      54.935 107.926  42.220  1.00  0.00           C  
ATOM   1875  CD1 LEU B 205      55.512 108.514  43.510  1.00  0.00           C  
ATOM   1876  CD2 LEU B 205      55.410 106.495  41.961  1.00  0.00           C  
ATOM   1877  H   LEU B 205      50.845 108.628  41.543  1.00  0.00           H  
ATOM   1878  N   THR B 206      53.308 111.322  41.107  1.00  0.00           N  
ATOM   1879  CA  THR B 206      53.528 112.248  39.987  1.00  0.00           C  
ATOM   1880  C   THR B 206      55.021 112.523  39.797  1.00  0.00           C  
ATOM   1881  O   THR B 206      55.605 113.322  40.528  1.00  0.00           O  
ATOM   1882  CB  THR B 206      52.687 113.526  40.016  1.00  0.00           C  
ATOM   1883  CG2 THR B 206      51.217 113.131  39.868  1.00  0.00           C  
ATOM   1884  OG1 THR B 206      52.894 114.353  41.164  1.00  0.00           O  
ATOM   1885  H   THR B 206      53.783 111.621  41.935  1.00  0.00           H  
ATOM   1886  HG1 THR B 206      53.238 115.264  40.935  1.00  0.00           H  
ATOM   1887  N   ILE B 207      55.665 111.569  39.131  1.00  0.00           N  
ATOM   1888  CA  ILE B 207      57.080 111.743  38.773  1.00  0.00           C  
ATOM   1889  C   ILE B 207      57.197 112.772  37.647  1.00  0.00           C  
ATOM   1890  O   ILE B 207      56.668 112.571  36.555  1.00  0.00           O  
ATOM   1891  CB  ILE B 207      57.574 110.396  38.240  1.00  0.00           C  
ATOM   1892  CG1 ILE B 207      57.039 109.173  38.987  1.00  0.00           C  
ATOM   1893  CG2 ILE B 207      59.094 110.407  38.410  1.00  0.00           C  
ATOM   1894  CD  ILE B 207      57.072 107.883  38.164  1.00  0.00           C  
ATOM   1895  H   ILE B 207      55.140 110.870  38.646  1.00  0.00           H  
ATOM   1896  N   SER B 208      58.071 113.748  37.874  1.00  0.00           N  
ATOM   1897  CA  SER B 208      58.359 114.881  36.983  1.00  0.00           C  
ATOM   1898  C   SER B 208      59.193 114.434  35.780  1.00  0.00           C  
ATOM   1899  O   SER B 208      58.851 114.709  34.631  1.00  0.00           O  
ATOM   1900  CB  SER B 208      59.104 115.947  37.789  1.00  0.00           C  
ATOM   1901  OG  SER B 208      59.998 115.355  38.734  1.00  0.00           O  
ATOM   1902  H   SER B 208      58.499 113.791  38.777  1.00  0.00           H  
ATOM   1903  HG  SER B 208      60.522 116.138  39.069  1.00  0.00           H  
ATOM   1904  N   ARG B 209      60.379 113.950  36.136  1.00  0.00           N  
ATOM   1905  CA  ARG B 209      61.371 113.555  35.125  1.00  0.00           C  
ATOM   1906  C   ARG B 209      61.962 112.148  35.233  1.00  0.00           C  
ATOM   1907  O   ARG B 209      62.920 111.903  35.964  1.00  0.00           O  
ATOM   1908  CB  ARG B 209      62.473 114.615  35.188  1.00  0.00           C  
ATOM   1909  CG  ARG B 209      63.341 114.641  33.929  1.00  0.00           C  
ATOM   1910  CD  ARG B 209      64.577 115.537  34.034  1.00  0.00           C  
ATOM   1911  NE  ARG B 209      65.510 115.432  32.902  1.00  0.00           N  
ATOM   1912  CZ  ARG B 209      65.407 115.985  31.686  1.00  0.00           C  
ATOM   1913  NH1 ARG B 209      64.473 116.897  31.380  1.00  0.00           N1+
ATOM   1914  NH2 ARG B 209      65.929 115.278  30.675  1.00  0.00           N  
ATOM   1915  H   ARG B 209      60.685 113.915  37.088  1.00  0.00           H  
ATOM   1916  HE  ARG B 209      66.200 114.708  32.915  1.00  0.00           H  
ATOM   1917 1HH1 ARG B 209      63.759 117.158  32.030  1.00  0.00           H  
ATOM   1918 2HH1 ARG B 209      64.510 117.356  30.493  1.00  0.00           H  
ATOM   1919 1HH2 ARG B 209      66.178 114.326  30.854  1.00  0.00           H  
ATOM   1920 2HH2 ARG B 209      66.226 115.737  29.837  1.00  0.00           H  
ATOM   1921  N   LEU B 210      61.314 111.215  34.542  1.00  0.00           N  
ATOM   1922  CA  LEU B 210      61.762 109.815  34.520  1.00  0.00           C  
ATOM   1923  C   LEU B 210      62.917 109.492  33.570  1.00  0.00           C  
ATOM   1924  O   LEU B 210      62.791 109.452  32.347  1.00  0.00           O  
ATOM   1925  CB  LEU B 210      60.549 108.915  34.276  1.00  0.00           C  
ATOM   1926  CG  LEU B 210      60.462 107.636  35.111  1.00  0.00           C  
ATOM   1927  CD1 LEU B 210      60.926 106.425  34.299  1.00  0.00           C  
ATOM   1928  CD2 LEU B 210      61.319 107.808  36.367  1.00  0.00           C  
ATOM   1929  H   LEU B 210      60.712 111.446  33.777  1.00  0.00           H  
ATOM   1930  N   GLU B 211      64.073 109.655  34.207  1.00  0.00           N  
ATOM   1931  CA  GLU B 211      65.396 109.497  33.587  1.00  0.00           C  
ATOM   1932  C   GLU B 211      65.702 108.009  33.407  1.00  0.00           C  
ATOM   1933  O   GLU B 211      65.373 107.234  34.304  1.00  0.00           O  
ATOM   1934  CB  GLU B 211      66.513 110.164  34.392  1.00  0.00           C  
ATOM   1935  CG  GLU B 211      66.357 111.682  34.497  1.00  0.00           C  
ATOM   1936  CD  GLU B 211      67.016 112.406  33.322  1.00  0.00           C  
ATOM   1937  OE1 GLU B 211      68.164 112.895  33.396  1.00  0.00           O  
ATOM   1938  OE2 GLU B 211      66.358 112.417  32.259  1.00  0.00           O1-
ATOM   1939  H   GLU B 211      64.160 109.989  35.146  1.00  0.00           H  
ATOM   1940  N   PRO B 212      66.522 107.597  32.443  1.00  0.00           N  
ATOM   1941  CA  PRO B 212      66.669 106.205  31.995  1.00  0.00           C  
ATOM   1942  C   PRO B 212      66.952 105.071  32.982  1.00  0.00           C  
ATOM   1943  O   PRO B 212      66.497 103.940  32.821  1.00  0.00           O  
ATOM   1944  CB  PRO B 212      67.546 106.135  30.743  1.00  0.00           C  
ATOM   1945  CG  PRO B 212      67.498 107.563  30.197  1.00  0.00           C  
ATOM   1946  CD  PRO B 212      67.304 108.380  31.476  1.00  0.00           C  
ATOM   1947  N   GLU B 213      67.789 105.445  33.946  1.00  0.00           N  
ATOM   1948  CA  GLU B 213      68.166 104.716  35.166  1.00  0.00           C  
ATOM   1949  C   GLU B 213      67.046 104.293  36.118  1.00  0.00           C  
ATOM   1950  O   GLU B 213      67.283 103.381  36.908  1.00  0.00           O  
ATOM   1951  CB  GLU B 213      69.232 105.421  36.009  1.00  0.00           C  
ATOM   1952  CG  GLU B 213      70.531 105.843  35.319  1.00  0.00           C  
ATOM   1953  CD  GLU B 213      70.374 107.096  34.455  1.00  0.00           C  
ATOM   1954  OE1 GLU B 213      69.363 107.830  34.493  1.00  0.00           O  
ATOM   1955  OE2 GLU B 213      71.218 107.179  33.537  1.00  0.00           O1-
ATOM   1956  H   GLU B 213      68.011 106.418  34.006  1.00  0.00           H  
ATOM   1957  N   ASP B 214      65.913 104.981  35.997  1.00  0.00           N  
ATOM   1958  CA  ASP B 214      64.757 104.760  36.878  1.00  0.00           C  
ATOM   1959  C   ASP B 214      63.598 104.210  36.044  1.00  0.00           C  
ATOM   1960  O   ASP B 214      62.469 104.278  36.528  1.00  0.00           O  
ATOM   1961  CB  ASP B 214      64.442 106.093  37.560  1.00  0.00           C  
ATOM   1962  CG  ASP B 214      65.564 106.624  38.455  1.00  0.00           C  
ATOM   1963  OD1 ASP B 214      65.851 105.962  39.476  1.00  0.00           O  
ATOM   1964  OD2 ASP B 214      66.089 107.643  37.958  1.00  0.00           O1-
ATOM   1965  H   ASP B 214      65.972 105.908  35.628  1.00  0.00           H  
ATOM   1966  N   PHE B 215      63.879 103.509  34.949  1.00  0.00           N  
ATOM   1967  CA  PHE B 215      62.861 102.677  34.290  1.00  0.00           C  
ATOM   1968  C   PHE B 215      62.675 101.347  35.024  1.00  0.00           C  
ATOM   1969  O   PHE B 215      63.562 100.495  35.009  1.00  0.00           O  
ATOM   1970  CB  PHE B 215      63.172 102.488  32.804  1.00  0.00           C  
ATOM   1971  CG  PHE B 215      62.674 103.696  32.008  1.00  0.00           C  
ATOM   1972  CD1 PHE B 215      61.453 103.572  31.356  1.00  0.00           C  
ATOM   1973  CD2 PHE B 215      63.374 104.897  32.013  1.00  0.00           C  
ATOM   1974  CE1 PHE B 215      60.969 104.650  30.623  1.00  0.00           C  
ATOM   1975  CE2 PHE B 215      62.917 105.981  31.272  1.00  0.00           C  
ATOM   1976  CZ  PHE B 215      61.742 105.803  30.551  1.00  0.00           C  
ATOM   1977  H   PHE B 215      64.734 103.758  34.496  1.00  0.00           H  
ATOM   1978  HD1 PHE B 215      60.930 102.643  31.584  1.00  0.00           H  
ATOM   1979  HD2 PHE B 215      64.172 105.092  32.729  1.00  0.00           H  
ATOM   1980  HE1 PHE B 215      59.972 104.691  30.185  1.00  0.00           H  
ATOM   1981  HE2 PHE B 215      63.380 106.944  31.488  1.00  0.00           H  
ATOM   1982  HZ  PHE B 215      61.436 106.561  29.831  1.00  0.00           H  
ATOM   1983  N   ALA B 216      61.503 101.217  35.637  1.00  0.00           N  
ATOM   1984  CA  ALA B 216      61.285 100.246  36.719  1.00  0.00           C  
ATOM   1985  C   ALA B 216      59.774 100.024  36.814  1.00  0.00           C  
ATOM   1986  O   ALA B 216      59.039 100.714  36.109  1.00  0.00           O  
ATOM   1987  CB  ALA B 216      61.532 100.929  38.066  1.00  0.00           C  
ATOM   1988  H   ALA B 216      60.645 101.575  35.267  1.00  0.00           H  
ATOM   1989  N   VAL B 217      59.511  98.817  37.306  1.00  0.00           N  
ATOM   1990  CA  VAL B 217      58.165  98.416  37.742  1.00  0.00           C  
ATOM   1991  C   VAL B 217      57.781  99.100  39.055  1.00  0.00           C  
ATOM   1992  O   VAL B 217      58.273  98.897  40.164  1.00  0.00           O  
ATOM   1993  CB  VAL B 217      58.131  96.888  37.811  1.00  0.00           C  
ATOM   1994  CG1 VAL B 217      56.653  96.492  37.789  1.00  0.00           C  
ATOM   1995  CG2 VAL B 217      58.746  96.161  36.613  1.00  0.00           C  
ATOM   1996  H   VAL B 217      60.188  98.083  37.259  1.00  0.00           H  
ATOM   1997  N   TYR B 218      57.047 100.200  38.915  1.00  0.00           N  
ATOM   1998  CA  TYR B 218      56.529 100.821  40.142  1.00  0.00           C  
ATOM   1999  C   TYR B 218      55.262 100.157  40.685  1.00  0.00           C  
ATOM   2000  O   TYR B 218      54.225 100.049  40.033  1.00  0.00           O  
ATOM   2001  CB  TYR B 218      56.030 102.211  39.743  1.00  0.00           C  
ATOM   2002  CG  TYR B 218      57.184 103.136  39.353  1.00  0.00           C  
ATOM   2003  CD1 TYR B 218      57.729 102.995  38.082  1.00  0.00           C  
ATOM   2004  CD2 TYR B 218      57.655 104.043  40.296  1.00  0.00           C  
ATOM   2005  CE1 TYR B 218      58.845 103.750  37.738  1.00  0.00           C  
ATOM   2006  CE2 TYR B 218      58.767 104.795  39.937  1.00  0.00           C  
ATOM   2007  CZ  TYR B 218      59.381 104.591  38.706  1.00  0.00           C  
ATOM   2008  OH  TYR B 218      60.478 105.359  38.470  1.00  0.00           O  
ATOM   2009  H   TYR B 218      56.688 100.508  38.033  1.00  0.00           H  
ATOM   2010  HD1 TYR B 218      57.180 102.386  37.365  1.00  0.00           H  
ATOM   2011  HD2 TYR B 218      57.165 104.181  41.260  1.00  0.00           H  
ATOM   2012  HE1 TYR B 218      59.449 103.623  36.840  1.00  0.00           H  
ATOM   2013  HE2 TYR B 218      59.226 105.515  40.614  1.00  0.00           H  
ATOM   2014  HH  TYR B 218      60.990 104.984  37.697  1.00  0.00           H  
ATOM   2015  N   TYR B 219      55.269  99.940  41.997  1.00  0.00           N  
ATOM   2016  CA  TYR B 219      54.201  99.214  42.699  1.00  0.00           C  
ATOM   2017  C   TYR B 219      53.657 100.210  43.725  1.00  0.00           C  
ATOM   2018  O   TYR B 219      54.420 100.914  44.385  1.00  0.00           O  
ATOM   2019  CB  TYR B 219      54.792  98.011  43.438  1.00  0.00           C  
ATOM   2020  CG  TYR B 219      54.929  96.807  42.504  1.00  0.00           C  
ATOM   2021  CD1 TYR B 219      53.969  95.809  42.626  1.00  0.00           C  
ATOM   2022  CD2 TYR B 219      56.182  96.562  41.954  1.00  0.00           C  
ATOM   2023  CE1 TYR B 219      54.271  94.528  42.178  1.00  0.00           C  
ATOM   2024  CE2 TYR B 219      56.443  95.279  41.487  1.00  0.00           C  
ATOM   2025  CZ  TYR B 219      55.507  94.258  41.603  1.00  0.00           C  
ATOM   2026  OH  TYR B 219      55.751  92.993  41.167  1.00  0.00           O  
ATOM   2027  H   TYR B 219      56.014 100.268  42.578  1.00  0.00           H  
ATOM   2028  HD1 TYR B 219      52.990  96.059  43.034  1.00  0.00           H  
ATOM   2029  HD2 TYR B 219      56.776  97.462  41.790  1.00  0.00           H  
ATOM   2030  HE1 TYR B 219      53.571  93.708  42.336  1.00  0.00           H  
ATOM   2031  HE2 TYR B 219      57.497  95.116  41.262  1.00  0.00           H  
ATOM   2032  HH  TYR B 219      56.684  92.951  40.808  1.00  0.00           H  
ATOM   2033  N   CYS B 220      52.451  99.930  44.211  1.00  0.00           N  
ATOM   2034  CA  CYS B 220      51.846 100.522  45.413  1.00  0.00           C  
ATOM   2035  C   CYS B 220      51.728  99.455  46.503  1.00  0.00           C  
ATOM   2036  O   CYS B 220      51.918  98.290  46.155  1.00  0.00           O  
ATOM   2037  CB  CYS B 220      50.566 101.253  45.000  1.00  0.00           C  
ATOM   2038  SG  CYS B 220      49.329 100.068  44.355  1.00  0.00           S  
ATOM   2039  H   CYS B 220      51.877  99.216  43.810  1.00  0.00           H  
ATOM   2040  N   GLN B 221      51.906  99.843  47.762  1.00  0.00           N  
ATOM   2041  CA  GLN B 221      51.746  98.829  48.814  1.00  0.00           C  
ATOM   2042  C   GLN B 221      50.906  99.274  50.013  1.00  0.00           C  
ATOM   2043  O   GLN B 221      51.379 100.196  50.675  1.00  0.00           O  
ATOM   2044  CB  GLN B 221      53.188  98.474  49.183  1.00  0.00           C  
ATOM   2045  CG  GLN B 221      53.457  97.502  50.334  1.00  0.00           C  
ATOM   2046  CD  GLN B 221      54.913  97.419  50.799  1.00  0.00           C  
ATOM   2047  NE2 GLN B 221      55.245  96.226  51.283  1.00  0.00           N  
ATOM   2048  OE1 GLN B 221      55.697  98.363  50.712  1.00  0.00           O  
ATOM   2049  H   GLN B 221      52.473 100.595  48.100  1.00  0.00           H  
ATOM   2050 1HE2 GLN B 221      54.552  95.509  51.357  1.00  0.00           H  
ATOM   2051 2HE2 GLN B 221      56.146  95.918  51.588  1.00  0.00           H  
ATOM   2052  N   GLN B 222      50.069  98.380  50.531  1.00  0.00           N  
ATOM   2053  CA  GLN B 222      49.241  98.595  51.727  1.00  0.00           C  
ATOM   2054  C   GLN B 222      49.835  97.818  52.904  1.00  0.00           C  
ATOM   2055  O   GLN B 222      50.386  96.738  52.700  1.00  0.00           O  
ATOM   2056  CB  GLN B 222      47.747  98.303  51.572  1.00  0.00           C  
ATOM   2057  CG  GLN B 222      47.228  96.922  51.167  1.00  0.00           C  
ATOM   2058  CD  GLN B 222      47.033  96.116  52.453  1.00  0.00           C  
ATOM   2059  NE2 GLN B 222      47.104  94.803  52.255  1.00  0.00           N  
ATOM   2060  OE1 GLN B 222      46.869  96.549  53.593  1.00  0.00           O  
ATOM   2061  H   GLN B 222      50.000  97.471  50.121  1.00  0.00           H  
ATOM   2062 1HE2 GLN B 222      47.312  94.535  51.314  1.00  0.00           H  
ATOM   2063 2HE2 GLN B 222      46.778  94.210  52.991  1.00  0.00           H  
ATOM   2064  N   ARG B 223      49.363  98.198  54.089  1.00  0.00           N  
ATOM   2065  CA  ARG B 223      49.947  97.678  55.334  1.00  0.00           C  
ATOM   2066  C   ARG B 223      48.936  97.217  56.385  1.00  0.00           C  
ATOM   2067  O   ARG B 223      49.378  96.842  57.470  1.00  0.00           O  
ATOM   2068  CB  ARG B 223      50.919  98.703  55.923  1.00  0.00           C  
ATOM   2069  CG  ARG B 223      50.327  99.890  56.686  1.00  0.00           C  
ATOM   2070  CD  ARG B 223      50.991  99.951  58.064  1.00  0.00           C  
ATOM   2071  NE  ARG B 223      50.393 101.115  58.733  1.00  0.00           N  
ATOM   2072  CZ  ARG B 223      50.993 102.025  59.513  1.00  0.00           C  
ATOM   2073  NH1 ARG B 223      52.279 101.891  59.868  1.00  0.00           N1+
ATOM   2074  NH2 ARG B 223      50.420 103.233  59.593  1.00  0.00           N  
ATOM   2075  H   ARG B 223      48.729  98.967  54.164  1.00  0.00           H  
ATOM   2076  HE  ARG B 223      49.411 101.022  58.900  1.00  0.00           H  
ATOM   2077 1HH1 ARG B 223      52.681 101.011  59.617  1.00  0.00           H  
ATOM   2078 2HH1 ARG B 223      52.776 102.608  60.356  1.00  0.00           H  
ATOM   2079 1HH2 ARG B 223      49.548 103.445  59.153  1.00  0.00           H  
ATOM   2080 2HH2 ARG B 223      50.776 103.910  60.238  1.00  0.00           H  
ATOM   2081  N   SER B 224      47.637  97.426  56.191  1.00  0.00           N  
ATOM   2082  CA  SER B 224      46.611  97.311  57.237  1.00  0.00           C  
ATOM   2083  C   SER B 224      45.871  95.975  57.323  1.00  0.00           C  
ATOM   2084  O   SER B 224      45.337  95.546  58.345  1.00  0.00           O  
ATOM   2085  CB  SER B 224      45.614  98.463  57.096  1.00  0.00           C  
ATOM   2086  OG  SER B 224      46.046  99.532  57.942  1.00  0.00           O  
ATOM   2087  H   SER B 224      47.314  97.613  55.263  1.00  0.00           H  
ATOM   2088  HG  SER B 224      45.327 100.228  57.946  1.00  0.00           H  
ATOM   2089  N   ASN B 225      45.668  95.417  56.132  1.00  0.00           N  
ATOM   2090  CA  ASN B 225      45.031  94.102  55.971  1.00  0.00           C  
ATOM   2091  C   ASN B 225      46.055  92.969  55.884  1.00  0.00           C  
ATOM   2092  O   ASN B 225      46.851  93.132  54.960  1.00  0.00           O  
ATOM   2093  CB  ASN B 225      44.139  94.081  54.728  1.00  0.00           C  
ATOM   2094  CG  ASN B 225      42.907  94.989  54.750  1.00  0.00           C  
ATOM   2095  ND2 ASN B 225      42.422  95.516  53.629  1.00  0.00           N  
ATOM   2096  OD1 ASN B 225      42.131  95.008  55.705  1.00  0.00           O  
ATOM   2097  H   ASN B 225      45.832  95.898  55.271  1.00  0.00           H  
ATOM   2098 1HD2 ASN B 225      42.929  95.334  52.786  1.00  0.00           H  
ATOM   2099 2HD2 ASN B 225      41.643  96.142  53.628  1.00  0.00           H  
ATOM   2100  N   TRP B 226      45.995  91.912  56.689  1.00  0.00           N  
ATOM   2101  CA  TRP B 226      46.783  90.678  56.561  1.00  0.00           C  
ATOM   2102  C   TRP B 226      46.372  89.875  55.325  1.00  0.00           C  
ATOM   2103  O   TRP B 226      45.185  89.743  55.030  1.00  0.00           O  
ATOM   2104  CB  TRP B 226      46.538  89.735  57.741  1.00  0.00           C  
ATOM   2105  CG  TRP B 226      47.848  89.064  58.161  1.00  0.00           C  
ATOM   2106  CD1 TRP B 226      48.248  87.815  57.939  1.00  0.00           C  
ATOM   2107  CD2 TRP B 226      48.844  89.636  58.943  1.00  0.00           C  
ATOM   2108  CE2 TRP B 226      49.878  88.722  59.112  1.00  0.00           C  
ATOM   2109  CE3 TRP B 226      48.942  90.922  59.462  1.00  0.00           C  
ATOM   2110  NE1 TRP B 226      49.461  87.643  58.456  1.00  0.00           N  
ATOM   2111  CZ2 TRP B 226      50.986  89.140  59.840  1.00  0.00           C  
ATOM   2112  CZ3 TRP B 226      50.104  91.343  60.098  1.00  0.00           C  
ATOM   2113  CH2 TRP B 226      51.113  90.423  60.359  1.00  0.00           C  
ATOM   2114  H   TRP B 226      45.380  91.944  57.478  1.00  0.00           H  
ATOM   2115  HD1 TRP B 226      47.619  86.986  57.615  1.00  0.00           H  
ATOM   2116  HE1 TRP B 226      50.033  86.879  58.160  1.00  0.00           H  
ATOM   2117  HE3 TRP B 226      48.078  91.585  59.506  1.00  0.00           H  
ATOM   2118  HZ2 TRP B 226      51.611  88.366  60.286  1.00  0.00           H  
ATOM   2119  HZ3 TRP B 226      50.288  92.413  60.194  1.00  0.00           H  
ATOM   2120  HH2 TRP B 226      51.973  90.637  60.993  1.00  0.00           H  
ATOM   2121  N   PRO B 227      47.316  89.409  54.511  1.00  0.00           N  
ATOM   2122  CA  PRO B 227      48.744  89.749  54.588  1.00  0.00           C  
ATOM   2123  C   PRO B 227      49.089  91.043  53.849  1.00  0.00           C  
ATOM   2124  O   PRO B 227      48.354  91.386  52.924  1.00  0.00           O  
ATOM   2125  CB  PRO B 227      49.387  88.558  53.874  1.00  0.00           C  
ATOM   2126  CG  PRO B 227      48.430  88.186  52.739  1.00  0.00           C  
ATOM   2127  CD  PRO B 227      47.122  88.345  53.516  1.00  0.00           C  
ATOM   2128  N   PRO B 228      50.265  91.625  54.065  1.00  0.00           N  
ATOM   2129  CA  PRO B 228      50.560  92.910  53.416  1.00  0.00           C  
ATOM   2130  C   PRO B 228      50.824  92.759  51.916  1.00  0.00           C  
ATOM   2131  O   PRO B 228      51.747  91.994  51.638  1.00  0.00           O  
ATOM   2132  CB  PRO B 228      51.752  93.363  54.261  1.00  0.00           C  
ATOM   2133  CG  PRO B 228      51.298  92.939  55.660  1.00  0.00           C  
ATOM   2134  CD  PRO B 228      50.986  91.477  55.338  1.00  0.00           C  
ATOM   2135  N   THR B 229      50.293  93.688  51.127  1.00  0.00           N  
ATOM   2136  CA  THR B 229      50.326  93.542  49.664  1.00  0.00           C  
ATOM   2137  C   THR B 229      50.878  94.654  48.770  1.00  0.00           C  
ATOM   2138  O   THR B 229      50.795  95.844  49.069  1.00  0.00           O  
ATOM   2139  CB  THR B 229      48.937  93.119  49.183  1.00  0.00           C  
ATOM   2140  CG2 THR B 229      48.557  91.702  49.616  1.00  0.00           C  
ATOM   2141  OG1 THR B 229      48.000  94.140  49.538  1.00  0.00           O  
ATOM   2142  H   THR B 229      50.201  94.619  51.479  1.00  0.00           H  
ATOM   2143  HG1 THR B 229      47.350  94.292  48.792  1.00  0.00           H  
ATOM   2144  N   PHE B 230      51.491  94.187  47.686  1.00  0.00           N  
ATOM   2145  CA  PHE B 230      52.031  95.016  46.599  1.00  0.00           C  
ATOM   2146  C   PHE B 230      51.130  95.055  45.363  1.00  0.00           C  
ATOM   2147  O   PHE B 230      50.381  94.094  45.193  1.00  0.00           O  
ATOM   2148  CB  PHE B 230      53.440  94.537  46.241  1.00  0.00           C  
ATOM   2149  CG  PHE B 230      54.453  94.602  47.386  1.00  0.00           C  
ATOM   2150  CD1 PHE B 230      54.742  93.404  48.028  1.00  0.00           C  
ATOM   2151  CD2 PHE B 230      55.259  95.721  47.564  1.00  0.00           C  
ATOM   2152  CE1 PHE B 230      55.926  93.323  48.752  1.00  0.00           C  
ATOM   2153  CE2 PHE B 230      56.487  95.537  48.191  1.00  0.00           C  
ATOM   2154  CZ  PHE B 230      56.853  94.357  48.827  1.00  0.00           C  
ATOM   2155  H   PHE B 230      51.675  93.208  47.596  1.00  0.00           H  
ATOM   2156  HD1 PHE B 230      54.267  92.425  47.966  1.00  0.00           H  
ATOM   2157  HD2 PHE B 230      54.831  96.705  47.374  1.00  0.00           H  
ATOM   2158  HE1 PHE B 230      56.011  92.450  49.399  1.00  0.00           H  
ATOM   2159  HE2 PHE B 230      57.284  96.278  48.148  1.00  0.00           H  
ATOM   2160  HZ  PHE B 230      57.887  94.089  49.045  1.00  0.00           H  
ATOM   2161  N   GLY B 231      51.049  96.274  44.836  1.00  0.00           N  
ATOM   2162  CA  GLY B 231      50.239  96.521  43.635  1.00  0.00           C  
ATOM   2163  C   GLY B 231      50.312  95.495  42.502  1.00  0.00           C  
ATOM   2164  O   GLY B 231      51.056  94.519  42.423  1.00  0.00           O  
ATOM   2165  H   GLY B 231      51.435  97.039  45.352  1.00  0.00           H  
ATOM   2166  N   GLN B 232      49.571  95.974  41.507  1.00  0.00           N  
ATOM   2167  CA  GLN B 232      49.626  95.340  40.182  1.00  0.00           C  
ATOM   2168  C   GLN B 232      50.934  95.422  39.393  1.00  0.00           C  
ATOM   2169  O   GLN B 232      51.425  94.381  38.959  1.00  0.00           O  
ATOM   2170  CB  GLN B 232      48.571  95.956  39.261  1.00  0.00           C  
ATOM   2171  CG  GLN B 232      47.273  95.230  39.623  1.00  0.00           C  
ATOM   2172  CD  GLN B 232      46.152  95.792  38.746  1.00  0.00           C  
ATOM   2173  NE2 GLN B 232      45.289  94.982  38.139  1.00  0.00           N  
ATOM   2174  OE1 GLN B 232      45.994  96.989  38.513  1.00  0.00           O  
ATOM   2175  H   GLN B 232      48.966  96.767  41.579  1.00  0.00           H  
ATOM   2176 1HE2 GLN B 232      45.456  93.996  38.157  1.00  0.00           H  
ATOM   2177 2HE2 GLN B 232      44.423  95.294  37.749  1.00  0.00           H  
ATOM   2178  N   GLY B 233      51.578  96.546  39.696  1.00  0.00           N  
ATOM   2179  CA  GLY B 233      52.839  97.032  39.118  1.00  0.00           C  
ATOM   2180  C   GLY B 233      52.843  97.715  37.749  1.00  0.00           C  
ATOM   2181  O   GLY B 233      52.622  97.113  36.699  1.00  0.00           O  
ATOM   2182  H   GLY B 233      51.081  97.233  40.226  1.00  0.00           H  
ATOM   2183  N   THR B 234      53.021  99.033  37.775  1.00  0.00           N  
ATOM   2184  CA  THR B 234      53.068  99.827  36.540  1.00  0.00           C  
ATOM   2185  C   THR B 234      54.393  99.616  35.804  1.00  0.00           C  
ATOM   2186  O   THR B 234      55.441 100.063  36.267  1.00  0.00           O  
ATOM   2187  CB  THR B 234      52.864 101.316  36.829  1.00  0.00           C  
ATOM   2188  CG2 THR B 234      53.001 102.095  35.519  1.00  0.00           C  
ATOM   2189  OG1 THR B 234      51.572 101.636  37.351  1.00  0.00           O  
ATOM   2190  H   THR B 234      53.207  99.492  38.644  1.00  0.00           H  
ATOM   2191  HG1 THR B 234      50.885 101.486  36.641  1.00  0.00           H  
ATOM   2192  N   LYS B 235      54.343  98.864  34.707  1.00  0.00           N  
ATOM   2193  CA  LYS B 235      55.570  98.587  33.946  1.00  0.00           C  
ATOM   2194  C   LYS B 235      55.790  99.721  32.943  1.00  0.00           C  
ATOM   2195  O   LYS B 235      54.938  99.970  32.091  1.00  0.00           O  
ATOM   2196  CB  LYS B 235      55.364  97.257  33.219  1.00  0.00           C  
ATOM   2197  CG  LYS B 235      56.637  97.046  32.395  1.00  0.00           C  
ATOM   2198  CD  LYS B 235      56.928  95.628  31.901  1.00  0.00           C  
ATOM   2199  CE  LYS B 235      58.427  95.422  31.671  1.00  0.00           C  
ATOM   2200  NZ  LYS B 235      58.885  94.061  31.358  1.00  0.00           N1+
ATOM   2201  H   LYS B 235      53.533  98.569  34.201  1.00  0.00           H  
ATOM   2202  HZ1 LYS B 235      59.855  93.864  31.494  1.00  0.00           H  
ATOM   2203  HZ2 LYS B 235      58.489  93.416  32.012  1.00  0.00           H  
ATOM   2204  HZ3 LYS B 235      58.551  93.753  30.467  1.00  0.00           H  
ATOM   2205  N   VAL B 236      56.713 100.599  33.324  1.00  0.00           N  
ATOM   2206  CA  VAL B 236      57.283 101.705  32.541  1.00  0.00           C  
ATOM   2207  C   VAL B 236      58.463 101.233  31.689  1.00  0.00           C  
ATOM   2208  O   VAL B 236      59.478 100.844  32.263  1.00  0.00           O  
ATOM   2209  CB  VAL B 236      57.821 102.869  33.377  1.00  0.00           C  
ATOM   2210  CG1 VAL B 236      58.105 104.204  32.686  1.00  0.00           C  
ATOM   2211  CG2 VAL B 236      56.991 103.235  34.609  1.00  0.00           C  
ATOM   2212  H   VAL B 236      57.150 100.426  34.207  1.00  0.00           H  
ATOM   2213  N   GLU B 237      58.052 100.828  30.490  1.00  0.00           N  
ATOM   2214  CA  GLU B 237      58.960 100.468  29.392  1.00  0.00           C  
ATOM   2215  C   GLU B 237      59.248 101.696  28.526  1.00  0.00           C  
ATOM   2216  O   GLU B 237      58.426 102.585  28.309  1.00  0.00           O  
ATOM   2217  CB  GLU B 237      58.219  99.466  28.505  1.00  0.00           C  
ATOM   2218  CG  GLU B 237      58.034  98.168  29.293  1.00  0.00           C  
ATOM   2219  CD  GLU B 237      57.649  97.087  28.281  1.00  0.00           C  
ATOM   2220  OE1 GLU B 237      58.508  96.332  27.777  1.00  0.00           O  
ATOM   2221  OE2 GLU B 237      56.481  97.081  27.836  1.00  0.00           O1-
ATOM   2222  H   GLU B 237      57.100 100.611  30.274  1.00  0.00           H  
ATOM   2223  N   VAL B 238      60.340 101.513  27.789  1.00  0.00           N  
ATOM   2224  CA  VAL B 238      60.771 102.585  26.881  1.00  0.00           C  
ATOM   2225  C   VAL B 238      60.003 102.531  25.559  1.00  0.00           C  
ATOM   2226  O   VAL B 238      59.405 101.520  25.194  1.00  0.00           O  
ATOM   2227  CB  VAL B 238      62.278 102.771  26.697  1.00  0.00           C  
ATOM   2228  CG1 VAL B 238      63.053 102.935  28.006  1.00  0.00           C  
ATOM   2229  CG2 VAL B 238      62.817 101.634  25.826  1.00  0.00           C  
ATOM   2230  H   VAL B 238      60.833 100.658  27.629  1.00  0.00           H  
ATOM   2231  N   LYS B 239      59.866 103.669  24.884  1.00  0.00           N  
ATOM   2232  CA  LYS B 239      59.280 103.774  23.540  1.00  0.00           C  
ATOM   2233  C   LYS B 239      59.971 103.134  22.334  1.00  0.00           C  
ATOM   2234  O   LYS B 239      61.191 103.038  22.214  1.00  0.00           O  
ATOM   2235  CB  LYS B 239      58.993 105.218  23.126  1.00  0.00           C  
ATOM   2236  CG  LYS B 239      57.591 105.500  23.672  1.00  0.00           C  
ATOM   2237  CD  LYS B 239      57.110 106.879  23.219  1.00  0.00           C  
ATOM   2238  CE  LYS B 239      55.637 107.011  23.611  1.00  0.00           C  
ATOM   2239  NZ  LYS B 239      55.238 108.404  23.859  1.00  0.00           N1+
ATOM   2240  H   LYS B 239      60.144 104.548  25.273  1.00  0.00           H  
ATOM   2241  HZ1 LYS B 239      55.271 108.927  23.007  1.00  0.00           H  
ATOM   2242  HZ2 LYS B 239      54.294 108.429  24.189  1.00  0.00           H  
ATOM   2243  HZ3 LYS B 239      55.873 108.879  24.467  1.00  0.00           H  
ATOM   2244  N   SER B 240      59.172 102.802  21.323  1.00  0.00           N  
ATOM   2245  CA  SER B 240      59.639 102.400  19.989  1.00  0.00           C  
ATOM   2246  C   SER B 240      60.499 103.461  19.299  1.00  0.00           C  
ATOM   2247  O   SER B 240      60.088 104.618  19.243  1.00  0.00           O  
ATOM   2248  CB  SER B 240      58.499 102.152  18.999  1.00  0.00           C  
ATOM   2249  OG  SER B 240      57.476 101.215  19.344  1.00  0.00           O  
ATOM   2250  H   SER B 240      58.213 102.640  21.557  1.00  0.00           H  
ATOM   2251  HG  SER B 240      57.824 100.309  19.583  1.00  0.00           H  
ATOM   2252  N   GLY B 241      61.601 103.053  18.675  1.00  0.00           N  
ATOM   2253  CA  GLY B 241      62.641 103.929  18.117  1.00  0.00           C  
ATOM   2254  C   GLY B 241      63.499 104.562  19.215  1.00  0.00           C  
ATOM   2255  O   GLY B 241      64.722 104.435  19.241  1.00  0.00           O  
ATOM   2256  H   GLY B 241      61.686 102.129  18.302  1.00  0.00           H  
ATOM   2257  N   LEU B 242      62.770 105.377  19.972  1.00  0.00           N  
ATOM   2258  CA  LEU B 242      63.166 106.210  21.116  1.00  0.00           C  
ATOM   2259  C   LEU B 242      63.731 105.508  22.353  1.00  0.00           C  
ATOM   2260  O   LEU B 242      63.254 105.747  23.462  1.00  0.00           O  
ATOM   2261  CB  LEU B 242      62.049 107.220  21.387  1.00  0.00           C  
ATOM   2262  CG  LEU B 242      61.716 108.192  20.254  1.00  0.00           C  
ATOM   2263  CD1 LEU B 242      60.622 109.135  20.760  1.00  0.00           C  
ATOM   2264  CD2 LEU B 242      62.875 109.083  19.803  1.00  0.00           C  
ATOM   2265  H   LEU B 242      61.803 105.464  19.728  1.00  0.00           H  
ATOM   2266  N   VAL B 243      64.732 104.650  22.180  1.00  0.00           N  
ATOM   2267  CA  VAL B 243      65.386 103.845  23.222  1.00  0.00           C  
ATOM   2268  C   VAL B 243      66.698 104.468  23.702  1.00  0.00           C  
ATOM   2269  O   VAL B 243      67.369 105.020  22.831  1.00  0.00           O  
ATOM   2270  CB  VAL B 243      65.628 102.463  22.611  1.00  0.00           C  
ATOM   2271  CG1 VAL B 243      66.602 102.553  21.434  1.00  0.00           C  
ATOM   2272  CG2 VAL B 243      66.185 101.514  23.674  1.00  0.00           C  
ATOM   2273  H   VAL B 243      65.068 104.470  21.255  1.00  0.00           H  
ATOM   2274  N   PRO B 244      67.056 104.625  24.974  1.00  0.00           N  
ATOM   2275  CA  PRO B 244      68.306 105.282  25.383  1.00  0.00           C  
ATOM   2276  C   PRO B 244      69.405 104.376  24.826  1.00  0.00           C  
ATOM   2277  O   PRO B 244      69.328 103.149  24.816  1.00  0.00           O  
ATOM   2278  CB  PRO B 244      68.312 105.180  26.910  1.00  0.00           C  
ATOM   2279  CG  PRO B 244      66.808 105.233  27.190  1.00  0.00           C  
ATOM   2280  CD  PRO B 244      66.142 104.390  26.101  1.00  0.00           C  
ATOM   2281  N   ARG B 245      70.558 105.025  24.686  1.00  0.00           N  
ATOM   2282  CA  ARG B 245      71.721 104.310  24.140  1.00  0.00           C  
ATOM   2283  C   ARG B 245      72.989 104.909  24.750  1.00  0.00           C  
ATOM   2284  CB  ARG B 245      71.792 104.530  22.627  1.00  0.00           C  
ATOM   2285  CG  ARG B 245      70.883 103.558  21.873  1.00  0.00           C  
ATOM   2286  CD  ARG B 245      71.054 103.728  20.362  1.00  0.00           C  
ATOM   2287  NE  ARG B 245      70.619 102.449  19.782  1.00  0.00           N  
ATOM   2288  CZ  ARG B 245      69.656 102.160  18.896  1.00  0.00           C  
ATOM   2289  NH1 ARG B 245      68.853 103.177  18.556  1.00  0.00           N1+
ATOM   2290  NH2 ARG B 245      69.685 100.981  18.260  1.00  0.00           N  
ATOM   2291  O1  ARG B 245      73.992 104.165  24.809  1.00  0.00           O  
ATOM   2292  O2  ARG B 245      73.011 106.059  25.239  1.00  0.00           O  
ATOM   2293  H   ARG B 245      70.706 105.965  24.994  1.00  0.00           H  
ATOM   2294  HE  ARG B 245      71.102 101.691  20.220  1.00  0.00           H  
ATOM   2295 1HH1 ARG B 245      68.778 104.082  18.973  1.00  0.00           H  
ATOM   2296 2HH1 ARG B 245      68.279 103.042  17.747  1.00  0.00           H  
ATOM   2297 1HH2 ARG B 245      70.357 100.318  18.590  1.00  0.00           H  
ATOM   2298 2HH2 ARG B 245      69.079 100.693  17.518  1.00  0.00           H  
TER   
END
