# Supplementary material for: Potential neutralizing antibodies discovered for novel corona virus using machine learning
Source: Sci Rep. 2021 Mar 4;11:5261. doi: 10.1038/s41598-021-84637-4 (PMC7970853; doi:10.1038/s41598-021-84637-4)
Supplement: Supplementary file 2 — Supplementary Information 2. [file 41598_2021_84637_MOESM2_ESM.zip › C11.pdb]

ATOM      1  N   GLU A   1      31.172  66.714  19.128  1.00  0.00           N  
ATOM      2  CA  GLU A   1      31.314  65.474  19.905  1.00  0.00           C  
ATOM      3  C   GLU A   1      30.936  65.710  21.369  1.00  0.00           C  
ATOM      4  O   GLU A   1      30.624  66.851  21.708  1.00  0.00           O  
ATOM      5  CB  GLU A   1      32.769  65.008  19.817  1.00  0.00           C  
ATOM      6  CG  GLU A   1      32.842  63.639  19.138  1.00  0.00           C  
ATOM      7  CD  GLU A   1      32.720  62.351  19.955  1.00  0.00           C  
ATOM      8  OE1 GLU A   1      33.367  61.355  19.566  1.00  0.00           O  
ATOM      9  OE2 GLU A   1      32.041  62.308  21.003  1.00  0.00           O1-
ATOM     10  H1  GLU A   1      31.465  66.462  18.206  1.00  0.00           H  
ATOM     11  H2  GLU A   1      30.323  67.231  19.231  1.00  0.00           H  
ATOM     12  H3  GLU A   1      31.951  67.227  19.489  1.00  0.00           H  
ATOM     13  N   VAL A   2      30.918  64.648  22.169  1.00  0.00           N  
ATOM     14  CA  VAL A   2      30.472  64.734  23.567  1.00  0.00           C  
ATOM     15  C   VAL A   2      31.429  65.476  24.502  1.00  0.00           C  
ATOM     16  O   VAL A   2      32.649  65.610  24.433  1.00  0.00           O  
ATOM     17  CB  VAL A   2      30.104  63.378  24.174  1.00  0.00           C  
ATOM     18  CG1 VAL A   2      28.787  62.881  23.573  1.00  0.00           C  
ATOM     19  CG2 VAL A   2      31.264  62.390  24.307  1.00  0.00           C  
ATOM     20  H   VAL A   2      31.366  63.815  21.845  1.00  0.00           H  
ATOM     21  N   GLN A   3      30.712  66.015  25.485  1.00  0.00           N  
ATOM     22  CA  GLN A   3      31.231  67.109  26.318  1.00  0.00           C  
ATOM     23  C   GLN A   3      30.620  67.104  27.721  1.00  0.00           C  
ATOM     24  O   GLN A   3      29.597  66.462  27.953  1.00  0.00           O  
ATOM     25  CB  GLN A   3      31.029  68.454  25.616  1.00  0.00           C  
ATOM     26  CG  GLN A   3      29.581  68.937  25.522  1.00  0.00           C  
ATOM     27  CD  GLN A   3      29.408  70.331  24.914  1.00  0.00           C  
ATOM     28  NE2 GLN A   3      28.179  70.733  24.603  1.00  0.00           N  
ATOM     29  OE1 GLN A   3      30.366  71.082  24.741  1.00  0.00           O  
ATOM     30  H   GLN A   3      29.796  65.685  25.711  1.00  0.00           H  
ATOM     31 1HE2 GLN A   3      27.355  70.264  24.920  1.00  0.00           H  
ATOM     32 2HE2 GLN A   3      28.011  71.416  23.892  1.00  0.00           H  
ATOM     33  N   LEU A   4      31.154  67.933  28.613  1.00  0.00           N  
ATOM     34  CA  LEU A   4      30.498  68.321  29.870  1.00  0.00           C  
ATOM     35  C   LEU A   4      29.773  69.661  29.723  1.00  0.00           C  
ATOM     36  O   LEU A   4      30.389  70.570  29.169  1.00  0.00           O  
ATOM     37  CB  LEU A   4      31.465  68.391  31.054  1.00  0.00           C  
ATOM     38  CG  LEU A   4      32.182  67.066  31.319  1.00  0.00           C  
ATOM     39  CD1 LEU A   4      33.136  67.210  32.507  1.00  0.00           C  
ATOM     40  CD2 LEU A   4      31.123  66.069  31.794  1.00  0.00           C  
ATOM     41  H   LEU A   4      32.032  68.407  28.552  1.00  0.00           H  
ATOM     42  N   VAL A   5      28.460  69.632  29.936  1.00  0.00           N  
ATOM     43  CA  VAL A   5      27.735  70.906  29.825  1.00  0.00           C  
ATOM     44  C   VAL A   5      27.554  71.658  31.145  1.00  0.00           C  
ATOM     45  O   VAL A   5      27.566  71.079  32.231  1.00  0.00           O  
ATOM     46  CB  VAL A   5      26.323  70.673  29.284  1.00  0.00           C  
ATOM     47  CG1 VAL A   5      26.223  70.146  27.851  1.00  0.00           C  
ATOM     48  CG2 VAL A   5      25.546  69.769  30.244  1.00  0.00           C  
ATOM     49  H   VAL A   5      28.086  68.900  30.505  1.00  0.00           H  
ATOM     50  N   GLN A   6      27.619  72.972  30.950  1.00  0.00           N  
ATOM     51  CA  GLN A   6      27.829  73.925  32.049  1.00  0.00           C  
ATOM     52  C   GLN A   6      26.791  75.044  32.147  1.00  0.00           C  
ATOM     53  O   GLN A   6      26.142  75.414  31.170  1.00  0.00           O  
ATOM     54  CB  GLN A   6      29.194  74.609  31.947  1.00  0.00           C  
ATOM     55  CG  GLN A   6      30.332  73.682  32.380  1.00  0.00           C  
ATOM     56  CD  GLN A   6      31.612  74.505  32.543  1.00  0.00           C  
ATOM     57  NE2 GLN A   6      31.478  75.708  33.092  1.00  0.00           N  
ATOM     58  OE1 GLN A   6      32.703  74.145  32.101  1.00  0.00           O  
ATOM     59  H   GLN A   6      27.384  73.434  30.095  1.00  0.00           H  
ATOM     60 1HE2 GLN A   6      30.669  76.073  33.552  1.00  0.00           H  
ATOM     61 2HE2 GLN A   6      32.276  76.307  33.017  1.00  0.00           H  
ATOM     62  N   SER A   7      26.538  75.417  33.399  1.00  0.00           N  
ATOM     63  CA  SER A   7      25.590  76.445  33.852  1.00  0.00           C  
ATOM     64  C   SER A   7      25.950  77.310  35.061  1.00  0.00           C  
ATOM     65  O   SER A   7      26.884  77.040  35.814  1.00  0.00           O  
ATOM     66  CB  SER A   7      24.195  75.845  34.039  1.00  0.00           C  
ATOM     67  OG  SER A   7      24.209  74.613  34.765  1.00  0.00           O  
ATOM     68  H   SER A   7      26.967  74.891  34.133  1.00  0.00           H  
ATOM     69  HG  SER A   7      23.453  74.620  35.419  1.00  0.00           H  
ATOM     70  N   GLY A   8      25.226  78.384  35.363  1.00  0.00           N  
ATOM     71  CA  GLY A   8      25.599  79.409  36.350  1.00  0.00           C  
ATOM     72  C   GLY A   8      26.597  80.403  35.751  1.00  0.00           C  
ATOM     73  O   GLY A   8      27.476  80.078  34.955  1.00  0.00           O  
ATOM     74  H   GLY A   8      24.264  78.489  35.112  1.00  0.00           H  
ATOM     75  N   GLY A   9      26.601  81.499  36.505  1.00  0.00           N  
ATOM     76  CA  GLY A   9      27.459  82.652  36.195  1.00  0.00           C  
ATOM     77  C   GLY A   9      26.830  83.827  35.444  1.00  0.00           C  
ATOM     78  O   GLY A   9      25.697  84.149  35.798  1.00  0.00           O  
ATOM     79  H   GLY A   9      26.121  81.495  37.382  1.00  0.00           H  
ATOM     80  N   GLY A  10      27.669  84.605  34.766  1.00  0.00           N  
ATOM     81  CA  GLY A  10      27.204  85.799  34.044  1.00  0.00           C  
ATOM     82  C   GLY A  10      27.313  87.032  34.943  1.00  0.00           C  
ATOM     83  O   GLY A  10      28.422  87.268  35.420  1.00  0.00           O  
ATOM     84  H   GLY A  10      28.590  84.288  34.540  1.00  0.00           H  
ATOM     85  N   VAL A  11      26.474  88.051  34.780  1.00  0.00           N  
ATOM     86  CA  VAL A  11      26.599  89.277  35.581  1.00  0.00           C  
ATOM     87  C   VAL A  11      26.021  89.180  36.995  1.00  0.00           C  
ATOM     88  O   VAL A  11      24.811  89.008  37.138  1.00  0.00           O  
ATOM     89  CB  VAL A  11      26.052  90.554  34.940  1.00  0.00           C  
ATOM     90  CG1 VAL A  11      26.522  91.898  35.501  1.00  0.00           C  
ATOM     91  CG2 VAL A  11      26.494  90.544  33.475  1.00  0.00           C  
ATOM     92  H   VAL A  11      25.979  88.183  33.921  1.00  0.00           H  
ATOM     93  N   VAL A  12      26.999  89.103  37.893  1.00  0.00           N  
ATOM     94  CA  VAL A  12      26.916  88.808  39.330  1.00  0.00           C  
ATOM     95  C   VAL A  12      27.194  90.031  40.206  1.00  0.00           C  
ATOM     96  O   VAL A  12      27.872  90.971  39.794  1.00  0.00           O  
ATOM     97  CB  VAL A  12      27.742  87.597  39.770  1.00  0.00           C  
ATOM     98  CG1 VAL A  12      27.153  86.394  39.031  1.00  0.00           C  
ATOM     99  CG2 VAL A  12      29.262  87.765  39.717  1.00  0.00           C  
ATOM    100  H   VAL A  12      27.913  89.376  37.594  1.00  0.00           H  
ATOM    101  N   GLN A  13      26.565  90.032  41.378  1.00  0.00           N  
ATOM    102  CA  GLN A  13      26.868  90.982  42.458  1.00  0.00           C  
ATOM    103  C   GLN A  13      28.074  90.510  43.273  1.00  0.00           C  
ATOM    104  O   GLN A  13      28.274  89.300  43.368  1.00  0.00           O  
ATOM    105  CB  GLN A  13      25.657  91.059  43.389  1.00  0.00           C  
ATOM    106  CG  GLN A  13      24.535  91.934  42.827  1.00  0.00           C  
ATOM    107  CD  GLN A  13      24.801  93.440  42.856  1.00  0.00           C  
ATOM    108  NE2 GLN A  13      25.055  94.055  41.704  1.00  0.00           N  
ATOM    109  OE1 GLN A  13      24.684  94.131  43.867  1.00  0.00           O  
ATOM    110  H   GLN A  13      25.757  89.466  41.542  1.00  0.00           H  
ATOM    111 1HE2 GLN A  13      25.047  93.473  40.892  1.00  0.00           H  
ATOM    112 2HE2 GLN A  13      25.499  94.947  41.621  1.00  0.00           H  
ATOM    113  N   PRO A  14      28.999  91.361  43.706  1.00  0.00           N  
ATOM    114  CA  PRO A  14      30.087  90.972  44.615  1.00  0.00           C  
ATOM    115  C   PRO A  14      29.638  90.540  46.012  1.00  0.00           C  
ATOM    116  O   PRO A  14      28.643  91.025  46.548  1.00  0.00           O  
ATOM    117  CB  PRO A  14      30.919  92.244  44.788  1.00  0.00           C  
ATOM    118  CG  PRO A  14      30.771  92.909  43.418  1.00  0.00           C  
ATOM    119  CD  PRO A  14      29.284  92.685  43.132  1.00  0.00           C  
ATOM    120  N   GLY A  15      30.464  89.880  46.819  1.00  0.00           N  
ATOM    121  CA  GLY A  15      30.036  89.286  48.094  1.00  0.00           C  
ATOM    122  C   GLY A  15      29.335  87.936  47.933  1.00  0.00           C  
ATOM    123  O   GLY A  15      29.386  87.144  46.993  1.00  0.00           O  
ATOM    124  H   GLY A  15      31.460  89.866  46.727  1.00  0.00           H  
ATOM    125  N   LYS A  16      28.583  87.651  48.992  1.00  0.00           N  
ATOM    126  CA  LYS A  16      27.545  86.611  48.938  1.00  0.00           C  
ATOM    127  C   LYS A  16      27.992  85.184  48.613  1.00  0.00           C  
ATOM    128  O   LYS A  16      29.089  84.822  49.034  1.00  0.00           O  
ATOM    129  CB  LYS A  16      26.447  87.111  47.997  1.00  0.00           C  
ATOM    130  CG  LYS A  16      25.780  88.384  48.522  1.00  0.00           C  
ATOM    131  CD  LYS A  16      24.866  88.882  47.400  1.00  0.00           C  
ATOM    132  CE  LYS A  16      24.253  90.250  47.708  1.00  0.00           C  
ATOM    133  NZ  LYS A  16      23.125  90.278  48.650  1.00  0.00           N1+
ATOM    134  H   LYS A  16      28.768  88.083  49.875  1.00  0.00           H  
ATOM    135  HZ1 LYS A  16      22.550  89.460  48.628  1.00  0.00           H  
ATOM    136  HZ2 LYS A  16      23.386  90.458  49.598  1.00  0.00           H  
ATOM    137  HZ3 LYS A  16      22.514  90.978  48.282  1.00  0.00           H  
ATOM    138  N   SER A  17      27.102  84.286  48.199  1.00  0.00           N  
ATOM    139  CA  SER A  17      27.408  82.913  47.771  1.00  0.00           C  
ATOM    140  C   SER A  17      26.746  82.693  46.409  1.00  0.00           C  
ATOM    141  O   SER A  17      25.570  82.988  46.204  1.00  0.00           O  
ATOM    142  CB  SER A  17      26.825  81.873  48.730  1.00  0.00           C  
ATOM    143  OG  SER A  17      27.508  80.619  48.653  1.00  0.00           O  
ATOM    144  H   SER A  17      26.133  84.458  48.022  1.00  0.00           H  
ATOM    145  HG  SER A  17      28.362  80.562  49.171  1.00  0.00           H  
ATOM    146  N   LEU A  18      27.550  82.342  45.410  1.00  0.00           N  
ATOM    147  CA  LEU A  18      26.946  81.951  44.127  1.00  0.00           C  
ATOM    148  C   LEU A  18      26.943  80.425  44.008  1.00  0.00           C  
ATOM    149  O   LEU A  18      27.774  79.719  44.576  1.00  0.00           O  
ATOM    150  CB  LEU A  18      27.791  82.747  43.131  1.00  0.00           C  
ATOM    151  CG  LEU A  18      27.403  82.547  41.664  1.00  0.00           C  
ATOM    152  CD1 LEU A  18      26.052  83.157  41.287  1.00  0.00           C  
ATOM    153  CD2 LEU A  18      28.589  83.001  40.811  1.00  0.00           C  
ATOM    154  H   LEU A  18      28.480  82.071  45.657  1.00  0.00           H  
ATOM    155  N   ARG A  19      25.977  79.871  43.280  1.00  0.00           N  
ATOM    156  CA  ARG A  19      25.990  78.466  42.848  1.00  0.00           C  
ATOM    157  C   ARG A  19      26.426  78.248  41.398  1.00  0.00           C  
ATOM    158  O   ARG A  19      25.954  78.843  40.430  1.00  0.00           O  
ATOM    159  CB  ARG A  19      24.616  77.835  43.081  1.00  0.00           C  
ATOM    160  CG  ARG A  19      24.199  77.762  44.551  1.00  0.00           C  
ATOM    161  CD  ARG A  19      22.986  76.839  44.689  1.00  0.00           C  
ATOM    162  NE  ARG A  19      22.962  76.013  45.904  1.00  0.00           N  
ATOM    163  CZ  ARG A  19      23.141  74.685  45.919  1.00  0.00           C  
ATOM    164  NH1 ARG A  19      23.474  73.935  44.859  1.00  0.00           N1+
ATOM    165  NH2 ARG A  19      23.005  74.093  47.113  1.00  0.00           N  
ATOM    166  H   ARG A  19      25.314  80.457  42.815  1.00  0.00           H  
ATOM    167  HE  ARG A  19      22.818  76.523  46.752  1.00  0.00           H  
ATOM    168 1HH1 ARG A  19      23.625  74.367  43.970  1.00  0.00           H  
ATOM    169 2HH1 ARG A  19      23.626  72.970  45.073  1.00  0.00           H  
ATOM    170 1HH2 ARG A  19      22.812  74.581  47.965  1.00  0.00           H  
ATOM    171 2HH2 ARG A  19      22.844  73.106  47.101  1.00  0.00           H  
ATOM    172  N   LEU A  20      27.332  77.294  41.203  1.00  0.00           N  
ATOM    173  CA  LEU A  20      27.979  77.054  39.905  1.00  0.00           C  
ATOM    174  C   LEU A  20      27.691  75.593  39.553  1.00  0.00           C  
ATOM    175  O   LEU A  20      27.614  74.817  40.504  1.00  0.00           O  
ATOM    176  CB  LEU A  20      29.469  77.385  40.016  1.00  0.00           C  
ATOM    177  CG  LEU A  20      29.925  78.841  39.909  1.00  0.00           C  
ATOM    178  CD1 LEU A  20      31.415  79.053  40.183  1.00  0.00           C  
ATOM    179  CD2 LEU A  20      29.543  79.495  38.579  1.00  0.00           C  
ATOM    180  H   LEU A  20      27.740  76.797  41.969  1.00  0.00           H  
ATOM    181  N   SER A  21      27.303  75.302  38.315  1.00  0.00           N  
ATOM    182  CA  SER A  21      26.845  73.945  37.984  1.00  0.00           C  
ATOM    183  C   SER A  21      27.341  73.389  36.647  1.00  0.00           C  
ATOM    184  O   SER A  21      27.236  73.898  35.532  1.00  0.00           O  
ATOM    185  CB  SER A  21      25.316  74.004  38.007  1.00  0.00           C  
ATOM    186  OG  SER A  21      24.808  72.673  38.131  1.00  0.00           O  
ATOM    187  H   SER A  21      27.118  76.026  37.650  1.00  0.00           H  
ATOM    188  HG  SER A  21      24.553  72.206  37.284  1.00  0.00           H  
ATOM    189  N   CYS A  22      27.487  72.068  36.705  1.00  0.00           N  
ATOM    190  CA  CYS A  22      27.988  71.241  35.598  1.00  0.00           C  
ATOM    191  C   CYS A  22      27.178  69.943  35.615  1.00  0.00           C  
ATOM    192  O   CYS A  22      26.698  69.521  36.666  1.00  0.00           O  
ATOM    193  CB  CYS A  22      29.505  71.052  35.666  1.00  0.00           C  
ATOM    194  SG  CYS A  22      30.243  69.835  34.515  1.00  0.00           S  
ATOM    195  H   CYS A  22      27.257  71.549  37.529  1.00  0.00           H  
ATOM    196  N   ALA A  23      27.112  69.395  34.405  1.00  0.00           N  
ATOM    197  CA  ALA A  23      26.515  68.103  34.039  1.00  0.00           C  
ATOM    198  C   ALA A  23      27.206  67.423  32.855  1.00  0.00           C  
ATOM    199  O   ALA A  23      27.807  67.961  31.926  1.00  0.00           O  
ATOM    200  CB  ALA A  23      25.031  68.330  33.740  1.00  0.00           C  
ATOM    201  H   ALA A  23      27.362  69.980  33.633  1.00  0.00           H  
ATOM    202  N   ALA A  24      26.912  66.132  32.733  1.00  0.00           N  
ATOM    203  CA  ALA A  24      27.404  65.249  31.666  1.00  0.00           C  
ATOM    204  C   ALA A  24      26.575  65.355  30.385  1.00  0.00           C  
ATOM    205  O   ALA A  24      25.367  65.565  30.482  1.00  0.00           O  
ATOM    206  CB  ALA A  24      27.284  63.777  32.064  1.00  0.00           C  
ATOM    207  H   ALA A  24      26.171  65.711  33.256  1.00  0.00           H  
ATOM    208  N   SER A  25      27.203  64.989  29.271  1.00  0.00           N  
ATOM    209  CA  SER A  25      26.445  64.736  28.038  1.00  0.00           C  
ATOM    210  C   SER A  25      27.048  63.631  27.169  1.00  0.00           C  
ATOM    211  O   SER A  25      28.230  63.290  27.154  1.00  0.00           O  
ATOM    212  CB  SER A  25      26.401  66.029  27.221  1.00  0.00           C  
ATOM    213  OG  SER A  25      25.369  65.884  26.241  1.00  0.00           O  
ATOM    214  H   SER A  25      28.202  65.007  29.229  1.00  0.00           H  
ATOM    215  HG  SER A  25      24.497  66.104  26.678  1.00  0.00           H  
ATOM    216  N   GLY A  26      26.129  62.783  26.716  1.00  0.00           N  
ATOM    217  CA  GLY A  26      26.445  61.629  25.862  1.00  0.00           C  
ATOM    218  C   GLY A  26      26.923  60.386  26.617  1.00  0.00           C  
ATOM    219  O   GLY A  26      26.455  59.335  26.182  1.00  0.00           O  
ATOM    220  H   GLY A  26      25.161  63.026  26.781  1.00  0.00           H  
ATOM    221  N   PHE A  27      28.028  60.466  27.352  1.00  0.00           N  
ATOM    222  CA  PHE A  27      28.512  59.444  28.292  1.00  0.00           C  
ATOM    223  C   PHE A  27      27.759  59.460  29.623  1.00  0.00           C  
ATOM    224  O   PHE A  27      26.711  60.084  29.782  1.00  0.00           O  
ATOM    225  CB  PHE A  27      29.999  59.735  28.502  1.00  0.00           C  
ATOM    226  CG  PHE A  27      30.385  61.173  28.853  1.00  0.00           C  
ATOM    227  CD1 PHE A  27      30.626  61.490  30.185  1.00  0.00           C  
ATOM    228  CD2 PHE A  27      30.781  62.055  27.854  1.00  0.00           C  
ATOM    229  CE1 PHE A  27      31.356  62.638  30.469  1.00  0.00           C  
ATOM    230  CE2 PHE A  27      31.481  63.214  28.170  1.00  0.00           C  
ATOM    231  CZ  PHE A  27      31.831  63.498  29.485  1.00  0.00           C  
ATOM    232  H   PHE A  27      28.552  61.308  27.224  1.00  0.00           H  
ATOM    233  HD1 PHE A  27      30.186  60.905  30.992  1.00  0.00           H  
ATOM    234  HD2 PHE A  27      30.510  61.927  26.807  1.00  0.00           H  
ATOM    235  HE1 PHE A  27      31.295  63.036  31.482  1.00  0.00           H  
ATOM    236  HE2 PHE A  27      31.936  63.811  27.380  1.00  0.00           H  
ATOM    237  HZ  PHE A  27      32.680  64.175  29.583  1.00  0.00           H  
ATOM    238  N   ALA A  28      28.110  58.495  30.469  1.00  0.00           N  
ATOM    239  CA  ALA A  28      27.677  58.359  31.867  1.00  0.00           C  
ATOM    240  C   ALA A  28      28.193  59.403  32.860  1.00  0.00           C  
ATOM    241  O   ALA A  28      29.382  59.716  32.903  1.00  0.00           O  
ATOM    242  CB  ALA A  28      28.173  57.011  32.393  1.00  0.00           C  
ATOM    243  H   ALA A  28      28.562  57.679  30.110  1.00  0.00           H  
ATOM    244  N   PHE A  29      27.338  59.891  33.754  1.00  0.00           N  
ATOM    245  C   PHE A  29      28.361  59.921  35.934  1.00  0.00           C  
ATOM    246  O   PHE A  29      29.544  60.069  36.236  1.00  0.00           O  
ATOM    247  CB  PHE A  29      26.538  61.503  35.315  1.00  0.00           C  
ATOM    248  CG  PHE A  29      26.910  62.341  36.540  1.00  0.00           C  
ATOM    249  CD1 PHE A  29      27.559  63.547  36.302  1.00  0.00           C  
ATOM    250  CD2 PHE A  29      26.275  62.169  37.764  1.00  0.00           C  
ATOM    251  CE1 PHE A  29      27.575  64.537  37.278  1.00  0.00           C  
ATOM    252  CE2 PHE A  29      26.357  63.108  38.786  1.00  0.00           C  
ATOM    253  CZ  PHE A  29      27.043  64.291  38.539  1.00  0.00           C  
ATOM    254  H   PHE A  29      26.369  59.653  33.684  1.00  0.00           H  
ATOM    255  HD1 PHE A  29      27.954  63.793  35.316  1.00  0.00           H  
ATOM    256  HD2 PHE A  29      25.509  61.395  37.705  1.00  0.00           H  
ATOM    257  HE1 PHE A  29      28.151  65.440  37.082  1.00  0.00           H  
ATOM    258  HE2 PHE A  29      25.895  62.905  39.752  1.00  0.00           H  
ATOM    259  HZ  PHE A  29      26.962  65.071  39.296  1.00  0.00           H  
ATOM    260  N   SER A  30      27.509  59.103  36.546  1.00  0.00           N  
ATOM    261  C   SER A  30      29.123  57.556  37.869  1.00  0.00           C  
ATOM    262  O   SER A  30      29.676  57.413  38.958  1.00  0.00           O  
ATOM    263  N   SER A  31      29.636  57.013  36.770  1.00  0.00           N  
ATOM    264  C   SER A  31      32.190  57.159  36.988  1.00  0.00           C  
ATOM    265  O   SER A  31      32.967  56.946  37.918  1.00  0.00           O  
ATOM    266  CB  SER A  31      31.113  55.580  35.407  1.00  0.00           C  
ATOM    267  OG  SER A  31      30.008  54.735  35.072  1.00  0.00           O  
ATOM    268  H   SER A  31      29.034  56.672  36.047  1.00  0.00           H  
ATOM    269  N   TYR A  32      32.129  58.371  36.443  1.00  0.00           N  
ATOM    270  CA  TYR A  32      33.260  59.306  36.373  1.00  0.00           C  
ATOM    271  C   TYR A  32      33.409  60.317  37.512  1.00  0.00           C  
ATOM    272  O   TYR A  32      32.497  60.830  38.160  1.00  0.00           O  
ATOM    273  CB  TYR A  32      33.339  60.025  35.025  1.00  0.00           C  
ATOM    274  CG  TYR A  32      33.578  59.069  33.854  1.00  0.00           C  
ATOM    275  CD1 TYR A  32      32.578  58.610  33.004  1.00  0.00           C  
ATOM    276  CD2 TYR A  32      34.790  58.393  33.769  1.00  0.00           C  
ATOM    277  CE1 TYR A  32      32.695  57.616  32.039  1.00  0.00           C  
ATOM    278  CE2 TYR A  32      34.925  57.337  32.876  1.00  0.00           C  
ATOM    279  CZ  TYR A  32      33.921  56.961  31.991  1.00  0.00           C  
ATOM    280  OH  TYR A  32      34.126  55.937  31.121  1.00  0.00           O  
ATOM    281  H   TYR A  32      31.234  58.623  36.073  1.00  0.00           H  
ATOM    282  HD1 TYR A  32      31.557  58.946  33.179  1.00  0.00           H  
ATOM    283  HD2 TYR A  32      35.647  58.844  34.269  1.00  0.00           H  
ATOM    284  HE1 TYR A  32      31.924  57.523  31.275  1.00  0.00           H  
ATOM    285  HE2 TYR A  32      35.856  56.777  32.794  1.00  0.00           H  
ATOM    286  HH  TYR A  32      35.078  55.700  31.318  1.00  0.00           H  
ATOM    287  N   ALA A  33      34.658  60.419  37.957  1.00  0.00           N  
ATOM    288  CA  ALA A  33      35.164  61.448  38.877  1.00  0.00           C  
ATOM    289  C   ALA A  33      35.543  62.722  38.119  1.00  0.00           C  
ATOM    290  O   ALA A  33      36.013  62.627  36.986  1.00  0.00           O  
ATOM    291  CB  ALA A  33      36.353  61.005  39.731  1.00  0.00           C  
ATOM    292  H   ALA A  33      35.408  59.881  37.572  1.00  0.00           H  
ATOM    293  N   MET A  34      35.517  63.877  38.777  1.00  0.00           N  
ATOM    294  CA  MET A  34      35.793  65.133  38.063  1.00  0.00           C  
ATOM    295  C   MET A  34      36.700  66.131  38.786  1.00  0.00           C  
ATOM    296  O   MET A  34      37.168  65.931  39.905  1.00  0.00           O  
ATOM    297  CB  MET A  34      34.511  65.846  37.628  1.00  0.00           C  
ATOM    298  CG  MET A  34      33.394  65.116  36.879  1.00  0.00           C  
ATOM    299  SD  MET A  34      32.332  64.055  37.926  1.00  0.00           S  
ATOM    300  CE  MET A  34      30.914  64.047  36.849  1.00  0.00           C  
ATOM    301  H   MET A  34      35.413  63.953  39.769  1.00  0.00           H  
ATOM    302  N   HIS A  35      37.037  67.167  38.023  1.00  0.00           N  
ATOM    303  CA  HIS A  35      37.889  68.304  38.399  1.00  0.00           C  
ATOM    304  C   HIS A  35      37.102  69.601  38.196  1.00  0.00           C  
ATOM    305  O   HIS A  35      36.281  69.698  37.285  1.00  0.00           O  
ATOM    306  CB  HIS A  35      39.140  68.385  37.521  1.00  0.00           C  
ATOM    307  CG  HIS A  35      40.202  67.383  37.978  1.00  0.00           C  
ATOM    308  CD2 HIS A  35      40.193  66.114  37.580  1.00  0.00           C  
ATOM    309  ND1 HIS A  35      41.152  67.577  38.889  1.00  0.00           N  
ATOM    310  CE1 HIS A  35      41.726  66.391  39.071  1.00  0.00           C  
ATOM    311  NE2 HIS A  35      41.092  65.485  38.332  1.00  0.00           N  
ATOM    312  H   HIS A  35      36.493  67.291  37.193  1.00  0.00           H  
ATOM    313  HD2 HIS A  35      39.543  65.656  36.834  1.00  0.00           H  
ATOM    314  HE1 HIS A  35      42.231  66.172  40.011  1.00  0.00           H  
ATOM    315  HE2 HIS A  35      41.408  64.537  38.344  1.00  0.00           H  
ATOM    316  N   TRP A  36      37.545  70.487  39.083  1.00  0.00           N  
ATOM    317  CA  TRP A  36      37.038  71.867  39.048  1.00  0.00           C  
ATOM    318  C   TRP A  36      38.160  72.888  38.853  1.00  0.00           C  
ATOM    319  O   TRP A  36      38.955  73.152  39.754  1.00  0.00           O  
ATOM    320  CB  TRP A  36      36.132  72.237  40.224  1.00  0.00           C  
ATOM    321  CG  TRP A  36      34.773  71.549  40.085  1.00  0.00           C  
ATOM    322  CD1 TRP A  36      34.296  70.646  40.936  1.00  0.00           C  
ATOM    323  CD2 TRP A  36      33.644  72.140  39.528  1.00  0.00           C  
ATOM    324  CE2 TRP A  36      32.509  71.571  40.094  1.00  0.00           C  
ATOM    325  CE3 TRP A  36      33.533  73.185  38.618  1.00  0.00           C  
ATOM    326  NE1 TRP A  36      32.967  70.698  40.986  1.00  0.00           N  
ATOM    327  CZ2 TRP A  36      31.305  72.178  39.758  1.00  0.00           C  
ATOM    328  CZ3 TRP A  36      32.305  73.769  38.329  1.00  0.00           C  
ATOM    329  CH2 TRP A  36      31.143  73.250  38.888  1.00  0.00           C  
ATOM    330  H   TRP A  36      37.876  70.159  39.968  1.00  0.00           H  
ATOM    331  HD1 TRP A  36      34.874  69.925  41.515  1.00  0.00           H  
ATOM    332  HE1 TRP A  36      32.405  70.288  41.705  1.00  0.00           H  
ATOM    333  HE3 TRP A  36      34.390  73.608  38.094  1.00  0.00           H  
ATOM    334  HZ2 TRP A  36      30.390  71.696  40.102  1.00  0.00           H  
ATOM    335  HZ3 TRP A  36      32.299  74.693  37.750  1.00  0.00           H  
ATOM    336  HH2 TRP A  36      30.137  73.392  38.494  1.00  0.00           H  
ATOM    337  N   VAL A  37      38.109  73.614  37.740  1.00  0.00           N  
ATOM    338  CA  VAL A  37      39.072  74.637  37.308  1.00  0.00           C  
ATOM    339  C   VAL A  37      38.464  76.033  37.162  1.00  0.00           C  
ATOM    340  O   VAL A  37      37.268  76.215  36.936  1.00  0.00           O  
ATOM    341  CB  VAL A  37      39.781  74.237  36.013  1.00  0.00           C  
ATOM    342  CG1 VAL A  37      41.131  73.638  36.412  1.00  0.00           C  
ATOM    343  CG2 VAL A  37      39.146  73.164  35.127  1.00  0.00           C  
ATOM    344  H   VAL A  37      37.247  73.564  37.236  1.00  0.00           H  
ATOM    345  N   ARG A  38      39.292  77.069  37.268  1.00  0.00           N  
ATOM    346  CA  ARG A  38      39.027  78.457  36.865  1.00  0.00           C  
ATOM    347  C   ARG A  38      40.127  79.061  35.989  1.00  0.00           C  
ATOM    348  O   ARG A  38      41.322  78.981  36.271  1.00  0.00           O  
ATOM    349  CB  ARG A  38      38.691  79.381  38.037  1.00  0.00           C  
ATOM    350  CG  ARG A  38      39.798  79.443  39.092  1.00  0.00           C  
ATOM    351  CD  ARG A  38      39.244  80.172  40.318  1.00  0.00           C  
ATOM    352  NE  ARG A  38      40.302  81.111  40.718  1.00  0.00           N  
ATOM    353  CZ  ARG A  38      40.137  82.429  40.894  1.00  0.00           C  
ATOM    354  NH1 ARG A  38      38.899  82.929  40.784  1.00  0.00           N1+
ATOM    355  NH2 ARG A  38      41.209  83.217  40.733  1.00  0.00           N  
ATOM    356  H   ARG A  38      40.220  76.838  37.560  1.00  0.00           H  
ATOM    357  HE  ARG A  38      41.129  80.620  40.991  1.00  0.00           H  
ATOM    358 1HH1 ARG A  38      38.126  82.355  40.513  1.00  0.00           H  
ATOM    359 2HH1 ARG A  38      38.747  83.910  40.902  1.00  0.00           H  
ATOM    360 1HH2 ARG A  38      42.088  82.869  40.409  1.00  0.00           H  
ATOM    361 2HH2 ARG A  38      41.100  84.193  40.922  1.00  0.00           H  
ATOM    362  N   GLN A  39      39.696  79.527  34.821  1.00  0.00           N  
ATOM    363  CA  GLN A  39      40.450  80.412  33.921  1.00  0.00           C  
ATOM    364  C   GLN A  39      40.352  81.898  34.271  1.00  0.00           C  
ATOM    365  O   GLN A  39      39.381  82.542  33.875  1.00  0.00           O  
ATOM    366  CB  GLN A  39      39.918  80.127  32.515  1.00  0.00           C  
ATOM    367  CG  GLN A  39      40.985  80.602  31.527  1.00  0.00           C  
ATOM    368  CD  GLN A  39      40.518  80.371  30.089  1.00  0.00           C  
ATOM    369  NE2 GLN A  39      41.557  80.233  29.269  1.00  0.00           N  
ATOM    370  OE1 GLN A  39      39.388  80.587  29.655  1.00  0.00           O  
ATOM    371  H   GLN A  39      38.704  79.585  34.711  1.00  0.00           H  
ATOM    372 1HE2 GLN A  39      42.463  80.330  29.681  1.00  0.00           H  
ATOM    373 2HE2 GLN A  39      41.485  79.975  28.306  1.00  0.00           H  
ATOM    374  N   ALA A  40      41.407  82.342  34.948  1.00  0.00           N  
ATOM    375  CA  ALA A  40      41.701  83.729  35.336  1.00  0.00           C  
ATOM    376  C   ALA A  40      42.176  84.621  34.187  1.00  0.00           C  
ATOM    377  O   ALA A  40      43.084  84.168  33.490  1.00  0.00           O  
ATOM    378  CB  ALA A  40      42.722  83.767  36.475  1.00  0.00           C  
ATOM    379  H   ALA A  40      42.129  81.652  35.006  1.00  0.00           H  
ATOM    380  N   PRO A  41      41.857  85.911  34.240  1.00  0.00           N  
ATOM    381  CA  PRO A  41      42.344  86.812  33.185  1.00  0.00           C  
ATOM    382  C   PRO A  41      43.840  87.104  33.312  1.00  0.00           C  
ATOM    383  O   PRO A  41      44.335  87.208  34.433  1.00  0.00           O  
ATOM    384  CB  PRO A  41      41.599  88.133  33.382  1.00  0.00           C  
ATOM    385  CG  PRO A  41      40.413  87.778  34.282  1.00  0.00           C  
ATOM    386  CD  PRO A  41      40.899  86.595  35.121  1.00  0.00           C  
ATOM    387  N   GLY A  42      44.572  86.997  32.206  1.00  0.00           N  
ATOM    388  CA  GLY A  42      46.011  87.262  32.061  1.00  0.00           C  
ATOM    389  C   GLY A  42      46.877  86.056  32.430  1.00  0.00           C  
ATOM    390  O   GLY A  42      47.908  85.771  31.822  1.00  0.00           O  
ATOM    391  H   GLY A  42      44.052  86.860  31.363  1.00  0.00           H  
ATOM    392  N   LYS A  43      46.678  85.643  33.678  1.00  0.00           N  
ATOM    393  CA  LYS A  43      47.229  84.374  34.176  1.00  0.00           C  
ATOM    394  C   LYS A  43      46.939  82.998  33.573  1.00  0.00           C  
ATOM    395  O   LYS A  43      47.850  82.426  32.976  1.00  0.00           O  
ATOM    396  CB  LYS A  43      46.978  84.157  35.669  1.00  0.00           C  
ATOM    397  CG  LYS A  43      47.400  85.200  36.707  1.00  0.00           C  
ATOM    398  CD  LYS A  43      47.098  84.595  38.080  1.00  0.00           C  
ATOM    399  CE  LYS A  43      45.632  84.525  38.510  1.00  0.00           C  
ATOM    400  NZ  LYS A  43      45.550  84.363  39.969  1.00  0.00           N1+
ATOM    401  H   LYS A  43      46.195  86.262  34.297  1.00  0.00           H  
ATOM    402  HZ1 LYS A  43      44.859  84.918  40.430  1.00  0.00           H  
ATOM    403  HZ2 LYS A  43      45.375  83.403  40.187  1.00  0.00           H  
ATOM    404  HZ3 LYS A  43      46.442  84.616  40.344  1.00  0.00           H  
ATOM    405  N   GLY A  44      45.653  82.685  33.437  1.00  0.00           N  
ATOM    406  CA  GLY A  44      45.233  81.441  32.776  1.00  0.00           C  
ATOM    407  C   GLY A  44      44.620  80.512  33.827  1.00  0.00           C  
ATOM    408  O   GLY A  44      43.778  80.887  34.641  1.00  0.00           O  
ATOM    409  H   GLY A  44      44.928  83.355  33.597  1.00  0.00           H  
ATOM    410  N   LEU A  45      44.722  79.238  33.459  1.00  0.00           N  
ATOM    411  CA  LEU A  45      44.084  78.161  34.230  1.00  0.00           C  
ATOM    412  C   LEU A  45      44.747  77.985  35.597  1.00  0.00           C  
ATOM    413  O   LEU A  45      45.963  78.085  35.753  1.00  0.00           O  
ATOM    414  CB  LEU A  45      44.025  76.798  33.536  1.00  0.00           C  
ATOM    415  CG  LEU A  45      43.051  76.895  32.361  1.00  0.00           C  
ATOM    416  CD1 LEU A  45      43.477  75.952  31.233  1.00  0.00           C  
ATOM    417  CD2 LEU A  45      41.678  76.588  32.962  1.00  0.00           C  
ATOM    418  H   LEU A  45      45.369  78.924  32.765  1.00  0.00           H  
ATOM    419  N   GLU A  46      43.840  78.065  36.567  1.00  0.00           N  
ATOM    420  CA  GLU A  46      44.074  77.778  37.990  1.00  0.00           C  
ATOM    421  C   GLU A  46      43.082  76.732  38.504  1.00  0.00           C  
ATOM    422  O   GLU A  46      41.861  76.856  38.431  1.00  0.00           O  
ATOM    423  CB  GLU A  46      43.949  79.071  38.798  1.00  0.00           C  
ATOM    424  CG  GLU A  46      45.245  79.863  38.604  1.00  0.00           C  
ATOM    425  CD  GLU A  46      45.298  80.895  39.732  1.00  0.00           C  
ATOM    426  OE1 GLU A  46      44.247  81.357  40.227  1.00  0.00           O  
ATOM    427  OE2 GLU A  46      46.420  81.356  40.035  1.00  0.00           O1-
ATOM    428  H   GLU A  46      43.030  78.632  36.420  1.00  0.00           H  
ATOM    429  N   TRP A  47      43.633  75.682  39.106  1.00  0.00           N  
ATOM    430  CA  TRP A  47      42.881  74.565  39.697  1.00  0.00           C  
ATOM    431  C   TRP A  47      42.169  74.963  40.992  1.00  0.00           C  
ATOM    432  O   TRP A  47      42.653  75.809  41.742  1.00  0.00           O  
ATOM    433  CB  TRP A  47      43.681  73.265  39.804  1.00  0.00           C  
ATOM    434  CG  TRP A  47      42.803  72.053  40.119  1.00  0.00           C  
ATOM    435  CD1 TRP A  47      42.282  71.152  39.290  1.00  0.00           C  
ATOM    436  CD2 TRP A  47      43.003  71.334  41.292  1.00  0.00           C  
ATOM    437  CE2 TRP A  47      42.625  70.019  41.045  1.00  0.00           C  
ATOM    438  CE3 TRP A  47      43.174  71.812  42.586  1.00  0.00           C  
ATOM    439  NE1 TRP A  47      42.160  69.931  39.802  1.00  0.00           N  
ATOM    440  CZ2 TRP A  47      42.586  69.107  42.093  1.00  0.00           C  
ATOM    441  CZ3 TRP A  47      43.119  70.895  43.629  1.00  0.00           C  
ATOM    442  CH2 TRP A  47      42.841  69.555  43.384  1.00  0.00           C  
ATOM    443  H   TRP A  47      44.600  75.829  39.313  1.00  0.00           H  
ATOM    444  HD1 TRP A  47      41.983  71.324  38.256  1.00  0.00           H  
ATOM    445  HE1 TRP A  47      41.913  69.085  39.330  1.00  0.00           H  
ATOM    446  HE3 TRP A  47      43.595  72.794  42.804  1.00  0.00           H  
ATOM    447  HZ2 TRP A  47      42.307  68.073  41.888  1.00  0.00           H  
ATOM    448  HZ3 TRP A  47      43.251  71.226  44.659  1.00  0.00           H  
ATOM    449  HH2 TRP A  47      42.918  68.806  44.172  1.00  0.00           H  
ATOM    450  N   VAL A  48      41.015  74.357  41.254  1.00  0.00           N  
ATOM    451  CA  VAL A  48      40.328  74.475  42.549  1.00  0.00           C  
ATOM    452  C   VAL A  48      40.207  73.203  43.391  1.00  0.00           C  
ATOM    453  O   VAL A  48      40.793  73.193  44.472  1.00  0.00           O  
ATOM    454  CB  VAL A  48      39.041  75.280  42.359  1.00  0.00           C  
ATOM    455  CG1 VAL A  48      38.156  75.276  43.607  1.00  0.00           C  
ATOM    456  CG2 VAL A  48      39.399  76.683  41.864  1.00  0.00           C  
ATOM    457  H   VAL A  48      40.565  73.760  40.589  1.00  0.00           H  
ATOM    458  N   ALA A  49      39.676  72.134  42.804  1.00  0.00           N  
ATOM    459  CA  ALA A  49      39.398  70.868  43.497  1.00  0.00           C  
ATOM    460  C   ALA A  49      39.127  69.636  42.630  1.00  0.00           C  
ATOM    461  O   ALA A  49      38.575  69.645  41.531  1.00  0.00           O  
ATOM    462  CB  ALA A  49      38.173  71.264  44.323  1.00  0.00           C  
ATOM    463  H   ALA A  49      39.355  72.270  41.867  1.00  0.00           H  
ATOM    464  N   VAL A  50      39.264  68.520  43.340  1.00  0.00           N  
ATOM    465  CA  VAL A  50      38.788  67.251  42.770  1.00  0.00           C  
ATOM    466  C   VAL A  50      37.633  66.606  43.539  1.00  0.00           C  
ATOM    467  O   VAL A  50      37.654  66.651  44.768  1.00  0.00           O  
ATOM    468  CB  VAL A  50      39.956  66.284  42.563  1.00  0.00           C  
ATOM    469  CG1 VAL A  50      40.655  66.037  43.901  1.00  0.00           C  
ATOM    470  CG2 VAL A  50      39.527  64.973  41.901  1.00  0.00           C  
ATOM    471  H   VAL A  50      39.603  68.453  44.279  1.00  0.00           H  
ATOM    472  N   ILE A  51      36.723  66.013  42.772  1.00  0.00           N  
ATOM    473  CA  ILE A  51      35.534  65.302  43.264  1.00  0.00           C  
ATOM    474  C   ILE A  51      35.377  63.878  42.727  1.00  0.00           C  
ATOM    475  O   ILE A  51      35.626  63.584  41.559  1.00  0.00           O  
ATOM    476  CB  ILE A  51      34.317  66.164  42.921  1.00  0.00           C  
ATOM    477  CG1 ILE A  51      33.076  65.657  43.657  1.00  0.00           C  
ATOM    478  CG2 ILE A  51      34.144  66.430  41.425  1.00  0.00           C  
ATOM    479  CD  ILE A  51      31.965  66.704  43.754  1.00  0.00           C  
ATOM    480  H   ILE A  51      36.870  65.931  41.786  1.00  0.00           H  
ATOM    481  N   SER A  52      35.057  62.977  43.651  1.00  0.00           N  
ATOM    482  CA  SER A  52      34.818  61.556  43.358  1.00  0.00           C  
ATOM    483  C   SER A  52      33.548  61.180  42.592  1.00  0.00           C  
ATOM    484  O   SER A  52      32.768  62.067  42.252  1.00  0.00           O  
ATOM    485  CB  SER A  52      34.987  60.701  44.615  1.00  0.00           C  
ATOM    486  OG  SER A  52      33.780  60.920  45.350  1.00  0.00           O  
ATOM    487  H   SER A  52      34.975  63.243  44.612  1.00  0.00           H  
ATOM    488  HG  SER A  52      33.687  60.064  45.859  1.00  0.00           H  
ATOM    489  N   TYR A  53      33.312  59.887  42.389  1.00  0.00           N  
ATOM    490  CA  TYR A  53      32.095  59.299  41.810  1.00  0.00           C  
ATOM    491  C   TYR A  53      30.947  59.208  42.818  1.00  0.00           C  
ATOM    492  O   TYR A  53      29.790  59.412  42.455  1.00  0.00           O  
ATOM    493  CB  TYR A  53      32.313  58.020  40.999  1.00  0.00           C  
ATOM    494  CG  TYR A  53      33.591  57.257  41.351  1.00  0.00           C  
ATOM    495  CD1 TYR A  53      34.755  57.454  40.616  1.00  0.00           C  
ATOM    496  CD2 TYR A  53      33.700  56.663  42.603  1.00  0.00           C  
ATOM    497  CE1 TYR A  53      35.988  56.989  41.056  1.00  0.00           C  
ATOM    498  CE2 TYR A  53      34.963  56.289  43.049  1.00  0.00           C  
ATOM    499  CZ  TYR A  53      36.121  56.348  42.282  1.00  0.00           C  
ATOM    500  H   TYR A  53      34.021  59.243  42.678  1.00  0.00           H  
ATOM    501  HD1 TYR A  53      34.722  57.977  39.660  1.00  0.00           H  
ATOM    502  HD2 TYR A  53      32.806  56.273  43.089  1.00  0.00           H  
ATOM    503  HE2 TYR A  53      35.070  55.917  44.068  1.00  0.00           H  
ATOM    504  N   ASP A  54      31.243  58.938  44.087  1.00  0.00           N  
ATOM    505  CA  ASP A  54      30.229  58.968  45.151  1.00  0.00           C  
ATOM    506  C   ASP A  54      29.758  60.384  45.487  1.00  0.00           C  
ATOM    507  O   ASP A  54      28.565  60.577  45.714  1.00  0.00           O  
ATOM    508  CG  ASP A  54      32.111  58.690  46.855  1.00  0.00           C  
ATOM    509  OD1 ASP A  54      33.101  58.389  46.154  1.00  0.00           O  
ATOM    510  OD2 ASP A  54      32.210  59.707  47.575  1.00  0.00           O1-
ATOM    511  H   ASP A  54      32.082  58.503  44.413  1.00  0.00           H  
ATOM    512  N   GLY A  55      30.707  61.292  45.275  1.00  0.00           N  
ATOM    513  CA  GLY A  55      30.592  62.722  45.595  1.00  0.00           C  
ATOM    514  C   GLY A  55      31.237  63.164  46.911  1.00  0.00           C  
ATOM    515  O   GLY A  55      31.675  64.313  46.928  1.00  0.00           O  
ATOM    516  H   GLY A  55      31.512  61.048  44.735  1.00  0.00           H  
ATOM    517  N   SER A  56      31.135  62.330  47.942  1.00  0.00           N  
ATOM    518  CA  SER A  56      31.578  62.820  49.255  1.00  0.00           C  
ATOM    519  C   SER A  56      33.090  62.964  49.438  1.00  0.00           C  
ATOM    520  O   SER A  56      33.657  63.707  50.238  1.00  0.00           O  
ATOM    521  CB  SER A  56      31.144  62.007  50.477  1.00  0.00           C  
ATOM    522  H   SER A  56      30.964  61.348  47.858  1.00  0.00           H  
ATOM    523  N   ASN A  57      33.831  62.175  48.664  1.00  0.00           N  
ATOM    524  CA  ASN A  57      35.292  62.302  48.563  1.00  0.00           C  
ATOM    525  C   ASN A  57      35.820  63.465  47.721  1.00  0.00           C  
ATOM    526  O   ASN A  57      35.885  63.352  46.498  1.00  0.00           O  
ATOM    527  CB  ASN A  57      35.983  60.988  48.196  1.00  0.00           C  
ATOM    528  CG  ASN A  57      35.680  60.072  49.384  1.00  0.00           C  
ATOM    529  ND2 ASN A  57      34.811  59.079  49.217  1.00  0.00           N  
ATOM    530  OD1 ASN A  57      36.314  60.115  50.437  1.00  0.00           O  
ATOM    531  H   ASN A  57      33.369  61.462  48.137  1.00  0.00           H  
ATOM    532 1HD2 ASN A  57      34.360  58.989  48.329  1.00  0.00           H  
ATOM    533 2HD2 ASN A  57      34.530  58.517  49.995  1.00  0.00           H  
ATOM    534  N   LYS A  58      36.208  64.490  48.475  1.00  0.00           N  
ATOM    535  CA  LYS A  58      36.756  65.746  47.943  1.00  0.00           C  
ATOM    536  C   LYS A  58      38.200  65.974  48.394  1.00  0.00           C  
ATOM    537  O   LYS A  58      38.563  65.812  49.558  1.00  0.00           O  
ATOM    538  CB  LYS A  58      35.872  66.839  48.545  1.00  0.00           C  
ATOM    539  CG  LYS A  58      34.381  66.586  48.314  1.00  0.00           C  
ATOM    540  CD  LYS A  58      33.565  67.371  49.344  1.00  0.00           C  
ATOM    541  CE  LYS A  58      32.085  67.073  49.094  1.00  0.00           C  
ATOM    542  NZ  LYS A  58      31.242  68.004  49.857  1.00  0.00           N1+
ATOM    543  H   LYS A  58      35.979  64.556  49.446  1.00  0.00           H  
ATOM    544  HZ1 LYS A  58      31.448  68.026  50.835  1.00  0.00           H  
ATOM    545  HZ2 LYS A  58      31.383  68.926  49.496  1.00  0.00           H  
ATOM    546  HZ3 LYS A  58      30.295  67.705  49.743  1.00  0.00           H  
ATOM    547  N   TYR A  59      38.778  66.887  47.619  1.00  0.00           N  
ATOM    548  CA  TYR A  59      40.067  67.532  47.907  1.00  0.00           C  
ATOM    549  C   TYR A  59      40.198  68.918  47.271  1.00  0.00           C  
ATOM    550  O   TYR A  59      39.880  68.995  46.085  1.00  0.00           O  
ATOM    551  CB  TYR A  59      41.265  66.675  47.492  1.00  0.00           C  
ATOM    552  CG  TYR A  59      41.539  65.367  48.237  1.00  0.00           C  
ATOM    553  CD1 TYR A  59      42.409  65.409  49.320  1.00  0.00           C  
ATOM    554  CD2 TYR A  59      40.767  64.237  47.994  1.00  0.00           C  
ATOM    555  CE1 TYR A  59      42.469  64.291  50.145  1.00  0.00           C  
ATOM    556  CE2 TYR A  59      40.760  63.148  48.858  1.00  0.00           C  
ATOM    557  CZ  TYR A  59      41.662  63.183  49.915  1.00  0.00           C  
ATOM    558  OH  TYR A  59      41.569  62.274  50.922  1.00  0.00           O  
ATOM    559  H   TYR A  59      38.317  67.195  46.786  1.00  0.00           H  
ATOM    560  HD1 TYR A  59      43.167  66.191  49.278  1.00  0.00           H  
ATOM    561  HD2 TYR A  59      40.070  64.186  47.157  1.00  0.00           H  
ATOM    562  HE1 TYR A  59      43.191  64.255  50.961  1.00  0.00           H  
ATOM    563  HE2 TYR A  59      40.075  62.316  48.699  1.00  0.00           H  
ATOM    564  HH  TYR A  59      40.738  61.778  50.671  1.00  0.00           H  
ATOM    565  N   TYR A  60      40.784  69.873  47.988  1.00  0.00           N  
ATOM    566  CA  TYR A  60      40.850  71.300  47.645  1.00  0.00           C  
ATOM    567  C   TYR A  60      42.235  71.949  47.674  1.00  0.00           C  
ATOM    568  O   TYR A  60      42.925  71.737  48.670  1.00  0.00           O  
ATOM    569  CB  TYR A  60      39.991  71.999  48.701  1.00  0.00           C  
ATOM    570  CG  TYR A  60      38.509  71.633  48.611  1.00  0.00           C  
ATOM    571  CD1 TYR A  60      37.970  70.713  49.504  1.00  0.00           C  
ATOM    572  CD2 TYR A  60      37.695  72.265  47.678  1.00  0.00           C  
ATOM    573  CE1 TYR A  60      36.599  70.496  49.571  1.00  0.00           C  
ATOM    574  CE2 TYR A  60      36.324  72.057  47.769  1.00  0.00           C  
ATOM    575  CZ  TYR A  60      35.764  71.231  48.737  1.00  0.00           C  
ATOM    576  OH  TYR A  60      34.409  71.266  48.842  1.00  0.00           O  
ATOM    577  H   TYR A  60      41.194  69.683  48.881  1.00  0.00           H  
ATOM    578  HD1 TYR A  60      38.539  70.164  50.254  1.00  0.00           H  
ATOM    579  HD2 TYR A  60      38.110  72.807  46.828  1.00  0.00           H  
ATOM    580  HE1 TYR A  60      36.178  69.744  50.239  1.00  0.00           H  
ATOM    581  HE2 TYR A  60      35.703  72.595  47.053  1.00  0.00           H  
ATOM    582  HH  TYR A  60      34.073  70.931  49.723  1.00  0.00           H  
ATOM    583  N   ALA A  61      42.386  72.987  46.856  1.00  0.00           N  
ATOM    584  CA  ALA A  61      43.603  73.812  46.838  1.00  0.00           C  
ATOM    585  C   ALA A  61      43.597  74.526  48.191  1.00  0.00           C  
ATOM    586  O   ALA A  61      42.613  74.890  48.832  1.00  0.00           O  
ATOM    587  CB  ALA A  61      43.420  74.760  45.651  1.00  0.00           C  
ATOM    588  H   ALA A  61      41.611  73.193  46.259  1.00  0.00           H  
ATOM    589  N   ASP A  62      44.835  74.611  48.670  1.00  0.00           N  
ATOM    590  CA  ASP A  62      45.064  74.945  50.083  1.00  0.00           C  
ATOM    591  C   ASP A  62      44.485  76.285  50.540  1.00  0.00           C  
ATOM    592  O   ASP A  62      44.046  76.545  51.659  1.00  0.00           O  
ATOM    593  CB  ASP A  62      46.551  74.961  50.441  1.00  0.00           C  
ATOM    594  CG  ASP A  62      46.948  73.512  50.731  1.00  0.00           C  
ATOM    595  OD1 ASP A  62      47.718  72.963  49.914  1.00  0.00           O  
ATOM    596  OD2 ASP A  62      46.516  73.021  51.797  1.00  0.00           O1-
ATOM    597  H   ASP A  62      45.642  74.408  48.114  1.00  0.00           H  
ATOM    598  N   SER A  63      44.488  77.154  49.534  1.00  0.00           N  
ATOM    599  CA  SER A  63      43.982  78.530  49.642  1.00  0.00           C  
ATOM    600  C   SER A  63      42.457  78.639  49.683  1.00  0.00           C  
ATOM    601  O   SER A  63      41.940  79.597  50.256  1.00  0.00           O  
ATOM    602  CB  SER A  63      44.569  79.262  48.433  1.00  0.00           C  
ATOM    603  OG  SER A  63      44.260  78.574  47.218  1.00  0.00           O  
ATOM    604  H   SER A  63      44.988  76.910  48.702  1.00  0.00           H  
ATOM    605  HG  SER A  63      44.211  79.249  46.482  1.00  0.00           H  
ATOM    606  N   VAL A  64      41.770  77.598  49.221  1.00  0.00           N  
ATOM    607  CA  VAL A  64      40.350  77.762  48.874  1.00  0.00           C  
ATOM    608  C   VAL A  64      39.301  77.142  49.799  1.00  0.00           C  
ATOM    609  O   VAL A  64      38.129  77.517  49.821  1.00  0.00           O  
ATOM    610  CB  VAL A  64      40.200  77.229  47.448  1.00  0.00           C  
ATOM    611  CG1 VAL A  64      41.319  77.495  46.439  1.00  0.00           C  
ATOM    612  CG2 VAL A  64      39.867  75.736  47.487  1.00  0.00           C  
ATOM    613  H   VAL A  64      42.192  76.709  49.048  1.00  0.00           H  
ATOM    614  N   LYS A  65      39.752  76.237  50.663  1.00  0.00           N  
ATOM    615  CA  LYS A  65      38.991  75.607  51.751  1.00  0.00           C  
ATOM    616  C   LYS A  65      38.030  76.567  52.456  1.00  0.00           C  
ATOM    617  O   LYS A  65      38.442  77.449  53.207  1.00  0.00           O  
ATOM    618  CB  LYS A  65      39.948  74.838  52.664  1.00  0.00           C  
ATOM    619  CG  LYS A  65      40.782  73.773  51.949  1.00  0.00           C  
ATOM    620  CD  LYS A  65      41.723  73.100  52.949  1.00  0.00           C  
ATOM    621  CE  LYS A  65      42.479  71.965  52.256  1.00  0.00           C  
ATOM    622  NZ  LYS A  65      43.079  71.291  53.417  1.00  0.00           N1+
ATOM    623  H   LYS A  65      40.649  75.798  50.604  1.00  0.00           H  
ATOM    624  HZ1 LYS A  65      42.419  71.041  54.125  1.00  0.00           H  
ATOM    625  HZ2 LYS A  65      43.574  70.493  53.074  1.00  0.00           H  
ATOM    626  HZ3 LYS A  65      43.772  71.863  53.857  1.00  0.00           H  
ATOM    627  N   GLY A  66      36.783  76.105  52.500  1.00  0.00           N  
ATOM    628  CA  GLY A  66      35.543  76.695  53.025  1.00  0.00           C  
ATOM    629  C   GLY A  66      34.934  77.700  52.045  1.00  0.00           C  
ATOM    630  O   GLY A  66      33.803  77.437  51.640  1.00  0.00           O  
ATOM    631  H   GLY A  66      36.655  75.238  52.019  1.00  0.00           H  
ATOM    632  N   ARG A  67      35.802  78.584  51.561  1.00  0.00           N  
ATOM    633  CA  ARG A  67      35.396  79.468  50.459  1.00  0.00           C  
ATOM    634  C   ARG A  67      34.849  78.916  49.141  1.00  0.00           C  
ATOM    635  O   ARG A  67      33.997  79.439  48.424  1.00  0.00           O  
ATOM    636  CB  ARG A  67      36.588  80.401  50.237  1.00  0.00           C  
ATOM    637  CG  ARG A  67      36.100  81.822  49.947  1.00  0.00           C  
ATOM    638  CD  ARG A  67      37.206  82.701  49.360  1.00  0.00           C  
ATOM    639  NE  ARG A  67      36.609  83.685  48.446  1.00  0.00           N  
ATOM    640  CZ  ARG A  67      36.479  83.562  47.118  1.00  0.00           C  
ATOM    641  NH1 ARG A  67      36.615  82.391  46.480  1.00  0.00           N1+
ATOM    642  NH2 ARG A  67      36.091  84.681  46.493  1.00  0.00           N  
ATOM    643  H   ARG A  67      36.468  78.964  52.204  1.00  0.00           H  
ATOM    644  HE  ARG A  67      36.664  84.649  48.709  1.00  0.00           H  
ATOM    645 1HH1 ARG A  67      36.819  81.547  46.976  1.00  0.00           H  
ATOM    646 2HH1 ARG A  67      36.659  82.299  45.485  1.00  0.00           H  
ATOM    647 1HH2 ARG A  67      35.886  85.478  47.062  1.00  0.00           H  
ATOM    648 2HH2 ARG A  67      35.967  84.658  45.501  1.00  0.00           H  
ATOM    649  N   PHE A  68      35.344  77.769  48.684  1.00  0.00           N  
ATOM    650  CA  PHE A  68      34.718  77.119  47.523  1.00  0.00           C  
ATOM    651  C   PHE A  68      34.318  75.703  47.943  1.00  0.00           C  
ATOM    652  O   PHE A  68      35.138  74.789  48.003  1.00  0.00           O  
ATOM    653  CB  PHE A  68      35.638  77.035  46.304  1.00  0.00           C  
ATOM    654  CG  PHE A  68      36.262  78.361  45.866  1.00  0.00           C  
ATOM    655  CD1 PHE A  68      37.362  78.922  46.505  1.00  0.00           C  
ATOM    656  CD2 PHE A  68      35.899  78.887  44.631  1.00  0.00           C  
ATOM    657  CE1 PHE A  68      38.107  79.909  45.872  1.00  0.00           C  
ATOM    658  CE2 PHE A  68      36.696  79.795  43.945  1.00  0.00           C  
ATOM    659  CZ  PHE A  68      37.772  80.377  44.607  1.00  0.00           C  
ATOM    660  H   PHE A  68      36.209  77.430  49.053  1.00  0.00           H  
ATOM    661  HD1 PHE A  68      37.424  78.776  47.584  1.00  0.00           H  
ATOM    662  HD2 PHE A  68      35.023  78.490  44.118  1.00  0.00           H  
ATOM    663  HE1 PHE A  68      39.015  80.353  46.281  1.00  0.00           H  
ATOM    664  HE2 PHE A  68      36.425  80.198  42.969  1.00  0.00           H  
ATOM    665  HZ  PHE A  68      38.497  81.019  44.108  1.00  0.00           H  
ATOM    666  N   THR A  69      33.039  75.480  48.232  1.00  0.00           N  
ATOM    667  CA  THR A  69      32.505  74.219  48.766  1.00  0.00           C  
ATOM    668  C   THR A  69      31.809  73.451  47.640  1.00  0.00           C  
ATOM    669  O   THR A  69      30.676  73.833  47.353  1.00  0.00           O  
ATOM    670  CB  THR A  69      31.733  74.530  50.049  1.00  0.00           C  
ATOM    671  CG2 THR A  69      30.758  73.411  50.422  1.00  0.00           C  
ATOM    672  OG1 THR A  69      32.449  75.055  51.170  1.00  0.00           O  
ATOM    673  H   THR A  69      32.325  76.179  48.190  1.00  0.00           H  
ATOM    674  HG1 THR A  69      32.630  76.036  51.094  1.00  0.00           H  
ATOM    675  N   ILE A  70      32.329  72.274  47.301  1.00  0.00           N  
ATOM    676  CA  ILE A  70      31.750  71.480  46.208  1.00  0.00           C  
ATOM    677  C   ILE A  70      30.803  70.372  46.671  1.00  0.00           C  
ATOM    678  O   ILE A  70      30.957  69.730  47.709  1.00  0.00           O  
ATOM    679  CB  ILE A  70      32.741  70.823  45.246  1.00  0.00           C  
ATOM    680  CG1 ILE A  70      33.654  69.787  45.905  1.00  0.00           C  
ATOM    681  CG2 ILE A  70      33.448  71.918  44.444  1.00  0.00           C  
ATOM    682  CD  ILE A  70      34.869  69.388  45.066  1.00  0.00           C  
ATOM    683  H   ILE A  70      33.160  71.905  47.716  1.00  0.00           H  
ATOM    684  N   SER A  71      29.955  70.012  45.711  1.00  0.00           N  
ATOM    685  CA  SER A  71      29.058  68.856  45.850  1.00  0.00           C  
ATOM    686  C   SER A  71      28.684  68.172  44.533  1.00  0.00           C  
ATOM    687  O   SER A  71      28.758  68.598  43.381  1.00  0.00           O  
ATOM    688  CB  SER A  71      27.767  69.271  46.557  1.00  0.00           C  
ATOM    689  OG  SER A  71      26.970  68.274  47.202  1.00  0.00           O  
ATOM    690  H   SER A  71      30.011  70.399  44.791  1.00  0.00           H  
ATOM    691  HG  SER A  71      26.166  68.670  47.645  1.00  0.00           H  
ATOM    692  N   ARG A  72      28.153  66.996  44.853  1.00  0.00           N  
ATOM    693  CA  ARG A  72      27.563  66.106  43.842  1.00  0.00           C  
ATOM    694  C   ARG A  72      26.382  65.321  44.417  1.00  0.00           C  
ATOM    695  O   ARG A  72      26.553  64.741  45.488  1.00  0.00           O  
ATOM    696  CB  ARG A  72      28.668  65.137  43.419  1.00  0.00           C  
ATOM    697  CG  ARG A  72      28.373  64.345  42.144  1.00  0.00           C  
ATOM    698  CD  ARG A  72      29.563  63.401  41.960  1.00  0.00           C  
ATOM    699  NE  ARG A  72      29.138  62.276  41.114  1.00  0.00           N  
ATOM    700  CZ  ARG A  72      29.825  61.832  40.053  1.00  0.00           C  
ATOM    701  NH1 ARG A  72      31.118  62.171  39.957  1.00  0.00           N1+
ATOM    702  NH2 ARG A  72      29.215  61.271  39.000  1.00  0.00           N  
ATOM    703  H   ARG A  72      28.280  66.599  45.762  1.00  0.00           H  
ATOM    704  HE  ARG A  72      28.268  61.875  41.401  1.00  0.00           H  
ATOM    705 1HH1 ARG A  72      31.504  62.659  40.740  1.00  0.00           H  
ATOM    706 2HH1 ARG A  72      31.638  61.837  39.171  1.00  0.00           H  
ATOM    707 1HH2 ARG A  72      28.216  61.306  38.966  1.00  0.00           H  
ATOM    708 2HH2 ARG A  72      29.794  60.763  38.363  1.00  0.00           H  
ATOM    709  N   ASP A  73      25.382  65.271  43.542  1.00  0.00           N  
ATOM    710  C   ASP A  73      24.044  63.477  42.411  1.00  0.00           C  
ATOM    711  O   ASP A  73      23.754  63.964  41.320  1.00  0.00           O  
ATOM    712  CB  ASP A  73      22.948  65.166  44.020  1.00  0.00           C  
ATOM    713  H   ASP A  73      25.515  65.767  42.684  1.00  0.00           H  
ATOM    714  N   ASN A  74      24.317  62.190  42.607  1.00  0.00           N  
ATOM    715  CG  ASN A  74      26.177  59.789  41.595  1.00  0.00           C  
ATOM    716  ND2 ASN A  74      26.966  59.299  42.546  1.00  0.00           N  
ATOM    717  OD1 ASN A  74      26.659  60.291  40.581  1.00  0.00           O  
ATOM    718  H   ASN A  74      24.826  61.857  43.401  1.00  0.00           H  
ATOM    719 2HD2 ASN A  74      27.940  59.455  42.383  1.00  0.00           H  
ATOM    720  C   LYS A  76      20.611  64.929  38.996  1.00  0.00           C  
ATOM    721  O   LYS A  76      20.252  65.864  38.282  1.00  0.00           O  
ATOM    722  CB  LYS A  76      20.164  65.812  41.259  1.00  0.00           C  
ATOM    723  CD  LYS A  76      19.004  67.162  43.161  1.00  0.00           C  
ATOM    724  HZ1 LYS A  76      18.961  65.215  45.039  1.00  0.00           H  
ATOM    725  N   ASN A  77      21.654  64.166  38.680  1.00  0.00           N  
ATOM    726  C   ASN A  77      23.456  65.507  37.471  1.00  0.00           C  
ATOM    727  O   ASN A  77      23.533  66.035  36.363  1.00  0.00           O  
ATOM    728  CB  ASN A  77      21.930  63.794  36.309  1.00  0.00           C  
ATOM    729  CG  ASN A  77      21.613  62.300  36.218  1.00  0.00           C  
ATOM    730  ND2 ASN A  77      21.944  61.695  35.080  1.00  0.00           N  
ATOM    731  OD1 ASN A  77      20.991  61.775  37.140  1.00  0.00           O  
ATOM    732  H   ASN A  77      21.789  63.284  39.132  1.00  0.00           H  
ATOM    733 1HD2 ASN A  77      22.184  62.274  34.301  1.00  0.00           H  
ATOM    734  N   THR A  78      23.970  65.962  38.610  1.00  0.00           N  
ATOM    735  CA  THR A  78      24.619  67.281  38.615  1.00  0.00           C  
ATOM    736  C   THR A  78      25.810  67.475  39.556  1.00  0.00           C  
ATOM    737  O   THR A  78      26.004  66.779  40.551  1.00  0.00           O  
ATOM    738  CB  THR A  78      23.672  68.386  39.086  1.00  0.00           C  
ATOM    739  CG2 THR A  78      22.727  68.865  37.982  1.00  0.00           C  
ATOM    740  OG1 THR A  78      22.973  67.882  40.227  1.00  0.00           O  
ATOM    741  H   THR A  78      23.945  65.438  39.462  1.00  0.00           H  
ATOM    742  HG1 THR A  78      22.889  68.562  40.954  1.00  0.00           H  
ATOM    743  N   LEU A  79      26.731  68.272  39.022  1.00  0.00           N  
ATOM    744  CA  LEU A  79      28.007  68.532  39.704  1.00  0.00           C  
ATOM    745  C   LEU A  79      28.093  70.013  40.080  1.00  0.00           C  
ATOM    746  O   LEU A  79      27.941  70.830  39.174  1.00  0.00           O  
ATOM    747  CB  LEU A  79      29.013  68.167  38.611  1.00  0.00           C  
ATOM    748  CG  LEU A  79      30.422  68.145  39.207  1.00  0.00           C  
ATOM    749  CD1 LEU A  79      30.518  66.887  40.072  1.00  0.00           C  
ATOM    750  CD2 LEU A  79      31.432  68.135  38.057  1.00  0.00           C  
ATOM    751  H   LEU A  79      26.580  68.682  38.122  1.00  0.00           H  
ATOM    752  N   TYR A  80      28.001  70.292  41.378  1.00  0.00           N  
ATOM    753  CA  TYR A  80      27.778  71.627  41.951  1.00  0.00           C  
ATOM    754  C   TYR A  80      29.054  72.184  42.587  1.00  0.00           C  
ATOM    755  O   TYR A  80      29.981  71.553  43.091  1.00  0.00           O  
ATOM    756  CB  TYR A  80      26.724  71.527  43.056  1.00  0.00           C  
ATOM    757  CG  TYR A  80      25.425  70.761  42.799  1.00  0.00           C  
ATOM    758  CD1 TYR A  80      25.028  69.726  43.638  1.00  0.00           C  
ATOM    759  CD2 TYR A  80      24.480  71.218  41.888  1.00  0.00           C  
ATOM    760  CE1 TYR A  80      23.744  69.210  43.512  1.00  0.00           C  
ATOM    761  CE2 TYR A  80      23.192  70.702  41.810  1.00  0.00           C  
ATOM    762  CZ  TYR A  80      22.777  69.646  42.614  1.00  0.00           C  
ATOM    763  OH  TYR A  80      21.503  69.176  42.702  1.00  0.00           O  
ATOM    764  H   TYR A  80      28.109  69.563  42.054  1.00  0.00           H  
ATOM    765  HD1 TYR A  80      25.709  69.283  44.365  1.00  0.00           H  
ATOM    766  HD2 TYR A  80      24.709  71.959  41.122  1.00  0.00           H  
ATOM    767  HE1 TYR A  80      23.473  68.483  44.277  1.00  0.00           H  
ATOM    768  HE2 TYR A  80      22.511  71.310  41.215  1.00  0.00           H  
ATOM    769  HH  TYR A  80      20.981  69.497  41.912  1.00  0.00           H  
ATOM    770  N   LEU A  81      29.030  73.514  42.583  1.00  0.00           N  
ATOM    771  CA  LEU A  81      30.094  74.336  43.178  1.00  0.00           C  
ATOM    772  C   LEU A  81      29.510  75.550  43.903  1.00  0.00           C  
ATOM    773  O   LEU A  81      28.836  76.351  43.257  1.00  0.00           O  
ATOM    774  CB  LEU A  81      31.225  74.679  42.206  1.00  0.00           C  
ATOM    775  CG  LEU A  81      32.257  75.735  42.606  1.00  0.00           C  
ATOM    776  CD1 LEU A  81      32.996  75.434  43.911  1.00  0.00           C  
ATOM    777  CD2 LEU A  81      33.227  75.779  41.424  1.00  0.00           C  
ATOM    778  H   LEU A  81      28.403  74.052  42.021  1.00  0.00           H  
ATOM    779  N   GLN A  82      29.328  75.393  45.212  1.00  0.00           N  
ATOM    780  CA  GLN A  82      28.938  76.503  46.092  1.00  0.00           C  
ATOM    781  C   GLN A  82      30.145  77.359  46.483  1.00  0.00           C  
ATOM    782  O   GLN A  82      31.063  77.165  47.279  1.00  0.00           O  
ATOM    783  CB  GLN A  82      28.194  75.908  47.289  1.00  0.00           C  
ATOM    784  CG  GLN A  82      26.742  75.607  46.912  1.00  0.00           C  
ATOM    785  CD  GLN A  82      25.940  74.926  48.023  1.00  0.00           C  
ATOM    786  NE2 GLN A  82      25.283  75.828  48.746  1.00  0.00           N  
ATOM    787  OE1 GLN A  82      26.002  73.715  48.226  1.00  0.00           O  
ATOM    788  H   GLN A  82      29.571  74.544  45.681  1.00  0.00           H  
ATOM    789 1HE2 GLN A  82      25.423  76.808  48.607  1.00  0.00           H  
ATOM    790 2HE2 GLN A  82      24.718  75.573  49.531  1.00  0.00           H  
ATOM    791  N   MET A  83      30.096  78.579  45.957  1.00  0.00           N  
ATOM    792  CA  MET A  83      31.147  79.606  45.909  1.00  0.00           C  
ATOM    793  C   MET A  83      30.870  80.815  46.806  1.00  0.00           C  
ATOM    794  O   MET A  83      30.036  81.648  46.453  1.00  0.00           O  
ATOM    795  CB  MET A  83      31.373  80.112  44.483  1.00  0.00           C  
ATOM    796  CG  MET A  83      32.580  81.053  44.473  1.00  0.00           C  
ATOM    797  SD  MET A  83      33.403  81.278  42.855  1.00  0.00           S  
ATOM    798  CE  MET A  83      32.204  82.158  41.876  1.00  0.00           C  
ATOM    799  H   MET A  83      29.243  78.887  45.535  1.00  0.00           H  
ATOM    800  N   ASN A  84      31.693  80.916  47.845  1.00  0.00           N  
ATOM    801  CA  ASN A  84      31.476  81.978  48.839  1.00  0.00           C  
ATOM    802  C   ASN A  84      32.360  83.194  48.557  1.00  0.00           C  
ATOM    803  O   ASN A  84      33.397  83.201  47.894  1.00  0.00           O  
ATOM    804  CB  ASN A  84      31.888  81.449  50.214  1.00  0.00           C  
ATOM    805  CG  ASN A  84      30.932  80.337  50.651  1.00  0.00           C  
ATOM    806  ND2 ASN A  84      31.270  79.631  51.727  1.00  0.00           N  
ATOM    807  OD1 ASN A  84      29.796  80.267  50.183  1.00  0.00           O  
ATOM    808  H   ASN A  84      32.596  80.493  47.926  1.00  0.00           H  
ATOM    809 1HD2 ASN A  84      32.157  79.677  52.186  1.00  0.00           H  
ATOM    810 2HD2 ASN A  84      30.590  79.037  52.156  1.00  0.00           H  
ATOM    811  N   SER A  85      31.819  84.352  48.924  1.00  0.00           N  
ATOM    812  CA  SER A  85      32.460  85.664  49.093  1.00  0.00           C  
ATOM    813  C   SER A  85      33.426  86.143  48.008  1.00  0.00           C  
ATOM    814  O   SER A  85      34.512  86.669  48.249  1.00  0.00           O  
ATOM    815  CB  SER A  85      33.244  85.741  50.406  1.00  0.00           C  
ATOM    816  OG  SER A  85      34.212  84.688  50.420  1.00  0.00           O  
ATOM    817  H   SER A  85      30.840  84.380  49.124  1.00  0.00           H  
ATOM    818  HG  SER A  85      35.078  85.163  50.576  1.00  0.00           H  
ATOM    819  N   LEU A  86      32.729  86.443  46.916  1.00  0.00           N  
ATOM    820  CA  LEU A  86      33.260  87.057  45.691  1.00  0.00           C  
ATOM    821  C   LEU A  86      33.688  88.510  45.906  1.00  0.00           C  
ATOM    822  O   LEU A  86      33.081  89.169  46.749  1.00  0.00           O  
ATOM    823  CB  LEU A  86      32.173  87.070  44.615  1.00  0.00           C  
ATOM    824  CG  LEU A  86      31.983  85.714  43.933  1.00  0.00           C  
ATOM    825  CD1 LEU A  86      31.084  84.766  44.730  1.00  0.00           C  
ATOM    826  CD2 LEU A  86      31.520  85.969  42.497  1.00  0.00           C  
ATOM    827  H   LEU A  86      31.733  86.378  46.987  1.00  0.00           H  
ATOM    828  N   ARG A  87      34.903  88.873  45.504  1.00  0.00           N  
ATOM    829  CA  ARG A  87      35.390  90.257  45.597  1.00  0.00           C  
ATOM    830  C   ARG A  87      35.099  91.005  44.294  1.00  0.00           C  
ATOM    831  O   ARG A  87      34.907  90.479  43.199  1.00  0.00           O  
ATOM    832  CB  ARG A  87      36.868  90.283  45.990  1.00  0.00           C  
ATOM    833  CG  ARG A  87      37.105  89.702  47.386  1.00  0.00           C  
ATOM    834  CD  ARG A  87      38.587  89.785  47.756  1.00  0.00           C  
ATOM    835  NE  ARG A  87      38.694  89.331  49.150  1.00  0.00           N  
ATOM    836  CZ  ARG A  87      39.819  89.353  49.877  1.00  0.00           C  
ATOM    837  NH1 ARG A  87      41.052  89.812  49.621  1.00  0.00           N1+
ATOM    838  NH2 ARG A  87      39.782  88.851  51.119  1.00  0.00           N  
ATOM    839  H   ARG A  87      35.483  88.246  44.983  1.00  0.00           H  
ATOM    840  HE  ARG A  87      37.809  89.273  49.611  1.00  0.00           H  
ATOM    841 1HH1 ARG A  87      41.184  90.350  48.788  1.00  0.00           H  
ATOM    842 2HH1 ARG A  87      41.908  89.552  50.068  1.00  0.00           H  
ATOM    843 1HH2 ARG A  87      38.917  88.516  51.492  1.00  0.00           H  
ATOM    844 2HH2 ARG A  87      40.614  88.998  51.654  1.00  0.00           H  
ATOM    845  N   ALA A  88      35.108  92.333  44.360  1.00  0.00           N  
ATOM    846  CA  ALA A  88      35.061  93.152  43.140  1.00  0.00           C  
ATOM    847  C   ALA A  88      36.242  92.995  42.179  1.00  0.00           C  
ATOM    848  O   ALA A  88      36.141  93.564  41.093  1.00  0.00           O  
ATOM    849  CB  ALA A  88      34.878  94.602  43.594  1.00  0.00           C  
ATOM    850  H   ALA A  88      35.032  92.799  45.242  1.00  0.00           H  
ATOM    851  N   GLU A  89      37.225  92.179  42.548  1.00  0.00           N  
ATOM    852  CA  GLU A  89      38.261  91.897  41.544  1.00  0.00           C  
ATOM    853  C   GLU A  89      37.951  90.559  40.868  1.00  0.00           C  
ATOM    854  O   GLU A  89      38.304  90.392  39.702  1.00  0.00           O  
ATOM    855  CB  GLU A  89      39.624  91.726  42.219  1.00  0.00           C  
ATOM    856  CG  GLU A  89      40.226  92.989  42.836  1.00  0.00           C  
ATOM    857  CD  GLU A  89      39.434  93.626  43.980  1.00  0.00           C  
ATOM    858  OE1 GLU A  89      39.077  94.823  43.928  1.00  0.00           O  
ATOM    859  OE2 GLU A  89      38.898  92.864  44.813  1.00  0.00           O1-
ATOM    860  H   GLU A  89      37.494  91.999  43.494  1.00  0.00           H  
ATOM    861  N   ASP A  90      37.061  89.716  41.383  1.00  0.00           N  
ATOM    862  CA  ASP A  90      36.777  88.313  41.050  1.00  0.00           C  
ATOM    863  C   ASP A  90      36.190  87.891  39.702  1.00  0.00           C  
ATOM    864  O   ASP A  90      35.269  87.076  39.727  1.00  0.00           O  
ATOM    865  CB  ASP A  90      36.038  87.580  42.172  1.00  0.00           C  
ATOM    866  CG  ASP A  90      36.856  86.895  43.268  1.00  0.00           C  
ATOM    867  OD1 ASP A  90      37.157  87.569  44.277  1.00  0.00           O  
ATOM    868  OD2 ASP A  90      37.337  85.759  43.065  1.00  0.00           O1-
ATOM    869  H   ASP A  90      36.554  90.035  42.184  1.00  0.00           H  
ATOM    870  N   THR A  91      36.857  88.170  38.585  1.00  0.00           N  
ATOM    871  CA  THR A  91      36.388  87.675  37.282  1.00  0.00           C  
ATOM    872  C   THR A  91      37.068  86.347  36.944  1.00  0.00           C  
ATOM    873  O   THR A  91      38.290  86.206  36.913  1.00  0.00           O  
ATOM    874  CB  THR A  91      36.845  88.717  36.259  1.00  0.00           C  
ATOM    875  CG2 THR A  91      36.076  88.648  34.939  1.00  0.00           C  
ATOM    876  OG1 THR A  91      36.821  90.005  36.880  1.00  0.00           O  
ATOM    877  H   THR A  91      37.374  89.025  38.558  1.00  0.00           H  
ATOM    878  HG1 THR A  91      35.896  90.374  36.786  1.00  0.00           H  
ATOM    879  N   ALA A  92      36.246  85.445  36.415  1.00  0.00           N  
ATOM    880  CA  ALA A  92      36.774  84.112  36.092  1.00  0.00           C  
ATOM    881  C   ALA A  92      35.881  83.173  35.278  1.00  0.00           C  
ATOM    882  O   ALA A  92      34.668  83.126  35.476  1.00  0.00           O  
ATOM    883  CB  ALA A  92      37.158  83.278  37.316  1.00  0.00           C  
ATOM    884  H   ALA A  92      35.309  85.692  36.166  1.00  0.00           H  
ATOM    885  N   VAL A  93      36.487  82.411  34.372  1.00  0.00           N  
ATOM    886  CA  VAL A  93      35.755  81.410  33.581  1.00  0.00           C  
ATOM    887  C   VAL A  93      35.983  80.058  34.260  1.00  0.00           C  
ATOM    888  O   VAL A  93      37.109  79.652  34.544  1.00  0.00           O  
ATOM    889  CB  VAL A  93      36.438  81.324  32.215  1.00  0.00           C  
ATOM    890  CG1 VAL A  93      35.832  80.265  31.291  1.00  0.00           C  
ATOM    891  CG2 VAL A  93      36.482  82.662  31.475  1.00  0.00           C  
ATOM    892  H   VAL A  93      37.462  82.494  34.166  1.00  0.00           H  
ATOM    893  N   TYR A  94      34.841  79.543  34.705  1.00  0.00           N  
ATOM    894  CA  TYR A  94      34.756  78.357  35.570  1.00  0.00           C  
ATOM    895  C   TYR A  94      34.557  77.165  34.632  1.00  0.00           C  
ATOM    896  O   TYR A  94      33.694  77.121  33.756  1.00  0.00           O  
ATOM    897  CB  TYR A  94      33.599  78.452  36.566  1.00  0.00           C  
ATOM    898  CG  TYR A  94      34.061  79.247  37.788  1.00  0.00           C  
ATOM    899  CD1 TYR A  94      33.861  80.622  37.741  1.00  0.00           C  
ATOM    900  CD2 TYR A  94      34.796  78.784  38.874  1.00  0.00           C  
ATOM    901  CE1 TYR A  94      34.417  81.492  38.672  1.00  0.00           C  
ATOM    902  CE2 TYR A  94      35.377  79.632  39.808  1.00  0.00           C  
ATOM    903  CZ  TYR A  94      35.254  81.010  39.671  1.00  0.00           C  
ATOM    904  OH  TYR A  94      36.214  81.760  40.276  1.00  0.00           O  
ATOM    905  H   TYR A  94      33.998  80.079  34.668  1.00  0.00           H  
ATOM    906  HD1 TYR A  94      33.371  81.031  36.856  1.00  0.00           H  
ATOM    907  HD2 TYR A  94      35.085  77.735  38.950  1.00  0.00           H  
ATOM    908  HE1 TYR A  94      34.275  82.559  38.502  1.00  0.00           H  
ATOM    909  HE2 TYR A  94      35.732  79.181  40.735  1.00  0.00           H  
ATOM    910  HH  TYR A  94      35.991  82.731  40.193  1.00  0.00           H  
ATOM    911  N   TYR A  95      35.545  76.284  34.759  1.00  0.00           N  
ATOM    912  CA  TYR A  95      35.516  74.981  34.079  1.00  0.00           C  
ATOM    913  C   TYR A  95      35.322  73.798  35.031  1.00  0.00           C  
ATOM    914  O   TYR A  95      35.875  73.661  36.121  1.00  0.00           O  
ATOM    915  CB  TYR A  95      36.759  74.929  33.188  1.00  0.00           C  
ATOM    916  CG  TYR A  95      36.729  75.801  31.932  1.00  0.00           C  
ATOM    917  CD1 TYR A  95      36.084  75.259  30.826  1.00  0.00           C  
ATOM    918  CD2 TYR A  95      37.632  76.855  31.857  1.00  0.00           C  
ATOM    919  CE1 TYR A  95      36.265  75.943  29.630  1.00  0.00           C  
ATOM    920  CE2 TYR A  95      37.872  77.394  30.598  1.00  0.00           C  
ATOM    921  CZ  TYR A  95      37.129  77.022  29.484  1.00  0.00           C  
ATOM    922  OH  TYR A  95      37.235  77.647  28.280  1.00  0.00           O  
ATOM    923  H   TYR A  95      36.346  76.342  35.356  1.00  0.00           H  
ATOM    924  HD1 TYR A  95      35.565  74.313  30.978  1.00  0.00           H  
ATOM    925  HD2 TYR A  95      38.299  77.229  32.634  1.00  0.00           H  
ATOM    926  HE1 TYR A  95      35.595  75.793  28.783  1.00  0.00           H  
ATOM    927  HE2 TYR A  95      38.783  77.974  30.447  1.00  0.00           H  
ATOM    928  HH  TYR A  95      36.555  77.282  27.644  1.00  0.00           H  
ATOM    929  N   CYS A  96      34.576  72.880  34.422  1.00  0.00           N  
ATOM    930  CA  CYS A  96      34.494  71.496  34.909  1.00  0.00           C  
ATOM    931  C   CYS A  96      35.136  70.543  33.899  1.00  0.00           C  
ATOM    932  O   CYS A  96      35.237  70.783  32.697  1.00  0.00           O  
ATOM    933  CB  CYS A  96      33.044  71.166  35.268  1.00  0.00           C  
ATOM    934  SG  CYS A  96      31.878  70.881  33.886  1.00  0.00           S  
ATOM    935  H   CYS A  96      33.806  73.173  33.855  1.00  0.00           H  
ATOM    936  N   ALA A  97      35.850  69.551  34.424  1.00  0.00           N  
ATOM    937  CA  ALA A  97      36.667  68.586  33.675  1.00  0.00           C  
ATOM    938  C   ALA A  97      36.766  67.158  34.216  1.00  0.00           C  
ATOM    939  O   ALA A  97      36.565  67.065  35.426  1.00  0.00           O  
ATOM    940  CB  ALA A  97      38.028  69.250  33.457  1.00  0.00           C  
ATOM    941  H   ALA A  97      35.842  69.403  35.413  1.00  0.00           H  
ATOM    942  N   ARG A  98      36.840  66.202  33.294  1.00  0.00           N  
ATOM    943  CA  ARG A  98      36.948  64.782  33.657  1.00  0.00           C  
ATOM    944  C   ARG A  98      38.290  64.321  34.230  1.00  0.00           C  
ATOM    945  O   ARG A  98      39.358  64.796  33.848  1.00  0.00           O  
ATOM    946  CB  ARG A  98      36.401  63.776  32.642  1.00  0.00           C  
ATOM    947  CG  ARG A  98      34.968  63.384  33.006  1.00  0.00           C  
ATOM    948  CD  ARG A  98      34.128  62.375  32.219  1.00  0.00           C  
ATOM    949  NE  ARG A  98      35.054  61.327  31.766  1.00  0.00           N  
ATOM    950  CZ  ARG A  98      34.782  60.455  30.785  1.00  0.00           C  
ATOM    951  NH1 ARG A  98      33.541  60.350  30.292  1.00  0.00           N1+
ATOM    952  NH2 ARG A  98      35.691  59.548  30.404  1.00  0.00           N  
ATOM    953  H   ARG A  98      36.856  66.492  32.337  1.00  0.00           H  
ATOM    954  HE  ARG A  98      35.890  61.188  32.295  1.00  0.00           H  
ATOM    955 1HH1 ARG A  98      32.755  60.777  30.739  1.00  0.00           H  
ATOM    956 2HH1 ARG A  98      33.476  59.812  29.451  1.00  0.00           H  
ATOM    957 1HH2 ARG A  98      36.598  59.436  30.811  1.00  0.00           H  
ATOM    958 2HH2 ARG A  98      35.601  59.041  29.547  1.00  0.00           H  
ATOM    959  N   ASP A  99      38.333  63.324  35.110  1.00  0.00           N  
ATOM    960  CA  ASP A  99      39.529  62.751  35.744  1.00  0.00           C  
ATOM    961  C   ASP A  99      40.149  61.622  34.918  1.00  0.00           C  
ATOM    962  O   ASP A  99      39.400  60.855  34.315  1.00  0.00           O  
ATOM    963  CB  ASP A  99      39.330  62.235  37.170  1.00  0.00           C  
ATOM    964  CG  ASP A  99      40.542  61.749  37.968  1.00  0.00           C  
ATOM    965  OD1 ASP A  99      40.761  60.528  37.820  1.00  0.00           O  
ATOM    966  OD2 ASP A  99      41.445  62.559  38.271  1.00  0.00           O1-
ATOM    967  H   ASP A  99      37.517  63.024  35.603  1.00  0.00           H  
ATOM    968  N   ARG A 100      41.452  61.737  34.681  1.00  0.00           N  
ATOM    969  CA  ARG A 100      42.323  60.656  34.198  1.00  0.00           C  
ATOM    970  C   ARG A 100      43.609  60.568  35.022  1.00  0.00           C  
ATOM    971  O   ARG A 100      44.705  61.010  34.681  1.00  0.00           O  
ATOM    972  CB  ARG A 100      42.521  60.893  32.699  1.00  0.00           C  
ATOM    973  CG  ARG A 100      42.741  59.720  31.742  1.00  0.00           C  
ATOM    974  CD  ARG A 100      43.188  60.212  30.364  1.00  0.00           C  
ATOM    975  NE  ARG A 100      43.723  59.054  29.633  1.00  0.00           N  
ATOM    976  CZ  ARG A 100      44.899  58.955  28.998  1.00  0.00           C  
ATOM    977  NH1 ARG A 100      45.808  59.903  29.261  1.00  0.00           N1+
ATOM    978  NH2 ARG A 100      45.236  57.893  28.254  1.00  0.00           N  
ATOM    979  H   ARG A 100      41.783  62.667  34.517  1.00  0.00           H  
ATOM    980  HE  ARG A 100      43.034  58.333  29.566  1.00  0.00           H  
ATOM    981 1HH1 ARG A 100      45.680  60.641  29.924  1.00  0.00           H  
ATOM    982 2HH1 ARG A 100      46.752  59.828  28.938  1.00  0.00           H  
ATOM    983 1HH2 ARG A 100      44.686  57.058  28.216  1.00  0.00           H  
ATOM    984 2HH2 ARG A 100      46.192  57.865  27.965  1.00  0.00           H  
ATOM    985  N   SER A 101      43.222  60.406  36.284  1.00  0.00           N  
ATOM    986  CA  SER A 101      44.195  60.336  37.385  1.00  0.00           C  
ATOM    987  C   SER A 101      45.107  61.546  37.596  1.00  0.00           C  
ATOM    988  O   SER A 101      46.253  61.638  37.160  1.00  0.00           O  
ATOM    989  CB  SER A 101      45.114  59.115  37.455  1.00  0.00           C  
ATOM    990  OG  SER A 101      44.203  58.024  37.617  1.00  0.00           O  
ATOM    991  H   SER A 101      42.240  60.321  36.450  1.00  0.00           H  
ATOM    992  HG  SER A 101      43.466  58.436  38.154  1.00  0.00           H  
ATOM    993  N   TYR A 102      44.315  62.592  37.814  1.00  0.00           N  
ATOM    994  CA  TYR A 102      44.709  64.006  37.902  1.00  0.00           C  
ATOM    995  C   TYR A 102      44.920  64.787  36.603  1.00  0.00           C  
ATOM    996  O   TYR A 102      44.744  66.004  36.564  1.00  0.00           O  
ATOM    997  CB  TYR A 102      45.921  64.205  38.815  1.00  0.00           C  
ATOM    998  CG  TYR A 102      45.545  64.602  40.243  1.00  0.00           C  
ATOM    999  CD1 TYR A 102      45.013  63.830  41.270  1.00  0.00           C  
ATOM   1000  CD2 TYR A 102      45.474  65.978  40.425  1.00  0.00           C  
ATOM   1001  CE1 TYR A 102      44.473  64.384  42.425  1.00  0.00           C  
ATOM   1002  CE2 TYR A 102      44.981  66.550  41.592  1.00  0.00           C  
ATOM   1003  CZ  TYR A 102      44.449  65.762  42.605  1.00  0.00           C  
ATOM   1004  OH  TYR A 102      44.160  66.187  43.864  1.00  0.00           O  
ATOM   1005  H   TYR A 102      43.358  62.398  38.026  1.00  0.00           H  
ATOM   1006  HD1 TYR A 102      44.771  62.793  41.038  1.00  0.00           H  
ATOM   1007  HD2 TYR A 102      45.848  66.591  39.605  1.00  0.00           H  
ATOM   1008  HE1 TYR A 102      43.861  63.744  43.061  1.00  0.00           H  
ATOM   1009  HE2 TYR A 102      44.858  67.633  41.557  1.00  0.00           H  
ATOM   1010  HH  TYR A 102      43.802  65.486  44.481  1.00  0.00           H  
ATOM   1011  N   TYR A 103      45.264  64.058  35.545  1.00  0.00           N  
ATOM   1012  CA  TYR A 103      45.270  64.563  34.164  1.00  0.00           C  
ATOM   1013  C   TYR A 103      43.858  64.784  33.617  1.00  0.00           C  
ATOM   1014  O   TYR A 103      42.930  64.055  33.961  1.00  0.00           O  
ATOM   1015  CB  TYR A 103      46.093  63.728  33.182  1.00  0.00           C  
ATOM   1016  CG  TYR A 103      47.562  63.723  33.610  1.00  0.00           C  
ATOM   1017  CD1 TYR A 103      48.341  62.612  33.911  1.00  0.00           C  
ATOM   1018  CD2 TYR A 103      48.288  64.862  33.283  1.00  0.00           C  
ATOM   1019  CE1 TYR A 103      49.693  62.525  33.602  1.00  0.00           C  
ATOM   1020  CE2 TYR A 103      49.659  64.823  33.057  1.00  0.00           C  
ATOM   1021  CZ  TYR A 103      50.357  63.621  33.062  1.00  0.00           C  
ATOM   1022  OH  TYR A 103      51.295  63.453  32.092  1.00  0.00           O  
ATOM   1023  H   TYR A 103      45.791  63.230  35.735  1.00  0.00           H  
ATOM   1024  HD1 TYR A 103      47.925  61.823  34.537  1.00  0.00           H  
ATOM   1025  HD2 TYR A 103      47.699  65.748  33.047  1.00  0.00           H  
ATOM   1026  HE1 TYR A 103      50.298  61.771  34.105  1.00  0.00           H  
ATOM   1027  HE2 TYR A 103      50.182  65.717  32.716  1.00  0.00           H  
ATOM   1028  HH  TYR A 103      51.573  62.499  31.978  1.00  0.00           H  
ATOM   1029  N   LEU A 104      43.646  65.871  32.879  1.00  0.00           N  
ATOM   1030  CA  LEU A 104      42.330  66.090  32.261  1.00  0.00           C  
ATOM   1031  C   LEU A 104      42.087  65.382  30.927  1.00  0.00           C  
ATOM   1032  O   LEU A 104      42.960  65.147  30.093  1.00  0.00           O  
ATOM   1033  CB  LEU A 104      42.079  67.598  32.223  1.00  0.00           C  
ATOM   1034  CG  LEU A 104      42.226  68.272  33.589  1.00  0.00           C  
ATOM   1035  CD1 LEU A 104      42.044  69.781  33.416  1.00  0.00           C  
ATOM   1036  CD2 LEU A 104      41.201  67.661  34.547  1.00  0.00           C  
ATOM   1037  H   LEU A 104      44.381  66.458  32.541  1.00  0.00           H  
ATOM   1038  N   ASP A 105      40.855  64.882  30.890  1.00  0.00           N  
ATOM   1039  CA  ASP A 105      40.158  64.199  29.790  1.00  0.00           C  
ATOM   1040  C   ASP A 105      39.115  65.156  29.209  1.00  0.00           C  
ATOM   1041  O   ASP A 105      39.590  66.146  28.655  1.00  0.00           O  
ATOM   1042  CB  ASP A 105      39.730  62.808  30.262  1.00  0.00           C  
ATOM   1043  CG  ASP A 105      39.122  61.941  29.158  1.00  0.00           C  
ATOM   1044  OD1 ASP A 105      37.872  61.969  29.187  1.00  0.00           O  
ATOM   1045  OD2 ASP A 105      39.822  61.195  28.440  1.00  0.00           O1-
ATOM   1046  H   ASP A 105      40.346  64.817  31.748  1.00  0.00           H  
ATOM   1047  N   TYR A 106      37.855  64.741  29.113  1.00  0.00           N  
ATOM   1048  CA  TYR A 106      36.776  65.661  28.723  1.00  0.00           C  
ATOM   1049  C   TYR A 106      36.650  66.967  29.510  1.00  0.00           C  
ATOM   1050  O   TYR A 106      36.806  66.862  30.726  1.00  0.00           O  
ATOM   1051  CB  TYR A 106      35.439  64.919  28.685  1.00  0.00           C  
ATOM   1052  CG  TYR A 106      35.248  63.938  27.527  1.00  0.00           C  
ATOM   1053  CD1 TYR A 106      35.356  62.568  27.736  1.00  0.00           C  
ATOM   1054  CD2 TYR A 106      34.948  64.425  26.260  1.00  0.00           C  
ATOM   1055  CE1 TYR A 106      35.203  61.686  26.672  1.00  0.00           C  
ATOM   1056  CE2 TYR A 106      34.930  63.517  25.208  1.00  0.00           C  
ATOM   1057  CZ  TYR A 106      35.022  62.139  25.370  1.00  0.00           C  
ATOM   1058  OH  TYR A 106      34.705  61.314  24.337  1.00  0.00           O  
ATOM   1059  H   TYR A 106      37.604  63.783  28.976  1.00  0.00           H  
ATOM   1060  HD1 TYR A 106      35.397  62.141  28.738  1.00  0.00           H  
ATOM   1061  HD2 TYR A 106      34.886  65.496  26.067  1.00  0.00           H  
ATOM   1062  HE1 TYR A 106      35.014  60.644  26.927  1.00  0.00           H  
ATOM   1063  HE2 TYR A 106      34.964  63.944  24.206  1.00  0.00           H  
ATOM   1064  HH  TYR A 106      34.517  62.041  23.677  1.00  0.00           H  
ATOM   1065  N   TRP A 107      36.517  68.080  28.795  1.00  0.00           N  
ATOM   1066  CA  TRP A 107      36.421  69.369  29.494  1.00  0.00           C  
ATOM   1067  C   TRP A 107      35.001  69.932  29.395  1.00  0.00           C  
ATOM   1068  O   TRP A 107      34.095  69.451  28.717  1.00  0.00           O  
ATOM   1069  CB  TRP A 107      37.406  70.382  28.907  1.00  0.00           C  
ATOM   1070  CG  TRP A 107      38.900  70.124  29.108  1.00  0.00           C  
ATOM   1071  CD1 TRP A 107      39.662  69.210  28.512  1.00  0.00           C  
ATOM   1072  CD2 TRP A 107      39.743  70.924  29.871  1.00  0.00           C  
ATOM   1073  CE2 TRP A 107      41.044  70.499  29.627  1.00  0.00           C  
ATOM   1074  CE3 TRP A 107      39.561  72.071  30.633  1.00  0.00           C  
ATOM   1075  NE1 TRP A 107      40.926  69.408  28.875  1.00  0.00           N  
ATOM   1076  CZ2 TRP A 107      42.132  71.171  30.170  1.00  0.00           C  
ATOM   1077  CZ3 TRP A 107      40.659  72.705  31.203  1.00  0.00           C  
ATOM   1078  CH2 TRP A 107      41.966  72.293  30.974  1.00  0.00           C  
ATOM   1079  H   TRP A 107      36.589  68.060  27.798  1.00  0.00           H  
ATOM   1080  HD1 TRP A 107      39.303  68.360  27.932  1.00  0.00           H  
ATOM   1081  HE1 TRP A 107      41.587  68.659  28.906  1.00  0.00           H  
ATOM   1082  HE3 TRP A 107      38.533  72.407  30.773  1.00  0.00           H  
ATOM   1083  HZ2 TRP A 107      43.130  70.872  29.848  1.00  0.00           H  
ATOM   1084  HZ3 TRP A 107      40.556  73.695  31.649  1.00  0.00           H  
ATOM   1085  HH2 TRP A 107      42.843  72.653  31.512  1.00  0.00           H  
ATOM   1086  N   GLY A 108      34.657  70.874  30.269  1.00  0.00           N  
ATOM   1087  CA  GLY A 108      33.429  71.675  30.155  1.00  0.00           C  
ATOM   1088  C   GLY A 108      33.470  72.841  29.165  1.00  0.00           C  
ATOM   1089  O   GLY A 108      34.546  73.315  28.803  1.00  0.00           O  
ATOM   1090  H   GLY A 108      34.874  70.786  31.241  1.00  0.00           H  
ATOM   1091  N   GLN A 109      32.281  73.410  28.990  1.00  0.00           N  
ATOM   1092  CA  GLN A 109      32.227  74.586  28.109  1.00  0.00           C  
ATOM   1093  C   GLN A 109      32.845  75.906  28.574  1.00  0.00           C  
ATOM   1094  O   GLN A 109      33.158  76.691  27.681  1.00  0.00           O  
ATOM   1095  CB  GLN A 109      30.723  74.802  27.935  1.00  0.00           C  
ATOM   1096  CG  GLN A 109      30.007  73.569  27.381  1.00  0.00           C  
ATOM   1097  CD  GLN A 109      28.511  73.894  27.390  1.00  0.00           C  
ATOM   1098  NE2 GLN A 109      27.806  73.317  26.421  1.00  0.00           N  
ATOM   1099  OE1 GLN A 109      27.870  74.423  28.296  1.00  0.00           O  
ATOM   1100  H   GLN A 109      31.461  72.840  28.947  1.00  0.00           H  
ATOM   1101 1HE2 GLN A 109      28.261  72.627  25.858  1.00  0.00           H  
ATOM   1102 2HE2 GLN A 109      26.812  73.421  26.459  1.00  0.00           H  
ATOM   1103  N   GLY A 110      32.947  76.145  29.879  1.00  0.00           N  
ATOM   1104  CA  GLY A 110      33.340  77.385  30.564  1.00  0.00           C  
ATOM   1105  C   GLY A 110      32.465  78.632  30.425  1.00  0.00           C  
ATOM   1106  O   GLY A 110      32.285  79.111  29.306  1.00  0.00           O  
ATOM   1107  H   GLY A 110      32.775  75.359  30.473  1.00  0.00           H  
ATOM   1108  N   THR A 111      31.963  79.096  31.567  1.00  0.00           N  
ATOM   1109  CA  THR A 111      31.166  80.304  31.824  1.00  0.00           C  
ATOM   1110  C   THR A 111      31.989  81.292  32.652  1.00  0.00           C  
ATOM   1111  O   THR A 111      32.602  81.110  33.703  1.00  0.00           O  
ATOM   1112  CB  THR A 111      29.806  80.129  32.502  1.00  0.00           C  
ATOM   1113  CG2 THR A 111      28.840  79.309  31.643  1.00  0.00           C  
ATOM   1114  OG1 THR A 111      29.811  79.670  33.857  1.00  0.00           O  
ATOM   1115  H   THR A 111      32.238  78.562  32.367  1.00  0.00           H  
ATOM   1116  HG1 THR A 111      28.880  79.790  34.202  1.00  0.00           H  
ATOM   1117  N   LEU A 112      32.099  82.473  32.052  1.00  0.00           N  
ATOM   1118  CA  LEU A 112      32.456  83.764  32.659  1.00  0.00           C  
ATOM   1119  C   LEU A 112      31.546  84.275  33.778  1.00  0.00           C  
ATOM   1120  O   LEU A 112      30.322  84.395  33.766  1.00  0.00           O  
ATOM   1121  CB  LEU A 112      32.629  84.919  31.670  1.00  0.00           C  
ATOM   1122  CG  LEU A 112      33.309  86.173  32.222  1.00  0.00           C  
ATOM   1123  CD1 LEU A 112      34.768  85.949  32.625  1.00  0.00           C  
ATOM   1124  CD2 LEU A 112      33.414  87.234  31.124  1.00  0.00           C  
ATOM   1125  H   LEU A 112      32.194  82.482  31.056  1.00  0.00           H  
ATOM   1126  N   VAL A 113      32.186  84.426  34.934  1.00  0.00           N  
ATOM   1127  CA  VAL A 113      31.708  85.262  36.044  1.00  0.00           C  
ATOM   1128  C   VAL A 113      32.302  86.664  35.904  1.00  0.00           C  
ATOM   1129  O   VAL A 113      33.504  86.849  35.716  1.00  0.00           O  
ATOM   1130  CB  VAL A 113      31.947  84.607  37.406  1.00  0.00           C  
ATOM   1131  CG1 VAL A 113      32.019  85.581  38.584  1.00  0.00           C  
ATOM   1132  CG2 VAL A 113      31.026  83.412  37.660  1.00  0.00           C  
ATOM   1133  H   VAL A 113      32.852  83.726  35.191  1.00  0.00           H  
ATOM   1134  N   THR A 114      31.342  87.567  36.082  1.00  0.00           N  
ATOM   1135  CA  THR A 114      31.534  89.014  35.904  1.00  0.00           C  
ATOM   1136  C   THR A 114      30.849  89.752  37.055  1.00  0.00           C  
ATOM   1137  O   THR A 114      29.627  89.887  37.089  1.00  0.00           O  
ATOM   1138  CB  THR A 114      31.046  89.542  34.554  1.00  0.00           C  
ATOM   1139  CG2 THR A 114      31.197  91.064  34.522  1.00  0.00           C  
ATOM   1140  OG1 THR A 114      31.812  89.019  33.465  1.00  0.00           O  
ATOM   1141  H   THR A 114      30.417  87.211  35.946  1.00  0.00           H  
ATOM   1142  HG1 THR A 114      31.536  89.452  32.608  1.00  0.00           H  
ATOM   1143  N   VAL A 115      31.716  90.267  37.922  1.00  0.00           N  
ATOM   1144  CA  VAL A 115      31.323  91.117  39.055  1.00  0.00           C  
ATOM   1145  C   VAL A 115      30.823  92.502  38.641  1.00  0.00           C  
ATOM   1146  O   VAL A 115      31.498  93.180  37.868  1.00  0.00           O  
ATOM   1147  CB  VAL A 115      32.472  91.184  40.063  1.00  0.00           C  
ATOM   1148  CG1 VAL A 115      32.658  89.805  40.699  1.00  0.00           C  
ATOM   1149  CG2 VAL A 115      33.777  91.802  39.557  1.00  0.00           C  
ATOM   1150  H   VAL A 115      32.700  90.126  37.810  1.00  0.00           H  
ATOM   1151  N   SER A 116      29.642  92.818  39.166  1.00  0.00           N  
ATOM   1152  CA  SER A 116      29.000  94.126  38.974  1.00  0.00           C  
ATOM   1153  C   SER A 116      29.594  95.197  39.890  1.00  0.00           C  
ATOM   1154  O   SER A 116      29.413  95.244  41.106  1.00  0.00           O  
ATOM   1155  CB  SER A 116      27.490  94.117  39.222  1.00  0.00           C  
ATOM   1156  OG  SER A 116      26.928  94.905  38.170  1.00  0.00           O  
ATOM   1157  H   SER A 116      29.010  92.084  39.415  1.00  0.00           H  
ATOM   1158  HG  SER A 116      26.946  95.864  38.453  1.00  0.00           H  
ATOM   1159  N   SER A 117      30.535  95.934  39.307  1.00  0.00           N  
ATOM   1160  CA  SER A 117      31.149  97.077  39.998  1.00  0.00           C  
ATOM   1161  C   SER A 117      31.087  98.348  39.147  1.00  0.00           C  
ATOM   1162  CB  SER A 117      32.601  96.692  40.288  1.00  0.00           C  
ATOM   1163  OG  SER A 117      33.441  97.779  40.686  1.00  0.00           O  
ATOM   1164  O1  SER A 117      30.549  98.293  38.020  1.00  0.00           O  
ATOM   1165  O2  SER A 117      31.466  99.420  39.666  1.00  0.00           O  
ATOM   1166  H   SER A 117      30.691  96.007  38.322  1.00  0.00           H  
ATOM   1167  HG  SER A 117      32.978  98.548  40.246  1.00  0.00           H  
TER   
ATOM   1168  N   SER B 132      51.620  81.234  46.523  1.00  0.00           N  
ATOM   1169  CA  SER B 132      52.755  80.627  45.811  1.00  0.00           C  
ATOM   1170  C   SER B 132      52.472  80.598  44.308  1.00  0.00           C  
ATOM   1171  O   SER B 132      51.346  80.768  43.842  1.00  0.00           O  
ATOM   1172  CB  SER B 132      52.826  79.182  46.309  1.00  0.00           C  
ATOM   1173  OG  SER B 132      51.556  78.539  46.171  1.00  0.00           O  
ATOM   1174  HG  SER B 132      51.630  77.624  46.567  1.00  0.00           H  
ATOM   1175  H1  SER B 132      50.837  81.125  45.910  1.00  0.00           H  
ATOM   1176  H2  SER B 132      51.535  80.807  47.422  1.00  0.00           H  
ATOM   1177  H3  SER B 132      51.798  82.196  46.732  1.00  0.00           H  
ATOM   1178  N   GLU B 133      53.603  80.428  43.629  1.00  0.00           N  
ATOM   1179  CA  GLU B 133      53.677  80.464  42.161  1.00  0.00           C  
ATOM   1180  C   GLU B 133      52.701  79.536  41.433  1.00  0.00           C  
ATOM   1181  O   GLU B 133      52.831  78.317  41.341  1.00  0.00           O  
ATOM   1182  CB  GLU B 133      55.087  80.096  41.695  1.00  0.00           C  
ATOM   1183  CG  GLU B 133      56.240  80.888  42.314  1.00  0.00           C  
ATOM   1184  CD  GLU B 133      56.841  80.028  43.428  1.00  0.00           C  
ATOM   1185  OE1 GLU B 133      57.624  79.100  43.129  1.00  0.00           O  
ATOM   1186  OE2 GLU B 133      56.310  80.190  44.547  1.00  0.00           O1-
ATOM   1187  H   GLU B 133      54.535  80.314  43.972  1.00  0.00           H  
ATOM   1188  N   THR B 134      51.794  80.140  40.671  1.00  0.00           N  
ATOM   1189  CA  THR B 134      50.782  79.289  40.028  1.00  0.00           C  
ATOM   1190  C   THR B 134      50.956  78.796  38.590  1.00  0.00           C  
ATOM   1191  O   THR B 134      50.574  77.672  38.271  1.00  0.00           O  
ATOM   1192  CB  THR B 134      49.410  79.967  40.026  1.00  0.00           C  
ATOM   1193  CG2 THR B 134      49.049  79.978  41.512  1.00  0.00           C  
ATOM   1194  OG1 THR B 134      49.365  81.265  39.427  1.00  0.00           O  
ATOM   1195  H   THR B 134      52.014  80.963  40.147  1.00  0.00           H  
ATOM   1196  HG1 THR B 134      48.384  81.441  39.347  1.00  0.00           H  
ATOM   1197  N   THR B 135      51.693  79.536  37.767  1.00  0.00           N  
ATOM   1198  CA  THR B 135      51.906  79.288  36.334  1.00  0.00           C  
ATOM   1199  C   THR B 135      53.327  78.784  36.077  1.00  0.00           C  
ATOM   1200  O   THR B 135      54.312  79.459  36.371  1.00  0.00           O  
ATOM   1201  CB  THR B 135      51.634  80.524  35.474  1.00  0.00           C  
ATOM   1202  CG2 THR B 135      50.175  80.721  35.058  1.00  0.00           C  
ATOM   1203  OG1 THR B 135      52.265  81.704  35.980  1.00  0.00           O  
ATOM   1204  H   THR B 135      52.258  80.301  38.076  1.00  0.00           H  
ATOM   1205  HG1 THR B 135      52.852  82.071  35.259  1.00  0.00           H  
ATOM   1206  N   LEU B 136      53.349  77.668  35.354  1.00  0.00           N  
ATOM   1207  CA  LEU B 136      54.497  77.273  34.526  1.00  0.00           C  
ATOM   1208  C   LEU B 136      54.682  78.290  33.398  1.00  0.00           C  
ATOM   1209  O   LEU B 136      53.743  78.774  32.767  1.00  0.00           O  
ATOM   1210  CB  LEU B 136      54.245  75.861  33.995  1.00  0.00           C  
ATOM   1211  CG  LEU B 136      54.042  74.865  35.139  1.00  0.00           C  
ATOM   1212  CD1 LEU B 136      53.545  73.566  34.501  1.00  0.00           C  
ATOM   1213  CD2 LEU B 136      55.354  74.599  35.879  1.00  0.00           C  
ATOM   1214  H   LEU B 136      52.489  77.173  35.226  1.00  0.00           H  
ATOM   1215  N   THR B 137      55.920  78.570  33.000  1.00  0.00           N  
ATOM   1216  CA  THR B 137      56.172  79.629  32.013  1.00  0.00           C  
ATOM   1217  C   THR B 137      56.208  79.157  30.558  1.00  0.00           C  
ATOM   1218  O   THR B 137      56.769  78.103  30.262  1.00  0.00           O  
ATOM   1219  CB  THR B 137      57.423  80.500  32.147  1.00  0.00           C  
ATOM   1220  CG2 THR B 137      57.375  81.096  33.556  1.00  0.00           C  
ATOM   1221  OG1 THR B 137      58.538  79.628  31.946  1.00  0.00           O  
ATOM   1222  H   THR B 137      56.719  78.104  33.382  1.00  0.00           H  
ATOM   1223  HG1 THR B 137      59.097  79.843  31.145  1.00  0.00           H  
ATOM   1224  N   GLN B 138      55.577  79.935  29.683  1.00  0.00           N  
ATOM   1225  CA  GLN B 138      55.517  79.571  28.260  1.00  0.00           C  
ATOM   1226  C   GLN B 138      55.959  80.612  27.229  1.00  0.00           C  
ATOM   1227  O   GLN B 138      55.732  81.801  27.447  1.00  0.00           O  
ATOM   1228  CB  GLN B 138      54.087  79.123  27.952  1.00  0.00           C  
ATOM   1229  CG  GLN B 138      53.860  77.781  28.650  1.00  0.00           C  
ATOM   1230  CD  GLN B 138      52.520  77.175  28.226  1.00  0.00           C  
ATOM   1231  NE2 GLN B 138      52.367  76.785  26.964  1.00  0.00           N  
ATOM   1232  OE1 GLN B 138      51.636  76.944  29.050  1.00  0.00           O  
ATOM   1233  H   GLN B 138      54.982  80.685  29.971  1.00  0.00           H  
ATOM   1234 1HE2 GLN B 138      53.063  76.996  26.278  1.00  0.00           H  
ATOM   1235 2HE2 GLN B 138      51.487  76.503  26.581  1.00  0.00           H  
ATOM   1236  N   SER B 139      56.802  80.107  26.333  1.00  0.00           N  
ATOM   1237  CA  SER B 139      57.464  80.766  25.197  1.00  0.00           C  
ATOM   1238  C   SER B 139      57.017  80.295  23.812  1.00  0.00           C  
ATOM   1239  O   SER B 139      56.821  79.099  23.599  1.00  0.00           O  
ATOM   1240  CB  SER B 139      58.968  80.626  25.441  1.00  0.00           C  
ATOM   1241  OG  SER B 139      59.676  81.371  24.447  1.00  0.00           O  
ATOM   1242  H   SER B 139      57.104  79.166  26.482  1.00  0.00           H  
ATOM   1243  HG  SER B 139      60.472  80.802  24.240  1.00  0.00           H  
ATOM   1244  N   PRO B 140      56.688  81.326  23.039  1.00  0.00           N  
ATOM   1245  CA  PRO B 140      56.525  82.740  23.406  1.00  0.00           C  
ATOM   1246  C   PRO B 140      55.137  82.972  24.006  1.00  0.00           C  
ATOM   1247  O   PRO B 140      54.321  82.096  24.288  1.00  0.00           O  
ATOM   1248  CB  PRO B 140      56.695  83.488  22.082  1.00  0.00           C  
ATOM   1249  CG  PRO B 140      56.220  82.497  21.018  1.00  0.00           C  
ATOM   1250  CD  PRO B 140      56.650  81.141  21.581  1.00  0.00           C  
ATOM   1251  N   ALA B 141      54.785  84.237  24.218  1.00  0.00           N  
ATOM   1252  CA  ALA B 141      53.415  84.587  24.619  1.00  0.00           C  
ATOM   1253  C   ALA B 141      52.388  84.498  23.489  1.00  0.00           C  
ATOM   1254  O   ALA B 141      51.291  83.989  23.714  1.00  0.00           O  
ATOM   1255  CB  ALA B 141      53.607  86.019  25.123  1.00  0.00           C  
ATOM   1256  H   ALA B 141      55.388  85.034  24.253  1.00  0.00           H  
ATOM   1257  N   THR B 142      52.686  85.139  22.363  1.00  0.00           N  
ATOM   1258  CA  THR B 142      51.809  85.140  21.183  1.00  0.00           C  
ATOM   1259  C   THR B 142      52.534  84.671  19.919  1.00  0.00           C  
ATOM   1260  O   THR B 142      53.673  85.085  19.710  1.00  0.00           O  
ATOM   1261  CB  THR B 142      51.233  86.537  20.943  1.00  0.00           C  
ATOM   1262  CG2 THR B 142      50.126  87.048  21.867  1.00  0.00           C  
ATOM   1263  OG1 THR B 142      52.220  87.571  20.983  1.00  0.00           O  
ATOM   1264  H   THR B 142      53.598  85.515  22.201  1.00  0.00           H  
ATOM   1265  HG1 THR B 142      52.530  87.816  20.065  1.00  0.00           H  
ATOM   1266  N   LEU B 143      51.895  83.713  19.254  1.00  0.00           N  
ATOM   1267  CA  LEU B 143      52.292  83.136  17.961  1.00  0.00           C  
ATOM   1268  C   LEU B 143      51.283  83.511  16.874  1.00  0.00           C  
ATOM   1269  O   LEU B 143      50.092  83.211  16.942  1.00  0.00           O  
ATOM   1270  CB  LEU B 143      52.469  81.627  18.143  1.00  0.00           C  
ATOM   1271  CG  LEU B 143      53.949  81.267  18.001  1.00  0.00           C  
ATOM   1272  CD1 LEU B 143      54.231  79.870  18.557  1.00  0.00           C  
ATOM   1273  CD2 LEU B 143      54.401  81.504  16.558  1.00  0.00           C  
ATOM   1274  H   LEU B 143      51.210  83.195  19.766  1.00  0.00           H  
ATOM   1275  N   SER B 144      51.754  84.531  16.161  1.00  0.00           N  
ATOM   1276  CA  SER B 144      51.043  85.176  15.048  1.00  0.00           C  
ATOM   1277  C   SER B 144      51.327  84.588  13.664  1.00  0.00           C  
ATOM   1278  O   SER B 144      52.346  84.851  13.028  1.00  0.00           O  
ATOM   1279  CB  SER B 144      51.323  86.680  15.025  1.00  0.00           C  
ATOM   1280  OG  SER B 144      50.523  87.493  14.162  1.00  0.00           O  
ATOM   1281  H   SER B 144      52.689  84.884  16.170  1.00  0.00           H  
ATOM   1282  HG  SER B 144      49.557  87.426  14.413  1.00  0.00           H  
ATOM   1283  N   LEU B 145      50.435  83.667  13.309  1.00  0.00           N  
ATOM   1284  CA  LEU B 145      50.593  82.689  12.223  1.00  0.00           C  
ATOM   1285  C   LEU B 145      49.594  82.782  11.068  1.00  0.00           C  
ATOM   1286  O   LEU B 145      48.465  83.263  11.157  1.00  0.00           O  
ATOM   1287  CB  LEU B 145      50.625  81.288  12.836  1.00  0.00           C  
ATOM   1288  CG  LEU B 145      52.036  80.910  13.289  1.00  0.00           C  
ATOM   1289  CD1 LEU B 145      52.035  79.556  14.003  1.00  0.00           C  
ATOM   1290  CD2 LEU B 145      53.134  81.007  12.227  1.00  0.00           C  
ATOM   1291  H   LEU B 145      49.555  83.551  13.769  1.00  0.00           H  
ATOM   1292  N   SER B 146      49.971  82.228   9.919  1.00  0.00           N  
ATOM   1293  CA  SER B 146      49.035  82.048   8.799  1.00  0.00           C  
ATOM   1294  C   SER B 146      48.591  80.584   8.806  1.00  0.00           C  
ATOM   1295  O   SER B 146      49.432  79.687   8.837  1.00  0.00           O  
ATOM   1296  CB  SER B 146      49.626  82.324   7.415  1.00  0.00           C  
ATOM   1297  OG  SER B 146      48.992  83.474   6.850  1.00  0.00           O  
ATOM   1298  H   SER B 146      50.890  81.843   9.838  1.00  0.00           H  
ATOM   1299  HG  SER B 146      49.484  84.324   7.039  1.00  0.00           H  
ATOM   1300  N   PRO B 147      47.320  80.321   8.514  1.00  0.00           N  
ATOM   1301  CA  PRO B 147      46.697  79.006   8.304  1.00  0.00           C  
ATOM   1302  C   PRO B 147      47.474  78.105   7.342  1.00  0.00           C  
ATOM   1303  O   PRO B 147      47.857  78.616   6.292  1.00  0.00           O  
ATOM   1304  CB  PRO B 147      45.330  79.380   7.726  1.00  0.00           C  
ATOM   1305  CG  PRO B 147      44.919  80.689   8.402  1.00  0.00           C  
ATOM   1306  CD  PRO B 147      46.293  81.364   8.381  1.00  0.00           C  
ATOM   1307  N   GLY B 148      47.859  76.938   7.852  1.00  0.00           N  
ATOM   1308  CA  GLY B 148      48.783  76.015   7.178  1.00  0.00           C  
ATOM   1309  C   GLY B 148      50.275  76.007   7.517  1.00  0.00           C  
ATOM   1310  O   GLY B 148      50.926  74.984   7.311  1.00  0.00           O  
ATOM   1311  H   GLY B 148      47.529  76.539   8.708  1.00  0.00           H  
ATOM   1312  N   GLU B 149      50.854  77.066   8.076  1.00  0.00           N  
ATOM   1313  CA  GLU B 149      52.189  77.131   8.689  1.00  0.00           C  
ATOM   1314  C   GLU B 149      52.482  76.162   9.836  1.00  0.00           C  
ATOM   1315  O   GLU B 149      51.604  75.417  10.270  1.00  0.00           O  
ATOM   1316  CB  GLU B 149      52.436  78.575   9.130  1.00  0.00           C  
ATOM   1317  CG  GLU B 149      52.745  79.473   7.930  1.00  0.00           C  
ATOM   1318  CD  GLU B 149      52.988  80.950   8.248  1.00  0.00           C  
ATOM   1319  OE1 GLU B 149      52.834  81.474   9.372  1.00  0.00           O  
ATOM   1320  OE2 GLU B 149      53.178  81.731   7.291  1.00  0.00           O1-
ATOM   1321  H   GLU B 149      50.327  77.916   8.083  1.00  0.00           H  
ATOM   1322  N   ARG B 150      53.762  75.907  10.094  1.00  0.00           N  
ATOM   1323  CA  ARG B 150      54.044  75.038  11.246  1.00  0.00           C  
ATOM   1324  C   ARG B 150      54.865  75.774  12.307  1.00  0.00           C  
ATOM   1325  O   ARG B 150      55.871  76.403  11.983  1.00  0.00           O  
ATOM   1326  CB  ARG B 150      54.624  73.764  10.630  1.00  0.00           C  
ATOM   1327  CG  ARG B 150      55.909  73.791   9.800  1.00  0.00           C  
ATOM   1328  CD  ARG B 150      57.154  74.057  10.648  1.00  0.00           C  
ATOM   1329  NE  ARG B 150      57.595  73.039  11.613  1.00  0.00           N  
ATOM   1330  CZ  ARG B 150      58.246  73.397  12.728  1.00  0.00           C  
ATOM   1331  NH1 ARG B 150      58.784  74.624  12.782  1.00  0.00           N1+
ATOM   1332  NH2 ARG B 150      58.470  72.590  13.774  1.00  0.00           N  
ATOM   1333  H   ARG B 150      54.499  76.228   9.500  1.00  0.00           H  
ATOM   1334  HE  ARG B 150      57.347  72.075  11.517  1.00  0.00           H  
ATOM   1335 1HH1 ARG B 150      58.790  75.275  12.023  1.00  0.00           H  
ATOM   1336 2HH1 ARG B 150      59.069  74.996  13.665  1.00  0.00           H  
ATOM   1337 1HH2 ARG B 150      58.291  71.608  13.720  1.00  0.00           H  
ATOM   1338 2HH2 ARG B 150      58.985  73.028  14.511  1.00  0.00           H  
ATOM   1339  N   ALA B 151      54.746  75.244  13.521  1.00  0.00           N  
ATOM   1340  CA  ALA B 151      55.032  75.885  14.812  1.00  0.00           C  
ATOM   1341  C   ALA B 151      55.727  75.009  15.857  1.00  0.00           C  
ATOM   1342  O   ALA B 151      55.344  73.845  15.968  1.00  0.00           O  
ATOM   1343  CB  ALA B 151      53.651  76.270  15.347  1.00  0.00           C  
ATOM   1344  H   ALA B 151      54.589  74.268  13.672  1.00  0.00           H  
ATOM   1345  N   THR B 152      56.696  75.682  16.470  1.00  0.00           N  
ATOM   1346  CA  THR B 152      57.569  75.125  17.513  1.00  0.00           C  
ATOM   1347  C   THR B 152      57.489  75.969  18.786  1.00  0.00           C  
ATOM   1348  O   THR B 152      57.973  77.100  18.784  1.00  0.00           O  
ATOM   1349  CB  THR B 152      59.041  74.879  17.174  1.00  0.00           C  
ATOM   1350  CG2 THR B 152      59.377  73.628  17.989  1.00  0.00           C  
ATOM   1351  OG1 THR B 152      59.124  74.422  15.822  1.00  0.00           O  
ATOM   1352  H   THR B 152      56.929  76.641  16.304  1.00  0.00           H  
ATOM   1353  HG1 THR B 152      60.077  74.206  15.612  1.00  0.00           H  
ATOM   1354  N   LEU B 153      56.736  75.473  19.764  1.00  0.00           N  
ATOM   1355  CA  LEU B 153      56.575  76.093  21.087  1.00  0.00           C  
ATOM   1356  C   LEU B 153      57.521  75.520  22.144  1.00  0.00           C  
ATOM   1357  O   LEU B 153      57.677  74.302  22.214  1.00  0.00           O  
ATOM   1358  CB  LEU B 153      55.130  75.834  21.520  1.00  0.00           C  
ATOM   1359  CG  LEU B 153      54.055  76.748  20.930  1.00  0.00           C  
ATOM   1360  CD1 LEU B 153      53.803  76.368  19.469  1.00  0.00           C  
ATOM   1361  CD2 LEU B 153      52.729  76.754  21.693  1.00  0.00           C  
ATOM   1362  H   LEU B 153      56.209  74.632  19.639  1.00  0.00           H  
ATOM   1363  N   SER B 154      57.689  76.338  23.180  1.00  0.00           N  
ATOM   1364  CA  SER B 154      58.611  76.109  24.302  1.00  0.00           C  
ATOM   1365  C   SER B 154      57.935  76.259  25.666  1.00  0.00           C  
ATOM   1366  O   SER B 154      57.177  77.219  25.790  1.00  0.00           O  
ATOM   1367  CB  SER B 154      59.808  77.059  24.370  1.00  0.00           C  
ATOM   1368  OG  SER B 154      60.885  76.581  23.560  1.00  0.00           O  
ATOM   1369  H   SER B 154      57.392  77.291  23.127  1.00  0.00           H  
ATOM   1370  HG  SER B 154      61.475  76.094  24.205  1.00  0.00           H  
ATOM   1371  N   CYS B 155      58.103  75.331  26.604  1.00  0.00           N  
ATOM   1372  CA  CYS B 155      57.476  75.366  27.934  1.00  0.00           C  
ATOM   1373  C   CYS B 155      58.514  75.016  29.001  1.00  0.00           C  
ATOM   1374  O   CYS B 155      59.252  74.053  28.796  1.00  0.00           O  
ATOM   1375  CB  CYS B 155      56.517  74.175  27.868  1.00  0.00           C  
ATOM   1376  SG  CYS B 155      55.503  73.859  29.358  1.00  0.00           S  
ATOM   1377  H   CYS B 155      58.775  74.593  26.552  1.00  0.00           H  
ATOM   1378  N   ARG B 156      58.485  75.725  30.126  1.00  0.00           N  
ATOM   1379  CA  ARG B 156      59.357  75.371  31.255  1.00  0.00           C  
ATOM   1380  C   ARG B 156      58.777  75.263  32.667  1.00  0.00           C  
ATOM   1381  O   ARG B 156      58.209  76.201  33.225  1.00  0.00           O  
ATOM   1382  CB  ARG B 156      60.560  76.316  31.276  1.00  0.00           C  
ATOM   1383  CG  ARG B 156      61.685  75.778  32.162  1.00  0.00           C  
ATOM   1384  CD  ARG B 156      62.857  76.705  31.835  1.00  0.00           C  
ATOM   1385  NE  ARG B 156      63.931  76.215  32.711  1.00  0.00           N  
ATOM   1386  CZ  ARG B 156      65.169  75.766  32.462  1.00  0.00           C  
ATOM   1387  NH1 ARG B 156      65.715  75.883  31.244  1.00  0.00           N1+
ATOM   1388  NH2 ARG B 156      65.779  75.088  33.443  1.00  0.00           N  
ATOM   1389  H   ARG B 156      57.930  76.534  30.317  1.00  0.00           H  
ATOM   1390  HE  ARG B 156      63.827  76.326  33.699  1.00  0.00           H  
ATOM   1391 1HH1 ARG B 156      65.186  76.232  30.471  1.00  0.00           H  
ATOM   1392 2HH1 ARG B 156      66.684  75.702  31.071  1.00  0.00           H  
ATOM   1393 1HH2 ARG B 156      65.276  74.995  34.303  1.00  0.00           H  
ATOM   1394 2HH2 ARG B 156      66.652  74.662  33.203  1.00  0.00           H  
ATOM   1395  N   ALA B 157      59.168  74.123  33.229  1.00  0.00           N  
ATOM   1396  CA  ALA B 157      58.954  73.805  34.648  1.00  0.00           C  
ATOM   1397  C   ALA B 157      59.995  74.292  35.657  1.00  0.00           C  
ATOM   1398  O   ALA B 157      61.134  74.633  35.341  1.00  0.00           O  
ATOM   1399  CB  ALA B 157      58.747  72.295  34.785  1.00  0.00           C  
ATOM   1400  H   ALA B 157      59.844  73.550  32.767  1.00  0.00           H  
ATOM   1401  N   SER B 158      59.634  74.136  36.928  1.00  0.00           N  
ATOM   1402  CA  SER B 158      60.555  74.495  38.016  1.00  0.00           C  
ATOM   1403  C   SER B 158      61.180  73.274  38.695  1.00  0.00           C  
ATOM   1404  O   SER B 158      62.335  73.288  39.118  1.00  0.00           O  
ATOM   1405  CB  SER B 158      59.814  75.391  39.010  1.00  0.00           C  
ATOM   1406  OG  SER B 158      60.644  75.941  40.037  1.00  0.00           O  
ATOM   1407  H   SER B 158      58.769  73.704  37.181  1.00  0.00           H  
ATOM   1408  HG  SER B 158      60.124  76.059  40.883  1.00  0.00           H  
ATOM   1409  N   GLN B 159      60.388  72.206  38.705  1.00  0.00           N  
ATOM   1410  CA  GLN B 159      60.741  70.938  39.358  1.00  0.00           C  
ATOM   1411  C   GLN B 159      61.191  69.899  38.329  1.00  0.00           C  
ATOM   1412  O   GLN B 159      60.690  69.940  37.207  1.00  0.00           O  
ATOM   1413  CB  GLN B 159      59.562  70.281  40.080  1.00  0.00           C  
ATOM   1414  CG  GLN B 159      59.489  70.874  41.488  1.00  0.00           C  
ATOM   1415  CD  GLN B 159      58.552  70.056  42.379  1.00  0.00           C  
ATOM   1416  NE2 GLN B 159      59.181  69.482  43.400  1.00  0.00           N  
ATOM   1417  OE1 GLN B 159      57.347  70.050  42.133  1.00  0.00           O  
ATOM   1418  H   GLN B 159      59.479  72.190  38.288  1.00  0.00           H  
ATOM   1419 1HE2 GLN B 159      60.175  69.452  43.503  1.00  0.00           H  
ATOM   1420 2HE2 GLN B 159      58.661  69.171  44.196  1.00  0.00           H  
ATOM   1421  N   SER B 160      62.216  69.147  38.720  1.00  0.00           N  
ATOM   1422  CA  SER B 160      62.664  67.886  38.112  1.00  0.00           C  
ATOM   1423  C   SER B 160      61.609  66.794  37.924  1.00  0.00           C  
ATOM   1424  O   SER B 160      61.591  65.725  38.531  1.00  0.00           O  
ATOM   1425  CB  SER B 160      63.864  67.352  38.897  1.00  0.00           C  
ATOM   1426  OG  SER B 160      63.625  67.284  40.306  1.00  0.00           O  
ATOM   1427  H   SER B 160      62.718  69.451  39.530  1.00  0.00           H  
ATOM   1428  HG  SER B 160      64.428  67.548  40.841  1.00  0.00           H  
ATOM   1429  N   VAL B 161      60.536  67.217  37.260  1.00  0.00           N  
ATOM   1430  CA  VAL B 161      59.343  66.448  36.879  1.00  0.00           C  
ATOM   1431  C   VAL B 161      59.625  65.328  35.875  1.00  0.00           C  
ATOM   1432  O   VAL B 161      58.753  64.543  35.506  1.00  0.00           O  
ATOM   1433  CB  VAL B 161      58.319  67.473  36.388  1.00  0.00           C  
ATOM   1434  CG1 VAL B 161      58.643  68.117  35.038  1.00  0.00           C  
ATOM   1435  CG2 VAL B 161      56.920  66.870  36.526  1.00  0.00           C  
ATOM   1436  H   VAL B 161      60.538  68.171  36.961  1.00  0.00           H  
ATOM   1437  N   ARG B 162      60.676  65.632  35.119  1.00  0.00           N  
ATOM   1438  CA  ARG B 162      61.313  64.711  34.167  1.00  0.00           C  
ATOM   1439  C   ARG B 162      60.523  64.487  32.876  1.00  0.00           C  
ATOM   1440  O   ARG B 162      61.174  64.529  31.833  1.00  0.00           O  
ATOM   1441  CB  ARG B 162      61.760  63.369  34.752  1.00  0.00           C  
ATOM   1442  CG  ARG B 162      62.959  63.453  35.698  1.00  0.00           C  
ATOM   1443  CD  ARG B 162      63.228  62.019  36.160  1.00  0.00           C  
ATOM   1444  NE  ARG B 162      64.452  61.856  36.958  1.00  0.00           N  
ATOM   1445  CZ  ARG B 162      65.186  60.736  36.967  1.00  0.00           C  
ATOM   1446  NH1 ARG B 162      64.799  59.711  36.194  1.00  0.00           N1+
ATOM   1447  NH2 ARG B 162      66.245  60.602  37.777  1.00  0.00           N  
ATOM   1448  H   ARG B 162      61.112  66.525  35.230  1.00  0.00           H  
ATOM   1449  HE  ARG B 162      64.589  62.556  37.659  1.00  0.00           H  
ATOM   1450 1HH1 ARG B 162      63.946  59.827  35.686  1.00  0.00           H  
ATOM   1451 2HH1 ARG B 162      65.333  58.878  36.048  1.00  0.00           H  
ATOM   1452 1HH2 ARG B 162      66.410  61.291  38.483  1.00  0.00           H  
ATOM   1453 2HH2 ARG B 162      66.920  59.891  37.580  1.00  0.00           H  
ATOM   1454  N   SER B 163      59.381  63.816  32.984  1.00  0.00           N  
ATOM   1455  CA  SER B 163      58.352  63.508  31.980  1.00  0.00           C  
ATOM   1456  C   SER B 163      56.906  63.915  32.267  1.00  0.00           C  
ATOM   1457  O   SER B 163      56.293  64.455  31.347  1.00  0.00           O  
ATOM   1458  CB  SER B 163      58.434  62.044  31.540  1.00  0.00           C  
ATOM   1459  OG  SER B 163      58.788  61.165  32.611  1.00  0.00           O  
ATOM   1460  H   SER B 163      59.211  63.461  33.904  1.00  0.00           H  
ATOM   1461  HG  SER B 163      58.883  60.263  32.188  1.00  0.00           H  
ATOM   1462  N   ASN B 164      56.531  63.913  33.543  1.00  0.00           N  
ATOM   1463  CA  ASN B 164      55.173  64.141  34.057  1.00  0.00           C  
ATOM   1464  C   ASN B 164      54.448  65.471  33.842  1.00  0.00           C  
ATOM   1465  O   ASN B 164      53.789  66.010  34.730  1.00  0.00           O  
ATOM   1466  CB  ASN B 164      55.146  63.812  35.551  1.00  0.00           C  
ATOM   1467  CG  ASN B 164      55.368  62.336  35.887  1.00  0.00           C  
ATOM   1468  ND2 ASN B 164      54.883  61.448  35.024  1.00  0.00           N  
ATOM   1469  OD1 ASN B 164      55.825  61.895  36.940  1.00  0.00           O  
ATOM   1470  H   ASN B 164      57.190  63.577  34.216  1.00  0.00           H  
ATOM   1471 1HD2 ASN B 164      54.514  61.699  34.129  1.00  0.00           H  
ATOM   1472 2HD2 ASN B 164      54.767  60.480  35.248  1.00  0.00           H  
ATOM   1473  N   LEU B 165      54.488  65.880  32.577  1.00  0.00           N  
ATOM   1474  CA  LEU B 165      53.951  67.136  32.034  1.00  0.00           C  
ATOM   1475  C   LEU B 165      53.058  66.804  30.836  1.00  0.00           C  
ATOM   1476  O   LEU B 165      53.487  66.116  29.911  1.00  0.00           O  
ATOM   1477  CB  LEU B 165      55.036  68.132  31.619  1.00  0.00           C  
ATOM   1478  CG  LEU B 165      54.634  69.598  31.449  1.00  0.00           C  
ATOM   1479  CD1 LEU B 165      55.802  70.437  31.971  1.00  0.00           C  
ATOM   1480  CD2 LEU B 165      54.251  69.844  29.989  1.00  0.00           C  
ATOM   1481  H   LEU B 165      54.947  65.297  31.906  1.00  0.00           H  
ATOM   1482  N   ALA B 166      51.940  67.518  30.750  1.00  0.00           N  
ATOM   1483  CA  ALA B 166      50.986  67.308  29.652  1.00  0.00           C  
ATOM   1484  C   ALA B 166      50.598  68.683  29.104  1.00  0.00           C  
ATOM   1485  O   ALA B 166      50.524  69.740  29.729  1.00  0.00           O  
ATOM   1486  CB  ALA B 166      49.684  66.623  30.072  1.00  0.00           C  
ATOM   1487  H   ALA B 166      51.648  68.272  31.339  1.00  0.00           H  
ATOM   1488  N   TRP B 167      50.172  68.575  27.849  1.00  0.00           N  
ATOM   1489  CA  TRP B 167      49.695  69.660  26.980  1.00  0.00           C  
ATOM   1490  C   TRP B 167      48.264  69.766  26.451  1.00  0.00           C  
ATOM   1491  O   TRP B 167      47.700  68.757  26.029  1.00  0.00           O  
ATOM   1492  CB  TRP B 167      50.505  69.923  25.708  1.00  0.00           C  
ATOM   1493  CG  TRP B 167      51.992  70.125  26.003  1.00  0.00           C  
ATOM   1494  CD1 TRP B 167      52.947  69.220  26.199  1.00  0.00           C  
ATOM   1495  CD2 TRP B 167      52.664  71.332  25.845  1.00  0.00           C  
ATOM   1496  CE2 TRP B 167      54.021  71.038  25.914  1.00  0.00           C  
ATOM   1497  CE3 TRP B 167      52.224  72.595  25.468  1.00  0.00           C  
ATOM   1498  NE1 TRP B 167      54.172  69.729  26.095  1.00  0.00           N  
ATOM   1499  CZ2 TRP B 167      54.918  72.055  25.610  1.00  0.00           C  
ATOM   1500  CZ3 TRP B 167      53.114  73.632  25.214  1.00  0.00           C  
ATOM   1501  CH2 TRP B 167      54.469  73.321  25.252  1.00  0.00           C  
ATOM   1502  H   TRP B 167      50.226  67.722  27.329  1.00  0.00           H  
ATOM   1503  HD1 TRP B 167      52.772  68.161  26.390  1.00  0.00           H  
ATOM   1504  HE1 TRP B 167      54.973  69.142  25.983  1.00  0.00           H  
ATOM   1505  HE3 TRP B 167      51.157  72.758  25.314  1.00  0.00           H  
ATOM   1506  HZ2 TRP B 167      55.976  71.794  25.566  1.00  0.00           H  
ATOM   1507  HZ3 TRP B 167      52.749  74.658  25.190  1.00  0.00           H  
ATOM   1508  HH2 TRP B 167      55.185  74.124  25.079  1.00  0.00           H  
ATOM   1509  N   TYR B 168      47.690  70.963  26.522  1.00  0.00           N  
ATOM   1510  CA  TYR B 168      46.266  70.953  26.154  1.00  0.00           C  
ATOM   1511  C   TYR B 168      45.994  72.241  25.374  1.00  0.00           C  
ATOM   1512  O   TYR B 168      46.550  73.309  25.624  1.00  0.00           O  
ATOM   1513  CB  TYR B 168      45.554  71.111  27.499  1.00  0.00           C  
ATOM   1514  CG  TYR B 168      45.640  70.104  28.647  1.00  0.00           C  
ATOM   1515  CD1 TYR B 168      46.636  70.141  29.616  1.00  0.00           C  
ATOM   1516  CD2 TYR B 168      44.681  69.098  28.665  1.00  0.00           C  
ATOM   1517  CE1 TYR B 168      46.735  69.096  30.528  1.00  0.00           C  
ATOM   1518  CE2 TYR B 168      44.779  68.064  29.589  1.00  0.00           C  
ATOM   1519  CZ  TYR B 168      45.812  68.057  30.519  1.00  0.00           C  
ATOM   1520  OH  TYR B 168      45.958  67.207  31.571  1.00  0.00           O  
ATOM   1521  H   TYR B 168      48.208  71.768  26.812  1.00  0.00           H  
ATOM   1522  HD1 TYR B 168      47.146  71.099  29.715  1.00  0.00           H  
ATOM   1523  HD2 TYR B 168      44.031  68.956  27.801  1.00  0.00           H  
ATOM   1524  HE1 TYR B 168      47.729  68.859  30.906  1.00  0.00           H  
ATOM   1525  HE2 TYR B 168      44.127  67.191  29.588  1.00  0.00           H  
ATOM   1526  HH  TYR B 168      46.831  67.458  31.990  1.00  0.00           H  
ATOM   1527  N   GLN B 169      45.009  72.064  24.498  1.00  0.00           N  
ATOM   1528  CA  GLN B 169      44.456  73.008  23.517  1.00  0.00           C  
ATOM   1529  C   GLN B 169      43.172  73.679  24.008  1.00  0.00           C  
ATOM   1530  O   GLN B 169      42.073  73.127  24.042  1.00  0.00           O  
ATOM   1531  CB  GLN B 169      44.227  72.211  22.231  1.00  0.00           C  
ATOM   1532  CG  GLN B 169      44.131  73.097  20.987  1.00  0.00           C  
ATOM   1533  CD  GLN B 169      43.876  72.247  19.741  1.00  0.00           C  
ATOM   1534  NE2 GLN B 169      44.778  72.227  18.764  1.00  0.00           N  
ATOM   1535  OE1 GLN B 169      42.775  71.765  19.480  1.00  0.00           O  
ATOM   1536  H   GLN B 169      44.484  71.213  24.478  1.00  0.00           H  
ATOM   1537 1HE2 GLN B 169      45.586  72.802  18.900  1.00  0.00           H  
ATOM   1538 2HE2 GLN B 169      44.592  71.763  17.899  1.00  0.00           H  
ATOM   1539  N   GLN B 170      43.328  74.866  24.589  1.00  0.00           N  
ATOM   1540  CA  GLN B 170      42.201  75.539  25.250  1.00  0.00           C  
ATOM   1541  C   GLN B 170      41.499  76.501  24.291  1.00  0.00           C  
ATOM   1542  O   GLN B 170      42.098  77.324  23.600  1.00  0.00           O  
ATOM   1543  CB  GLN B 170      42.659  76.070  26.611  1.00  0.00           C  
ATOM   1544  CG  GLN B 170      41.637  76.632  27.601  1.00  0.00           C  
ATOM   1545  CD  GLN B 170      41.077  77.988  27.167  1.00  0.00           C  
ATOM   1546  NE2 GLN B 170      39.797  78.307  27.338  1.00  0.00           N  
ATOM   1547  OE1 GLN B 170      41.794  78.898  26.754  1.00  0.00           O  
ATOM   1548  H   GLN B 170      44.156  75.401  24.420  1.00  0.00           H  
ATOM   1549 1HE2 GLN B 170      39.056  77.684  27.588  1.00  0.00           H  
ATOM   1550 2HE2 GLN B 170      39.487  79.253  27.238  1.00  0.00           H  
ATOM   1551  N   LYS B 171      40.267  76.105  23.981  1.00  0.00           N  
ATOM   1552  CA  LYS B 171      39.523  76.760  22.896  1.00  0.00           C  
ATOM   1553  C   LYS B 171      38.547  77.890  23.232  1.00  0.00           C  
ATOM   1554  O   LYS B 171      38.052  77.835  24.357  1.00  0.00           O  
ATOM   1555  CB  LYS B 171      38.835  75.648  22.102  1.00  0.00           C  
ATOM   1556  CG  LYS B 171      39.494  75.265  20.775  1.00  0.00           C  
ATOM   1557  CD  LYS B 171      39.155  76.383  19.787  1.00  0.00           C  
ATOM   1558  CE  LYS B 171      39.373  75.940  18.339  1.00  0.00           C  
ATOM   1559  NZ  LYS B 171      38.588  76.703  17.357  1.00  0.00           N1+
ATOM   1560  H   LYS B 171      39.772  75.445  24.547  1.00  0.00           H  
ATOM   1561  HZ1 LYS B 171      39.086  77.448  16.914  1.00  0.00           H  
ATOM   1562  HZ2 LYS B 171      38.194  76.113  16.652  1.00  0.00           H  
ATOM   1563  HZ3 LYS B 171      37.758  77.135  17.712  1.00  0.00           H  
ATOM   1564  N   PRO B 172      38.466  78.910  22.383  1.00  0.00           N  
ATOM   1565  CA  PRO B 172      37.437  79.920  22.672  1.00  0.00           C  
ATOM   1566  C   PRO B 172      36.041  79.331  22.459  1.00  0.00           C  
ATOM   1567  O   PRO B 172      35.716  78.806  21.396  1.00  0.00           O  
ATOM   1568  CB  PRO B 172      37.654  80.889  21.507  1.00  0.00           C  
ATOM   1569  CG  PRO B 172      39.124  80.778  21.099  1.00  0.00           C  
ATOM   1570  CD  PRO B 172      39.439  79.303  21.353  1.00  0.00           C  
ATOM   1571  N   GLY B 173      35.154  79.496  23.437  1.00  0.00           N  
ATOM   1572  CA  GLY B 173      33.796  78.934  23.412  1.00  0.00           C  
ATOM   1573  C   GLY B 173      33.751  77.404  23.418  1.00  0.00           C  
ATOM   1574  O   GLY B 173      33.100  76.745  24.227  1.00  0.00           O  
ATOM   1575  H   GLY B 173      35.362  80.271  24.033  1.00  0.00           H  
ATOM   1576  N   GLN B 174      34.321  76.820  22.367  1.00  0.00           N  
ATOM   1577  CA  GLN B 174      34.545  75.372  22.257  1.00  0.00           C  
ATOM   1578  C   GLN B 174      35.289  74.695  23.409  1.00  0.00           C  
ATOM   1579  O   GLN B 174      36.261  75.295  23.865  1.00  0.00           O  
ATOM   1580  CB  GLN B 174      35.249  75.201  20.909  1.00  0.00           C  
ATOM   1581  CG  GLN B 174      35.158  73.792  20.320  1.00  0.00           C  
ATOM   1582  CD  GLN B 174      35.944  73.614  19.019  1.00  0.00           C  
ATOM   1583  NE2 GLN B 174      36.730  72.545  19.110  1.00  0.00           N  
ATOM   1584  OE1 GLN B 174      36.016  74.419  18.093  1.00  0.00           O  
ATOM   1585  H   GLN B 174      34.744  77.403  21.673  1.00  0.00           H  
ATOM   1586 1HE2 GLN B 174      36.844  72.050  19.971  1.00  0.00           H  
ATOM   1587 2HE2 GLN B 174      37.328  72.415  18.319  1.00  0.00           H  
ATOM   1588  N   ALA B 175      34.798  73.542  23.855  1.00  0.00           N  
ATOM   1589  CA  ALA B 175      35.407  72.906  25.032  1.00  0.00           C  
ATOM   1590  C   ALA B 175      36.781  72.320  24.703  1.00  0.00           C  
ATOM   1591  O   ALA B 175      37.105  72.024  23.554  1.00  0.00           O  
ATOM   1592  CB  ALA B 175      34.489  71.710  25.292  1.00  0.00           C  
ATOM   1593  H   ALA B 175      33.944  73.094  23.588  1.00  0.00           H  
ATOM   1594  N   PRO B 176      37.668  72.646  25.639  1.00  0.00           N  
ATOM   1595  CA  PRO B 176      39.095  72.331  25.478  1.00  0.00           C  
ATOM   1596  C   PRO B 176      39.354  70.855  25.170  1.00  0.00           C  
ATOM   1597  O   PRO B 176      38.561  69.988  25.537  1.00  0.00           O  
ATOM   1598  CB  PRO B 176      39.759  72.830  26.763  1.00  0.00           C  
ATOM   1599  CG  PRO B 176      38.802  73.934  27.219  1.00  0.00           C  
ATOM   1600  CD  PRO B 176      37.417  73.372  26.892  1.00  0.00           C  
ATOM   1601  N   ARG B 177      40.526  70.646  24.577  1.00  0.00           N  
ATOM   1602  CA  ARG B 177      41.050  69.381  24.041  1.00  0.00           C  
ATOM   1603  C   ARG B 177      42.407  69.015  24.645  1.00  0.00           C  
ATOM   1604  O   ARG B 177      43.261  69.885  24.804  1.00  0.00           O  
ATOM   1605  CB  ARG B 177      41.194  69.368  22.518  1.00  0.00           C  
ATOM   1606  CG  ARG B 177      41.115  67.951  21.946  1.00  0.00           C  
ATOM   1607  CD  ARG B 177      39.826  67.137  22.074  1.00  0.00           C  
ATOM   1608  NE  ARG B 177      40.202  65.851  21.470  1.00  0.00           N  
ATOM   1609  CZ  ARG B 177      39.976  65.500  20.197  1.00  0.00           C  
ATOM   1610  NH1 ARG B 177      39.435  66.362  19.326  1.00  0.00           N1+
ATOM   1611  NH2 ARG B 177      40.116  64.262  19.704  1.00  0.00           N  
ATOM   1612  H   ARG B 177      41.163  71.415  24.625  1.00  0.00           H  
ATOM   1613  HE  ARG B 177      40.608  65.173  22.084  1.00  0.00           H  
ATOM   1614 1HH1 ARG B 177      39.350  67.298  19.667  1.00  0.00           H  
ATOM   1615 2HH1 ARG B 177      39.061  66.014  18.466  1.00  0.00           H  
ATOM   1616 1HH2 ARG B 177      40.413  63.511  20.294  1.00  0.00           H  
ATOM   1617 2HH2 ARG B 177      40.147  64.134  18.712  1.00  0.00           H  
ATOM   1618  N   PRO B 178      42.607  67.757  25.029  1.00  0.00           N  
ATOM   1619  CA  PRO B 178      43.921  67.202  25.382  1.00  0.00           C  
ATOM   1620  C   PRO B 178      44.741  66.786  24.159  1.00  0.00           C  
ATOM   1621  O   PRO B 178      44.256  66.053  23.298  1.00  0.00           O  
ATOM   1622  CB  PRO B 178      43.789  65.974  26.286  1.00  0.00           C  
ATOM   1623  CG  PRO B 178      42.366  66.251  26.775  1.00  0.00           C  
ATOM   1624  CD  PRO B 178      41.613  66.818  25.570  1.00  0.00           C  
ATOM   1625  N   LEU B 179      46.039  67.077  24.154  1.00  0.00           N  
ATOM   1626  CA  LEU B 179      46.884  67.002  22.954  1.00  0.00           C  
ATOM   1627  C   LEU B 179      47.910  65.873  23.064  1.00  0.00           C  
ATOM   1628  O   LEU B 179      47.892  64.890  22.324  1.00  0.00           O  
ATOM   1629  CB  LEU B 179      47.478  68.409  22.862  1.00  0.00           C  
ATOM   1630  CG  LEU B 179      48.377  68.677  21.653  1.00  0.00           C  
ATOM   1631  CD1 LEU B 179      47.392  68.639  20.483  1.00  0.00           C  
ATOM   1632  CD2 LEU B 179      49.074  70.011  21.928  1.00  0.00           C  
ATOM   1633  H   LEU B 179      46.421  67.702  24.835  1.00  0.00           H  
ATOM   1634  N   ILE B 180      48.586  65.952  24.206  1.00  0.00           N  
ATOM   1635  CA  ILE B 180      49.643  64.976  24.510  1.00  0.00           C  
ATOM   1636  C   ILE B 180      49.970  64.964  26.005  1.00  0.00           C  
ATOM   1637  O   ILE B 180      50.179  66.016  26.607  1.00  0.00           O  
ATOM   1638  CB  ILE B 180      50.977  65.123  23.774  1.00  0.00           C  
ATOM   1639  CG1 ILE B 180      51.632  66.500  23.893  1.00  0.00           C  
ATOM   1640  CG2 ILE B 180      50.963  64.600  22.336  1.00  0.00           C  
ATOM   1641  CD  ILE B 180      53.135  66.212  23.857  1.00  0.00           C  
ATOM   1642  H   ILE B 180      48.551  66.830  24.683  1.00  0.00           H  
ATOM   1643  N   TYR B 181      50.127  63.739  26.499  1.00  0.00           N  
ATOM   1644  CA  TYR B 181      50.533  63.397  27.870  1.00  0.00           C  
ATOM   1645  C   TYR B 181      52.000  62.978  27.978  1.00  0.00           C  
ATOM   1646  O   TYR B 181      52.763  62.849  27.022  1.00  0.00           O  
ATOM   1647  CB  TYR B 181      49.672  62.250  28.403  1.00  0.00           C  
ATOM   1648  CG  TYR B 181      48.185  62.613  28.425  1.00  0.00           C  
ATOM   1649  CD1 TYR B 181      47.385  62.088  27.417  1.00  0.00           C  
ATOM   1650  CD2 TYR B 181      47.685  63.509  29.363  1.00  0.00           C  
ATOM   1651  CE1 TYR B 181      46.031  62.393  27.347  1.00  0.00           C  
ATOM   1652  CE2 TYR B 181      46.327  63.800  29.308  1.00  0.00           C  
ATOM   1653  CZ  TYR B 181      45.513  63.193  28.360  1.00  0.00           C  
ATOM   1654  OH  TYR B 181      44.159  63.318  28.413  1.00  0.00           O  
ATOM   1655  H   TYR B 181      50.084  62.853  26.039  1.00  0.00           H  
ATOM   1656  HD1 TYR B 181      47.878  61.708  26.523  1.00  0.00           H  
ATOM   1657  HD2 TYR B 181      48.309  63.755  30.222  1.00  0.00           H  
ATOM   1658  HE1 TYR B 181      45.619  62.352  26.339  1.00  0.00           H  
ATOM   1659  HE2 TYR B 181      45.976  64.385  30.159  1.00  0.00           H  
ATOM   1660  HH  TYR B 181      43.968  64.015  29.104  1.00  0.00           H  
ATOM   1661  N   ASP B 182      52.478  63.046  29.218  1.00  0.00           N  
ATOM   1662  CA  ASP B 182      53.790  62.558  29.666  1.00  0.00           C  
ATOM   1663  C   ASP B 182      55.012  62.819  28.782  1.00  0.00           C  
ATOM   1664  O   ASP B 182      55.852  61.954  28.536  1.00  0.00           O  
ATOM   1665  CB  ASP B 182      53.752  61.109  30.154  1.00  0.00           C  
ATOM   1666  CG  ASP B 182      52.795  60.787  31.303  1.00  0.00           C  
ATOM   1667  OD1 ASP B 182      53.160  60.967  32.485  1.00  0.00           O  
ATOM   1668  OD2 ASP B 182      51.610  60.456  31.082  1.00  0.00           O1-
ATOM   1669  H   ASP B 182      51.874  63.497  29.875  1.00  0.00           H  
ATOM   1670  N   ALA B 183      55.094  64.072  28.343  1.00  0.00           N  
ATOM   1671  CA  ALA B 183      56.036  64.683  27.395  1.00  0.00           C  
ATOM   1672  C   ALA B 183      56.067  64.173  25.952  1.00  0.00           C  
ATOM   1673  O   ALA B 183      57.021  64.423  25.217  1.00  0.00           O  
ATOM   1674  CB  ALA B 183      57.471  64.694  27.927  1.00  0.00           C  
ATOM   1675  H   ALA B 183      54.437  64.752  28.667  1.00  0.00           H  
ATOM   1676  N   SER B 184      55.137  63.285  25.613  1.00  0.00           N  
ATOM   1677  CA  SER B 184      55.076  62.709  24.262  1.00  0.00           C  
ATOM   1678  C   SER B 184      53.829  61.919  23.861  1.00  0.00           C  
ATOM   1679  O   SER B 184      53.393  61.965  22.712  1.00  0.00           O  
ATOM   1680  CB  SER B 184      56.336  61.877  24.014  1.00  0.00           C  
ATOM   1681  OG  SER B 184      56.402  60.726  24.860  1.00  0.00           O  
ATOM   1682  H   SER B 184      54.371  63.169  26.245  1.00  0.00           H  
ATOM   1683  HG  SER B 184      55.944  59.974  24.387  1.00  0.00           H  
ATOM   1684  N   THR B 185      53.335  61.031  24.719  1.00  0.00           N  
ATOM   1685  CA  THR B 185      52.237  60.088  24.460  1.00  0.00           C  
ATOM   1686  C   THR B 185      50.979  60.825  23.996  1.00  0.00           C  
ATOM   1687  O   THR B 185      50.337  61.542  24.761  1.00  0.00           O  
ATOM   1688  CB  THR B 185      51.801  59.274  25.680  1.00  0.00           C  
ATOM   1689  CG2 THR B 185      52.082  57.811  25.331  1.00  0.00           C  
ATOM   1690  OG1 THR B 185      52.536  59.669  26.842  1.00  0.00           O  
ATOM   1691  H   THR B 185      53.685  61.044  25.656  1.00  0.00           H  
ATOM   1692  HG1 THR B 185      52.026  59.409  27.663  1.00  0.00           H  
ATOM   1693  N   ARG B 186      50.403  60.463  22.853  1.00  0.00           N  
ATOM   1694  CA  ARG B 186      49.117  60.862  22.263  1.00  0.00           C  
ATOM   1695  C   ARG B 186      47.838  60.387  22.955  1.00  0.00           C  
ATOM   1696  O   ARG B 186      47.854  59.512  23.819  1.00  0.00           O  
ATOM   1697  CB  ARG B 186      49.241  60.621  20.757  1.00  0.00           C  
ATOM   1698  CG  ARG B 186      50.016  61.656  19.939  1.00  0.00           C  
ATOM   1699  CD  ARG B 186      50.073  61.360  18.439  1.00  0.00           C  
ATOM   1700  NE  ARG B 186      51.128  62.176  17.820  1.00  0.00           N  
ATOM   1701  CZ  ARG B 186      52.135  61.606  17.146  1.00  0.00           C  
ATOM   1702  NH1 ARG B 186      52.406  60.302  16.996  1.00  0.00           N1+
ATOM   1703  NH2 ARG B 186      53.017  62.460  16.609  1.00  0.00           N  
ATOM   1704  H   ARG B 186      51.018  59.936  22.266  1.00  0.00           H  
ATOM   1705  HE  ARG B 186      51.162  63.166  17.953  1.00  0.00           H  
ATOM   1706 1HH1 ARG B 186      51.718  59.600  17.182  1.00  0.00           H  
ATOM   1707 2HH1 ARG B 186      53.308  59.970  16.720  1.00  0.00           H  
ATOM   1708 1HH2 ARG B 186      52.837  63.430  16.771  1.00  0.00           H  
ATOM   1709 2HH2 ARG B 186      53.759  62.178  16.000  1.00  0.00           H  
ATOM   1710  N   ALA B 187      46.822  61.235  22.822  1.00  0.00           N  
ATOM   1711  CA  ALA B 187      45.432  61.107  23.283  1.00  0.00           C  
ATOM   1712  C   ALA B 187      44.574  60.405  22.228  1.00  0.00           C  
ATOM   1713  O   ALA B 187      44.998  60.365  21.074  1.00  0.00           O  
ATOM   1714  CB  ALA B 187      44.862  62.498  23.566  1.00  0.00           C  
ATOM   1715  H   ALA B 187      47.003  62.133  22.419  1.00  0.00           H  
ATOM   1716  N   THR B 188      43.372  60.052  22.674  1.00  0.00           N  
ATOM   1717  CA  THR B 188      42.289  59.460  21.875  1.00  0.00           C  
ATOM   1718  C   THR B 188      41.829  60.333  20.706  1.00  0.00           C  
ATOM   1719  O   THR B 188      41.636  61.547  20.743  1.00  0.00           O  
ATOM   1720  CB  THR B 188      41.038  59.142  22.697  1.00  0.00           C  
ATOM   1721  CG2 THR B 188      41.284  57.860  23.495  1.00  0.00           C  
ATOM   1722  OG1 THR B 188      40.784  60.225  23.595  1.00  0.00           O  
ATOM   1723  H   THR B 188      43.084  60.292  23.601  1.00  0.00           H  
ATOM   1724  HG1 THR B 188      40.095  59.938  24.260  1.00  0.00           H  
ATOM   1725  N   GLY B 189      42.044  59.752  19.528  1.00  0.00           N  
ATOM   1726  CA  GLY B 189      41.621  60.340  18.249  1.00  0.00           C  
ATOM   1727  C   GLY B 189      42.729  61.197  17.634  1.00  0.00           C  
ATOM   1728  O   GLY B 189      42.956  61.127  16.427  1.00  0.00           O  
ATOM   1729  H   GLY B 189      42.404  58.819  19.516  1.00  0.00           H  
ATOM   1730  N   ILE B 190      43.518  61.873  18.465  1.00  0.00           N  
ATOM   1731  CA  ILE B 190      44.545  62.830  18.029  1.00  0.00           C  
ATOM   1732  C   ILE B 190      45.421  62.276  16.904  1.00  0.00           C  
ATOM   1733  O   ILE B 190      46.158  61.330  17.178  1.00  0.00           O  
ATOM   1734  CB  ILE B 190      45.345  63.202  19.279  1.00  0.00           C  
ATOM   1735  CG1 ILE B 190      44.460  63.987  20.249  1.00  0.00           C  
ATOM   1736  CG2 ILE B 190      46.640  63.965  18.993  1.00  0.00           C  
ATOM   1737  CD  ILE B 190      43.743  65.240  19.741  1.00  0.00           C  
ATOM   1738  H   ILE B 190      43.498  61.749  19.457  1.00  0.00           H  
ATOM   1739  N   PRO B 191      45.409  62.918  15.739  1.00  0.00           N  
ATOM   1740  CA  PRO B 191      46.196  62.431  14.597  1.00  0.00           C  
ATOM   1741  C   PRO B 191      47.714  62.539  14.758  1.00  0.00           C  
ATOM   1742  O   PRO B 191      48.204  63.369  15.521  1.00  0.00           O  
ATOM   1743  CB  PRO B 191      45.803  63.233  13.354  1.00  0.00           C  
ATOM   1744  CG  PRO B 191      45.125  64.469  13.948  1.00  0.00           C  
ATOM   1745  CD  PRO B 191      44.671  64.134  15.370  1.00  0.00           C  
ATOM   1746  N   ASP B 192      48.431  61.908  13.833  1.00  0.00           N  
ATOM   1747  CA  ASP B 192      49.892  61.839  13.679  1.00  0.00           C  
ATOM   1748  C   ASP B 192      50.658  63.162  13.622  1.00  0.00           C  
ATOM   1749  O   ASP B 192      51.722  63.360  14.207  1.00  0.00           O  
ATOM   1750  CB  ASP B 192      50.334  61.031  12.458  1.00  0.00           C  
ATOM   1751  CG  ASP B 192      50.555  59.555  12.797  1.00  0.00           C  
ATOM   1752  OD1 ASP B 192      50.771  59.211  13.979  1.00  0.00           O  
ATOM   1753  OD2 ASP B 192      50.287  58.718  11.909  1.00  0.00           O1-
ATOM   1754  H   ASP B 192      47.952  61.355  13.151  1.00  0.00           H  
ATOM   1755  N   ARG B 193      50.040  64.169  13.012  1.00  0.00           N  
ATOM   1756  CA  ARG B 193      50.757  65.441  12.841  1.00  0.00           C  
ATOM   1757  C   ARG B 193      51.400  66.152  14.034  1.00  0.00           C  
ATOM   1758  O   ARG B 193      52.385  66.882  13.936  1.00  0.00           O  
ATOM   1759  CB  ARG B 193      49.995  66.525  12.076  1.00  0.00           C  
ATOM   1760  CG  ARG B 193      48.583  66.710  12.636  1.00  0.00           C  
ATOM   1761  CD  ARG B 193      47.823  67.672  11.721  1.00  0.00           C  
ATOM   1762  NE  ARG B 193      47.858  68.983  12.384  1.00  0.00           N  
ATOM   1763  CZ  ARG B 193      46.826  69.469  13.087  1.00  0.00           C  
ATOM   1764  NH1 ARG B 193      45.630  68.865  13.050  1.00  0.00           N1+
ATOM   1765  NH2 ARG B 193      46.845  70.639  13.739  1.00  0.00           N  
ATOM   1766  H   ARG B 193      49.103  64.168  12.663  1.00  0.00           H  
ATOM   1767  HE  ARG B 193      48.644  69.578  12.214  1.00  0.00           H  
ATOM   1768 1HH1 ARG B 193      45.436  68.063  12.486  1.00  0.00           H  
ATOM   1769 2HH1 ARG B 193      44.963  69.294  13.659  1.00  0.00           H  
ATOM   1770 1HH2 ARG B 193      47.668  71.204  13.687  1.00  0.00           H  
ATOM   1771 2HH2 ARG B 193      46.049  70.941  14.264  1.00  0.00           H  
ATOM   1772  N   PHE B 194      50.601  66.251  15.092  1.00  0.00           N  
ATOM   1773  CA  PHE B 194      51.063  66.990  16.276  1.00  0.00           C  
ATOM   1774  C   PHE B 194      52.186  66.192  16.941  1.00  0.00           C  
ATOM   1775  O   PHE B 194      52.043  64.998  17.202  1.00  0.00           O  
ATOM   1776  CB  PHE B 194      49.955  67.095  17.325  1.00  0.00           C  
ATOM   1777  CG  PHE B 194      48.643  67.751  16.891  1.00  0.00           C  
ATOM   1778  CD1 PHE B 194      47.566  66.932  16.572  1.00  0.00           C  
ATOM   1779  CD2 PHE B 194      48.501  69.105  17.170  1.00  0.00           C  
ATOM   1780  CE1 PHE B 194      46.288  67.477  16.617  1.00  0.00           C  
ATOM   1781  CE2 PHE B 194      47.214  69.627  17.116  1.00  0.00           C  
ATOM   1782  CZ  PHE B 194      46.099  68.815  16.941  1.00  0.00           C  
ATOM   1783  H   PHE B 194      49.719  65.783  15.149  1.00  0.00           H  
ATOM   1784  HD1 PHE B 194      47.728  65.868  16.401  1.00  0.00           H  
ATOM   1785  HD2 PHE B 194      49.376  69.668  17.496  1.00  0.00           H  
ATOM   1786  HE1 PHE B 194      45.469  66.838  16.285  1.00  0.00           H  
ATOM   1787  HE2 PHE B 194      47.116  70.711  17.168  1.00  0.00           H  
ATOM   1788  HZ  PHE B 194      45.127  69.079  17.358  1.00  0.00           H  
ATOM   1789  N   SER B 195      53.228  66.868  17.416  1.00  0.00           N  
ATOM   1790  CA  SER B 195      54.321  66.151  18.088  1.00  0.00           C  
ATOM   1791  C   SER B 195      54.974  66.844  19.286  1.00  0.00           C  
ATOM   1792  O   SER B 195      55.023  68.069  19.387  1.00  0.00           O  
ATOM   1793  CB  SER B 195      55.485  65.860  17.138  1.00  0.00           C  
ATOM   1794  OG  SER B 195      56.637  65.191  17.658  1.00  0.00           O  
ATOM   1795  H   SER B 195      53.476  67.777  17.081  1.00  0.00           H  
ATOM   1796  HG  SER B 195      56.916  64.610  16.894  1.00  0.00           H  
ATOM   1797  N   GLY B 196      55.471  66.054  20.233  1.00  0.00           N  
ATOM   1798  CA  GLY B 196      56.007  66.572  21.500  1.00  0.00           C  
ATOM   1799  C   GLY B 196      57.262  65.882  22.036  1.00  0.00           C  
ATOM   1800  O   GLY B 196      57.454  64.679  21.866  1.00  0.00           O  
ATOM   1801  H   GLY B 196      55.644  65.078  20.097  1.00  0.00           H  
ATOM   1802  N   SER B 197      57.998  66.569  22.906  1.00  0.00           N  
ATOM   1803  CA  SER B 197      59.296  66.067  23.380  1.00  0.00           C  
ATOM   1804  C   SER B 197      59.557  66.843  24.672  1.00  0.00           C  
ATOM   1805  O   SER B 197      59.117  67.983  24.816  1.00  0.00           O  
ATOM   1806  CB  SER B 197      60.459  66.292  22.413  1.00  0.00           C  
ATOM   1807  OG  SER B 197      61.653  65.645  22.861  1.00  0.00           O  
ATOM   1808  H   SER B 197      57.732  67.482  23.216  1.00  0.00           H  
ATOM   1809  HG  SER B 197      61.469  64.663  22.886  1.00  0.00           H  
ATOM   1810  N   GLY B 198      60.445  66.337  25.523  1.00  0.00           N  
ATOM   1811  CA  GLY B 198      61.143  67.164  26.518  1.00  0.00           C  
ATOM   1812  C   GLY B 198      61.963  66.409  27.566  1.00  0.00           C  
ATOM   1813  O   GLY B 198      62.197  65.236  27.278  1.00  0.00           O  
ATOM   1814  H   GLY B 198      60.669  65.365  25.450  1.00  0.00           H  
ATOM   1815  N   SER B 199      62.758  67.096  28.381  1.00  0.00           N  
ATOM   1816  CA  SER B 199      63.652  66.382  29.304  1.00  0.00           C  
ATOM   1817  C   SER B 199      63.972  67.239  30.530  1.00  0.00           C  
ATOM   1818  O   SER B 199      64.564  68.317  30.500  1.00  0.00           O  
ATOM   1819  CB  SER B 199      64.989  66.004  28.664  1.00  0.00           C  
ATOM   1820  OG  SER B 199      65.849  65.389  29.627  1.00  0.00           O  
ATOM   1821  H   SER B 199      62.728  68.094  28.436  1.00  0.00           H  
ATOM   1822  HG  SER B 199      66.740  65.058  29.316  1.00  0.00           H  
ATOM   1823  N   GLY B 200      63.826  66.583  31.678  1.00  0.00           N  
ATOM   1824  CA  GLY B 200      63.985  67.230  32.988  1.00  0.00           C  
ATOM   1825  C   GLY B 200      62.987  68.322  33.379  1.00  0.00           C  
ATOM   1826  O   GLY B 200      62.004  68.038  34.062  1.00  0.00           O  
ATOM   1827  H   GLY B 200      63.822  65.583  31.702  1.00  0.00           H  
ATOM   1828  N   THR B 201      63.425  69.530  33.033  1.00  0.00           N  
ATOM   1829  CA  THR B 201      62.663  70.779  33.181  1.00  0.00           C  
ATOM   1830  C   THR B 201      62.180  71.560  31.958  1.00  0.00           C  
ATOM   1831  O   THR B 201      61.135  72.207  32.016  1.00  0.00           O  
ATOM   1832  CB  THR B 201      63.305  71.807  34.115  1.00  0.00           C  
ATOM   1833  CG2 THR B 201      62.961  71.480  35.569  1.00  0.00           C  
ATOM   1834  OG1 THR B 201      64.720  71.684  33.946  1.00  0.00           O  
ATOM   1835  H   THR B 201      64.380  69.513  32.737  1.00  0.00           H  
ATOM   1836  HG1 THR B 201      65.203  72.035  34.748  1.00  0.00           H  
ATOM   1837  N   ASP B 202      62.993  71.586  30.906  1.00  0.00           N  
ATOM   1838  CA  ASP B 202      62.765  72.131  29.560  1.00  0.00           C  
ATOM   1839  C   ASP B 202      62.134  71.131  28.589  1.00  0.00           C  
ATOM   1840  O   ASP B 202      62.514  69.962  28.627  1.00  0.00           O  
ATOM   1841  CB  ASP B 202      64.088  72.649  28.994  1.00  0.00           C  
ATOM   1842  CG  ASP B 202      64.024  73.727  27.910  1.00  0.00           C  
ATOM   1843  OD1 ASP B 202      63.049  74.474  27.680  1.00  0.00           O  
ATOM   1844  OD2 ASP B 202      65.011  73.723  27.142  1.00  0.00           O1-
ATOM   1845  H   ASP B 202      63.978  71.429  30.987  1.00  0.00           H  
ATOM   1846  N   PHE B 203      61.055  71.533  27.924  1.00  0.00           N  
ATOM   1847  CA  PHE B 203      60.138  70.726  27.105  1.00  0.00           C  
ATOM   1848  C   PHE B 203      59.736  71.426  25.806  1.00  0.00           C  
ATOM   1849  O   PHE B 203      59.502  72.634  25.794  1.00  0.00           O  
ATOM   1850  CB  PHE B 203      58.843  70.291  27.794  1.00  0.00           C  
ATOM   1851  CG  PHE B 203      59.018  69.558  29.125  1.00  0.00           C  
ATOM   1852  CD1 PHE B 203      59.171  70.210  30.344  1.00  0.00           C  
ATOM   1853  CD2 PHE B 203      58.860  68.178  29.090  1.00  0.00           C  
ATOM   1854  CE1 PHE B 203      59.265  69.469  31.517  1.00  0.00           C  
ATOM   1855  CE2 PHE B 203      59.002  67.446  30.264  1.00  0.00           C  
ATOM   1856  CZ  PHE B 203      59.223  68.081  31.481  1.00  0.00           C  
ATOM   1857  H   PHE B 203      60.812  72.503  27.927  1.00  0.00           H  
ATOM   1858  HD1 PHE B 203      59.062  71.293  30.395  1.00  0.00           H  
ATOM   1859  HD2 PHE B 203      58.413  67.764  28.186  1.00  0.00           H  
ATOM   1860  HE1 PHE B 203      59.362  69.990  32.469  1.00  0.00           H  
ATOM   1861  HE2 PHE B 203      58.877  66.364  30.212  1.00  0.00           H  
ATOM   1862  HZ  PHE B 203      59.681  67.666  32.378  1.00  0.00           H  
ATOM   1863  N   THR B 204      59.512  70.693  24.719  1.00  0.00           N  
ATOM   1864  CA  THR B 204      59.216  71.278  23.403  1.00  0.00           C  
ATOM   1865  C   THR B 204      57.926  70.698  22.818  1.00  0.00           C  
ATOM   1866  O   THR B 204      57.505  69.563  23.039  1.00  0.00           O  
ATOM   1867  CB  THR B 204      60.256  71.087  22.298  1.00  0.00           C  
ATOM   1868  CG2 THR B 204      61.384  72.113  22.429  1.00  0.00           C  
ATOM   1869  OG1 THR B 204      60.692  69.727  22.236  1.00  0.00           O  
ATOM   1870  H   THR B 204      59.457  69.694  24.694  1.00  0.00           H  
ATOM   1871  HG1 THR B 204      61.515  69.691  21.668  1.00  0.00           H  
ATOM   1872  N   LEU B 205      57.375  71.519  21.929  1.00  0.00           N  
ATOM   1873  CA  LEU B 205      56.207  71.255  21.078  1.00  0.00           C  
ATOM   1874  C   LEU B 205      56.250  71.603  19.589  1.00  0.00           C  
ATOM   1875  O   LEU B 205      56.417  72.800  19.359  1.00  0.00           O  
ATOM   1876  CB  LEU B 205      55.033  71.938  21.783  1.00  0.00           C  
ATOM   1877  CG  LEU B 205      53.743  71.194  21.435  1.00  0.00           C  
ATOM   1878  CD1 LEU B 205      53.577  70.025  22.408  1.00  0.00           C  
ATOM   1879  CD2 LEU B 205      52.568  72.170  21.526  1.00  0.00           C  
ATOM   1880  H   LEU B 205      57.707  72.458  21.835  1.00  0.00           H  
ATOM   1881  N   ASN B 206      55.880  70.663  18.723  1.00  0.00           N  
ATOM   1882  CA  ASN B 206      55.835  70.843  17.265  1.00  0.00           C  
ATOM   1883  C   ASN B 206      54.435  70.499  16.753  1.00  0.00           C  
ATOM   1884  O   ASN B 206      54.013  69.351  16.889  1.00  0.00           O  
ATOM   1885  CB  ASN B 206      56.923  69.922  16.710  1.00  0.00           C  
ATOM   1886  CG  ASN B 206      57.238  69.834  15.215  1.00  0.00           C  
ATOM   1887  ND2 ASN B 206      58.445  69.348  14.936  1.00  0.00           N  
ATOM   1888  OD1 ASN B 206      56.449  69.978  14.283  1.00  0.00           O  
ATOM   1889  H   ASN B 206      55.682  69.733  19.035  1.00  0.00           H  
ATOM   1890 1HD2 ASN B 206      59.031  69.082  15.702  1.00  0.00           H  
ATOM   1891 2HD2 ASN B 206      58.830  69.407  14.016  1.00  0.00           H  
ATOM   1892  N   ILE B 207      53.783  71.540  16.243  1.00  0.00           N  
ATOM   1893  CA  ILE B 207      52.416  71.424  15.717  1.00  0.00           C  
ATOM   1894  C   ILE B 207      52.696  71.610  14.224  1.00  0.00           C  
ATOM   1895  O   ILE B 207      53.173  72.626  13.720  1.00  0.00           O  
ATOM   1896  CB  ILE B 207      51.433  72.540  16.076  1.00  0.00           C  
ATOM   1897  CG1 ILE B 207      51.365  72.842  17.575  1.00  0.00           C  
ATOM   1898  CG2 ILE B 207      50.060  72.160  15.518  1.00  0.00           C  
ATOM   1899  CD  ILE B 207      50.961  74.317  17.553  1.00  0.00           C  
ATOM   1900  H   ILE B 207      54.284  72.397  16.122  1.00  0.00           H  
ATOM   1901  N   SER B 208      52.760  70.432  13.611  1.00  0.00           N  
ATOM   1902  CA  SER B 208      52.845  70.364  12.145  1.00  0.00           C  
ATOM   1903  C   SER B 208      51.438  70.523  11.564  1.00  0.00           C  
ATOM   1904  O   SER B 208      50.478  69.864  11.961  1.00  0.00           O  
ATOM   1905  CB  SER B 208      53.410  69.004  11.729  1.00  0.00           C  
ATOM   1906  OG  SER B 208      53.428  68.926  10.302  1.00  0.00           O  
ATOM   1907  H   SER B 208      52.964  69.588  14.106  1.00  0.00           H  
ATOM   1908  HG  SER B 208      53.006  68.101   9.925  1.00  0.00           H  
ATOM   1909  N   ARG B 209      51.363  71.375  10.545  1.00  0.00           N  
ATOM   1910  CA  ARG B 209      50.167  72.007   9.971  1.00  0.00           C  
ATOM   1911  C   ARG B 209      49.195  72.670  10.950  1.00  0.00           C  
ATOM   1912  O   ARG B 209      48.644  71.998  11.820  1.00  0.00           O  
ATOM   1913  CB  ARG B 209      49.392  70.942   9.193  1.00  0.00           C  
ATOM   1914  CG  ARG B 209      50.160  70.582   7.919  1.00  0.00           C  
ATOM   1915  CD  ARG B 209      50.036  71.583   6.768  1.00  0.00           C  
ATOM   1916  NE  ARG B 209      51.030  71.248   5.739  1.00  0.00           N  
ATOM   1917  CZ  ARG B 209      52.188  71.891   5.533  1.00  0.00           C  
ATOM   1918  NH1 ARG B 209      52.562  72.977   6.222  1.00  0.00           N1+
ATOM   1919  NH2 ARG B 209      52.952  71.551   4.486  1.00  0.00           N  
ATOM   1920  H   ARG B 209      52.228  71.442  10.048  1.00  0.00           H  
ATOM   1921  HE  ARG B 209      50.892  70.354   5.313  1.00  0.00           H  
ATOM   1922 1HH1 ARG B 209      51.989  73.417   6.913  1.00  0.00           H  
ATOM   1923 2HH1 ARG B 209      53.460  73.399   6.098  1.00  0.00           H  
ATOM   1924 1HH2 ARG B 209      52.654  70.823   3.868  1.00  0.00           H  
ATOM   1925 2HH2 ARG B 209      53.717  72.159   4.276  1.00  0.00           H  
ATOM   1926  N   LEU B 210      49.196  74.000  10.930  1.00  0.00           N  
ATOM   1927  CA  LEU B 210      48.248  74.884  11.623  1.00  0.00           C  
ATOM   1928  C   LEU B 210      46.985  74.953  10.763  1.00  0.00           C  
ATOM   1929  O   LEU B 210      46.786  75.905  10.011  1.00  0.00           O  
ATOM   1930  CB  LEU B 210      48.934  76.243  11.778  1.00  0.00           C  
ATOM   1931  CG  LEU B 210      49.354  76.515  13.224  1.00  0.00           C  
ATOM   1932  CD1 LEU B 210      48.144  76.628  14.153  1.00  0.00           C  
ATOM   1933  CD2 LEU B 210      50.362  75.418  13.573  1.00  0.00           C  
ATOM   1934  H   LEU B 210      49.958  74.468  10.483  1.00  0.00           H  
ATOM   1935  N   GLU B 211      46.074  74.084  11.193  1.00  0.00           N  
ATOM   1936  CA  GLU B 211      44.715  73.971  10.644  1.00  0.00           C  
ATOM   1937  C   GLU B 211      43.838  75.085  11.218  1.00  0.00           C  
ATOM   1938  O   GLU B 211      44.049  75.397  12.389  1.00  0.00           O  
ATOM   1939  CB  GLU B 211      44.047  72.619  10.901  1.00  0.00           C  
ATOM   1940  CG  GLU B 211      44.877  71.429  10.414  1.00  0.00           C  
ATOM   1941  CD  GLU B 211      43.936  70.505   9.640  1.00  0.00           C  
ATOM   1942  OE1 GLU B 211      43.398  69.554  10.249  1.00  0.00           O  
ATOM   1943  OE2 GLU B 211      43.821  70.745   8.419  1.00  0.00           O1-
ATOM   1944  H   GLU B 211      46.151  73.514  12.011  1.00  0.00           H  
ATOM   1945  N   PRO B 212      42.823  75.598  10.529  1.00  0.00           N  
ATOM   1946  CA  PRO B 212      41.909  76.632  11.036  1.00  0.00           C  
ATOM   1947  C   PRO B 212      41.265  76.587  12.423  1.00  0.00           C  
ATOM   1948  O   PRO B 212      41.102  77.518  13.211  1.00  0.00           O  
ATOM   1949  CB  PRO B 212      40.756  76.725  10.034  1.00  0.00           C  
ATOM   1950  CG  PRO B 212      41.537  76.546   8.730  1.00  0.00           C  
ATOM   1951  CD  PRO B 212      42.514  75.429   9.101  1.00  0.00           C  
ATOM   1952  N   GLU B 213      40.839  75.367  12.737  1.00  0.00           N  
ATOM   1953  CA  GLU B 213      40.336  74.948  14.054  1.00  0.00           C  
ATOM   1954  C   GLU B 213      41.384  74.940  15.169  1.00  0.00           C  
ATOM   1955  O   GLU B 213      41.242  75.806  16.031  1.00  0.00           O  
ATOM   1956  CB  GLU B 213      39.908  73.499  13.814  1.00  0.00           C  
ATOM   1957  CG  GLU B 213      38.780  73.294  12.801  1.00  0.00           C  
ATOM   1958  CD  GLU B 213      39.131  73.349  11.313  1.00  0.00           C  
ATOM   1959  OE1 GLU B 213      38.221  73.656  10.513  1.00  0.00           O  
ATOM   1960  OE2 GLU B 213      40.307  73.251  10.901  1.00  0.00           O1-
ATOM   1961  H   GLU B 213      40.729  74.677  12.022  1.00  0.00           H  
ATOM   1962  N   ASP B 214      42.605  74.467  14.940  1.00  0.00           N  
ATOM   1963  CA  ASP B 214      43.713  74.464  15.906  1.00  0.00           C  
ATOM   1964  C   ASP B 214      44.268  75.806  16.387  1.00  0.00           C  
ATOM   1965  O   ASP B 214      45.291  75.905  17.063  1.00  0.00           O  
ATOM   1966  CB  ASP B 214      44.882  73.592  15.443  1.00  0.00           C  
ATOM   1967  CG  ASP B 214      44.392  72.156  15.244  1.00  0.00           C  
ATOM   1968  OD1 ASP B 214      44.520  71.262  16.107  1.00  0.00           O  
ATOM   1969  OD2 ASP B 214      44.042  71.872  14.077  1.00  0.00           O1-
ATOM   1970  H   ASP B 214      42.750  73.901  14.129  1.00  0.00           H  
ATOM   1971  N   PHE B 215      43.572  76.887  16.046  1.00  0.00           N  
ATOM   1972  CA  PHE B 215      43.930  78.239  16.500  1.00  0.00           C  
ATOM   1973  C   PHE B 215      43.297  78.508  17.866  1.00  0.00           C  
ATOM   1974  O   PHE B 215      42.363  79.292  18.025  1.00  0.00           O  
ATOM   1975  CB  PHE B 215      43.609  79.174  15.332  1.00  0.00           C  
ATOM   1976  CG  PHE B 215      44.700  79.273  14.264  1.00  0.00           C  
ATOM   1977  CD1 PHE B 215      44.617  78.566  13.070  1.00  0.00           C  
ATOM   1978  CD2 PHE B 215      45.792  80.109  14.467  1.00  0.00           C  
ATOM   1979  CE1 PHE B 215      45.507  78.799  12.028  1.00  0.00           C  
ATOM   1980  CE2 PHE B 215      46.688  80.348  13.432  1.00  0.00           C  
ATOM   1981  CZ  PHE B 215      46.584  79.653  12.233  1.00  0.00           C  
ATOM   1982  H   PHE B 215      42.771  76.796  15.455  1.00  0.00           H  
ATOM   1983  HD1 PHE B 215      43.895  77.760  12.941  1.00  0.00           H  
ATOM   1984  HD2 PHE B 215      45.909  80.703  15.374  1.00  0.00           H  
ATOM   1985  HE1 PHE B 215      45.505  78.129  11.169  1.00  0.00           H  
ATOM   1986  HE2 PHE B 215      47.490  81.069  13.591  1.00  0.00           H  
ATOM   1987  HZ  PHE B 215      47.436  79.603  11.555  1.00  0.00           H  
ATOM   1988  N   ALA B 216      44.039  78.006  18.849  1.00  0.00           N  
ATOM   1989  CA  ALA B 216      43.616  78.152  20.250  1.00  0.00           C  
ATOM   1990  C   ALA B 216      44.805  78.549  21.127  1.00  0.00           C  
ATOM   1991  O   ALA B 216      45.857  78.953  20.633  1.00  0.00           O  
ATOM   1992  CB  ALA B 216      43.033  76.773  20.561  1.00  0.00           C  
ATOM   1993  H   ALA B 216      44.696  77.272  18.678  1.00  0.00           H  
ATOM   1994  N   VAL B 217      44.644  78.226  22.407  1.00  0.00           N  
ATOM   1995  CA  VAL B 217      45.733  78.581  23.329  1.00  0.00           C  
ATOM   1996  C   VAL B 217      46.352  77.225  23.675  1.00  0.00           C  
ATOM   1997  O   VAL B 217      45.574  76.447  24.224  1.00  0.00           O  
ATOM   1998  CB  VAL B 217      45.167  79.224  24.597  1.00  0.00           C  
ATOM   1999  CG1 VAL B 217      46.303  79.837  25.418  1.00  0.00           C  
ATOM   2000  CG2 VAL B 217      44.168  80.356  24.350  1.00  0.00           C  
ATOM   2001  H   VAL B 217      43.708  78.124  22.746  1.00  0.00           H  
ATOM   2002  N   TYR B 218      47.680  77.158  23.681  1.00  0.00           N  
ATOM   2003  CA  TYR B 218      48.474  75.947  23.934  1.00  0.00           C  
ATOM   2004  C   TYR B 218      49.115  76.072  25.318  1.00  0.00           C  
ATOM   2005  O   TYR B 218      49.944  76.940  25.585  1.00  0.00           O  
ATOM   2006  CB  TYR B 218      49.485  75.537  22.861  1.00  0.00           C  
ATOM   2007  CG  TYR B 218      48.779  75.070  21.586  1.00  0.00           C  
ATOM   2008  CD1 TYR B 218      48.068  75.946  20.773  1.00  0.00           C  
ATOM   2009  CD2 TYR B 218      48.926  73.773  21.109  1.00  0.00           C  
ATOM   2010  CE1 TYR B 218      47.406  75.577  19.608  1.00  0.00           C  
ATOM   2011  CE2 TYR B 218      48.329  73.345  19.929  1.00  0.00           C  
ATOM   2012  CZ  TYR B 218      47.563  74.254  19.209  1.00  0.00           C  
ATOM   2013  OH  TYR B 218      46.941  73.780  18.097  1.00  0.00           O  
ATOM   2014  H   TYR B 218      48.210  77.999  23.569  1.00  0.00           H  
ATOM   2015  HD1 TYR B 218      48.198  77.009  20.977  1.00  0.00           H  
ATOM   2016  HD2 TYR B 218      49.553  73.048  21.628  1.00  0.00           H  
ATOM   2017  HE1 TYR B 218      46.830  76.357  19.111  1.00  0.00           H  
ATOM   2018  HE2 TYR B 218      48.364  72.267  19.771  1.00  0.00           H  
ATOM   2019  HH  TYR B 218      46.632  74.586  17.591  1.00  0.00           H  
ATOM   2020  N   TYR B 219      48.543  75.293  26.232  1.00  0.00           N  
ATOM   2021  CA  TYR B 219      48.776  75.294  27.684  1.00  0.00           C  
ATOM   2022  C   TYR B 219      49.585  74.028  27.971  1.00  0.00           C  
ATOM   2023  O   TYR B 219      49.526  73.002  27.295  1.00  0.00           O  
ATOM   2024  CB  TYR B 219      47.584  75.115  28.626  1.00  0.00           C  
ATOM   2025  CG  TYR B 219      47.026  76.518  28.872  1.00  0.00           C  
ATOM   2026  CD1 TYR B 219      47.372  77.280  29.981  1.00  0.00           C  
ATOM   2027  CD2 TYR B 219      45.902  76.943  28.172  1.00  0.00           C  
ATOM   2028  CE1 TYR B 219      46.678  78.433  30.327  1.00  0.00           C  
ATOM   2029  CE2 TYR B 219      45.231  78.133  28.426  1.00  0.00           C  
ATOM   2030  CZ  TYR B 219      45.573  78.825  29.581  1.00  0.00           C  
ATOM   2031  OH  TYR B 219      44.791  79.842  30.033  1.00  0.00           O  
ATOM   2032  H   TYR B 219      47.763  74.755  25.913  1.00  0.00           H  
ATOM   2033  HD1 TYR B 219      48.319  77.055  30.472  1.00  0.00           H  
ATOM   2034  HD2 TYR B 219      45.662  76.478  27.215  1.00  0.00           H  
ATOM   2035  HE1 TYR B 219      47.122  79.182  30.983  1.00  0.00           H  
ATOM   2036  HE2 TYR B 219      44.343  78.493  27.905  1.00  0.00           H  
ATOM   2037  HH  TYR B 219      45.330  80.684  30.004  1.00  0.00           H  
ATOM   2038  N   CYS B 220      50.411  74.091  29.012  1.00  0.00           N  
ATOM   2039  CA  CYS B 220      51.033  72.992  29.764  1.00  0.00           C  
ATOM   2040  C   CYS B 220      50.347  72.730  31.107  1.00  0.00           C  
ATOM   2041  O   CYS B 220      49.612  73.542  31.667  1.00  0.00           O  
ATOM   2042  CB  CYS B 220      52.484  73.352  30.089  1.00  0.00           C  
ATOM   2043  SG  CYS B 220      53.666  73.271  28.694  1.00  0.00           S  
ATOM   2044  H   CYS B 220      50.709  74.996  29.315  1.00  0.00           H  
ATOM   2045  N   GLN B 221      50.703  71.560  31.628  1.00  0.00           N  
ATOM   2046  CA  GLN B 221      50.297  71.155  32.982  1.00  0.00           C  
ATOM   2047  C   GLN B 221      51.238  70.151  33.649  1.00  0.00           C  
ATOM   2048  O   GLN B 221      51.263  68.983  33.264  1.00  0.00           O  
ATOM   2049  CB  GLN B 221      48.915  70.508  32.864  1.00  0.00           C  
ATOM   2050  CG  GLN B 221      48.190  70.214  34.179  1.00  0.00           C  
ATOM   2051  CD  GLN B 221      47.372  68.923  34.112  1.00  0.00           C  
ATOM   2052  NE2 GLN B 221      46.408  68.821  35.023  1.00  0.00           N  
ATOM   2053  OE1 GLN B 221      47.712  67.946  33.446  1.00  0.00           O  
ATOM   2054  H   GLN B 221      50.865  70.813  30.983  1.00  0.00           H  
ATOM   2055 1HE2 GLN B 221      46.223  69.525  35.708  1.00  0.00           H  
ATOM   2056 2HE2 GLN B 221      45.963  67.927  35.064  1.00  0.00           H  
ATOM   2057  N   GLN B 222      51.747  70.512  34.824  1.00  0.00           N  
ATOM   2058  CA  GLN B 222      52.402  69.579  35.752  1.00  0.00           C  
ATOM   2059  C   GLN B 222      51.434  68.706  36.553  1.00  0.00           C  
ATOM   2060  O   GLN B 222      50.801  69.294  37.429  1.00  0.00           O  
ATOM   2061  CB  GLN B 222      53.281  70.378  36.716  1.00  0.00           C  
ATOM   2062  CG  GLN B 222      54.093  69.439  37.611  1.00  0.00           C  
ATOM   2063  CD  GLN B 222      55.382  70.114  38.082  1.00  0.00           C  
ATOM   2064  NE2 GLN B 222      55.594  70.149  39.394  1.00  0.00           N  
ATOM   2065  OE1 GLN B 222      56.106  70.782  37.345  1.00  0.00           O  
ATOM   2066  H   GLN B 222      51.651  71.430  35.209  1.00  0.00           H  
ATOM   2067 1HE2 GLN B 222      55.009  69.660  40.041  1.00  0.00           H  
ATOM   2068 2HE2 GLN B 222      56.299  70.756  39.761  1.00  0.00           H  
ATOM   2069  N   ARG B 223      51.474  67.391  36.358  1.00  0.00           N  
ATOM   2070  CA  ARG B 223      50.670  66.530  37.238  1.00  0.00           C  
ATOM   2071  C   ARG B 223      51.201  66.521  38.673  1.00  0.00           C  
ATOM   2072  O   ARG B 223      50.438  66.584  39.636  1.00  0.00           O  
ATOM   2073  CB  ARG B 223      50.516  65.090  36.746  1.00  0.00           C  
ATOM   2074  CG  ARG B 223      49.438  64.275  37.462  1.00  0.00           C  
ATOM   2075  CD  ARG B 223      49.770  63.516  38.749  1.00  0.00           C  
ATOM   2076  NE  ARG B 223      49.757  62.083  38.423  1.00  0.00           N  
ATOM   2077  CZ  ARG B 223      48.920  61.109  38.805  1.00  0.00           C  
ATOM   2078  NH1 ARG B 223      47.973  61.320  39.731  1.00  0.00           N1+
ATOM   2079  NH2 ARG B 223      49.049  59.930  38.182  1.00  0.00           N  
ATOM   2080  H   ARG B 223      52.104  66.969  35.706  1.00  0.00           H  
ATOM   2081  HE  ARG B 223      50.510  61.788  37.835  1.00  0.00           H  
ATOM   2082 1HH1 ARG B 223      48.136  62.137  40.283  1.00  0.00           H  
ATOM   2083 2HH1 ARG B 223      47.144  60.760  39.749  1.00  0.00           H  
ATOM   2084 1HH2 ARG B 223      49.819  60.015  37.549  1.00  0.00           H  
ATOM   2085 2HH2 ARG B 223      48.808  59.051  38.592  1.00  0.00           H  
ATOM   2086  N   SER B 224      52.530  66.541  38.718  1.00  0.00           N  
ATOM   2087  CA  SER B 224      53.150  66.334  40.035  1.00  0.00           C  
ATOM   2088  C   SER B 224      53.335  67.608  40.861  1.00  0.00           C  
ATOM   2089  O   SER B 224      54.352  68.300  40.888  1.00  0.00           O  
ATOM   2090  CB  SER B 224      54.351  65.385  40.045  1.00  0.00           C  
ATOM   2091  OG  SER B 224      55.507  66.013  39.484  1.00  0.00           O  
ATOM   2092  H   SER B 224      53.168  66.816  37.999  1.00  0.00           H  
ATOM   2093  HG  SER B 224      56.159  66.434  40.115  1.00  0.00           H  
ATOM   2094  N   ASN B 225      52.200  68.069  41.379  1.00  0.00           N  
ATOM   2095  CA  ASN B 225      52.179  69.245  42.261  1.00  0.00           C  
ATOM   2096  C   ASN B 225      50.813  69.316  42.946  1.00  0.00           C  
ATOM   2097  O   ASN B 225      49.749  68.899  42.490  1.00  0.00           O  
ATOM   2098  CB  ASN B 225      52.473  70.508  41.450  1.00  0.00           C  
ATOM   2099  CG  ASN B 225      53.074  71.632  42.295  1.00  0.00           C  
ATOM   2100  ND2 ASN B 225      53.250  72.792  41.670  1.00  0.00           N  
ATOM   2101  OD1 ASN B 225      53.256  71.427  43.495  1.00  0.00           O  
ATOM   2102  H   ASN B 225      51.321  67.650  41.151  1.00  0.00           H  
ATOM   2103 1HD2 ASN B 225      53.055  72.888  40.694  1.00  0.00           H  
ATOM   2104 2HD2 ASN B 225      53.142  73.557  42.306  1.00  0.00           H  
ATOM   2105  N   TRP B 226      50.920  69.497  44.259  1.00  0.00           N  
ATOM   2106  CA  TRP B 226      49.690  69.784  45.013  1.00  0.00           C  
ATOM   2107  C   TRP B 226      49.590  71.262  45.394  1.00  0.00           C  
ATOM   2108  O   TRP B 226      50.587  71.869  45.785  1.00  0.00           O  
ATOM   2109  CB  TRP B 226      49.690  68.871  46.240  1.00  0.00           C  
ATOM   2110  CG  TRP B 226      48.624  69.373  47.215  1.00  0.00           C  
ATOM   2111  CD1 TRP B 226      48.817  69.989  48.379  1.00  0.00           C  
ATOM   2112  CD2 TRP B 226      47.254  69.344  46.980  1.00  0.00           C  
ATOM   2113  CE2 TRP B 226      46.686  69.911  48.115  1.00  0.00           C  
ATOM   2114  CE3 TRP B 226      46.450  68.614  46.113  1.00  0.00           C  
ATOM   2115  NE1 TRP B 226      47.653  70.320  48.931  1.00  0.00           N  
ATOM   2116  CZ2 TRP B 226      45.339  69.704  48.392  1.00  0.00           C  
ATOM   2117  CZ3 TRP B 226      45.098  68.449  46.392  1.00  0.00           C  
ATOM   2118  CH2 TRP B 226      44.567  68.851  47.612  1.00  0.00           C  
ATOM   2119  H   TRP B 226      51.749  69.221  44.746  1.00  0.00           H  
ATOM   2120  HD1 TRP B 226      49.814  69.933  48.814  1.00  0.00           H  
ATOM   2121  HE1 TRP B 226      47.512  71.038  49.612  1.00  0.00           H  
ATOM   2122  HE3 TRP B 226      46.790  68.486  45.085  1.00  0.00           H  
ATOM   2123  HZ2 TRP B 226      44.904  70.192  49.264  1.00  0.00           H  
ATOM   2124  HZ3 TRP B 226      44.446  67.863  45.745  1.00  0.00           H  
ATOM   2125  HH2 TRP B 226      43.575  68.492  47.885  1.00  0.00           H  
ATOM   2126  N   PRO B 227      48.569  71.971  44.922  1.00  0.00           N  
ATOM   2127  CA  PRO B 227      47.591  71.629  43.878  1.00  0.00           C  
ATOM   2128  C   PRO B 227      48.244  71.706  42.497  1.00  0.00           C  
ATOM   2129  O   PRO B 227      49.341  72.263  42.489  1.00  0.00           O  
ATOM   2130  CB  PRO B 227      46.459  72.628  44.128  1.00  0.00           C  
ATOM   2131  CG  PRO B 227      47.146  73.908  44.609  1.00  0.00           C  
ATOM   2132  CD  PRO B 227      48.359  73.358  45.362  1.00  0.00           C  
ATOM   2133  N   PRO B 228      47.672  71.075  41.475  1.00  0.00           N  
ATOM   2134  CA  PRO B 228      48.336  70.893  40.176  1.00  0.00           C  
ATOM   2135  C   PRO B 228      48.525  72.226  39.448  1.00  0.00           C  
ATOM   2136  O   PRO B 228      47.552  72.959  39.284  1.00  0.00           O  
ATOM   2137  CB  PRO B 228      47.626  69.767  39.422  1.00  0.00           C  
ATOM   2138  CG  PRO B 228      46.264  69.680  40.115  1.00  0.00           C  
ATOM   2139  CD  PRO B 228      46.473  70.227  41.528  1.00  0.00           C  
ATOM   2140  N   THR B 229      49.775  72.534  39.111  1.00  0.00           N  
ATOM   2141  CA  THR B 229      50.091  73.791  38.418  1.00  0.00           C  
ATOM   2142  C   THR B 229      50.022  73.624  36.899  1.00  0.00           C  
ATOM   2143  O   THR B 229      50.499  72.645  36.326  1.00  0.00           O  
ATOM   2144  CB  THR B 229      51.408  74.400  38.902  1.00  0.00           C  
ATOM   2145  CG2 THR B 229      51.210  74.856  40.349  1.00  0.00           C  
ATOM   2146  OG1 THR B 229      52.331  73.307  38.891  1.00  0.00           O  
ATOM   2147  H   THR B 229      50.525  72.007  39.509  1.00  0.00           H  
ATOM   2148  HG1 THR B 229      52.446  72.964  37.959  1.00  0.00           H  
ATOM   2149  N   PHE B 230      49.267  74.583  36.370  1.00  0.00           N  
ATOM   2150  CA  PHE B 230      49.074  74.852  34.937  1.00  0.00           C  
ATOM   2151  C   PHE B 230      50.215  75.716  34.397  1.00  0.00           C  
ATOM   2152  O   PHE B 230      50.847  76.445  35.161  1.00  0.00           O  
ATOM   2153  CB  PHE B 230      47.605  75.247  34.780  1.00  0.00           C  
ATOM   2154  CG  PHE B 230      46.605  74.093  34.683  1.00  0.00           C  
ATOM   2155  CD1 PHE B 230      45.891  73.712  35.813  1.00  0.00           C  
ATOM   2156  CD2 PHE B 230      46.320  73.564  33.429  1.00  0.00           C  
ATOM   2157  CE1 PHE B 230      44.869  72.774  35.728  1.00  0.00           C  
ATOM   2158  CE2 PHE B 230      45.324  72.597  33.373  1.00  0.00           C  
ATOM   2159  CZ  PHE B 230      44.666  72.139  34.508  1.00  0.00           C  
ATOM   2160  H   PHE B 230      48.674  75.200  36.886  1.00  0.00           H  
ATOM   2161  HD1 PHE B 230      46.333  73.811  36.804  1.00  0.00           H  
ATOM   2162  HD2 PHE B 230      46.924  73.783  32.548  1.00  0.00           H  
ATOM   2163  HE1 PHE B 230      44.424  72.293  36.599  1.00  0.00           H  
ATOM   2164  HE2 PHE B 230      44.974  72.185  32.426  1.00  0.00           H  
ATOM   2165  HZ  PHE B 230      44.155  71.176  34.501  1.00  0.00           H  
ATOM   2166  N   GLY B 231      50.291  75.749  33.070  1.00  0.00           N  
ATOM   2167  CA  GLY B 231      51.135  76.651  32.273  1.00  0.00           C  
ATOM   2168  C   GLY B 231      50.477  77.989  31.929  1.00  0.00           C  
ATOM   2169  O   GLY B 231      49.321  78.323  32.184  1.00  0.00           O  
ATOM   2170  H   GLY B 231      49.925  74.924  32.641  1.00  0.00           H  
ATOM   2171  N   GLN B 232      51.371  78.877  31.504  1.00  0.00           N  
ATOM   2172  CA  GLN B 232      51.050  80.237  31.047  1.00  0.00           C  
ATOM   2173  C   GLN B 232      50.016  80.402  29.931  1.00  0.00           C  
ATOM   2174  O   GLN B 232      49.065  81.151  30.150  1.00  0.00           O  
ATOM   2175  CB  GLN B 232      52.345  81.008  30.787  1.00  0.00           C  
ATOM   2176  CG  GLN B 232      52.298  82.501  30.455  1.00  0.00           C  
ATOM   2177  CD  GLN B 232      53.697  83.072  30.214  1.00  0.00           C  
ATOM   2178  NE2 GLN B 232      53.851  84.065  29.343  1.00  0.00           N  
ATOM   2179  OE1 GLN B 232      54.707  82.511  30.635  1.00  0.00           O  
ATOM   2180  H   GLN B 232      52.322  78.773  31.796  1.00  0.00           H  
ATOM   2181 1HE2 GLN B 232      53.014  84.442  28.947  1.00  0.00           H  
ATOM   2182 2HE2 GLN B 232      54.714  84.497  29.082  1.00  0.00           H  
ATOM   2183  N   GLY B 233      50.176  79.655  28.842  1.00  0.00           N  
ATOM   2184  CA  GLY B 233      49.142  79.620  27.798  1.00  0.00           C  
ATOM   2185  C   GLY B 233      49.493  80.493  26.592  1.00  0.00           C  
ATOM   2186  O   GLY B 233      49.124  81.666  26.562  1.00  0.00           O  
ATOM   2187  H   GLY B 233      50.987  79.094  28.673  1.00  0.00           H  
ATOM   2188  N   THR B 234      50.252  79.950  25.644  1.00  0.00           N  
ATOM   2189  CA  THR B 234      50.701  80.537  24.373  1.00  0.00           C  
ATOM   2190  C   THR B 234      49.517  80.590  23.406  1.00  0.00           C  
ATOM   2191  O   THR B 234      49.002  79.552  22.996  1.00  0.00           O  
ATOM   2192  CB  THR B 234      51.896  79.814  23.748  1.00  0.00           C  
ATOM   2193  CG2 THR B 234      52.411  80.613  22.549  1.00  0.00           C  
ATOM   2194  OG1 THR B 234      52.911  79.561  24.723  1.00  0.00           O  
ATOM   2195  H   THR B 234      50.609  79.029  25.794  1.00  0.00           H  
ATOM   2196  HG1 THR B 234      53.402  80.423  24.845  1.00  0.00           H  
ATOM   2197  N   LYS B 235      49.166  81.811  23.012  1.00  0.00           N  
ATOM   2198  CA  LYS B 235      47.977  81.978  22.163  1.00  0.00           C  
ATOM   2199  C   LYS B 235      48.554  82.033  20.747  1.00  0.00           C  
ATOM   2200  O   LYS B 235      49.588  82.666  20.540  1.00  0.00           O  
ATOM   2201  CB  LYS B 235      47.146  83.224  22.474  1.00  0.00           C  
ATOM   2202  CG  LYS B 235      45.808  83.259  21.733  1.00  0.00           C  
ATOM   2203  CD  LYS B 235      45.153  84.567  22.181  1.00  0.00           C  
ATOM   2204  CE  LYS B 235      44.462  85.330  21.048  1.00  0.00           C  
ATOM   2205  NZ  LYS B 235      44.071  86.712  21.362  1.00  0.00           N1+
ATOM   2206  H   LYS B 235      49.795  82.588  23.024  1.00  0.00           H  
ATOM   2207  HZ1 LYS B 235      44.845  87.305  21.581  1.00  0.00           H  
ATOM   2208  HZ2 LYS B 235      43.636  87.150  20.575  1.00  0.00           H  
ATOM   2209  HZ3 LYS B 235      43.525  86.604  22.192  1.00  0.00           H  
ATOM   2210  N   VAL B 236      48.023  81.135  19.922  1.00  0.00           N  
ATOM   2211  CA  VAL B 236      48.278  81.033  18.478  1.00  0.00           C  
ATOM   2212  C   VAL B 236      47.154  81.754  17.732  1.00  0.00           C  
ATOM   2213  O   VAL B 236      45.981  81.387  17.680  1.00  0.00           O  
ATOM   2214  CB  VAL B 236      48.528  79.571  18.103  1.00  0.00           C  
ATOM   2215  CG1 VAL B 236      48.629  79.368  16.590  1.00  0.00           C  
ATOM   2216  CG2 VAL B 236      49.785  79.017  18.777  1.00  0.00           C  
ATOM   2217  H   VAL B 236      47.284  80.550  20.257  1.00  0.00           H  
ATOM   2218  N   GLU B 237      47.578  82.847  17.104  1.00  0.00           N  
ATOM   2219  CA  GLU B 237      46.690  83.821  16.455  1.00  0.00           C  
ATOM   2220  C   GLU B 237      46.719  83.788  14.926  1.00  0.00           C  
ATOM   2221  O   GLU B 237      47.794  83.592  14.362  1.00  0.00           O  
ATOM   2222  CB  GLU B 237      47.136  85.202  16.940  1.00  0.00           C  
ATOM   2223  CG  GLU B 237      46.797  85.333  18.426  1.00  0.00           C  
ATOM   2224  CD  GLU B 237      47.022  86.796  18.812  1.00  0.00           C  
ATOM   2225  OE1 GLU B 237      47.864  87.061  19.697  1.00  0.00           O  
ATOM   2226  OE2 GLU B 237      46.239  87.673  18.387  1.00  0.00           O1-
ATOM   2227  H   GLU B 237      48.535  83.127  17.180  1.00  0.00           H  
ATOM   2228  N   VAL B 238      45.583  84.100  14.308  1.00  0.00           N  
ATOM   2229  CA  VAL B 238      45.556  84.157  12.839  1.00  0.00           C  
ATOM   2230  C   VAL B 238      45.865  85.611  12.477  1.00  0.00           C  
ATOM   2231  O   VAL B 238      45.196  86.565  12.872  1.00  0.00           O  
ATOM   2232  CB  VAL B 238      44.201  83.673  12.319  1.00  0.00           C  
ATOM   2233  CG1 VAL B 238      44.045  83.768  10.800  1.00  0.00           C  
ATOM   2234  CG2 VAL B 238      43.772  82.266  12.739  1.00  0.00           C  
ATOM   2235  H   VAL B 238      44.766  84.350  14.827  1.00  0.00           H  
ATOM   2236  N   LYS B 239      46.814  85.670  11.547  1.00  0.00           N  
ATOM   2237  CA  LYS B 239      46.977  86.790  10.608  1.00  0.00           C  
ATOM   2238  C   LYS B 239      45.890  87.095   9.576  1.00  0.00           C  
ATOM   2239  O   LYS B 239      45.224  86.206   9.048  1.00  0.00           O  
ATOM   2240  CB  LYS B 239      48.348  86.892   9.935  1.00  0.00           C  
ATOM   2241  CG  LYS B 239      49.438  87.291  10.932  1.00  0.00           C  
ATOM   2242  CD  LYS B 239      50.792  86.950  10.305  1.00  0.00           C  
ATOM   2243  CE  LYS B 239      52.028  87.440  11.062  1.00  0.00           C  
ATOM   2244  NZ  LYS B 239      53.291  86.975  10.471  1.00  0.00           N1+
ATOM   2245  H   LYS B 239      47.472  84.923  11.458  1.00  0.00           H  
ATOM   2246  HZ1 LYS B 239      53.574  86.136  10.936  1.00  0.00           H  
ATOM   2247  HZ2 LYS B 239      53.199  86.928   9.477  1.00  0.00           H  
ATOM   2248  HZ3 LYS B 239      53.922  87.748  10.537  1.00  0.00           H  
ATOM   2249  N   SER B 240      45.576  88.375   9.401  1.00  0.00           N  
ATOM   2250  CA  SER B 240      44.672  88.746   8.303  1.00  0.00           C  
ATOM   2251  C   SER B 240      45.233  88.727   6.880  1.00  0.00           C  
ATOM   2252  O   SER B 240      44.405  88.613   5.978  1.00  0.00           O  
ATOM   2253  CB  SER B 240      43.847  90.012   8.543  1.00  0.00           C  
ATOM   2254  OG  SER B 240      44.755  91.076   8.841  1.00  0.00           O  
ATOM   2255  H   SER B 240      45.930  89.178   9.880  1.00  0.00           H  
ATOM   2256  HG  SER B 240      44.771  91.275   9.821  1.00  0.00           H  
ATOM   2257  N   GLY B 241      46.557  88.677   6.762  1.00  0.00           N  
ATOM   2258  CA  GLY B 241      47.220  88.830   5.459  1.00  0.00           C  
ATOM   2259  C   GLY B 241      48.739  88.652   5.519  1.00  0.00           C  
ATOM   2260  O   GLY B 241      49.313  88.311   6.552  1.00  0.00           O  
ATOM   2261  H   GLY B 241      47.202  88.684   7.526  1.00  0.00           H  
ATOM   2262  N   LEU B 242      49.314  88.918   4.350  1.00  0.00           N  
ATOM   2263  CA  LEU B 242      50.777  88.908   4.213  1.00  0.00           C  
ATOM   2264  C   LEU B 242      51.499  89.967   5.048  1.00  0.00           C  
ATOM   2265  O   LEU B 242      52.527  89.695   5.666  1.00  0.00           O  
ATOM   2266  CB  LEU B 242      51.365  88.849   2.802  1.00  0.00           C  
ATOM   2267  CG  LEU B 242      51.148  87.490   2.134  1.00  0.00           C  
ATOM   2268  CD1 LEU B 242      51.595  87.497   0.670  1.00  0.00           C  
ATOM   2269  CD2 LEU B 242      52.083  86.561   2.910  1.00  0.00           C  
ATOM   2270  H   LEU B 242      48.854  88.802   3.469  1.00  0.00           H  
ATOM   2271  N   VAL B 243      51.203  91.226   4.737  1.00  0.00           N  
ATOM   2272  CA  VAL B 243      51.632  92.340   5.596  1.00  0.00           C  
ATOM   2273  C   VAL B 243      50.777  92.693   6.814  1.00  0.00           C  
ATOM   2274  O   VAL B 243      51.354  93.215   7.767  1.00  0.00           O  
ATOM   2275  CB  VAL B 243      52.383  93.452   4.860  1.00  0.00           C  
ATOM   2276  CG1 VAL B 243      53.694  92.908   4.289  1.00  0.00           C  
ATOM   2277  CG2 VAL B 243      51.505  94.016   3.742  1.00  0.00           C  
ATOM   2278  H   VAL B 243      50.521  91.455   4.042  1.00  0.00           H  
ATOM   2279  N   PRO B 244      49.455  92.585   6.723  1.00  0.00           N  
ATOM   2280  CA  PRO B 244      48.528  92.645   7.862  1.00  0.00           C  
ATOM   2281  C   PRO B 244      48.800  91.602   8.948  1.00  0.00           C  
ATOM   2282  O   PRO B 244      49.650  90.733   8.760  1.00  0.00           O  
ATOM   2283  CB  PRO B 244      47.089  92.538   7.353  1.00  0.00           C  
ATOM   2284  CG  PRO B 244      47.249  93.009   5.906  1.00  0.00           C  
ATOM   2285  CD  PRO B 244      48.609  92.414   5.532  1.00  0.00           C  
ATOM   2286  N   ARG B 245      48.363  92.021  10.133  1.00  0.00           N  
ATOM   2287  CA  ARG B 245      48.355  91.162  11.326  1.00  0.00           C  
ATOM   2288  C   ARG B 245      46.939  91.044  11.895  1.00  0.00           C  
ATOM   2289  CB  ARG B 245      49.412  91.633  12.327  1.00  0.00           C  
ATOM   2290  CG  ARG B 245      49.463  90.661  13.508  1.00  0.00           C  
ATOM   2291  CD  ARG B 245      50.346  91.095  14.679  1.00  0.00           C  
ATOM   2292  NE  ARG B 245      50.293  90.275  15.898  1.00  0.00           N  
ATOM   2293  CZ  ARG B 245      51.271  90.198  16.810  1.00  0.00           C  
ATOM   2294  NH1 ARG B 245      52.380  90.934  16.653  1.00  0.00           N1+
ATOM   2295  NH2 ARG B 245      51.210  89.472  17.935  1.00  0.00           N  
ATOM   2296  O1  ARG B 245      46.620  89.994  12.494  1.00  0.00           O  
ATOM   2297  O2  ARG B 245      46.086  91.909  11.604  1.00  0.00           O  
ATOM   2298  H   ARG B 245      47.724  92.768  10.314  1.00  0.00           H  
ATOM   2299  HE  ARG B 245      49.565  89.598  16.005  1.00  0.00           H  
ATOM   2300 1HH1 ARG B 245      52.384  91.600  15.907  1.00  0.00           H  
ATOM   2301 2HH1 ARG B 245      53.166  90.836  17.262  1.00  0.00           H  
ATOM   2302 1HH2 ARG B 245      50.370  89.033  18.254  1.00  0.00           H  
ATOM   2303 2HH2 ARG B 245      52.075  89.573  18.427  1.00  0.00           H  
TER   
END
