# Supplementary material for: Potential neutralizing antibodies discovered for novel corona virus using machine learning
Source: Sci Rep. 2021 Mar 4;11:5261. doi: 10.1038/s41598-021-84637-4 (PMC7970853; doi:10.1038/s41598-021-84637-4)
Supplement: Supplementary file 2 — Supplementary Information 2. [file 41598_2021_84637_MOESM2_ESM.zip › C12.pdb]

ATOM      1  N   GLU A   1      56.375  80.905  21.592  1.00  0.00           N  
ATOM      2  CA  GLU A   1      55.297  81.570  22.338  1.00  0.00           C  
ATOM      3  C   GLU A   1      54.890  80.844  23.621  1.00  0.00           C  
ATOM      4  O   GLU A   1      55.431  79.769  23.877  1.00  0.00           O  
ATOM      5  CB  GLU A   1      54.204  81.747  21.282  1.00  0.00           C  
ATOM      6  CG  GLU A   1      53.226  82.901  21.514  1.00  0.00           C  
ATOM      7  CD  GLU A   1      52.322  82.931  22.748  1.00  0.00           C  
ATOM      8  OE1 GLU A   1      52.586  83.676  23.716  1.00  0.00           O  
ATOM      9  OE2 GLU A   1      51.509  81.984  22.819  1.00  0.00           O1-
ATOM     10  H1  GLU A   1      56.383  79.928  21.804  1.00  0.00           H  
ATOM     11  H2  GLU A   1      56.263  80.963  20.600  1.00  0.00           H  
ATOM     12  H3  GLU A   1      57.312  81.192  21.794  1.00  0.00           H  
ATOM     13  N   VAL A   2      54.272  81.591  24.531  1.00  0.00           N  
ATOM     14  CA  VAL A   2      54.025  81.008  25.858  1.00  0.00           C  
ATOM     15  C   VAL A   2      52.709  80.258  26.073  1.00  0.00           C  
ATOM     16  O   VAL A   2      52.290  79.985  27.197  1.00  0.00           O  
ATOM     17  CB  VAL A   2      54.250  82.058  26.948  1.00  0.00           C  
ATOM     18  CG1 VAL A   2      55.729  82.410  27.117  1.00  0.00           C  
ATOM     19  CG2 VAL A   2      53.320  83.267  26.828  1.00  0.00           C  
ATOM     20  H   VAL A   2      53.907  82.477  24.245  1.00  0.00           H  
ATOM     21  N   GLN A   3      52.027  79.963  24.970  1.00  0.00           N  
ATOM     22  CA  GLN A   3      50.817  79.129  24.922  1.00  0.00           C  
ATOM     23  C   GLN A   3      51.289  77.697  25.181  1.00  0.00           C  
ATOM     24  O   GLN A   3      51.871  76.995  24.355  1.00  0.00           O  
ATOM     25  CB  GLN A   3      50.139  79.309  23.562  1.00  0.00           C  
ATOM     26  CG  GLN A   3      48.904  78.432  23.346  1.00  0.00           C  
ATOM     27  CD  GLN A   3      48.388  78.602  21.916  1.00  0.00           C  
ATOM     28  NE2 GLN A   3      47.205  79.190  21.762  1.00  0.00           N  
ATOM     29  OE1 GLN A   3      49.028  78.164  20.961  1.00  0.00           O  
ATOM     30  H   GLN A   3      52.065  80.540  24.154  1.00  0.00           H  
ATOM     31 1HE2 GLN A   3      46.699  79.581  22.531  1.00  0.00           H  
ATOM     32 2HE2 GLN A   3      46.808  79.223  20.845  1.00  0.00           H  
ATOM     33  N   LEU A   4      50.860  77.179  26.329  1.00  0.00           N  
ATOM     34  CA  LEU A   4      51.040  75.800  26.803  1.00  0.00           C  
ATOM     35  C   LEU A   4      50.331  74.818  25.867  1.00  0.00           C  
ATOM     36  O   LEU A   4      49.206  75.000  25.405  1.00  0.00           O  
ATOM     37  CB  LEU A   4      50.580  75.409  28.209  1.00  0.00           C  
ATOM     38  CG  LEU A   4      50.909  76.411  29.317  1.00  0.00           C  
ATOM     39  CD1 LEU A   4      50.028  76.161  30.543  1.00  0.00           C  
ATOM     40  CD2 LEU A   4      52.377  76.235  29.713  1.00  0.00           C  
ATOM     41  H   LEU A   4      50.560  77.790  27.062  1.00  0.00           H  
ATOM     42  N   VAL A   5      51.022  73.707  25.630  1.00  0.00           N  
ATOM     43  CA  VAL A   5      50.571  72.738  24.620  1.00  0.00           C  
ATOM     44  C   VAL A   5      49.569  71.779  25.266  1.00  0.00           C  
ATOM     45  O   VAL A   5      49.644  71.460  26.452  1.00  0.00           O  
ATOM     46  CB  VAL A   5      51.709  71.819  24.174  1.00  0.00           C  
ATOM     47  CG1 VAL A   5      51.198  70.923  23.045  1.00  0.00           C  
ATOM     48  CG2 VAL A   5      52.877  72.588  23.554  1.00  0.00           C  
ATOM     49  H   VAL A   5      51.764  73.441  26.245  1.00  0.00           H  
ATOM     50  N   GLN A   6      48.576  71.284  24.533  1.00  0.00           N  
ATOM     51  CA  GLN A   6      47.652  70.299  25.114  1.00  0.00           C  
ATOM     52  C   GLN A   6      47.479  68.973  24.370  1.00  0.00           C  
ATOM     53  O   GLN A   6      47.895  68.846  23.219  1.00  0.00           O  
ATOM     54  CB  GLN A   6      46.269  70.858  25.452  1.00  0.00           C  
ATOM     55  CG  GLN A   6      46.369  71.520  26.828  1.00  0.00           C  
ATOM     56  CD  GLN A   6      45.128  72.321  27.225  1.00  0.00           C  
ATOM     57  NE2 GLN A   6      44.004  71.645  27.446  1.00  0.00           N  
ATOM     58  OE1 GLN A   6      45.133  73.551  27.229  1.00  0.00           O  
ATOM     59  H   GLN A   6      48.402  71.479  23.568  1.00  0.00           H  
ATOM     60 1HE2 GLN A   6      43.951  70.647  27.473  1.00  0.00           H  
ATOM     61 2HE2 GLN A   6      43.134  72.139  27.433  1.00  0.00           H  
ATOM     62  N   SER A   7      46.919  68.007  25.092  1.00  0.00           N  
ATOM     63  CA  SER A   7      46.649  66.714  24.446  1.00  0.00           C  
ATOM     64  C   SER A   7      45.519  65.969  25.158  1.00  0.00           C  
ATOM     65  O   SER A   7      45.306  66.235  26.340  1.00  0.00           O  
ATOM     66  CB  SER A   7      47.940  65.893  24.444  1.00  0.00           C  
ATOM     67  OG  SER A   7      47.636  64.518  24.194  1.00  0.00           O  
ATOM     68  H   SER A   7      46.774  68.005  26.081  1.00  0.00           H  
ATOM     69  HG  SER A   7      48.310  64.045  23.628  1.00  0.00           H  
ATOM     70  N   GLY A   8      44.743  65.272  24.334  1.00  0.00           N  
ATOM     71  CA  GLY A   8      43.569  64.457  24.680  1.00  0.00           C  
ATOM     72  C   GLY A   8      42.294  65.251  24.390  1.00  0.00           C  
ATOM     73  O   GLY A   8      42.193  66.436  24.706  1.00  0.00           O  
ATOM     74  H   GLY A   8      44.866  65.346  23.344  1.00  0.00           H  
ATOM     75  N   GLY A   9      41.310  64.630  23.745  1.00  0.00           N  
ATOM     76  CA  GLY A   9      40.025  65.247  23.387  1.00  0.00           C  
ATOM     77  C   GLY A   9      39.156  64.290  22.568  1.00  0.00           C  
ATOM     78  O   GLY A   9      39.604  63.287  22.015  1.00  0.00           O  
ATOM     79  H   GLY A   9      41.392  63.721  23.336  1.00  0.00           H  
ATOM     80  N   GLY A  10      38.267  65.106  22.009  1.00  0.00           N  
ATOM     81  CA  GLY A  10      37.261  64.645  21.042  1.00  0.00           C  
ATOM     82  C   GLY A  10      36.112  63.767  21.543  1.00  0.00           C  
ATOM     83  O   GLY A  10      35.751  63.954  22.704  1.00  0.00           O  
ATOM     84  H   GLY A  10      38.191  66.074  22.248  1.00  0.00           H  
ATOM     85  N   VAL A  11      35.425  63.078  20.636  1.00  0.00           N  
ATOM     86  CA  VAL A  11      34.352  62.184  21.093  1.00  0.00           C  
ATOM     87  C   VAL A  11      34.879  60.985  21.884  1.00  0.00           C  
ATOM     88  O   VAL A  11      35.601  60.113  21.404  1.00  0.00           O  
ATOM     89  CB  VAL A  11      33.353  61.793  20.002  1.00  0.00           C  
ATOM     90  CG1 VAL A  11      32.752  60.387  20.039  1.00  0.00           C  
ATOM     91  CG2 VAL A  11      32.260  62.859  20.110  1.00  0.00           C  
ATOM     92  H   VAL A  11      35.669  62.956  19.673  1.00  0.00           H  
ATOM     93  N   VAL A  12      34.578  61.058  23.178  1.00  0.00           N  
ATOM     94  CA  VAL A  12      34.931  59.992  24.127  1.00  0.00           C  
ATOM     95  C   VAL A  12      33.708  59.463  24.878  1.00  0.00           C  
ATOM     96  O   VAL A  12      32.798  60.249  25.137  1.00  0.00           O  
ATOM     97  CB  VAL A  12      35.974  60.594  25.071  1.00  0.00           C  
ATOM     98  CG1 VAL A  12      37.284  61.133  24.493  1.00  0.00           C  
ATOM     99  CG2 VAL A  12      35.374  61.712  25.925  1.00  0.00           C  
ATOM    100  H   VAL A  12      34.017  61.836  23.460  1.00  0.00           H  
ATOM    101  N   GLN A  13      33.579  58.156  25.090  1.00  0.00           N  
ATOM    102  CA  GLN A  13      32.508  57.456  25.814  1.00  0.00           C  
ATOM    103  C   GLN A  13      32.255  57.718  27.300  1.00  0.00           C  
ATOM    104  O   GLN A  13      33.274  57.894  27.967  1.00  0.00           O  
ATOM    105  CB  GLN A  13      32.633  55.947  25.600  1.00  0.00           C  
ATOM    106  CG  GLN A  13      32.240  55.610  24.160  1.00  0.00           C  
ATOM    107  CD  GLN A  13      32.660  54.198  23.747  1.00  0.00           C  
ATOM    108  NE2 GLN A  13      31.914  53.599  22.823  1.00  0.00           N  
ATOM    109  OE1 GLN A  13      33.432  53.486  24.387  1.00  0.00           O  
ATOM    110  H   GLN A  13      34.164  57.560  24.540  1.00  0.00           H  
ATOM    111 1HE2 GLN A  13      31.101  54.023  22.423  1.00  0.00           H  
ATOM    112 2HE2 GLN A  13      32.265  52.700  22.559  1.00  0.00           H  
ATOM    113  N   PRO A  14      30.981  57.942  27.607  1.00  0.00           N  
ATOM    114  CA  PRO A  14      30.497  58.250  28.961  1.00  0.00           C  
ATOM    115  C   PRO A  14      31.064  57.255  29.975  1.00  0.00           C  
ATOM    116  O   PRO A  14      31.580  56.181  29.670  1.00  0.00           O  
ATOM    117  CB  PRO A  14      28.991  58.020  28.816  1.00  0.00           C  
ATOM    118  CG  PRO A  14      28.772  58.719  27.473  1.00  0.00           C  
ATOM    119  CD  PRO A  14      29.887  58.088  26.636  1.00  0.00           C  
ATOM    120  N   GLY A  15      31.105  57.736  31.214  1.00  0.00           N  
ATOM    121  CA  GLY A  15      31.689  57.002  32.346  1.00  0.00           C  
ATOM    122  C   GLY A  15      33.196  56.736  32.358  1.00  0.00           C  
ATOM    123  O   GLY A  15      33.896  57.308  33.192  1.00  0.00           O  
ATOM    124  H   GLY A  15      30.694  58.617  31.449  1.00  0.00           H  
ATOM    125  N   LYS A  16      33.675  56.184  31.247  1.00  0.00           N  
ATOM    126  CA  LYS A  16      35.035  55.686  30.995  1.00  0.00           C  
ATOM    127  C   LYS A  16      36.110  56.750  31.227  1.00  0.00           C  
ATOM    128  O   LYS A  16      35.927  57.929  30.932  1.00  0.00           O  
ATOM    129  CB  LYS A  16      35.274  55.302  29.533  1.00  0.00           C  
ATOM    130  CG  LYS A  16      34.301  54.167  29.210  1.00  0.00           C  
ATOM    131  CD  LYS A  16      34.603  53.684  27.790  1.00  0.00           C  
ATOM    132  CE  LYS A  16      33.850  52.370  27.575  1.00  0.00           C  
ATOM    133  NZ  LYS A  16      34.022  51.622  26.321  1.00  0.00           N1+
ATOM    134  H   LYS A  16      33.056  56.065  30.470  1.00  0.00           H  
ATOM    135  HZ1 LYS A  16      33.404  50.898  26.015  1.00  0.00           H  
ATOM    136  HZ2 LYS A  16      33.955  52.257  25.551  1.00  0.00           H  
ATOM    137  HZ3 LYS A  16      34.883  51.114  26.356  1.00  0.00           H  
ATOM    138  N   SER A  17      37.222  56.401  31.868  1.00  0.00           N  
ATOM    139  CA  SER A  17      38.208  57.400  32.307  1.00  0.00           C  
ATOM    140  C   SER A  17      39.157  57.910  31.221  1.00  0.00           C  
ATOM    141  O   SER A  17      39.533  57.177  30.307  1.00  0.00           O  
ATOM    142  CB  SER A  17      38.974  56.739  33.454  1.00  0.00           C  
ATOM    143  OG  SER A  17      39.944  57.642  33.993  1.00  0.00           O  
ATOM    144  H   SER A  17      37.349  55.494  32.269  1.00  0.00           H  
ATOM    145  HG  SER A  17      39.468  58.181  34.687  1.00  0.00           H  
ATOM    146  N   LEU A  18      39.355  59.224  31.173  1.00  0.00           N  
ATOM    147  CA  LEU A  18      40.156  60.041  30.251  1.00  0.00           C  
ATOM    148  C   LEU A  18      41.170  60.852  31.061  1.00  0.00           C  
ATOM    149  O   LEU A  18      40.813  61.524  32.028  1.00  0.00           O  
ATOM    150  CB  LEU A  18      39.179  60.930  29.479  1.00  0.00           C  
ATOM    151  CG  LEU A  18      39.636  61.744  28.266  1.00  0.00           C  
ATOM    152  CD1 LEU A  18      40.351  60.862  27.241  1.00  0.00           C  
ATOM    153  CD2 LEU A  18      38.537  62.686  27.771  1.00  0.00           C  
ATOM    154  H   LEU A  18      39.138  59.776  31.979  1.00  0.00           H  
ATOM    155  N   ARG A  19      42.334  60.882  30.419  1.00  0.00           N  
ATOM    156  CA  ARG A  19      43.423  61.719  30.943  1.00  0.00           C  
ATOM    157  C   ARG A  19      43.888  62.799  29.965  1.00  0.00           C  
ATOM    158  O   ARG A  19      44.679  62.514  29.067  1.00  0.00           O  
ATOM    159  CB  ARG A  19      44.597  60.841  31.383  1.00  0.00           C  
ATOM    160  CG  ARG A  19      45.761  61.623  31.996  1.00  0.00           C  
ATOM    161  CD  ARG A  19      46.885  60.661  32.387  1.00  0.00           C  
ATOM    162  NE  ARG A  19      47.687  60.395  31.185  1.00  0.00           N  
ATOM    163  CZ  ARG A  19      48.981  60.050  31.230  1.00  0.00           C  
ATOM    164  NH1 ARG A  19      49.592  59.891  32.411  1.00  0.00           N1+
ATOM    165  NH2 ARG A  19      49.700  60.247  30.116  1.00  0.00           N  
ATOM    166  H   ARG A  19      42.659  60.097  29.891  1.00  0.00           H  
ATOM    167  HE  ARG A  19      47.214  60.239  30.317  1.00  0.00           H  
ATOM    168 1HH1 ARG A  19      49.078  60.047  33.255  1.00  0.00           H  
ATOM    169 2HH1 ARG A  19      50.537  59.562  32.391  1.00  0.00           H  
ATOM    170 1HH2 ARG A  19      49.306  60.765  29.357  1.00  0.00           H  
ATOM    171 2HH2 ARG A  19      50.521  59.711  29.919  1.00  0.00           H  
ATOM    172  N   LEU A  20      43.441  64.015  30.269  1.00  0.00           N  
ATOM    173  CA  LEU A  20      43.791  65.277  29.602  1.00  0.00           C  
ATOM    174  C   LEU A  20      45.185  65.744  30.026  1.00  0.00           C  
ATOM    175  O   LEU A  20      45.583  65.596  31.180  1.00  0.00           O  
ATOM    176  CB  LEU A  20      42.690  66.284  29.940  1.00  0.00           C  
ATOM    177  CG  LEU A  20      41.376  65.891  29.263  1.00  0.00           C  
ATOM    178  CD1 LEU A  20      40.522  67.122  29.573  1.00  0.00           C  
ATOM    179  CD2 LEU A  20      41.335  65.558  27.770  1.00  0.00           C  
ATOM    180  H   LEU A  20      42.903  64.211  31.089  1.00  0.00           H  
ATOM    181  N   SER A  21      46.012  65.916  28.998  1.00  0.00           N  
ATOM    182  CA  SER A  21      47.458  66.163  29.086  1.00  0.00           C  
ATOM    183  C   SER A  21      47.783  67.596  28.660  1.00  0.00           C  
ATOM    184  O   SER A  21      47.450  68.090  27.584  1.00  0.00           O  
ATOM    185  CB  SER A  21      48.285  65.235  28.194  1.00  0.00           C  
ATOM    186  OG  SER A  21      48.440  63.904  28.695  1.00  0.00           O  
ATOM    187  H   SER A  21      45.628  65.776  28.085  1.00  0.00           H  
ATOM    188  HG  SER A  21      47.879  63.272  28.162  1.00  0.00           H  
ATOM    189  N   CYS A  22      48.317  68.362  29.607  1.00  0.00           N  
ATOM    190  CA  CYS A  22      48.870  69.701  29.358  1.00  0.00           C  
ATOM    191  C   CYS A  22      50.394  69.638  29.476  1.00  0.00           C  
ATOM    192  O   CYS A  22      50.939  69.127  30.453  1.00  0.00           O  
ATOM    193  CB  CYS A  22      48.297  70.743  30.320  1.00  0.00           C  
ATOM    194  SG  CYS A  22      49.133  72.326  29.938  1.00  0.00           S  
ATOM    195  H   CYS A  22      48.333  68.020  30.547  1.00  0.00           H  
ATOM    196  N   ALA A  23      51.103  70.306  28.571  1.00  0.00           N  
ATOM    197  CA  ALA A  23      52.572  70.265  28.525  1.00  0.00           C  
ATOM    198  C   ALA A  23      53.213  71.654  28.493  1.00  0.00           C  
ATOM    199  O   ALA A  23      52.612  72.595  27.977  1.00  0.00           O  
ATOM    200  CB  ALA A  23      52.970  69.329  27.383  1.00  0.00           C  
ATOM    201  H   ALA A  23      50.678  70.994  27.982  1.00  0.00           H  
ATOM    202  N   ALA A  24      54.422  71.764  29.037  1.00  0.00           N  
ATOM    203  CA  ALA A  24      55.005  73.102  29.212  1.00  0.00           C  
ATOM    204  C   ALA A  24      55.470  73.757  27.910  1.00  0.00           C  
ATOM    205  O   ALA A  24      55.954  73.052  27.026  1.00  0.00           O  
ATOM    206  CB  ALA A  24      56.068  73.156  30.311  1.00  0.00           C  
ATOM    207  H   ALA A  24      54.887  70.971  29.430  1.00  0.00           H  
ATOM    208  N   SER A  25      55.449  75.084  27.827  1.00  0.00           N  
ATOM    209  CA  SER A  25      55.922  75.870  26.678  1.00  0.00           C  
ATOM    210  C   SER A  25      56.287  77.288  27.123  1.00  0.00           C  
ATOM    211  O   SER A  25      55.793  77.852  28.098  1.00  0.00           O  
ATOM    212  CB  SER A  25      54.756  76.078  25.710  1.00  0.00           C  
ATOM    213  OG  SER A  25      55.245  76.556  24.454  1.00  0.00           O  
ATOM    214  H   SER A  25      55.130  75.585  28.632  1.00  0.00           H  
ATOM    215  HG  SER A  25      55.747  77.412  24.576  1.00  0.00           H  
ATOM    216  N   GLY A  26      57.333  77.831  26.508  1.00  0.00           N  
ATOM    217  CA  GLY A  26      58.024  79.118  26.680  1.00  0.00           C  
ATOM    218  C   GLY A  26      58.689  79.403  28.028  1.00  0.00           C  
ATOM    219  O   GLY A  26      59.912  79.406  28.163  1.00  0.00           O  
ATOM    220  H   GLY A  26      57.576  77.603  25.565  1.00  0.00           H  
ATOM    221  N   PHE A  27      57.862  79.844  28.971  1.00  0.00           N  
ATOM    222  CA  PHE A  27      58.416  79.961  30.327  1.00  0.00           C  
ATOM    223  C   PHE A  27      58.818  78.656  31.017  1.00  0.00           C  
ATOM    224  O   PHE A  27      58.479  77.551  30.598  1.00  0.00           O  
ATOM    225  CB  PHE A  27      57.456  80.807  31.167  1.00  0.00           C  
ATOM    226  CG  PHE A  27      56.049  80.238  31.361  1.00  0.00           C  
ATOM    227  CD1 PHE A  27      55.842  79.431  32.473  1.00  0.00           C  
ATOM    228  CD2 PHE A  27      55.074  80.425  30.388  1.00  0.00           C  
ATOM    229  CE1 PHE A  27      54.620  78.781  32.606  1.00  0.00           C  
ATOM    230  CE2 PHE A  27      53.894  79.695  30.474  1.00  0.00           C  
ATOM    231  CZ  PHE A  27      53.676  78.900  31.593  1.00  0.00           C  
ATOM    232  H   PHE A  27      56.878  79.665  28.974  1.00  0.00           H  
ATOM    233  HD1 PHE A  27      56.694  79.329  33.145  1.00  0.00           H  
ATOM    234  HD2 PHE A  27      55.080  81.357  29.822  1.00  0.00           H  
ATOM    235  HE1 PHE A  27      54.428  78.124  33.455  1.00  0.00           H  
ATOM    236  HE2 PHE A  27      53.226  79.631  29.616  1.00  0.00           H  
ATOM    237  HZ  PHE A  27      52.639  78.579  31.700  1.00  0.00           H  
ATOM    238  N   ALA A  28      59.696  78.884  31.991  1.00  0.00           N  
ATOM    239  CA  ALA A  28      60.057  77.825  32.944  1.00  0.00           C  
ATOM    240  C   ALA A  28      58.958  77.103  33.728  1.00  0.00           C  
ATOM    241  O   ALA A  28      58.220  77.695  34.514  1.00  0.00           O  
ATOM    242  H   ALA A  28      60.197  79.747  32.052  1.00  0.00           H  
ATOM    243  N   PHE A  29      58.922  75.774  33.721  1.00  0.00           N  
ATOM    244  CA  PHE A  29      57.708  75.132  34.247  1.00  0.00           C  
ATOM    245  C   PHE A  29      57.695  74.961  35.768  1.00  0.00           C  
ATOM    246  O   PHE A  29      56.745  75.403  36.412  1.00  0.00           O  
ATOM    247  CB  PHE A  29      57.391  73.843  33.486  1.00  0.00           C  
ATOM    248  CG  PHE A  29      56.215  73.000  33.983  1.00  0.00           C  
ATOM    249  CD1 PHE A  29      54.937  73.469  33.700  1.00  0.00           C  
ATOM    250  CD2 PHE A  29      56.372  71.709  34.473  1.00  0.00           C  
ATOM    251  CE1 PHE A  29      53.827  72.745  34.119  1.00  0.00           C  
ATOM    252  CE2 PHE A  29      55.265  70.952  34.837  1.00  0.00           C  
ATOM    253  CZ  PHE A  29      53.993  71.498  34.710  1.00  0.00           C  
ATOM    254  H   PHE A  29      59.359  75.210  33.020  1.00  0.00           H  
ATOM    255  HD1 PHE A  29      54.740  74.444  33.255  1.00  0.00           H  
ATOM    256  HD2 PHE A  29      57.381  71.368  34.705  1.00  0.00           H  
ATOM    257  HE1 PHE A  29      52.829  73.104  33.866  1.00  0.00           H  
ATOM    258  HE2 PHE A  29      55.418  69.874  34.891  1.00  0.00           H  
ATOM    259  HZ  PHE A  29      53.175  71.028  35.256  1.00  0.00           H  
ATOM    260  N   SER A  30      58.868  74.548  36.240  1.00  0.00           N  
ATOM    261  CA  SER A  30      58.976  74.349  37.692  1.00  0.00           C  
ATOM    262  C   SER A  30      58.857  75.592  38.576  1.00  0.00           C  
ATOM    263  O   SER A  30      58.409  75.575  39.721  1.00  0.00           O  
ATOM    264  H   SER A  30      59.580  74.390  35.556  1.00  0.00           H  
ATOM    265  N   SER A  31      59.204  76.771  38.068  1.00  0.00           N  
ATOM    266  CA  SER A  31      59.121  78.131  38.622  1.00  0.00           C  
ATOM    267  C   SER A  31      57.713  78.535  39.065  1.00  0.00           C  
ATOM    268  O   SER A  31      57.502  79.028  40.172  1.00  0.00           O  
ATOM    269  CB  SER A  31      59.577  79.168  37.594  1.00  0.00           C  
ATOM    270  H   SER A  31      59.865  76.645  37.328  1.00  0.00           H  
ATOM    271  N   TYR A  32      56.750  78.197  38.213  1.00  0.00           N  
ATOM    272  CA  TYR A  32      55.333  78.544  38.391  1.00  0.00           C  
ATOM    273  C   TYR A  32      54.398  77.353  38.613  1.00  0.00           C  
ATOM    274  O   TYR A  32      54.676  76.207  38.263  1.00  0.00           O  
ATOM    275  CB  TYR A  32      54.821  79.436  37.258  1.00  0.00           C  
ATOM    276  CG  TYR A  32      55.801  80.572  36.961  1.00  0.00           C  
ATOM    277  CD1 TYR A  32      56.617  80.468  35.840  1.00  0.00           C  
ATOM    278  CD2 TYR A  32      55.815  81.698  37.776  1.00  0.00           C  
ATOM    279  CE1 TYR A  32      57.510  81.467  35.472  1.00  0.00           C  
ATOM    280  CE2 TYR A  32      56.746  82.679  37.454  1.00  0.00           C  
ATOM    281  CZ  TYR A  32      57.546  82.566  36.323  1.00  0.00           C  
ATOM    282  OH  TYR A  32      58.511  83.504  36.131  1.00  0.00           O  
ATOM    283  H   TYR A  32      57.020  77.783  37.343  1.00  0.00           H  
ATOM    284  HD1 TYR A  32      56.644  79.571  35.222  1.00  0.00           H  
ATOM    285  HD2 TYR A  32      55.143  81.856  38.619  1.00  0.00           H  
ATOM    286  HE1 TYR A  32      57.895  81.497  34.453  1.00  0.00           H  
ATOM    287  HE2 TYR A  32      56.917  83.418  38.237  1.00  0.00           H  
ATOM    288  HH  TYR A  32      59.273  83.015  35.707  1.00  0.00           H  
ATOM    289  N   ALA A  33      53.400  77.683  39.428  1.00  0.00           N  
ATOM    290  CA  ALA A  33      52.106  77.055  39.730  1.00  0.00           C  
ATOM    291  C   ALA A  33      51.108  76.913  38.579  1.00  0.00           C  
ATOM    292  O   ALA A  33      51.124  77.768  37.694  1.00  0.00           O  
ATOM    293  CB  ALA A  33      51.477  77.756  40.935  1.00  0.00           C  
ATOM    294  H   ALA A  33      53.503  78.595  39.826  1.00  0.00           H  
ATOM    295  N   MET A  34      50.284  75.869  38.549  1.00  0.00           N  
ATOM    296  CA  MET A  34      49.373  75.639  37.418  1.00  0.00           C  
ATOM    297  C   MET A  34      47.905  75.382  37.766  1.00  0.00           C  
ATOM    298  O   MET A  34      47.606  74.818  38.817  1.00  0.00           O  
ATOM    299  CB  MET A  34      49.779  74.562  36.411  1.00  0.00           C  
ATOM    300  CG  MET A  34      50.720  75.079  35.320  1.00  0.00           C  
ATOM    301  SD  MET A  34      52.400  75.298  36.011  1.00  0.00           S  
ATOM    302  CE  MET A  34      52.774  76.920  35.379  1.00  0.00           C  
ATOM    303  H   MET A  34      50.140  75.315  39.369  1.00  0.00           H  
ATOM    304  N   HIS A  35      46.991  75.599  36.824  1.00  0.00           N  
ATOM    305  CA  HIS A  35      45.524  75.510  36.825  1.00  0.00           C  
ATOM    306  C   HIS A  35      45.016  74.775  35.582  1.00  0.00           C  
ATOM    307  O   HIS A  35      45.526  74.860  34.466  1.00  0.00           O  
ATOM    308  CB  HIS A  35      44.930  76.920  36.846  1.00  0.00           C  
ATOM    309  CG  HIS A  35      44.941  77.792  38.103  1.00  0.00           C  
ATOM    310  CD2 HIS A  35      45.993  78.409  38.635  1.00  0.00           C  
ATOM    311  ND1 HIS A  35      43.903  78.081  38.883  1.00  0.00           N  
ATOM    312  CE1 HIS A  35      44.300  79.056  39.695  1.00  0.00           C  
ATOM    313  NE2 HIS A  35      45.615  79.236  39.605  1.00  0.00           N  
ATOM    314  H   HIS A  35      47.308  75.900  35.924  1.00  0.00           H  
ATOM    315  HD2 HIS A  35      46.958  77.970  38.382  1.00  0.00           H  
ATOM    316  HE1 HIS A  35      43.559  79.751  40.090  1.00  0.00           H  
ATOM    317  HE2 HIS A  35      46.184  79.947  40.017  1.00  0.00           H  
ATOM    318  N   TRP A  36      43.866  74.153  35.826  1.00  0.00           N  
ATOM    319  CA  TRP A  36      42.988  73.527  34.827  1.00  0.00           C  
ATOM    320  C   TRP A  36      41.610  74.181  34.954  1.00  0.00           C  
ATOM    321  O   TRP A  36      41.148  74.657  35.989  1.00  0.00           O  
ATOM    322  CB  TRP A  36      42.844  72.019  35.047  1.00  0.00           C  
ATOM    323  CG  TRP A  36      43.986  71.211  34.427  1.00  0.00           C  
ATOM    324  CD1 TRP A  36      44.992  70.665  35.103  1.00  0.00           C  
ATOM    325  CD2 TRP A  36      44.115  70.635  33.168  1.00  0.00           C  
ATOM    326  CE2 TRP A  36      45.180  69.742  33.115  1.00  0.00           C  
ATOM    327  CE3 TRP A  36      43.304  70.913  32.074  1.00  0.00           C  
ATOM    328  NE1 TRP A  36      45.653  69.783  34.358  1.00  0.00           N  
ATOM    329  CZ2 TRP A  36      45.522  69.171  31.895  1.00  0.00           C  
ATOM    330  CZ3 TRP A  36      43.632  70.176  30.942  1.00  0.00           C  
ATOM    331  CH2 TRP A  36      44.739  69.355  30.761  1.00  0.00           C  
ATOM    332  H   TRP A  36      43.534  74.332  36.752  1.00  0.00           H  
ATOM    333  HD1 TRP A  36      45.212  71.067  36.092  1.00  0.00           H  
ATOM    334  HE1 TRP A  36      46.393  69.185  34.664  1.00  0.00           H  
ATOM    335  HE3 TRP A  36      42.694  71.808  31.957  1.00  0.00           H  
ATOM    336  HZ2 TRP A  36      46.253  68.364  31.942  1.00  0.00           H  
ATOM    337  HZ3 TRP A  36      42.849  70.137  30.184  1.00  0.00           H  
ATOM    338  HH2 TRP A  36      44.964  68.949  29.775  1.00  0.00           H  
ATOM    339  N   VAL A  37      41.231  74.647  33.767  1.00  0.00           N  
ATOM    340  CA  VAL A  37      40.025  75.449  33.512  1.00  0.00           C  
ATOM    341  C   VAL A  37      39.030  74.732  32.597  1.00  0.00           C  
ATOM    342  O   VAL A  37      39.398  74.324  31.497  1.00  0.00           O  
ATOM    343  CB  VAL A  37      40.438  76.829  32.997  1.00  0.00           C  
ATOM    344  CG1 VAL A  37      39.267  77.808  32.900  1.00  0.00           C  
ATOM    345  CG2 VAL A  37      41.709  77.395  33.634  1.00  0.00           C  
ATOM    346  H   VAL A  37      41.772  74.528  32.935  1.00  0.00           H  
ATOM    347  N   ARG A  38      37.743  74.873  32.900  1.00  0.00           N  
ATOM    348  CA  ARG A  38      36.656  74.260  32.122  1.00  0.00           C  
ATOM    349  C   ARG A  38      35.746  75.268  31.417  1.00  0.00           C  
ATOM    350  O   ARG A  38      35.592  76.352  31.978  1.00  0.00           O  
ATOM    351  CB  ARG A  38      35.841  73.456  33.137  1.00  0.00           C  
ATOM    352  CG  ARG A  38      34.533  72.930  32.544  1.00  0.00           C  
ATOM    353  CD  ARG A  38      33.460  72.424  33.510  1.00  0.00           C  
ATOM    354  NE  ARG A  38      32.157  72.834  32.966  1.00  0.00           N  
ATOM    355  CZ  ARG A  38      31.394  72.042  32.201  1.00  0.00           C  
ATOM    356  NH1 ARG A  38      31.679  70.762  31.924  1.00  0.00           N1+
ATOM    357  NH2 ARG A  38      30.404  72.645  31.529  1.00  0.00           N  
ATOM    358  H   ARG A  38      37.370  75.353  33.695  1.00  0.00           H  
ATOM    359  HE  ARG A  38      31.788  73.656  33.402  1.00  0.00           H  
ATOM    360 1HH1 ARG A  38      32.514  70.311  32.237  1.00  0.00           H  
ATOM    361 2HH1 ARG A  38      30.992  70.188  31.477  1.00  0.00           H  
ATOM    362 1HH2 ARG A  38      30.254  73.606  31.761  1.00  0.00           H  
ATOM    363 2HH2 ARG A  38      29.821  72.176  30.865  1.00  0.00           H  
ATOM    364  N   GLN A  39      35.467  75.080  30.130  1.00  0.00           N  
ATOM    365  CA  GLN A  39      34.512  75.887  29.356  1.00  0.00           C  
ATOM    366  C   GLN A  39      33.467  75.229  28.453  1.00  0.00           C  
ATOM    367  O   GLN A  39      33.945  74.707  27.447  1.00  0.00           O  
ATOM    368  CB  GLN A  39      35.282  76.972  28.600  1.00  0.00           C  
ATOM    369  CG  GLN A  39      34.415  78.035  27.922  1.00  0.00           C  
ATOM    370  CD  GLN A  39      35.118  78.801  26.799  1.00  0.00           C  
ATOM    371  NE2 GLN A  39      35.138  80.131  26.809  1.00  0.00           N  
ATOM    372  OE1 GLN A  39      35.955  78.262  26.077  1.00  0.00           O  
ATOM    373  H   GLN A  39      36.000  74.423  29.597  1.00  0.00           H  
ATOM    374 1HE2 GLN A  39      34.758  80.635  27.585  1.00  0.00           H  
ATOM    375 2HE2 GLN A  39      35.563  80.552  26.008  1.00  0.00           H  
ATOM    376  N   ALA A  40      32.181  75.550  28.566  1.00  0.00           N  
ATOM    377  CA  ALA A  40      31.021  75.013  27.839  1.00  0.00           C  
ATOM    378  C   ALA A  40      30.022  76.048  27.316  1.00  0.00           C  
ATOM    379  O   ALA A  40      29.884  77.032  28.041  1.00  0.00           O  
ATOM    380  CB  ALA A  40      30.214  73.978  28.626  1.00  0.00           C  
ATOM    381  H   ALA A  40      32.030  76.372  29.115  1.00  0.00           H  
ATOM    382  N   PRO A  41      29.447  75.857  26.131  1.00  0.00           N  
ATOM    383  CA  PRO A  41      28.317  76.661  25.644  1.00  0.00           C  
ATOM    384  C   PRO A  41      27.227  77.077  26.633  1.00  0.00           C  
ATOM    385  O   PRO A  41      26.820  76.231  27.428  1.00  0.00           O  
ATOM    386  CB  PRO A  41      27.778  75.790  24.508  1.00  0.00           C  
ATOM    387  CG  PRO A  41      29.054  75.261  23.851  1.00  0.00           C  
ATOM    388  CD  PRO A  41      29.930  74.963  25.069  1.00  0.00           C  
ATOM    389  N   GLY A  42      27.058  78.383  26.814  1.00  0.00           N  
ATOM    390  CA  GLY A  42      26.247  79.114  27.799  1.00  0.00           C  
ATOM    391  C   GLY A  42      26.940  79.259  29.156  1.00  0.00           C  
ATOM    392  O   GLY A  42      27.084  80.303  29.790  1.00  0.00           O  
ATOM    393  H   GLY A  42      27.529  78.950  26.138  1.00  0.00           H  
ATOM    394  N   LYS A  43      27.299  78.071  29.632  1.00  0.00           N  
ATOM    395  CA  LYS A  43      27.981  77.820  30.910  1.00  0.00           C  
ATOM    396  C   LYS A  43      29.259  78.640  31.098  1.00  0.00           C  
ATOM    397  O   LYS A  43      29.596  78.902  32.252  1.00  0.00           O  
ATOM    398  CB  LYS A  43      28.184  76.339  31.238  1.00  0.00           C  
ATOM    399  CG  LYS A  43      26.816  75.656  31.203  1.00  0.00           C  
ATOM    400  CD  LYS A  43      27.018  74.145  31.334  1.00  0.00           C  
ATOM    401  CE  LYS A  43      25.702  73.368  31.272  1.00  0.00           C  
ATOM    402  NZ  LYS A  43      24.736  73.650  32.344  1.00  0.00           N1+
ATOM    403  H   LYS A  43      27.202  77.248  29.071  1.00  0.00           H  
ATOM    404  HZ1 LYS A  43      24.452  74.586  32.552  1.00  0.00           H  
ATOM    405  HZ2 LYS A  43      23.873  73.173  32.178  1.00  0.00           H  
ATOM    406  HZ3 LYS A  43      25.058  73.242  33.198  1.00  0.00           H  
ATOM    407  N   GLY A  44      30.080  78.722  30.055  1.00  0.00           N  
ATOM    408  CA  GLY A  44      31.311  79.512  29.910  1.00  0.00           C  
ATOM    409  C   GLY A  44      32.352  79.074  30.942  1.00  0.00           C  
ATOM    410  O   GLY A  44      32.602  77.871  30.891  1.00  0.00           O  
ATOM    411  H   GLY A  44      29.979  78.175  29.224  1.00  0.00           H  
ATOM    412  N   LEU A  45      33.023  80.080  31.496  1.00  0.00           N  
ATOM    413  CA  LEU A  45      34.206  79.753  32.304  1.00  0.00           C  
ATOM    414  C   LEU A  45      33.684  79.040  33.553  1.00  0.00           C  
ATOM    415  O   LEU A  45      32.864  79.550  34.315  1.00  0.00           O  
ATOM    416  CB  LEU A  45      35.002  81.039  32.537  1.00  0.00           C  
ATOM    417  CG  LEU A  45      35.903  81.520  31.397  1.00  0.00           C  
ATOM    418  CD1 LEU A  45      36.534  82.803  31.941  1.00  0.00           C  
ATOM    419  CD2 LEU A  45      37.067  80.531  31.316  1.00  0.00           C  
ATOM    420  H   LEU A  45      32.860  81.001  31.142  1.00  0.00           H  
ATOM    421  N   GLU A  46      34.372  77.952  33.889  1.00  0.00           N  
ATOM    422  CA  GLU A  46      34.302  77.235  35.170  1.00  0.00           C  
ATOM    423  C   GLU A  46      35.690  76.812  35.653  1.00  0.00           C  
ATOM    424  O   GLU A  46      36.554  76.422  34.870  1.00  0.00           O  
ATOM    425  CB  GLU A  46      33.346  76.042  35.114  1.00  0.00           C  
ATOM    426  CG  GLU A  46      31.892  76.493  34.964  1.00  0.00           C  
ATOM    427  CD  GLU A  46      30.968  75.277  35.048  1.00  0.00           C  
ATOM    428  OE1 GLU A  46      31.086  74.464  35.990  1.00  0.00           O  
ATOM    429  OE2 GLU A  46      30.063  75.053  34.215  1.00  0.00           O1-
ATOM    430  H   GLU A  46      35.032  77.549  33.255  1.00  0.00           H  
ATOM    431  N   TRP A  47      35.926  76.730  36.960  1.00  0.00           N  
ATOM    432  CA  TRP A  47      37.170  76.333  37.636  1.00  0.00           C  
ATOM    433  C   TRP A  47      37.385  74.860  37.990  1.00  0.00           C  
ATOM    434  O   TRP A  47      36.508  74.359  38.692  1.00  0.00           O  
ATOM    435  CB  TRP A  47      37.402  77.199  38.875  1.00  0.00           C  
ATOM    436  CG  TRP A  47      38.867  77.210  39.317  1.00  0.00           C  
ATOM    437  CD1 TRP A  47      39.835  77.826  38.646  1.00  0.00           C  
ATOM    438  CD2 TRP A  47      39.406  76.462  40.357  1.00  0.00           C  
ATOM    439  CE2 TRP A  47      40.775  76.700  40.325  1.00  0.00           C  
ATOM    440  CE3 TRP A  47      38.913  75.857  41.508  1.00  0.00           C  
ATOM    441  NE1 TRP A  47      40.962  77.476  39.261  1.00  0.00           N  
ATOM    442  CZ2 TRP A  47      41.611  76.479  41.413  1.00  0.00           C  
ATOM    443  CZ3 TRP A  47      39.743  75.596  42.592  1.00  0.00           C  
ATOM    444  CH2 TRP A  47      41.098  75.906  42.571  1.00  0.00           C  
ATOM    445  H   TRP A  47      35.187  76.973  37.588  1.00  0.00           H  
ATOM    446  HD1 TRP A  47      39.716  78.687  37.989  1.00  0.00           H  
ATOM    447  HE1 TRP A  47      41.835  77.931  39.084  1.00  0.00           H  
ATOM    448  HE3 TRP A  47      37.895  75.466  41.520  1.00  0.00           H  
ATOM    449  HZ2 TRP A  47      42.606  76.914  41.323  1.00  0.00           H  
ATOM    450  HZ3 TRP A  47      39.334  75.186  43.516  1.00  0.00           H  
ATOM    451  HH2 TRP A  47      41.801  75.441  43.261  1.00  0.00           H  
ATOM    452  N   VAL A  48      38.590  74.305  37.895  1.00  0.00           N  
ATOM    453  CA  VAL A  48      38.685  72.880  38.242  1.00  0.00           C  
ATOM    454  C   VAL A  48      39.542  72.679  39.494  1.00  0.00           C  
ATOM    455  O   VAL A  48      38.965  72.616  40.579  1.00  0.00           O  
ATOM    456  CB  VAL A  48      39.071  72.000  37.051  1.00  0.00           C  
ATOM    457  CG1 VAL A  48      39.582  70.576  37.283  1.00  0.00           C  
ATOM    458  CG2 VAL A  48      37.959  71.972  36.000  1.00  0.00           C  
ATOM    459  H   VAL A  48      39.308  74.730  37.344  1.00  0.00           H  
ATOM    460  N   ALA A  49      40.832  72.996  39.434  1.00  0.00           N  
ATOM    461  CA  ALA A  49      41.847  72.621  40.429  1.00  0.00           C  
ATOM    462  C   ALA A  49      43.186  73.292  40.117  1.00  0.00           C  
ATOM    463  O   ALA A  49      43.705  73.392  39.006  1.00  0.00           O  
ATOM    464  CB  ALA A  49      42.025  71.107  40.556  1.00  0.00           C  
ATOM    465  H   ALA A  49      41.145  73.718  38.817  1.00  0.00           H  
ATOM    466  N   VAL A  50      43.896  73.512  41.220  1.00  0.00           N  
ATOM    467  CA  VAL A  50      45.240  74.104  41.276  1.00  0.00           C  
ATOM    468  C   VAL A  50      46.293  73.168  41.874  1.00  0.00           C  
ATOM    469  O   VAL A  50      45.867  72.295  42.629  1.00  0.00           O  
ATOM    470  CB  VAL A  50      45.108  75.450  41.991  1.00  0.00           C  
ATOM    471  CG1 VAL A  50      44.991  75.192  43.495  1.00  0.00           C  
ATOM    472  CG2 VAL A  50      46.179  76.487  41.650  1.00  0.00           C  
ATOM    473  H   VAL A  50      43.536  73.235  42.111  1.00  0.00           H  
ATOM    474  N   ILE A  51      47.497  73.292  41.322  1.00  0.00           N  
ATOM    475  CA  ILE A  51      48.709  72.531  41.660  1.00  0.00           C  
ATOM    476  C   ILE A  51      49.950  73.426  41.692  1.00  0.00           C  
ATOM    477  O   ILE A  51      50.287  74.055  40.690  1.00  0.00           O  
ATOM    478  CB  ILE A  51      48.814  71.292  40.769  1.00  0.00           C  
ATOM    479  CG1 ILE A  51      50.119  70.536  41.030  1.00  0.00           C  
ATOM    480  CG2 ILE A  51      48.599  71.659  39.300  1.00  0.00           C  
ATOM    481  CD  ILE A  51      49.916  69.022  40.945  1.00  0.00           C  
ATOM    482  H   ILE A  51      47.664  73.884  40.534  1.00  0.00           H  
ATOM    483  N   SER A  52      50.527  73.455  42.890  1.00  0.00           N  
ATOM    484  CA  SER A  52      51.770  74.167  43.220  1.00  0.00           C  
ATOM    485  C   SER A  52      53.014  73.727  42.446  1.00  0.00           C  
ATOM    486  O   SER A  52      53.071  72.592  41.974  1.00  0.00           O  
ATOM    487  CB  SER A  52      51.954  74.169  44.739  1.00  0.00           C  
ATOM    488  OG  SER A  52      52.012  72.819  45.207  1.00  0.00           O  
ATOM    489  H   SER A  52      50.229  72.795  43.580  1.00  0.00           H  
ATOM    490  HG  SER A  52      52.913  72.461  45.453  1.00  0.00           H  
ATOM    491  N   TYR A  53      54.014  74.605  42.444  1.00  0.00           N  
ATOM    492  CA  TYR A  53      55.283  74.283  41.776  1.00  0.00           C  
ATOM    493  C   TYR A  53      55.923  72.971  42.233  1.00  0.00           C  
ATOM    494  O   TYR A  53      56.261  72.223  41.317  1.00  0.00           O  
ATOM    495  CB  TYR A  53      56.188  75.512  41.893  1.00  0.00           C  
ATOM    496  CG  TYR A  53      57.120  75.673  43.096  1.00  0.00           C  
ATOM    497  CD1 TYR A  53      58.505  75.571  43.034  1.00  0.00           C  
ATOM    498  CD2 TYR A  53      56.563  75.874  44.354  1.00  0.00           C  
ATOM    499  CE2 TYR A  53      57.362  75.963  45.488  1.00  0.00           C  
ATOM    500  H   TYR A  53      53.856  75.521  42.811  1.00  0.00           H  
ATOM    501  HD1 TYR A  53      58.951  75.502  42.042  1.00  0.00           H  
ATOM    502  HD2 TYR A  53      55.480  75.911  44.468  1.00  0.00           H  
ATOM    503  HE2 TYR A  53      56.958  76.075  46.495  1.00  0.00           H  
ATOM    504  N   ASP A  54      55.935  72.770  43.548  1.00  0.00           N  
ATOM    505  CA  ASP A  54      56.311  71.559  44.292  1.00  0.00           C  
ATOM    506  C   ASP A  54      55.595  70.274  43.871  1.00  0.00           C  
ATOM    507  CG  ASP A  54      54.879  72.068  46.348  1.00  0.00           C  
ATOM    508  OD1 ASP A  54      54.490  73.210  46.675  1.00  0.00           O  
ATOM    509  H   ASP A  54      56.008  73.560  44.157  1.00  0.00           H  
ATOM    510  N   GLY A  55      54.388  70.366  43.319  1.00  0.00           N  
ATOM    511  CA  GLY A  55      53.657  69.178  42.856  1.00  0.00           C  
ATOM    512  C   GLY A  55      52.689  68.563  43.868  1.00  0.00           C  
ATOM    513  O   GLY A  55      51.759  67.848  43.496  1.00  0.00           O  
ATOM    514  H   GLY A  55      53.994  71.251  43.071  1.00  0.00           H  
ATOM    515  N   SER A  56      53.042  68.618  45.149  1.00  0.00           N  
ATOM    516  CA  SER A  56      52.275  68.067  46.275  1.00  0.00           C  
ATOM    517  C   SER A  56      51.006  68.816  46.685  1.00  0.00           C  
ATOM    518  O   SER A  56      49.979  68.227  47.020  1.00  0.00           O  
ATOM    519  CB  SER A  56      53.181  68.002  47.506  1.00  0.00           C  
ATOM    520  OG  SER A  56      52.656  67.145  48.523  1.00  0.00           O  
ATOM    521  H   SER A  56      53.876  69.118  45.381  1.00  0.00           H  
ATOM    522  HG  SER A  56      52.433  66.241  48.158  1.00  0.00           H  
ATOM    523  N   ASN A  57      51.071  70.144  46.718  1.00  0.00           N  
ATOM    524  CA  ASN A  57      50.038  70.970  47.360  1.00  0.00           C  
ATOM    525  C   ASN A  57      48.843  71.128  46.418  1.00  0.00           C  
ATOM    526  O   ASN A  57      48.593  72.182  45.835  1.00  0.00           O  
ATOM    527  CB  ASN A  57      50.550  72.222  48.076  1.00  0.00           C  
ATOM    528  CG  ASN A  57      51.559  72.068  49.215  1.00  0.00           C  
ATOM    529  ND2 ASN A  57      52.876  72.002  49.039  1.00  0.00           N  
ATOM    530  OD1 ASN A  57      51.128  71.916  50.357  1.00  0.00           O  
ATOM    531  H   ASN A  57      51.877  70.715  46.561  1.00  0.00           H  
ATOM    532 1HD2 ASN A  57      53.340  72.182  48.171  1.00  0.00           H  
ATOM    533 2HD2 ASN A  57      53.419  72.055  49.877  1.00  0.00           H  
ATOM    534  N   LYS A  58      47.995  70.106  46.492  1.00  0.00           N  
ATOM    535  CA  LYS A  58      46.791  69.999  45.655  1.00  0.00           C  
ATOM    536  C   LYS A  58      45.494  70.556  46.246  1.00  0.00           C  
ATOM    537  O   LYS A  58      45.075  70.046  47.285  1.00  0.00           O  
ATOM    538  CB  LYS A  58      46.556  68.574  45.150  1.00  0.00           C  
ATOM    539  CG  LYS A  58      47.493  68.217  43.994  1.00  0.00           C  
ATOM    540  CD  LYS A  58      47.552  66.693  43.878  1.00  0.00           C  
ATOM    541  CE  LYS A  58      48.946  66.066  43.822  1.00  0.00           C  
ATOM    542  NZ  LYS A  58      49.366  65.721  45.188  1.00  0.00           N1+
ATOM    543  H   LYS A  58      48.116  69.459  47.245  1.00  0.00           H  
ATOM    544  HZ1 LYS A  58      49.305  66.596  45.668  1.00  0.00           H  
ATOM    545  HZ2 LYS A  58      48.770  65.081  45.673  1.00  0.00           H  
ATOM    546  HZ3 LYS A  58      50.323  65.435  45.243  1.00  0.00           H  
ATOM    547  N   TYR A  59      44.873  71.487  45.528  1.00  0.00           N  
ATOM    548  CA  TYR A  59      43.598  72.050  45.996  1.00  0.00           C  
ATOM    549  C   TYR A  59      42.499  72.001  44.932  1.00  0.00           C  
ATOM    550  O   TYR A  59      42.725  72.766  43.995  1.00  0.00           O  
ATOM    551  CB  TYR A  59      43.742  73.515  46.413  1.00  0.00           C  
ATOM    552  CG  TYR A  59      44.583  73.756  47.668  1.00  0.00           C  
ATOM    553  CD1 TYR A  59      44.029  74.055  48.908  1.00  0.00           C  
ATOM    554  CD2 TYR A  59      45.963  73.603  47.599  1.00  0.00           C  
ATOM    555  CE1 TYR A  59      44.828  74.223  50.032  1.00  0.00           C  
ATOM    556  CE2 TYR A  59      46.780  73.724  48.717  1.00  0.00           C  
ATOM    557  CZ  TYR A  59      46.209  74.101  49.927  1.00  0.00           C  
ATOM    558  OH  TYR A  59      47.017  74.252  51.011  1.00  0.00           O  
ATOM    559  H   TYR A  59      45.134  71.837  44.629  1.00  0.00           H  
ATOM    560  HD1 TYR A  59      43.019  74.464  48.916  1.00  0.00           H  
ATOM    561  HD2 TYR A  59      46.371  73.223  46.663  1.00  0.00           H  
ATOM    562  HE1 TYR A  59      44.273  74.264  50.969  1.00  0.00           H  
ATOM    563  HE2 TYR A  59      47.751  73.236  48.800  1.00  0.00           H  
ATOM    564  HH  TYR A  59      46.577  74.293  51.908  1.00  0.00           H  
ATOM    565  N   TYR A  60      41.283  71.536  45.201  1.00  0.00           N  
ATOM    566  CA  TYR A  60      40.197  71.231  44.258  1.00  0.00           C  
ATOM    567  C   TYR A  60      39.013  72.080  44.723  1.00  0.00           C  
ATOM    568  O   TYR A  60      38.833  72.175  45.936  1.00  0.00           O  
ATOM    569  CB  TYR A  60      39.717  69.778  44.288  1.00  0.00           C  
ATOM    570  CG  TYR A  60      40.761  68.717  43.935  1.00  0.00           C  
ATOM    571  CD1 TYR A  60      40.872  68.482  42.569  1.00  0.00           C  
ATOM    572  CD2 TYR A  60      41.312  67.797  44.819  1.00  0.00           C  
ATOM    573  CE1 TYR A  60      41.517  67.307  42.202  1.00  0.00           C  
ATOM    574  CE2 TYR A  60      42.021  66.665  44.432  1.00  0.00           C  
ATOM    575  CZ  TYR A  60      42.105  66.395  43.071  1.00  0.00           C  
ATOM    576  OH  TYR A  60      42.997  65.492  42.585  1.00  0.00           O  
ATOM    577  H   TYR A  60      41.039  71.313  46.145  1.00  0.00           H  
ATOM    578  HD1 TYR A  60      40.206  68.963  41.852  1.00  0.00           H  
ATOM    579  HD2 TYR A  60      41.282  67.938  45.899  1.00  0.00           H  
ATOM    580  HE1 TYR A  60      41.587  67.089  41.136  1.00  0.00           H  
ATOM    581  HE2 TYR A  60      42.574  66.084  45.170  1.00  0.00           H  
ATOM    582  HH  TYR A  60      43.503  65.108  43.357  1.00  0.00           H  
ATOM    583  N   ALA A  61      38.096  72.370  43.804  1.00  0.00           N  
ATOM    584  CA  ALA A  61      36.722  72.807  44.090  1.00  0.00           C  
ATOM    585  C   ALA A  61      35.870  71.611  44.520  1.00  0.00           C  
ATOM    586  O   ALA A  61      35.908  70.462  44.082  1.00  0.00           O  
ATOM    587  CB  ALA A  61      36.141  73.245  42.744  1.00  0.00           C  
ATOM    588  H   ALA A  61      38.499  72.662  42.936  1.00  0.00           H  
ATOM    589  N   ASP A  62      34.999  72.014  45.440  1.00  0.00           N  
ATOM    590  CA  ASP A  62      34.182  71.104  46.256  1.00  0.00           C  
ATOM    591  C   ASP A  62      33.387  69.957  45.630  1.00  0.00           C  
ATOM    592  O   ASP A  62      33.379  68.841  46.146  1.00  0.00           O  
ATOM    593  CB  ASP A  62      33.173  71.798  47.173  1.00  0.00           C  
ATOM    594  CG  ASP A  62      33.872  72.735  48.160  1.00  0.00           C  
ATOM    595  OD1 ASP A  62      34.292  72.279  49.245  1.00  0.00           O  
ATOM    596  OD2 ASP A  62      33.950  73.943  47.848  1.00  0.00           O1-
ATOM    597  H   ASP A  62      34.863  72.992  45.599  1.00  0.00           H  
ATOM    598  N   SER A  63      32.786  70.349  44.509  1.00  0.00           N  
ATOM    599  CA  SER A  63      32.062  69.320  43.750  1.00  0.00           C  
ATOM    600  C   SER A  63      32.805  68.493  42.699  1.00  0.00           C  
ATOM    601  O   SER A  63      32.685  67.269  42.742  1.00  0.00           O  
ATOM    602  CB  SER A  63      30.745  69.788  43.127  1.00  0.00           C  
ATOM    603  OG  SER A  63      29.859  70.258  44.146  1.00  0.00           O  
ATOM    604  H   SER A  63      32.826  71.273  44.130  1.00  0.00           H  
ATOM    605  HG  SER A  63      30.054  71.214  44.368  1.00  0.00           H  
ATOM    606  N   VAL A  64      33.890  69.082  42.203  1.00  0.00           N  
ATOM    607  CA  VAL A  64      34.874  68.493  41.283  1.00  0.00           C  
ATOM    608  C   VAL A  64      35.632  67.297  41.864  1.00  0.00           C  
ATOM    609  O   VAL A  64      35.878  66.392  41.068  1.00  0.00           O  
ATOM    610  CB  VAL A  64      35.603  69.596  40.514  1.00  0.00           C  
ATOM    611  CG1 VAL A  64      37.132  69.553  40.554  1.00  0.00           C  
ATOM    612  CG2 VAL A  64      35.143  69.805  39.070  1.00  0.00           C  
ATOM    613  H   VAL A  64      34.214  69.945  42.590  1.00  0.00           H  
ATOM    614  N   LYS A  65      35.985  67.263  43.146  1.00  0.00           N  
ATOM    615  CA  LYS A  65      36.814  66.143  43.616  1.00  0.00           C  
ATOM    616  C   LYS A  65      36.152  64.767  43.519  1.00  0.00           C  
ATOM    617  O   LYS A  65      34.955  64.613  43.281  1.00  0.00           O  
ATOM    618  CB  LYS A  65      37.381  66.362  45.020  1.00  0.00           C  
ATOM    619  CG  LYS A  65      36.542  67.278  45.912  1.00  0.00           C  
ATOM    620  CD  LYS A  65      37.033  66.998  47.334  1.00  0.00           C  
ATOM    621  CE  LYS A  65      36.515  68.103  48.257  1.00  0.00           C  
ATOM    622  NZ  LYS A  65      36.532  67.831  49.701  1.00  0.00           N1+
ATOM    623  H   LYS A  65      35.864  67.926  43.884  1.00  0.00           H  
ATOM    624  HZ1 LYS A  65      36.766  68.663  50.204  1.00  0.00           H  
ATOM    625  HZ2 LYS A  65      35.620  67.649  50.070  1.00  0.00           H  
ATOM    626  HZ3 LYS A  65      37.235  67.165  49.953  1.00  0.00           H  
ATOM    627  N   GLY A  66      36.931  63.735  43.831  1.00  0.00           N  
ATOM    628  CA  GLY A  66      36.389  62.396  43.562  1.00  0.00           C  
ATOM    629  C   GLY A  66      36.341  62.036  42.076  1.00  0.00           C  
ATOM    630  O   GLY A  66      37.160  61.230  41.638  1.00  0.00           O  
ATOM    631  H   GLY A  66      37.642  63.887  44.518  1.00  0.00           H  
ATOM    632  N   ARG A  67      35.539  62.780  41.319  1.00  0.00           N  
ATOM    633  CA  ARG A  67      35.562  62.644  39.855  1.00  0.00           C  
ATOM    634  C   ARG A  67      36.741  63.216  39.065  1.00  0.00           C  
ATOM    635  O   ARG A  67      37.200  62.591  38.111  1.00  0.00           O  
ATOM    636  CB  ARG A  67      34.308  63.310  39.286  1.00  0.00           C  
ATOM    637  CG  ARG A  67      32.971  62.845  39.868  1.00  0.00           C  
ATOM    638  CD  ARG A  67      31.898  63.892  40.176  1.00  0.00           C  
ATOM    639  NE  ARG A  67      31.568  64.693  38.989  1.00  0.00           N  
ATOM    640  CZ  ARG A  67      31.604  66.033  39.000  1.00  0.00           C  
ATOM    641  NH1 ARG A  67      32.171  66.846  39.903  1.00  0.00           N1+
ATOM    642  NH2 ARG A  67      31.245  66.683  37.885  1.00  0.00           N  
ATOM    643  H   ARG A  67      34.923  63.491  41.658  1.00  0.00           H  
ATOM    644  HE  ARG A  67      31.235  64.225  38.170  1.00  0.00           H  
ATOM    645 1HH1 ARG A  67      32.775  66.490  40.616  1.00  0.00           H  
ATOM    646 2HH1 ARG A  67      32.001  67.827  39.812  1.00  0.00           H  
ATOM    647 1HH2 ARG A  67      30.890  66.324  37.023  1.00  0.00           H  
ATOM    648 2HH2 ARG A  67      31.042  67.651  38.037  1.00  0.00           H  
ATOM    649  N   PHE A  68      37.141  64.439  39.403  1.00  0.00           N  
ATOM    650  CA  PHE A  68      38.383  64.933  38.793  1.00  0.00           C  
ATOM    651  C   PHE A  68      39.632  64.619  39.619  1.00  0.00           C  
ATOM    652  O   PHE A  68      39.461  64.569  40.836  1.00  0.00           O  
ATOM    653  CB  PHE A  68      38.307  66.456  38.669  1.00  0.00           C  
ATOM    654  CG  PHE A  68      37.321  66.948  37.608  1.00  0.00           C  
ATOM    655  CD1 PHE A  68      37.740  67.884  36.669  1.00  0.00           C  
ATOM    656  CD2 PHE A  68      35.993  66.540  37.610  1.00  0.00           C  
ATOM    657  CE1 PHE A  68      36.904  68.489  35.738  1.00  0.00           C  
ATOM    658  CE2 PHE A  68      35.150  67.068  36.639  1.00  0.00           C  
ATOM    659  CZ  PHE A  68      35.584  68.054  35.760  1.00  0.00           C  
ATOM    660  H   PHE A  68      36.557  65.042  39.948  1.00  0.00           H  
ATOM    661  HD1 PHE A  68      38.801  67.781  36.440  1.00  0.00           H  
ATOM    662  HD2 PHE A  68      35.548  65.900  38.373  1.00  0.00           H  
ATOM    663  HE1 PHE A  68      37.298  68.956  34.835  1.00  0.00           H  
ATOM    664  HE2 PHE A  68      34.150  66.826  36.998  1.00  0.00           H  
ATOM    665  HZ  PHE A  68      34.899  68.413  34.992  1.00  0.00           H  
ATOM    666  N   THR A  69      40.713  64.159  38.995  1.00  0.00           N  
ATOM    667  CA  THR A  69      41.975  64.016  39.736  1.00  0.00           C  
ATOM    668  C   THR A  69      43.109  64.776  39.044  1.00  0.00           C  
ATOM    669  O   THR A  69      43.065  64.923  37.824  1.00  0.00           O  
ATOM    670  CB  THR A  69      42.367  62.545  39.887  1.00  0.00           C  
ATOM    671  CG2 THR A  69      43.425  62.233  40.948  1.00  0.00           C  
ATOM    672  OG1 THR A  69      41.251  61.703  40.185  1.00  0.00           O  
ATOM    673  H   THR A  69      40.556  63.791  38.079  1.00  0.00           H  
ATOM    674  HG1 THR A  69      40.722  61.407  39.390  1.00  0.00           H  
ATOM    675  N   ILE A  70      43.894  65.421  39.903  1.00  0.00           N  
ATOM    676  CA  ILE A  70      45.097  66.083  39.379  1.00  0.00           C  
ATOM    677  C   ILE A  70      46.498  65.763  39.905  1.00  0.00           C  
ATOM    678  O   ILE A  70      46.785  65.169  40.943  1.00  0.00           O  
ATOM    679  CB  ILE A  70      44.736  67.558  39.569  1.00  0.00           C  
ATOM    680  CG1 ILE A  70      45.567  68.430  38.626  1.00  0.00           C  
ATOM    681  CG2 ILE A  70      44.769  68.058  41.015  1.00  0.00           C  
ATOM    682  CD  ILE A  70      45.148  69.897  38.745  1.00  0.00           C  
ATOM    683  H   ILE A  70      43.673  65.611  40.859  1.00  0.00           H  
ATOM    684  N   SER A  71      47.454  65.929  38.995  1.00  0.00           N  
ATOM    685  CA  SER A  71      48.878  65.627  39.198  1.00  0.00           C  
ATOM    686  C   SER A  71      49.745  66.244  38.098  1.00  0.00           C  
ATOM    687  O   SER A  71      49.163  66.803  37.170  1.00  0.00           O  
ATOM    688  CB  SER A  71      49.160  64.124  39.240  1.00  0.00           C  
ATOM    689  OG  SER A  71      48.531  63.460  38.140  1.00  0.00           O  
ATOM    690  H   SER A  71      47.267  66.367  38.116  1.00  0.00           H  
ATOM    691  HG  SER A  71      48.809  62.507  38.256  1.00  0.00           H  
ATOM    692  N   ARG A  72      51.031  66.244  38.436  1.00  0.00           N  
ATOM    693  CA  ARG A  72      52.074  66.971  37.697  1.00  0.00           C  
ATOM    694  C   ARG A  72      53.366  66.164  37.548  1.00  0.00           C  
ATOM    695  O   ARG A  72      53.600  65.203  38.279  1.00  0.00           O  
ATOM    696  CB  ARG A  72      52.441  68.229  38.486  1.00  0.00           C  
ATOM    697  CG  ARG A  72      52.766  69.424  37.587  1.00  0.00           C  
ATOM    698  CD  ARG A  72      53.111  70.509  38.609  1.00  0.00           C  
ATOM    699  NE  ARG A  72      53.879  71.473  37.807  1.00  0.00           N  
ATOM    700  CZ  ARG A  72      54.021  72.789  38.017  1.00  0.00           C  
ATOM    701  NH1 ARG A  72      53.233  73.447  38.878  1.00  0.00           N1+
ATOM    702  NH2 ARG A  72      55.207  73.359  37.766  1.00  0.00           N  
ATOM    703  H   ARG A  72      51.237  65.993  39.382  1.00  0.00           H  
ATOM    704  HE  ARG A  72      54.380  71.051  37.051  1.00  0.00           H  
ATOM    705 1HH1 ARG A  72      52.623  72.990  39.525  1.00  0.00           H  
ATOM    706 2HH1 ARG A  72      53.115  74.438  38.817  1.00  0.00           H  
ATOM    707 1HH2 ARG A  72      55.950  72.753  37.481  1.00  0.00           H  
ATOM    708 2HH2 ARG A  72      55.295  74.354  37.725  1.00  0.00           H  
ATOM    709  N   ASP A  73      54.090  66.309  36.442  1.00  0.00           N  
ATOM    710  CA  ASP A  73      55.454  65.762  36.445  1.00  0.00           C  
ATOM    711  C   ASP A  73      56.402  66.899  36.058  1.00  0.00           C  
ATOM    712  O   ASP A  73      56.388  67.402  34.936  1.00  0.00           O  
ATOM    713  CB  ASP A  73      55.489  64.606  35.443  1.00  0.00           C  
ATOM    714  H   ASP A  73      53.733  66.872  35.696  1.00  0.00           H  
ATOM    715  N   ASN A  74      57.219  67.327  37.016  1.00  0.00           N  
ATOM    716  OD1 ASN A  74      56.295  70.248  38.049  1.00  0.00           O  
ATOM    717  H   ASN A  74      57.418  66.804  37.845  1.00  0.00           H  
ATOM    718  C   LYS A  76      58.310  66.953  31.412  1.00  0.00           C  
ATOM    719  O   LYS A  76      58.240  67.166  30.203  1.00  0.00           O  
ATOM    720  CB  LYS A  76      57.740  64.569  31.864  1.00  0.00           C  
ATOM    721  CD  LYS A  76      57.294  62.227  31.726  1.00  0.00           C  
ATOM    722  HZ1 LYS A  76      56.808  59.359  30.894  1.00  0.00           H  
ATOM    723  HZ2 LYS A  76      57.162  58.935  32.419  1.00  0.00           H  
ATOM    724  N   ASN A  77      57.973  67.862  32.323  1.00  0.00           N  
ATOM    725  CA  ASN A  77      57.322  69.164  32.120  1.00  0.00           C  
ATOM    726  C   ASN A  77      55.917  69.007  31.534  1.00  0.00           C  
ATOM    727  O   ASN A  77      55.435  69.737  30.669  1.00  0.00           O  
ATOM    728  CB  ASN A  77      58.154  70.082  31.222  1.00  0.00           C  
ATOM    729  CG  ASN A  77      59.483  70.388  31.917  1.00  0.00           C  
ATOM    730  H   ASN A  77      58.098  67.500  33.247  1.00  0.00           H  
ATOM    731 1HD2 ASN A  77      60.442  68.952  30.870  1.00  0.00           H  
ATOM    732  N   THR A  78      55.190  68.260  32.359  1.00  0.00           N  
ATOM    733  CA  THR A  78      53.802  67.837  32.119  1.00  0.00           C  
ATOM    734  C   THR A  78      52.762  68.042  33.222  1.00  0.00           C  
ATOM    735  O   THR A  78      53.095  68.115  34.404  1.00  0.00           O  
ATOM    736  CB  THR A  78      53.709  66.367  31.705  1.00  0.00           C  
ATOM    737  CG2 THR A  78      54.213  66.303  30.262  1.00  0.00           C  
ATOM    738  OG1 THR A  78      54.431  65.564  32.641  1.00  0.00           O  
ATOM    739  H   THR A  78      55.590  67.714  33.095  1.00  0.00           H  
ATOM    740  HG1 THR A  78      53.945  64.708  32.817  1.00  0.00           H  
ATOM    741  N   LEU A  79      51.504  68.212  32.824  1.00  0.00           N  
ATOM    742  CA  LEU A  79      50.433  68.491  33.791  1.00  0.00           C  
ATOM    743  C   LEU A  79      49.188  67.662  33.469  1.00  0.00           C  
ATOM    744  O   LEU A  79      48.603  67.700  32.387  1.00  0.00           O  
ATOM    745  CB  LEU A  79      50.108  69.967  33.556  1.00  0.00           C  
ATOM    746  CG  LEU A  79      49.045  70.515  34.510  1.00  0.00           C  
ATOM    747  CD1 LEU A  79      49.339  70.434  36.009  1.00  0.00           C  
ATOM    748  CD2 LEU A  79      48.875  71.972  34.075  1.00  0.00           C  
ATOM    749  H   LEU A  79      51.182  68.271  31.879  1.00  0.00           H  
ATOM    750  N   TYR A  80      48.607  67.017  34.476  1.00  0.00           N  
ATOM    751  CA  TYR A  80      47.543  66.036  34.217  1.00  0.00           C  
ATOM    752  C   TYR A  80      46.120  66.368  34.669  1.00  0.00           C  
ATOM    753  O   TYR A  80      46.001  67.070  35.671  1.00  0.00           O  
ATOM    754  CB  TYR A  80      47.929  64.630  34.682  1.00  0.00           C  
ATOM    755  CG  TYR A  80      49.321  64.212  34.203  1.00  0.00           C  
ATOM    756  CD1 TYR A  80      49.440  63.692  32.920  1.00  0.00           C  
ATOM    757  CD2 TYR A  80      50.410  64.193  35.067  1.00  0.00           C  
ATOM    758  CE1 TYR A  80      50.636  63.150  32.465  1.00  0.00           C  
ATOM    759  CE2 TYR A  80      51.599  63.656  34.588  1.00  0.00           C  
ATOM    760  CZ  TYR A  80      51.743  63.142  33.305  1.00  0.00           C  
ATOM    761  OH  TYR A  80      52.990  62.883  32.826  1.00  0.00           O  
ATOM    762  H   TYR A  80      48.915  67.000  35.427  1.00  0.00           H  
ATOM    763  HD1 TYR A  80      48.641  63.695  32.178  1.00  0.00           H  
ATOM    764  HD2 TYR A  80      50.334  64.630  36.063  1.00  0.00           H  
ATOM    765  HE1 TYR A  80      50.716  62.875  31.413  1.00  0.00           H  
ATOM    766  HE2 TYR A  80      52.453  63.672  35.266  1.00  0.00           H  
ATOM    767  HH  TYR A  80      53.020  62.784  31.831  1.00  0.00           H  
ATOM    768  N   LEU A  81      45.071  66.053  33.915  1.00  0.00           N  
ATOM    769  CA  LEU A  81      43.705  66.050  34.458  1.00  0.00           C  
ATOM    770  C   LEU A  81      43.011  64.738  34.088  1.00  0.00           C  
ATOM    771  O   LEU A  81      42.653  64.481  32.939  1.00  0.00           O  
ATOM    772  CB  LEU A  81      42.950  67.178  33.752  1.00  0.00           C  
ATOM    773  CG  LEU A  81      41.563  67.605  34.239  1.00  0.00           C  
ATOM    774  CD1 LEU A  81      41.580  67.927  35.735  1.00  0.00           C  
ATOM    775  CD2 LEU A  81      40.961  68.768  33.448  1.00  0.00           C  
ATOM    776  H   LEU A  81      45.211  65.845  32.946  1.00  0.00           H  
ATOM    777  N   GLN A  82      43.002  63.804  35.035  1.00  0.00           N  
ATOM    778  CA  GLN A  82      42.233  62.552  34.988  1.00  0.00           C  
ATOM    779  C   GLN A  82      40.796  62.776  35.462  1.00  0.00           C  
ATOM    780  O   GLN A  82      40.462  63.568  36.342  1.00  0.00           O  
ATOM    781  CB  GLN A  82      42.849  61.557  35.973  1.00  0.00           C  
ATOM    782  CG  GLN A  82      44.236  61.241  35.409  1.00  0.00           C  
ATOM    783  CD  GLN A  82      45.182  60.715  36.491  1.00  0.00           C  
ATOM    784  NE2 GLN A  82      44.884  59.474  36.863  1.00  0.00           N  
ATOM    785  OE1 GLN A  82      46.283  61.179  36.784  1.00  0.00           O  
ATOM    786  H   GLN A  82      43.412  63.984  35.929  1.00  0.00           H  
ATOM    787 1HE2 GLN A  82      44.044  59.065  36.504  1.00  0.00           H  
ATOM    788 2HE2 GLN A  82      45.592  58.894  37.265  1.00  0.00           H  
ATOM    789  N   MET A  83      39.939  62.445  34.500  1.00  0.00           N  
ATOM    790  CA  MET A  83      38.480  62.491  34.677  1.00  0.00           C  
ATOM    791  C   MET A  83      37.790  61.128  34.588  1.00  0.00           C  
ATOM    792  O   MET A  83      38.145  60.331  33.721  1.00  0.00           O  
ATOM    793  CB  MET A  83      38.019  63.434  33.564  1.00  0.00           C  
ATOM    794  CG  MET A  83      38.255  64.929  33.786  1.00  0.00           C  
ATOM    795  SD  MET A  83      37.871  66.066  32.405  1.00  0.00           S  
ATOM    796  CE  MET A  83      36.096  66.010  32.527  1.00  0.00           C  
ATOM    797  H   MET A  83      40.261  62.182  33.591  1.00  0.00           H  
ATOM    798  N   ASN A  84      36.805  61.034  35.477  1.00  0.00           N  
ATOM    799  CA  ASN A  84      36.000  59.830  35.723  1.00  0.00           C  
ATOM    800  C   ASN A  84      34.541  60.204  35.993  1.00  0.00           C  
ATOM    801  O   ASN A  84      34.283  61.364  36.308  1.00  0.00           O  
ATOM    802  CB  ASN A  84      36.478  59.052  36.951  1.00  0.00           C  
ATOM    803  CG  ASN A  84      35.963  57.647  37.271  1.00  0.00           C  
ATOM    804  ND2 ASN A  84      36.075  57.300  38.550  1.00  0.00           N  
ATOM    805  OD1 ASN A  84      35.474  56.869  36.453  1.00  0.00           O  
ATOM    806  H   ASN A  84      36.508  61.902  35.877  1.00  0.00           H  
ATOM    807 1HD2 ASN A  84      36.600  57.775  39.256  1.00  0.00           H  
ATOM    808 2HD2 ASN A  84      35.641  56.408  38.669  1.00  0.00           H  
ATOM    809  N   SER A  85      33.706  59.182  35.827  1.00  0.00           N  
ATOM    810  CA  SER A  85      32.241  59.302  35.800  1.00  0.00           C  
ATOM    811  C   SER A  85      31.569  60.225  34.782  1.00  0.00           C  
ATOM    812  O   SER A  85      30.561  60.870  35.067  1.00  0.00           O  
ATOM    813  CB  SER A  85      31.741  59.742  37.178  1.00  0.00           C  
ATOM    814  OG  SER A  85      31.881  58.626  38.060  1.00  0.00           O  
ATOM    815  H   SER A  85      34.129  58.289  35.673  1.00  0.00           H  
ATOM    816  HG  SER A  85      31.518  57.824  37.586  1.00  0.00           H  
ATOM    817  N   LEU A  86      32.194  60.319  33.612  1.00  0.00           N  
ATOM    818  CA  LEU A  86      31.808  61.220  32.517  1.00  0.00           C  
ATOM    819  C   LEU A  86      30.358  61.166  32.030  1.00  0.00           C  
ATOM    820  O   LEU A  86      29.794  60.080  31.906  1.00  0.00           O  
ATOM    821  CB  LEU A  86      32.789  61.036  31.357  1.00  0.00           C  
ATOM    822  CG  LEU A  86      34.058  61.880  31.495  1.00  0.00           C  
ATOM    823  CD1 LEU A  86      35.076  61.277  32.465  1.00  0.00           C  
ATOM    824  CD2 LEU A  86      34.626  62.113  30.094  1.00  0.00           C  
ATOM    825  H   LEU A  86      32.836  59.605  33.330  1.00  0.00           H  
ATOM    826  N   ARG A  87      29.818  62.348  31.746  1.00  0.00           N  
ATOM    827  CA  ARG A  87      28.410  62.627  31.430  1.00  0.00           C  
ATOM    828  C   ARG A  87      28.401  63.742  30.383  1.00  0.00           C  
ATOM    829  O   ARG A  87      29.245  64.631  30.293  1.00  0.00           O  
ATOM    830  CB  ARG A  87      27.846  63.305  32.681  1.00  0.00           C  
ATOM    831  CG  ARG A  87      27.568  62.362  33.854  1.00  0.00           C  
ATOM    832  CD  ARG A  87      26.257  61.581  33.748  1.00  0.00           C  
ATOM    833  NE  ARG A  87      26.284  60.272  34.416  1.00  0.00           N  
ATOM    834  CZ  ARG A  87      25.322  59.656  35.118  1.00  0.00           C  
ATOM    835  NH1 ARG A  87      24.074  60.096  35.330  1.00  0.00           N1+
ATOM    836  NH2 ARG A  87      25.706  58.422  35.470  1.00  0.00           N  
ATOM    837  H   ARG A  87      30.368  63.119  32.065  1.00  0.00           H  
ATOM    838  HE  ARG A  87      27.089  59.726  34.187  1.00  0.00           H  
ATOM    839 1HH1 ARG A  87      23.767  60.999  35.029  1.00  0.00           H  
ATOM    840 2HH1 ARG A  87      23.560  59.512  35.958  1.00  0.00           H  
ATOM    841 1HH2 ARG A  87      26.573  58.060  35.130  1.00  0.00           H  
ATOM    842 2HH2 ARG A  87      25.174  57.993  36.201  1.00  0.00           H  
ATOM    843  N   ALA A  88      27.250  63.816  29.720  1.00  0.00           N  
ATOM    844  CA  ALA A  88      27.015  64.875  28.728  1.00  0.00           C  
ATOM    845  C   ALA A  88      27.340  66.268  29.272  1.00  0.00           C  
ATOM    846  O   ALA A  88      27.868  66.955  28.400  1.00  0.00           O  
ATOM    847  CB  ALA A  88      25.517  64.811  28.426  1.00  0.00           C  
ATOM    848  H   ALA A  88      26.503  63.212  29.999  1.00  0.00           H  
ATOM    849  N   GLU A  89      27.076  66.620  30.527  1.00  0.00           N  
ATOM    850  CA  GLU A  89      27.642  67.789  31.216  1.00  0.00           C  
ATOM    851  C   GLU A  89      29.120  68.128  31.011  1.00  0.00           C  
ATOM    852  O   GLU A  89      29.407  69.305  30.799  1.00  0.00           O  
ATOM    853  CB  GLU A  89      27.356  67.564  32.702  1.00  0.00           C  
ATOM    854  CG  GLU A  89      25.857  67.748  32.942  1.00  0.00           C  
ATOM    855  CD  GLU A  89      24.941  66.630  32.439  1.00  0.00           C  
ATOM    856  OE1 GLU A  89      24.306  66.729  31.367  1.00  0.00           O  
ATOM    857  OE2 GLU A  89      25.115  65.514  32.974  1.00  0.00           O1-
ATOM    858  H   GLU A  89      26.362  66.126  31.023  1.00  0.00           H  
ATOM    859  N   ASP A  90      30.035  67.182  31.202  1.00  0.00           N  
ATOM    860  CA  ASP A  90      31.492  67.250  31.014  1.00  0.00           C  
ATOM    861  C   ASP A  90      32.006  67.777  29.673  1.00  0.00           C  
ATOM    862  O   ASP A  90      33.072  68.392  29.667  1.00  0.00           O  
ATOM    863  CB  ASP A  90      32.165  66.000  31.584  1.00  0.00           C  
ATOM    864  CG  ASP A  90      31.673  65.713  33.004  1.00  0.00           C  
ATOM    865  OD1 ASP A  90      32.098  66.378  33.973  1.00  0.00           O  
ATOM    866  OD2 ASP A  90      31.035  64.659  33.219  1.00  0.00           O1-
ATOM    867  H   ASP A  90      29.858  66.254  31.530  1.00  0.00           H  
ATOM    868  N   THR A  91      31.268  67.625  28.577  1.00  0.00           N  
ATOM    869  CA  THR A  91      31.442  68.391  27.334  1.00  0.00           C  
ATOM    870  C   THR A  91      31.960  69.812  27.566  1.00  0.00           C  
ATOM    871  O   THR A  91      31.209  70.732  27.885  1.00  0.00           O  
ATOM    872  CB  THR A  91      30.208  68.375  26.431  1.00  0.00           C  
ATOM    873  CG2 THR A  91      30.826  68.693  25.068  1.00  0.00           C  
ATOM    874  OG1 THR A  91      29.629  67.068  26.416  1.00  0.00           O  
ATOM    875  H   THR A  91      30.448  67.057  28.508  1.00  0.00           H  
ATOM    876  HG1 THR A  91      28.763  67.116  26.914  1.00  0.00           H  
ATOM    877  N   ALA A  92      33.254  69.994  27.317  1.00  0.00           N  
ATOM    878  CA  ALA A  92      33.924  71.267  27.621  1.00  0.00           C  
ATOM    879  C   ALA A  92      35.150  71.505  26.738  1.00  0.00           C  
ATOM    880  O   ALA A  92      35.840  70.532  26.438  1.00  0.00           O  
ATOM    881  CB  ALA A  92      34.355  71.373  29.085  1.00  0.00           C  
ATOM    882  H   ALA A  92      33.816  69.272  26.912  1.00  0.00           H  
ATOM    883  N   VAL A  93      35.575  72.752  26.560  1.00  0.00           N  
ATOM    884  CA  VAL A  93      36.862  73.191  26.001  1.00  0.00           C  
ATOM    885  C   VAL A  93      37.842  73.406  27.156  1.00  0.00           C  
ATOM    886  O   VAL A  93      37.611  74.268  28.003  1.00  0.00           O  
ATOM    887  CB  VAL A  93      36.806  74.492  25.198  1.00  0.00           C  
ATOM    888  CG1 VAL A  93      38.191  74.932  24.719  1.00  0.00           C  
ATOM    889  CG2 VAL A  93      35.848  74.390  24.010  1.00  0.00           C  
ATOM    890  H   VAL A  93      35.029  73.549  26.818  1.00  0.00           H  
ATOM    891  N   TYR A  94      38.474  72.307  27.560  1.00  0.00           N  
ATOM    892  CA  TYR A  94      39.434  72.261  28.672  1.00  0.00           C  
ATOM    893  C   TYR A  94      40.702  73.059  28.362  1.00  0.00           C  
ATOM    894  O   TYR A  94      41.540  72.582  27.598  1.00  0.00           O  
ATOM    895  CB  TYR A  94      39.789  70.853  29.154  1.00  0.00           C  
ATOM    896  CG  TYR A  94      38.580  70.238  29.861  1.00  0.00           C  
ATOM    897  CD1 TYR A  94      37.740  69.440  29.093  1.00  0.00           C  
ATOM    898  CD2 TYR A  94      38.417  70.466  31.223  1.00  0.00           C  
ATOM    899  CE1 TYR A  94      36.638  68.908  29.753  1.00  0.00           C  
ATOM    900  CE2 TYR A  94      37.253  69.988  31.814  1.00  0.00           C  
ATOM    901  CZ  TYR A  94      36.365  69.208  31.083  1.00  0.00           C  
ATOM    902  OH  TYR A  94      35.132  69.018  31.624  1.00  0.00           O  
ATOM    903  H   TYR A  94      38.309  71.432  27.105  1.00  0.00           H  
ATOM    904  HD1 TYR A  94      37.917  69.431  28.018  1.00  0.00           H  
ATOM    905  HD2 TYR A  94      39.113  71.120  31.748  1.00  0.00           H  
ATOM    906  HE1 TYR A  94      36.031  68.275  29.106  1.00  0.00           H  
ATOM    907  HE2 TYR A  94      37.074  70.289  32.846  1.00  0.00           H  
ATOM    908  HH  TYR A  94      34.496  68.794  30.885  1.00  0.00           H  
ATOM    909  N   TYR A  95      40.902  74.072  29.200  1.00  0.00           N  
ATOM    910  CA  TYR A  95      42.145  74.851  29.107  1.00  0.00           C  
ATOM    911  C   TYR A  95      43.023  74.469  30.301  1.00  0.00           C  
ATOM    912  O   TYR A  95      42.548  74.231  31.411  1.00  0.00           O  
ATOM    913  CB  TYR A  95      41.888  76.339  29.353  1.00  0.00           C  
ATOM    914  CG  TYR A  95      40.994  76.871  28.231  1.00  0.00           C  
ATOM    915  CD1 TYR A  95      41.485  77.520  27.104  1.00  0.00           C  
ATOM    916  CD2 TYR A  95      39.608  76.884  28.338  1.00  0.00           C  
ATOM    917  CE1 TYR A  95      40.730  78.154  26.125  1.00  0.00           C  
ATOM    918  CE2 TYR A  95      38.858  77.633  27.438  1.00  0.00           C  
ATOM    919  CZ  TYR A  95      39.355  78.264  26.304  1.00  0.00           C  
ATOM    920  OH  TYR A  95      38.590  79.015  25.467  1.00  0.00           O  
ATOM    921  H   TYR A  95      40.226  74.247  29.916  1.00  0.00           H  
ATOM    922  HD1 TYR A  95      42.558  77.494  26.910  1.00  0.00           H  
ATOM    923  HD2 TYR A  95      39.077  76.413  29.164  1.00  0.00           H  
ATOM    924  HE1 TYR A  95      41.207  78.537  25.223  1.00  0.00           H  
ATOM    925  HE2 TYR A  95      37.769  77.663  27.459  1.00  0.00           H  
ATOM    926  HH  TYR A  95      37.686  78.610  25.606  1.00  0.00           H  
ATOM    927  N   CYS A  96      44.299  74.242  30.002  1.00  0.00           N  
ATOM    928  CA  CYS A  96      45.326  74.401  31.042  1.00  0.00           C  
ATOM    929  C   CYS A  96      45.898  75.819  30.990  1.00  0.00           C  
ATOM    930  O   CYS A  96      45.742  76.471  29.958  1.00  0.00           O  
ATOM    931  CB  CYS A  96      46.404  73.399  30.622  1.00  0.00           C  
ATOM    932  SG  CYS A  96      47.683  73.627  29.333  1.00  0.00           S  
ATOM    933  H   CYS A  96      44.582  73.901  29.106  1.00  0.00           H  
ATOM    934  N   ALA A  97      46.112  76.295  32.213  1.00  0.00           N  
ATOM    935  CA  ALA A  97      46.655  77.650  32.389  1.00  0.00           C  
ATOM    936  C   ALA A  97      47.711  77.820  33.484  1.00  0.00           C  
ATOM    937  O   ALA A  97      48.033  76.928  34.268  1.00  0.00           O  
ATOM    938  CB  ALA A  97      45.520  78.658  32.581  1.00  0.00           C  
ATOM    939  H   ALA A  97      45.878  75.814  33.058  1.00  0.00           H  
ATOM    940  N   ARG A  98      48.163  79.055  33.682  1.00  0.00           N  
ATOM    941  CA  ARG A  98      49.107  79.431  34.744  1.00  0.00           C  
ATOM    942  C   ARG A  98      48.591  80.369  35.838  1.00  0.00           C  
ATOM    943  O   ARG A  98      47.606  81.060  35.583  1.00  0.00           O  
ATOM    944  CB  ARG A  98      50.431  79.884  34.127  1.00  0.00           C  
ATOM    945  CG  ARG A  98      51.499  80.610  34.947  1.00  0.00           C  
ATOM    946  CD  ARG A  98      52.652  81.217  34.146  1.00  0.00           C  
ATOM    947  NE  ARG A  98      53.195  82.350  34.909  1.00  0.00           N  
ATOM    948  CZ  ARG A  98      54.244  83.059  34.471  1.00  0.00           C  
ATOM    949  NH1 ARG A  98      54.882  82.843  33.313  1.00  0.00           N1+
ATOM    950  NH2 ARG A  98      54.516  84.169  35.171  1.00  0.00           N  
ATOM    951  H   ARG A  98      47.784  79.880  33.264  1.00  0.00           H  
ATOM    952  HE  ARG A  98      52.707  82.702  35.708  1.00  0.00           H  
ATOM    953 1HH1 ARG A  98      54.538  82.079  32.768  1.00  0.00           H  
ATOM    954 2HH1 ARG A  98      55.779  83.240  33.117  1.00  0.00           H  
ATOM    955 1HH2 ARG A  98      53.994  84.309  36.012  1.00  0.00           H  
ATOM    956 2HH2 ARG A  98      55.174  84.883  34.932  1.00  0.00           H  
ATOM    957  N   ASP A  99      49.185  80.173  37.012  1.00  0.00           N  
ATOM    958  CA  ASP A  99      48.794  80.819  38.273  1.00  0.00           C  
ATOM    959  C   ASP A  99      49.514  82.135  38.577  1.00  0.00           C  
ATOM    960  O   ASP A  99      50.662  82.284  38.162  1.00  0.00           O  
ATOM    961  CB  ASP A  99      48.949  79.807  39.410  1.00  0.00           C  
ATOM    962  CG  ASP A  99      48.698  80.410  40.794  1.00  0.00           C  
ATOM    963  OD1 ASP A  99      49.650  81.050  41.291  1.00  0.00           O  
ATOM    964  OD2 ASP A  99      47.514  80.588  41.153  1.00  0.00           O1-
ATOM    965  H   ASP A  99      49.924  79.506  37.106  1.00  0.00           H  
ATOM    966  N   ARG A 100      48.702  83.105  38.988  1.00  0.00           N  
ATOM    967  CA  ARG A 100      49.084  84.363  39.645  1.00  0.00           C  
ATOM    968  C   ARG A 100      48.382  84.577  40.988  1.00  0.00           C  
ATOM    969  O   ARG A 100      47.375  85.274  41.097  1.00  0.00           O  
ATOM    970  CB  ARG A 100      48.796  85.460  38.619  1.00  0.00           C  
ATOM    971  CG  ARG A 100      49.367  86.856  38.877  1.00  0.00           C  
ATOM    972  CD  ARG A 100      49.201  87.837  37.715  1.00  0.00           C  
ATOM    973  NE  ARG A 100      49.259  89.226  38.192  1.00  0.00           N  
ATOM    974  CZ  ARG A 100      49.573  90.335  37.507  1.00  0.00           C  
ATOM    975  NH1 ARG A 100      50.109  90.267  36.281  1.00  0.00           N1+
ATOM    976  NH2 ARG A 100      49.445  91.550  38.056  1.00  0.00           N  
ATOM    977  H   ARG A 100      47.718  82.945  39.064  1.00  0.00           H  
ATOM    978  HE  ARG A 100      49.097  89.227  39.178  1.00  0.00           H  
ATOM    979 1HH1 ARG A 100      50.342  89.382  35.877  1.00  0.00           H  
ATOM    980 2HH1 ARG A 100      50.118  91.115  35.750  1.00  0.00           H  
ATOM    981 1HH2 ARG A 100      48.905  91.640  38.893  1.00  0.00           H  
ATOM    982 2HH2 ARG A 100      50.043  92.275  37.715  1.00  0.00           H  
ATOM    983  N   SER A 101      48.547  83.563  41.834  1.00  0.00           N  
ATOM    984  CA  SER A 101      47.862  83.431  43.128  1.00  0.00           C  
ATOM    985  C   SER A 101      46.333  83.401  43.064  1.00  0.00           C  
ATOM    986  O   SER A 101      45.605  84.282  43.517  1.00  0.00           O  
ATOM    987  CB  SER A 101      48.383  84.531  44.056  1.00  0.00           C  
ATOM    988  OG  SER A 101      48.085  84.325  45.439  1.00  0.00           O  
ATOM    989  H   SER A 101      49.003  82.730  41.522  1.00  0.00           H  
ATOM    990  HG  SER A 101      48.471  83.460  45.760  1.00  0.00           H  
ATOM    991  N   TYR A 102      45.858  82.344  42.410  1.00  0.00           N  
ATOM    992  CA  TYR A 102      44.464  82.014  42.079  1.00  0.00           C  
ATOM    993  C   TYR A 102      43.906  82.946  41.002  1.00  0.00           C  
ATOM    994  O   TYR A 102      43.085  82.500  40.201  1.00  0.00           O  
ATOM    995  CB  TYR A 102      43.458  81.935  43.229  1.00  0.00           C  
ATOM    996  CG  TYR A 102      43.553  80.777  44.225  1.00  0.00           C  
ATOM    997  CD1 TYR A 102      44.063  79.556  43.801  1.00  0.00           C  
ATOM    998  CD2 TYR A 102      43.541  81.046  45.588  1.00  0.00           C  
ATOM    999  CE1 TYR A 102      44.621  78.625  44.670  1.00  0.00           C  
ATOM   1000  CE2 TYR A 102      44.128  80.118  46.440  1.00  0.00           C  
ATOM   1001  CZ  TYR A 102      44.660  78.900  46.031  1.00  0.00           C  
ATOM   1002  OH  TYR A 102      45.259  78.119  46.970  1.00  0.00           O  
ATOM   1003  H   TYR A 102      46.512  81.665  42.078  1.00  0.00           H  
ATOM   1004  HD1 TYR A 102      43.920  79.202  42.780  1.00  0.00           H  
ATOM   1005  HD2 TYR A 102      43.142  81.990  45.962  1.00  0.00           H  
ATOM   1006  HE1 TYR A 102      44.685  77.579  44.368  1.00  0.00           H  
ATOM   1007  HE2 TYR A 102      43.926  80.335  47.489  1.00  0.00           H  
ATOM   1008  HH  TYR A 102      44.987  78.501  47.853  1.00  0.00           H  
ATOM   1009  N   TYR A 103      44.498  84.116  40.781  1.00  0.00           N  
ATOM   1010  CA  TYR A 103      44.205  84.782  39.504  1.00  0.00           C  
ATOM   1011  C   TYR A 103      44.894  83.991  38.390  1.00  0.00           C  
ATOM   1012  O   TYR A 103      45.958  83.408  38.595  1.00  0.00           O  
ATOM   1013  CB  TYR A 103      44.743  86.214  39.465  1.00  0.00           C  
ATOM   1014  CG  TYR A 103      44.230  87.134  40.575  1.00  0.00           C  
ATOM   1015  CD1 TYR A 103      45.218  87.933  41.139  1.00  0.00           C  
ATOM   1016  CD2 TYR A 103      42.890  87.371  40.854  1.00  0.00           C  
ATOM   1017  CE1 TYR A 103      44.888  89.081  41.848  1.00  0.00           C  
ATOM   1018  CE2 TYR A 103      42.570  88.443  41.679  1.00  0.00           C  
ATOM   1019  CZ  TYR A 103      43.550  89.312  42.144  1.00  0.00           C  
ATOM   1020  OH  TYR A 103      43.318  90.308  43.041  1.00  0.00           O  
ATOM   1021  H   TYR A 103      45.007  84.672  41.438  1.00  0.00           H  
ATOM   1022  HD1 TYR A 103      46.243  87.562  41.111  1.00  0.00           H  
ATOM   1023  HD2 TYR A 103      42.137  86.584  40.898  1.00  0.00           H  
ATOM   1024  HE1 TYR A 103      45.695  89.647  42.315  1.00  0.00           H  
ATOM   1025  HE2 TYR A 103      41.518  88.641  41.883  1.00  0.00           H  
ATOM   1026  HH  TYR A 103      44.166  90.731  43.360  1.00  0.00           H  
ATOM   1027  N   LEU A 104      44.413  84.098  37.155  1.00  0.00           N  
ATOM   1028  CA  LEU A 104      45.002  83.457  35.970  1.00  0.00           C  
ATOM   1029  C   LEU A 104      46.032  84.378  35.312  1.00  0.00           C  
ATOM   1030  O   LEU A 104      45.730  85.561  35.162  1.00  0.00           O  
ATOM   1031  CB  LEU A 104      43.977  82.971  34.944  1.00  0.00           C  
ATOM   1032  CG  LEU A 104      43.267  81.772  35.575  1.00  0.00           C  
ATOM   1033  CD1 LEU A 104      42.004  81.457  34.770  1.00  0.00           C  
ATOM   1034  CD2 LEU A 104      44.153  80.534  35.422  1.00  0.00           C  
ATOM   1035  H   LEU A 104      43.769  84.840  36.970  1.00  0.00           H  
ATOM   1036  N   ASP A 105      47.154  83.781  34.919  1.00  0.00           N  
ATOM   1037  CA  ASP A 105      48.287  84.394  34.211  1.00  0.00           C  
ATOM   1038  C   ASP A 105      48.211  84.091  32.713  1.00  0.00           C  
ATOM   1039  O   ASP A 105      47.151  84.207  32.100  1.00  0.00           O  
ATOM   1040  CB  ASP A 105      49.543  83.938  34.956  1.00  0.00           C  
ATOM   1041  CG  ASP A 105      50.768  84.793  34.628  1.00  0.00           C  
ATOM   1042  OD1 ASP A 105      51.426  84.432  33.627  1.00  0.00           O  
ATOM   1043  OD2 ASP A 105      51.180  85.673  35.413  1.00  0.00           O1-
ATOM   1044  H   ASP A 105      47.386  82.848  35.196  1.00  0.00           H  
ATOM   1045  N   TYR A 106      49.305  83.611  32.128  1.00  0.00           N  
ATOM   1046  CA  TYR A 106      49.289  82.943  30.819  1.00  0.00           C  
ATOM   1047  C   TYR A 106      48.463  81.669  30.624  1.00  0.00           C  
ATOM   1048  O   TYR A 106      48.043  81.010  31.573  1.00  0.00           O  
ATOM   1049  CB  TYR A 106      50.701  82.574  30.361  1.00  0.00           C  
ATOM   1050  CG  TYR A 106      51.632  83.773  30.165  1.00  0.00           C  
ATOM   1051  CD1 TYR A 106      52.552  83.982  31.186  1.00  0.00           C  
ATOM   1052  CD2 TYR A 106      51.363  84.731  29.195  1.00  0.00           C  
ATOM   1053  CE1 TYR A 106      53.339  85.127  31.211  1.00  0.00           C  
ATOM   1054  CE2 TYR A 106      52.247  85.803  29.229  1.00  0.00           C  
ATOM   1055  CZ  TYR A 106      53.252  86.034  30.162  1.00  0.00           C  
ATOM   1056  OH  TYR A 106      54.070  87.117  30.074  1.00  0.00           O  
ATOM   1057  H   TYR A 106      50.186  83.980  32.424  1.00  0.00           H  
ATOM   1058  HD1 TYR A 106      52.709  83.311  32.031  1.00  0.00           H  
ATOM   1059  HD2 TYR A 106      50.954  84.406  28.238  1.00  0.00           H  
ATOM   1060  HE1 TYR A 106      53.963  85.250  32.096  1.00  0.00           H  
ATOM   1061  HE2 TYR A 106      52.108  86.546  28.444  1.00  0.00           H  
ATOM   1062  HH  TYR A 106      54.883  86.979  30.638  1.00  0.00           H  
ATOM   1063  N   TRP A 107      48.328  81.352  29.339  1.00  0.00           N  
ATOM   1064  CA  TRP A 107      47.362  80.326  28.920  1.00  0.00           C  
ATOM   1065  C   TRP A 107      47.943  79.092  28.226  1.00  0.00           C  
ATOM   1066  O   TRP A 107      49.100  79.079  27.810  1.00  0.00           O  
ATOM   1067  CB  TRP A 107      46.139  80.955  28.250  1.00  0.00           C  
ATOM   1068  CG  TRP A 107      45.214  81.731  29.190  1.00  0.00           C  
ATOM   1069  CD1 TRP A 107      45.334  82.999  29.574  1.00  0.00           C  
ATOM   1070  CD2 TRP A 107      44.024  81.272  29.742  1.00  0.00           C  
ATOM   1071  CE2 TRP A 107      43.566  82.348  30.493  1.00  0.00           C  
ATOM   1072  CE3 TRP A 107      43.334  80.066  29.712  1.00  0.00           C  
ATOM   1073  NE1 TRP A 107      44.404  83.380  30.445  1.00  0.00           N  
ATOM   1074  CZ2 TRP A 107      42.492  82.180  31.360  1.00  0.00           C  
ATOM   1075  CZ3 TRP A 107      42.174  79.980  30.473  1.00  0.00           C  
ATOM   1076  CH2 TRP A 107      41.759  80.999  31.323  1.00  0.00           C  
ATOM   1077  H   TRP A 107      48.801  81.837  28.604  1.00  0.00           H  
ATOM   1078  HD1 TRP A 107      46.266  83.563  29.527  1.00  0.00           H  
ATOM   1079  HE1 TRP A 107      44.338  84.250  30.933  1.00  0.00           H  
ATOM   1080  HE3 TRP A 107      43.497  79.393  28.870  1.00  0.00           H  
ATOM   1081  HZ2 TRP A 107      42.107  82.998  31.969  1.00  0.00           H  
ATOM   1082  HZ3 TRP A 107      41.608  79.063  30.309  1.00  0.00           H  
ATOM   1083  HH2 TRP A 107      41.090  80.757  32.148  1.00  0.00           H  
ATOM   1084  N   GLY A 108      47.096  78.082  28.043  1.00  0.00           N  
ATOM   1085  CA  GLY A 108      47.287  76.938  27.139  1.00  0.00           C  
ATOM   1086  C   GLY A 108      46.373  77.069  25.920  1.00  0.00           C  
ATOM   1087  O   GLY A 108      45.515  77.939  25.779  1.00  0.00           O  
ATOM   1088  H   GLY A 108      46.383  77.998  28.738  1.00  0.00           H  
ATOM   1089  N   GLN A 109      46.496  76.027  25.102  1.00  0.00           N  
ATOM   1090  CA  GLN A 109      45.706  75.805  23.883  1.00  0.00           C  
ATOM   1091  C   GLN A 109      44.190  75.739  24.079  1.00  0.00           C  
ATOM   1092  O   GLN A 109      43.548  76.705  23.670  1.00  0.00           O  
ATOM   1093  CB  GLN A 109      46.213  74.537  23.192  1.00  0.00           C  
ATOM   1094  CG  GLN A 109      47.459  74.803  22.346  1.00  0.00           C  
ATOM   1095  CD  GLN A 109      47.869  73.565  21.546  1.00  0.00           C  
ATOM   1096  NE2 GLN A 109      48.734  73.808  20.565  1.00  0.00           N  
ATOM   1097  OE1 GLN A 109      47.854  72.390  21.910  1.00  0.00           O  
ATOM   1098  H   GLN A 109      47.210  75.372  25.350  1.00  0.00           H  
ATOM   1099 1HE2 GLN A 109      49.008  74.686  20.172  1.00  0.00           H  
ATOM   1100 2HE2 GLN A 109      49.185  73.037  20.115  1.00  0.00           H  
ATOM   1101  N   GLY A 110      43.688  74.762  24.830  1.00  0.00           N  
ATOM   1102  CA  GLY A 110      42.275  74.389  24.989  1.00  0.00           C  
ATOM   1103  C   GLY A 110      42.008  73.221  24.037  1.00  0.00           C  
ATOM   1104  O   GLY A 110      42.306  73.230  22.844  1.00  0.00           O  
ATOM   1105  H   GLY A 110      44.384  74.272  25.354  1.00  0.00           H  
ATOM   1106  N   THR A 111      41.565  72.123  24.643  1.00  0.00           N  
ATOM   1107  CA  THR A 111      40.975  70.955  23.973  1.00  0.00           C  
ATOM   1108  C   THR A 111      39.480  70.663  24.115  1.00  0.00           C  
ATOM   1109  O   THR A 111      38.850  70.672  25.171  1.00  0.00           O  
ATOM   1110  CB  THR A 111      41.667  69.599  24.125  1.00  0.00           C  
ATOM   1111  CG2 THR A 111      43.110  69.519  23.621  1.00  0.00           C  
ATOM   1112  OG1 THR A 111      41.670  69.227  25.506  1.00  0.00           O  
ATOM   1113  H   THR A 111      41.565  72.065  25.641  1.00  0.00           H  
ATOM   1114  HG1 THR A 111      41.445  68.253  25.531  1.00  0.00           H  
ATOM   1115  N   LEU A 112      38.916  70.577  22.913  1.00  0.00           N  
ATOM   1116  CA  LEU A 112      37.547  70.107  22.659  1.00  0.00           C  
ATOM   1117  C   LEU A 112      37.244  68.669  23.085  1.00  0.00           C  
ATOM   1118  O   LEU A 112      37.812  67.712  22.562  1.00  0.00           O  
ATOM   1119  CB  LEU A 112      37.129  70.548  21.254  1.00  0.00           C  
ATOM   1120  CG  LEU A 112      35.631  70.300  21.062  1.00  0.00           C  
ATOM   1121  CD1 LEU A 112      34.728  71.187  21.921  1.00  0.00           C  
ATOM   1122  CD2 LEU A 112      35.211  70.219  19.593  1.00  0.00           C  
ATOM   1123  H   LEU A 112      39.486  70.870  22.145  1.00  0.00           H  
ATOM   1124  N   VAL A 113      36.618  68.608  24.257  1.00  0.00           N  
ATOM   1125  CA  VAL A 113      36.015  67.339  24.689  1.00  0.00           C  
ATOM   1126  C   VAL A 113      34.528  67.260  24.341  1.00  0.00           C  
ATOM   1127  O   VAL A 113      33.850  68.286  24.351  1.00  0.00           O  
ATOM   1128  CB  VAL A 113      36.353  67.150  26.169  1.00  0.00           C  
ATOM   1129  CG1 VAL A 113      35.618  65.975  26.817  1.00  0.00           C  
ATOM   1130  CG2 VAL A 113      37.815  66.764  26.398  1.00  0.00           C  
ATOM   1131  H   VAL A 113      36.447  69.365  24.888  1.00  0.00           H  
ATOM   1132  N   THR A 114      34.064  66.121  23.834  1.00  0.00           N  
ATOM   1133  CA  THR A 114      32.618  65.965  23.625  1.00  0.00           C  
ATOM   1134  C   THR A 114      32.356  64.548  24.139  1.00  0.00           C  
ATOM   1135  O   THR A 114      32.974  63.533  23.823  1.00  0.00           O  
ATOM   1136  CB  THR A 114      32.295  66.049  22.131  1.00  0.00           C  
ATOM   1137  CG2 THR A 114      30.785  66.110  21.894  1.00  0.00           C  
ATOM   1138  OG1 THR A 114      32.882  67.214  21.545  1.00  0.00           O  
ATOM   1139  H   THR A 114      34.738  65.412  23.623  1.00  0.00           H  
ATOM   1140  HG1 THR A 114      32.856  67.974  22.194  1.00  0.00           H  
ATOM   1141  N   VAL A 115      31.517  64.609  25.170  1.00  0.00           N  
ATOM   1142  CA  VAL A 115      31.190  63.390  25.922  1.00  0.00           C  
ATOM   1143  C   VAL A 115      29.946  62.697  25.362  1.00  0.00           C  
ATOM   1144  O   VAL A 115      28.817  63.048  25.699  1.00  0.00           O  
ATOM   1145  CB  VAL A 115      31.067  63.621  27.429  1.00  0.00           C  
ATOM   1146  CG1 VAL A 115      30.855  62.355  28.262  1.00  0.00           C  
ATOM   1147  CG2 VAL A 115      32.395  64.242  27.867  1.00  0.00           C  
ATOM   1148  H   VAL A 115      31.041  65.407  25.541  1.00  0.00           H  
ATOM   1149  N   SER A 116      30.169  61.846  24.364  1.00  0.00           N  
ATOM   1150  CA  SER A 116      29.099  61.163  23.623  1.00  0.00           C  
ATOM   1151  C   SER A 116      29.697  59.855  23.101  1.00  0.00           C  
ATOM   1152  O   SER A 116      30.867  59.584  23.368  1.00  0.00           O  
ATOM   1153  CB  SER A 116      28.747  62.103  22.468  1.00  0.00           C  
ATOM   1154  OG  SER A 116      27.561  61.660  21.803  1.00  0.00           O  
ATOM   1155  H   SER A 116      31.030  61.365  24.193  1.00  0.00           H  
ATOM   1156  HG  SER A 116      26.769  62.023  22.294  1.00  0.00           H  
ATOM   1157  N   SER A 117      28.929  59.143  22.280  1.00  0.00           N  
ATOM   1158  CA  SER A 117      29.254  57.838  21.687  1.00  0.00           C  
ATOM   1159  C   SER A 117      28.118  57.504  20.718  1.00  0.00           C  
ATOM   1160  CB  SER A 117      29.175  56.793  22.802  1.00  0.00           C  
ATOM   1161  OG  SER A 117      29.390  55.450  22.358  1.00  0.00           O  
ATOM   1162  O1  SER A 117      27.060  58.164  20.794  1.00  0.00           O  
ATOM   1163  O2  SER A 117      28.272  56.571  19.900  1.00  0.00           O  
ATOM   1164  H   SER A 117      28.004  59.334  21.952  1.00  0.00           H  
ATOM   1165  HG  SER A 117      28.874  55.487  21.502  1.00  0.00           H  
TER   
ATOM   1166  N   SER B 132      32.726  80.166  51.938  1.00  0.00           N  
ATOM   1167  CA  SER B 132      31.870  79.605  50.882  1.00  0.00           C  
ATOM   1168  C   SER B 132      31.916  80.398  49.574  1.00  0.00           C  
ATOM   1169  O   SER B 132      32.378  81.538  49.598  1.00  0.00           O  
ATOM   1170  CB  SER B 132      30.453  79.555  51.456  1.00  0.00           C  
ATOM   1171  OG  SER B 132      30.123  80.804  52.069  1.00  0.00           O  
ATOM   1172  HG  SER B 132      29.370  81.257  51.591  1.00  0.00           H  
ATOM   1173  H1  SER B 132      32.534  79.957  52.897  1.00  0.00           H  
ATOM   1174  H2  SER B 132      33.703  79.963  51.871  1.00  0.00           H  
ATOM   1175  H3  SER B 132      32.530  81.145  51.989  1.00  0.00           H  
ATOM   1176  N   GLU B 133      31.421  79.742  48.529  1.00  0.00           N  
ATOM   1177  CA  GLU B 133      31.400  80.279  47.161  1.00  0.00           C  
ATOM   1178  C   GLU B 133      30.555  81.548  47.033  1.00  0.00           C  
ATOM   1179  O   GLU B 133      29.337  81.581  47.208  1.00  0.00           O  
ATOM   1180  CB  GLU B 133      31.061  79.197  46.134  1.00  0.00           C  
ATOM   1181  CG  GLU B 133      29.702  78.510  46.284  1.00  0.00           C  
ATOM   1182  CD  GLU B 133      29.682  77.457  47.394  1.00  0.00           C  
ATOM   1183  OE1 GLU B 133      29.670  77.608  48.635  1.00  0.00           O  
ATOM   1184  OE2 GLU B 133      29.808  76.267  47.035  1.00  0.00           O1-
ATOM   1185  H   GLU B 133      30.824  78.944  48.619  1.00  0.00           H  
ATOM   1186  N   THR B 134      31.233  82.690  47.103  1.00  0.00           N  
ATOM   1187  CA  THR B 134      30.718  84.015  46.726  1.00  0.00           C  
ATOM   1188  C   THR B 134      30.639  84.251  45.217  1.00  0.00           C  
ATOM   1189  O   THR B 134      31.616  84.382  44.480  1.00  0.00           O  
ATOM   1190  CB  THR B 134      31.694  84.932  47.465  1.00  0.00           C  
ATOM   1191  CG2 THR B 134      31.392  86.404  47.176  1.00  0.00           C  
ATOM   1192  OG1 THR B 134      31.618  84.757  48.882  1.00  0.00           O  
ATOM   1193  H   THR B 134      32.145  82.691  47.512  1.00  0.00           H  
ATOM   1194  HG1 THR B 134      30.646  84.633  49.082  1.00  0.00           H  
ATOM   1195  N   THR B 135      29.343  84.341  44.934  1.00  0.00           N  
ATOM   1196  CA  THR B 135      28.880  84.530  43.552  1.00  0.00           C  
ATOM   1197  C   THR B 135      28.699  86.014  43.225  1.00  0.00           C  
ATOM   1198  O   THR B 135      28.246  86.803  44.052  1.00  0.00           O  
ATOM   1199  CB  THR B 135      27.589  83.775  43.230  1.00  0.00           C  
ATOM   1200  CG2 THR B 135      28.062  82.321  43.181  1.00  0.00           C  
ATOM   1201  OG1 THR B 135      26.609  84.060  44.232  1.00  0.00           O  
ATOM   1202  H   THR B 135      28.657  84.095  45.619  1.00  0.00           H  
ATOM   1203  HG1 THR B 135      25.799  83.480  44.135  1.00  0.00           H  
ATOM   1204  N   LEU B 136      29.074  86.273  41.975  1.00  0.00           N  
ATOM   1205  CA  LEU B 136      29.409  87.598  41.433  1.00  0.00           C  
ATOM   1206  C   LEU B 136      28.274  87.935  40.465  1.00  0.00           C  
ATOM   1207  O   LEU B 136      28.079  87.143  39.543  1.00  0.00           O  
ATOM   1208  CB  LEU B 136      30.734  87.741  40.682  1.00  0.00           C  
ATOM   1209  CG  LEU B 136      31.830  87.687  41.748  1.00  0.00           C  
ATOM   1210  CD1 LEU B 136      32.983  86.849  41.191  1.00  0.00           C  
ATOM   1211  CD2 LEU B 136      32.384  89.074  42.080  1.00  0.00           C  
ATOM   1212  H   LEU B 136      29.078  85.550  41.284  1.00  0.00           H  
ATOM   1213  N   THR B 137      27.808  89.180  40.433  1.00  0.00           N  
ATOM   1214  CA  THR B 137      26.879  89.591  39.371  1.00  0.00           C  
ATOM   1215  C   THR B 137      27.426  90.812  38.629  1.00  0.00           C  
ATOM   1216  O   THR B 137      28.260  91.591  39.088  1.00  0.00           O  
ATOM   1217  CB  THR B 137      25.508  89.899  39.975  1.00  0.00           C  
ATOM   1218  CG2 THR B 137      24.698  88.617  40.181  1.00  0.00           C  
ATOM   1219  OG1 THR B 137      25.660  90.956  40.926  1.00  0.00           O  
ATOM   1220  H   THR B 137      28.166  89.932  40.986  1.00  0.00           H  
ATOM   1221  HG1 THR B 137      25.421  91.852  40.553  1.00  0.00           H  
ATOM   1222  N   GLN B 138      27.011  90.911  37.369  1.00  0.00           N  
ATOM   1223  CA  GLN B 138      27.673  91.815  36.417  1.00  0.00           C  
ATOM   1224  C   GLN B 138      26.614  92.599  35.639  1.00  0.00           C  
ATOM   1225  O   GLN B 138      25.726  92.011  35.024  1.00  0.00           O  
ATOM   1226  CB  GLN B 138      28.482  91.019  35.391  1.00  0.00           C  
ATOM   1227  CG  GLN B 138      29.721  90.395  36.037  1.00  0.00           C  
ATOM   1228  CD  GLN B 138      30.780  89.840  35.083  1.00  0.00           C  
ATOM   1229  NE2 GLN B 138      31.391  90.761  34.343  1.00  0.00           N  
ATOM   1230  OE1 GLN B 138      31.107  88.656  35.019  1.00  0.00           O  
ATOM   1231  H   GLN B 138      26.266  90.371  36.978  1.00  0.00           H  
ATOM   1232 1HE2 GLN B 138      31.134  91.726  34.398  1.00  0.00           H  
ATOM   1233 2HE2 GLN B 138      31.853  90.539  33.484  1.00  0.00           H  
ATOM   1234  N   SER B 139      26.966  93.868  35.450  1.00  0.00           N  
ATOM   1235  CA  SER B 139      26.094  94.841  34.777  1.00  0.00           C  
ATOM   1236  C   SER B 139      26.728  95.568  33.589  1.00  0.00           C  
ATOM   1237  O   SER B 139      27.895  95.937  33.712  1.00  0.00           O  
ATOM   1238  CB  SER B 139      25.699  95.945  35.759  1.00  0.00           C  
ATOM   1239  OG  SER B 139      24.936  96.977  35.127  1.00  0.00           O  
ATOM   1240  H   SER B 139      27.899  94.204  35.577  1.00  0.00           H  
ATOM   1241  HG  SER B 139      24.038  96.653  34.832  1.00  0.00           H  
ATOM   1242  N   PRO B 140      26.154  95.640  32.391  1.00  0.00           N  
ATOM   1243  CA  PRO B 140      24.952  94.931  31.929  1.00  0.00           C  
ATOM   1244  C   PRO B 140      25.225  93.434  31.772  1.00  0.00           C  
ATOM   1245  O   PRO B 140      26.321  92.922  31.996  1.00  0.00           O  
ATOM   1246  CB  PRO B 140      24.478  95.628  30.652  1.00  0.00           C  
ATOM   1247  CG  PRO B 140      25.250  96.949  30.637  1.00  0.00           C  
ATOM   1248  CD  PRO B 140      26.553  96.610  31.362  1.00  0.00           C  
ATOM   1249  N   ALA B 141      24.078  92.762  31.717  1.00  0.00           N  
ATOM   1250  CA  ALA B 141      24.031  91.406  31.152  1.00  0.00           C  
ATOM   1251  C   ALA B 141      24.585  91.242  29.735  1.00  0.00           C  
ATOM   1252  O   ALA B 141      25.577  90.609  29.377  1.00  0.00           O  
ATOM   1253  CB  ALA B 141      22.579  90.952  31.313  1.00  0.00           C  
ATOM   1254  H   ALA B 141      23.474  92.877  32.506  1.00  0.00           H  
ATOM   1255  N   THR B 142      23.848  91.848  28.809  1.00  0.00           N  
ATOM   1256  CA  THR B 142      24.147  91.875  27.370  1.00  0.00           C  
ATOM   1257  C   THR B 142      24.083  93.337  26.923  1.00  0.00           C  
ATOM   1258  O   THR B 142      23.246  94.150  27.314  1.00  0.00           O  
ATOM   1259  CB  THR B 142      23.256  91.113  26.387  1.00  0.00           C  
ATOM   1260  CG2 THR B 142      23.817  91.066  24.965  1.00  0.00           C  
ATOM   1261  OG1 THR B 142      22.960  89.763  26.757  1.00  0.00           O  
ATOM   1262  H   THR B 142      23.041  92.360  29.105  1.00  0.00           H  
ATOM   1263  HG1 THR B 142      22.116  89.465  26.311  1.00  0.00           H  
ATOM   1264  N   LEU B 143      25.170  93.780  26.298  1.00  0.00           N  
ATOM   1265  CA  LEU B 143      25.482  95.136  25.823  1.00  0.00           C  
ATOM   1266  C   LEU B 143      25.825  95.048  24.334  1.00  0.00           C  
ATOM   1267  O   LEU B 143      26.977  94.757  24.015  1.00  0.00           O  
ATOM   1268  CB  LEU B 143      26.602  95.689  26.707  1.00  0.00           C  
ATOM   1269  CG  LEU B 143      27.149  97.067  26.330  1.00  0.00           C  
ATOM   1270  CD1 LEU B 143      26.079  98.093  26.708  1.00  0.00           C  
ATOM   1271  CD2 LEU B 143      28.440  97.355  27.098  1.00  0.00           C  
ATOM   1272  H   LEU B 143      25.888  93.084  26.308  1.00  0.00           H  
ATOM   1273  N   SER B 144      24.938  95.642  23.542  1.00  0.00           N  
ATOM   1274  CA  SER B 144      25.281  96.136  22.200  1.00  0.00           C  
ATOM   1275  C   SER B 144      26.105  97.426  22.188  1.00  0.00           C  
ATOM   1276  O   SER B 144      25.769  98.463  22.757  1.00  0.00           O  
ATOM   1277  CB  SER B 144      24.049  96.582  21.410  1.00  0.00           C  
ATOM   1278  OG  SER B 144      23.416  95.428  20.852  1.00  0.00           O  
ATOM   1279  H   SER B 144      23.970  95.564  23.782  1.00  0.00           H  
ATOM   1280  HG  SER B 144      23.407  94.642  21.469  1.00  0.00           H  
ATOM   1281  N   LEU B 145      27.239  97.273  21.511  1.00  0.00           N  
ATOM   1282  CA  LEU B 145      28.320  98.267  21.442  1.00  0.00           C  
ATOM   1283  C   LEU B 145      29.003  98.180  20.076  1.00  0.00           C  
ATOM   1284  O   LEU B 145      29.012  97.136  19.426  1.00  0.00           O  
ATOM   1285  CB  LEU B 145      29.367  97.994  22.524  1.00  0.00           C  
ATOM   1286  CG  LEU B 145      30.241  99.183  22.930  1.00  0.00           C  
ATOM   1287  CD1 LEU B 145      29.309 100.212  23.574  1.00  0.00           C  
ATOM   1288  CD2 LEU B 145      31.265  98.659  23.939  1.00  0.00           C  
ATOM   1289  H   LEU B 145      27.367  96.514  20.872  1.00  0.00           H  
ATOM   1290  N   SER B 146      29.325  99.352  19.535  1.00  0.00           N  
ATOM   1291  CA  SER B 146      29.965  99.452  18.215  1.00  0.00           C  
ATOM   1292  C   SER B 146      31.472  99.694  18.319  1.00  0.00           C  
ATOM   1293  O   SER B 146      31.992  99.942  19.406  1.00  0.00           O  
ATOM   1294  CB  SER B 146      29.420 100.623  17.396  1.00  0.00           C  
ATOM   1295  OG  SER B 146      29.681 101.893  18.000  1.00  0.00           O  
ATOM   1296  H   SER B 146      29.210 100.167  20.102  1.00  0.00           H  
ATOM   1297  HG  SER B 146      29.132 102.175  18.786  1.00  0.00           H  
ATOM   1298  N   PRO B 147      32.199  99.401  17.244  1.00  0.00           N  
ATOM   1299  CA  PRO B 147      33.569  99.915  17.108  1.00  0.00           C  
ATOM   1300  C   PRO B 147      33.696 101.440  17.131  1.00  0.00           C  
ATOM   1301  O   PRO B 147      32.755 102.229  17.185  1.00  0.00           O  
ATOM   1302  CB  PRO B 147      34.045  99.371  15.759  1.00  0.00           C  
ATOM   1303  CG  PRO B 147      33.465  97.958  15.840  1.00  0.00           C  
ATOM   1304  CD  PRO B 147      32.046  98.265  16.324  1.00  0.00           C  
ATOM   1305  N   GLY B 148      34.720 101.648  17.954  1.00  0.00           N  
ATOM   1306  CA  GLY B 148      35.187 102.995  18.310  1.00  0.00           C  
ATOM   1307  C   GLY B 148      34.544 103.526  19.593  1.00  0.00           C  
ATOM   1308  O   GLY B 148      35.009 104.515  20.157  1.00  0.00           O  
ATOM   1309  H   GLY B 148      35.430 100.977  18.168  1.00  0.00           H  
ATOM   1310  N   GLU B 149      33.351 103.031  19.910  1.00  0.00           N  
ATOM   1311  CA  GLU B 149      32.522 103.514  21.024  1.00  0.00           C  
ATOM   1312  C   GLU B 149      33.155 103.335  22.405  1.00  0.00           C  
ATOM   1313  O   GLU B 149      34.260 102.802  22.494  1.00  0.00           O  
ATOM   1314  CB  GLU B 149      31.180 102.814  20.804  1.00  0.00           C  
ATOM   1315  CG  GLU B 149      29.901 103.639  20.963  1.00  0.00           C  
ATOM   1316  CD  GLU B 149      28.574 102.877  20.964  1.00  0.00           C  
ATOM   1317  OE1 GLU B 149      28.162 102.457  19.861  1.00  0.00           O  
ATOM   1318  OE2 GLU B 149      28.039 102.643  22.069  1.00  0.00           O1-
ATOM   1319  H   GLU B 149      32.785 102.392  19.387  1.00  0.00           H  
ATOM   1320  N   ARG B 150      32.619 104.102  23.350  1.00  0.00           N  
ATOM   1321  CA  ARG B 150      33.126 104.270  24.719  1.00  0.00           C  
ATOM   1322  C   ARG B 150      32.194 103.444  25.607  1.00  0.00           C  
ATOM   1323  O   ARG B 150      31.017 103.192  25.355  1.00  0.00           O  
ATOM   1324  CB  ARG B 150      32.973 105.747  25.088  1.00  0.00           C  
ATOM   1325  CG  ARG B 150      34.122 106.218  25.983  1.00  0.00           C  
ATOM   1326  CD  ARG B 150      34.036 107.737  26.142  1.00  0.00           C  
ATOM   1327  NE  ARG B 150      35.202 108.224  26.892  1.00  0.00           N  
ATOM   1328  CZ  ARG B 150      35.313 108.177  28.227  1.00  0.00           C  
ATOM   1329  NH1 ARG B 150      34.302 107.737  28.987  1.00  0.00           N1+
ATOM   1330  NH2 ARG B 150      36.511 108.390  28.789  1.00  0.00           N  
ATOM   1331  H   ARG B 150      31.954 104.760  22.995  1.00  0.00           H  
ATOM   1332  HE  ARG B 150      35.947 108.624  26.357  1.00  0.00           H  
ATOM   1333 1HH1 ARG B 150      33.401 107.656  28.560  1.00  0.00           H  
ATOM   1334 2HH1 ARG B 150      34.438 107.353  29.901  1.00  0.00           H  
ATOM   1335 1HH2 ARG B 150      37.209 108.391  28.073  1.00  0.00           H  
ATOM   1336 2HH2 ARG B 150      36.646 108.433  29.779  1.00  0.00           H  
ATOM   1337  N   ALA B 151      32.701 102.716  26.598  1.00  0.00           N  
ATOM   1338  CA  ALA B 151      31.976 101.664  27.327  1.00  0.00           C  
ATOM   1339  C   ALA B 151      32.352 101.686  28.810  1.00  0.00           C  
ATOM   1340  O   ALA B 151      33.501 101.806  29.232  1.00  0.00           O  
ATOM   1341  CB  ALA B 151      32.324 100.267  26.810  1.00  0.00           C  
ATOM   1342  H   ALA B 151      33.667 102.745  26.855  1.00  0.00           H  
ATOM   1343  N   THR B 152      31.384 101.230  29.599  1.00  0.00           N  
ATOM   1344  CA  THR B 152      31.517 100.943  31.035  1.00  0.00           C  
ATOM   1345  C   THR B 152      30.763  99.715  31.550  1.00  0.00           C  
ATOM   1346  O   THR B 152      29.553  99.600  31.363  1.00  0.00           O  
ATOM   1347  CB  THR B 152      31.205 102.070  32.022  1.00  0.00           C  
ATOM   1348  CG2 THR B 152      32.444 102.946  32.221  1.00  0.00           C  
ATOM   1349  OG1 THR B 152      30.085 102.775  31.480  1.00  0.00           O  
ATOM   1350  H   THR B 152      30.461 101.554  29.394  1.00  0.00           H  
ATOM   1351  HG1 THR B 152      29.843 103.580  32.022  1.00  0.00           H  
ATOM   1352  N   LEU B 153      31.567  98.791  32.067  1.00  0.00           N  
ATOM   1353  CA  LEU B 153      31.093  97.489  32.559  1.00  0.00           C  
ATOM   1354  C   LEU B 153      31.198  97.465  34.086  1.00  0.00           C  
ATOM   1355  O   LEU B 153      32.330  97.663  34.525  1.00  0.00           O  
ATOM   1356  CB  LEU B 153      31.840  96.290  31.972  1.00  0.00           C  
ATOM   1357  CG  LEU B 153      32.009  96.433  30.458  1.00  0.00           C  
ATOM   1358  CD1 LEU B 153      32.684  95.214  29.825  1.00  0.00           C  
ATOM   1359  CD2 LEU B 153      30.714  96.716  29.694  1.00  0.00           C  
ATOM   1360  H   LEU B 153      32.526  98.868  32.339  1.00  0.00           H  
ATOM   1361  N   SER B 154      30.228  96.896  34.796  1.00  0.00           N  
ATOM   1362  CA  SER B 154      30.264  97.070  36.255  1.00  0.00           C  
ATOM   1363  C   SER B 154      30.039  95.648  36.773  1.00  0.00           C  
ATOM   1364  O   SER B 154      29.384  94.782  36.196  1.00  0.00           O  
ATOM   1365  CB  SER B 154      29.198  98.098  36.637  1.00  0.00           C  
ATOM   1366  OG  SER B 154      29.039  98.392  38.028  1.00  0.00           O  
ATOM   1367  H   SER B 154      29.356  96.674  34.359  1.00  0.00           H  
ATOM   1368  HG  SER B 154      29.170  99.369  38.195  1.00  0.00           H  
ATOM   1369  N   CYS B 155      30.716  95.503  37.908  1.00  0.00           N  
ATOM   1370  CA  CYS B 155      30.740  94.250  38.677  1.00  0.00           C  
ATOM   1371  C   CYS B 155      30.376  94.496  40.142  1.00  0.00           C  
ATOM   1372  O   CYS B 155      30.806  95.508  40.693  1.00  0.00           O  
ATOM   1373  CB  CYS B 155      32.188  93.766  38.590  1.00  0.00           C  
ATOM   1374  SG  CYS B 155      32.262  91.944  38.736  1.00  0.00           S  
ATOM   1375  H   CYS B 155      30.943  96.337  38.411  1.00  0.00           H  
ATOM   1376  N   ARG B 156      29.506  93.570  40.536  1.00  0.00           N  
ATOM   1377  CA  ARG B 156      29.142  93.429  41.953  1.00  0.00           C  
ATOM   1378  C   ARG B 156      29.344  92.036  42.553  1.00  0.00           C  
ATOM   1379  O   ARG B 156      28.993  91.072  41.874  1.00  0.00           O  
ATOM   1380  CB  ARG B 156      27.733  93.993  42.153  1.00  0.00           C  
ATOM   1381  CG  ARG B 156      27.716  94.642  43.538  1.00  0.00           C  
ATOM   1382  CD  ARG B 156      26.446  95.465  43.761  1.00  0.00           C  
ATOM   1383  NE  ARG B 156      25.264  94.718  43.308  1.00  0.00           N  
ATOM   1384  CZ  ARG B 156      24.105  95.192  42.830  1.00  0.00           C  
ATOM   1385  NH1 ARG B 156      23.925  96.520  42.832  1.00  0.00           N1+
ATOM   1386  NH2 ARG B 156      23.206  94.351  42.301  1.00  0.00           N  
ATOM   1387  H   ARG B 156      28.990  92.976  39.919  1.00  0.00           H  
ATOM   1388  HE  ARG B 156      25.344  93.727  43.202  1.00  0.00           H  
ATOM   1389 1HH1 ARG B 156      24.800  96.984  42.968  1.00  0.00           H  
ATOM   1390 2HH1 ARG B 156      23.054  96.942  42.581  1.00  0.00           H  
ATOM   1391 1HH2 ARG B 156      23.372  93.389  42.085  1.00  0.00           H  
ATOM   1392 2HH2 ARG B 156      22.360  94.801  42.015  1.00  0.00           H  
ATOM   1393  N   ALA B 157      29.786  91.944  43.804  1.00  0.00           N  
ATOM   1394  CA  ALA B 157      29.773  90.691  44.572  1.00  0.00           C  
ATOM   1395  C   ALA B 157      28.873  90.628  45.808  1.00  0.00           C  
ATOM   1396  O   ALA B 157      28.520  91.643  46.407  1.00  0.00           O  
ATOM   1397  CB  ALA B 157      31.210  90.610  45.091  1.00  0.00           C  
ATOM   1398  H   ALA B 157      30.226  92.767  44.163  1.00  0.00           H  
ATOM   1399  N   SER B 158      28.344  89.446  46.110  1.00  0.00           N  
ATOM   1400  CA  SER B 158      27.442  89.198  47.243  1.00  0.00           C  
ATOM   1401  C   SER B 158      27.986  89.597  48.617  1.00  0.00           C  
ATOM   1402  O   SER B 158      27.309  89.968  49.574  1.00  0.00           O  
ATOM   1403  CB  SER B 158      26.824  87.799  47.296  1.00  0.00           C  
ATOM   1404  OG  SER B 158      27.875  86.830  47.336  1.00  0.00           O  
ATOM   1405  H   SER B 158      28.395  88.631  45.532  1.00  0.00           H  
ATOM   1406  HG  SER B 158      27.489  85.923  47.172  1.00  0.00           H  
ATOM   1407  N   GLN B 159      29.283  89.348  48.772  1.00  0.00           N  
ATOM   1408  CA  GLN B 159      30.112  89.748  49.918  1.00  0.00           C  
ATOM   1409  C   GLN B 159      31.434  90.405  49.514  1.00  0.00           C  
ATOM   1410  O   GLN B 159      32.057  89.932  48.566  1.00  0.00           O  
ATOM   1411  CB  GLN B 159      30.520  88.442  50.604  1.00  0.00           C  
ATOM   1412  CG  GLN B 159      29.312  87.662  51.128  1.00  0.00           C  
ATOM   1413  CD  GLN B 159      29.582  86.237  51.614  1.00  0.00           C  
ATOM   1414  NE2 GLN B 159      30.428  86.168  52.637  1.00  0.00           N  
ATOM   1415  OE1 GLN B 159      29.150  85.183  51.150  1.00  0.00           O  
ATOM   1416  H   GLN B 159      29.830  88.731  48.206  1.00  0.00           H  
ATOM   1417 1HE2 GLN B 159      30.934  86.954  52.994  1.00  0.00           H  
ATOM   1418 2HE2 GLN B 159      30.319  85.323  53.162  1.00  0.00           H  
ATOM   1419  N   SER B 160      32.008  91.065  50.516  1.00  0.00           N  
ATOM   1420  CA  SER B 160      33.146  91.931  50.175  1.00  0.00           C  
ATOM   1421  C   SER B 160      34.340  91.121  49.666  1.00  0.00           C  
ATOM   1422  O   SER B 160      34.712  90.130  50.293  1.00  0.00           O  
ATOM   1423  CB  SER B 160      33.498  92.659  51.474  1.00  0.00           C  
ATOM   1424  OG  SER B 160      34.434  93.702  51.190  1.00  0.00           O  
ATOM   1425  H   SER B 160      31.777  90.849  51.465  1.00  0.00           H  
ATOM   1426  HG  SER B 160      34.748  94.132  52.036  1.00  0.00           H  
ATOM   1427  N   VAL B 161      35.063  91.791  48.774  1.00  0.00           N  
ATOM   1428  CA  VAL B 161      36.317  91.349  48.146  1.00  0.00           C  
ATOM   1429  C   VAL B 161      37.414  92.413  48.081  1.00  0.00           C  
ATOM   1430  O   VAL B 161      38.526  92.041  47.711  1.00  0.00           O  
ATOM   1431  CB  VAL B 161      36.047  90.688  46.792  1.00  0.00           C  
ATOM   1432  CG1 VAL B 161      35.649  89.211  46.815  1.00  0.00           C  
ATOM   1433  CG2 VAL B 161      35.095  91.514  45.925  1.00  0.00           C  
ATOM   1434  H   VAL B 161      34.737  92.666  48.416  1.00  0.00           H  
ATOM   1435  N   ARG B 162      37.157  93.543  48.735  1.00  0.00           N  
ATOM   1436  CA  ARG B 162      37.967  94.754  48.931  1.00  0.00           C  
ATOM   1437  C   ARG B 162      38.669  95.291  47.682  1.00  0.00           C  
ATOM   1438  O   ARG B 162      38.288  96.359  47.205  1.00  0.00           O  
ATOM   1439  CB  ARG B 162      38.878  94.540  50.141  1.00  0.00           C  
ATOM   1440  CG  ARG B 162      37.989  94.593  51.386  1.00  0.00           C  
ATOM   1441  CD  ARG B 162      38.849  94.404  52.637  1.00  0.00           C  
ATOM   1442  NE  ARG B 162      38.128  94.106  53.883  1.00  0.00           N  
ATOM   1443  CZ  ARG B 162      38.597  93.812  55.103  1.00  0.00           C  
ATOM   1444  NH1 ARG B 162      39.919  93.763  55.313  1.00  0.00           N1+
ATOM   1445  NH2 ARG B 162      37.748  93.413  56.061  1.00  0.00           N  
ATOM   1446  H   ARG B 162      36.256  93.670  49.151  1.00  0.00           H  
ATOM   1447  HE  ARG B 162      37.130  94.157  53.903  1.00  0.00           H  
ATOM   1448 1HH1 ARG B 162      40.613  93.986  54.628  1.00  0.00           H  
ATOM   1449 2HH1 ARG B 162      40.292  93.601  56.227  1.00  0.00           H  
ATOM   1450 1HH2 ARG B 162      36.812  93.210  55.771  1.00  0.00           H  
ATOM   1451 2HH2 ARG B 162      37.880  93.508  57.047  1.00  0.00           H  
ATOM   1452  N   SER B 163      39.733  94.596  47.291  1.00  0.00           N  
ATOM   1453  CA  SER B 163      40.487  94.738  46.037  1.00  0.00           C  
ATOM   1454  C   SER B 163      40.679  93.476  45.194  1.00  0.00           C  
ATOM   1455  O   SER B 163      41.201  93.555  44.082  1.00  0.00           O  
ATOM   1456  CB  SER B 163      41.853  95.374  46.301  1.00  0.00           C  
ATOM   1457  OG  SER B 163      41.687  96.695  46.823  1.00  0.00           O  
ATOM   1458  H   SER B 163      40.072  93.970  47.993  1.00  0.00           H  
ATOM   1459  HG  SER B 163      40.965  97.158  46.309  1.00  0.00           H  
ATOM   1460  N   ASN B 164      40.346  92.339  45.799  1.00  0.00           N  
ATOM   1461  CA  ASN B 164      40.668  90.987  45.318  1.00  0.00           C  
ATOM   1462  C   ASN B 164      39.801  90.418  44.193  1.00  0.00           C  
ATOM   1463  O   ASN B 164      39.191  89.353  44.272  1.00  0.00           O  
ATOM   1464  CB  ASN B 164      40.726  90.099  46.563  1.00  0.00           C  
ATOM   1465  CG  ASN B 164      42.087  90.016  47.256  1.00  0.00           C  
ATOM   1466  ND2 ASN B 164      42.035  90.112  48.581  1.00  0.00           N  
ATOM   1467  OD1 ASN B 164      43.156  89.879  46.662  1.00  0.00           O  
ATOM   1468  H   ASN B 164      39.896  92.381  46.691  1.00  0.00           H  
ATOM   1469 1HD2 ASN B 164      41.180  90.164  49.096  1.00  0.00           H  
ATOM   1470 2HD2 ASN B 164      42.885  89.975  49.090  1.00  0.00           H  
ATOM   1471  N   LEU B 165      39.675  91.238  43.153  1.00  0.00           N  
ATOM   1472  CA  LEU B 165      38.970  91.010  41.884  1.00  0.00           C  
ATOM   1473  C   LEU B 165      39.937  91.046  40.699  1.00  0.00           C  
ATOM   1474  O   LEU B 165      40.873  91.844  40.690  1.00  0.00           O  
ATOM   1475  CB  LEU B 165      38.068  92.242  41.777  1.00  0.00           C  
ATOM   1476  CG  LEU B 165      36.910  91.863  40.852  1.00  0.00           C  
ATOM   1477  CD1 LEU B 165      35.780  91.267  41.692  1.00  0.00           C  
ATOM   1478  CD2 LEU B 165      36.442  93.064  40.027  1.00  0.00           C  
ATOM   1479  H   LEU B 165      40.086  92.149  43.182  1.00  0.00           H  
ATOM   1480  N   ALA B 166      39.766  90.003  39.892  1.00  0.00           N  
ATOM   1481  CA  ALA B 166      40.410  89.986  38.570  1.00  0.00           C  
ATOM   1482  C   ALA B 166      39.339  89.991  37.478  1.00  0.00           C  
ATOM   1483  O   ALA B 166      38.229  89.478  37.609  1.00  0.00           O  
ATOM   1484  CB  ALA B 166      41.295  88.750  38.396  1.00  0.00           C  
ATOM   1485  H   ALA B 166      39.373  89.139  40.207  1.00  0.00           H  
ATOM   1486  N   TRP B 167      39.759  90.449  36.302  1.00  0.00           N  
ATOM   1487  CA  TRP B 167      38.943  90.358  35.083  1.00  0.00           C  
ATOM   1488  C   TRP B 167      39.617  89.566  33.961  1.00  0.00           C  
ATOM   1489  O   TRP B 167      40.778  89.792  33.623  1.00  0.00           O  
ATOM   1490  CB  TRP B 167      38.689  91.752  34.506  1.00  0.00           C  
ATOM   1491  CG  TRP B 167      37.723  92.474  35.448  1.00  0.00           C  
ATOM   1492  CD1 TRP B 167      38.129  93.278  36.427  1.00  0.00           C  
ATOM   1493  CD2 TRP B 167      36.453  92.932  35.119  1.00  0.00           C  
ATOM   1494  CE2 TRP B 167      36.162  93.983  35.981  1.00  0.00           C  
ATOM   1495  CE3 TRP B 167      35.516  92.408  34.236  1.00  0.00           C  
ATOM   1496  NE1 TRP B 167      37.226  94.199  36.749  1.00  0.00           N  
ATOM   1497  CZ2 TRP B 167      34.916  94.596  35.917  1.00  0.00           C  
ATOM   1498  CZ3 TRP B 167      34.270  93.023  34.208  1.00  0.00           C  
ATOM   1499  CH2 TRP B 167      33.975  94.118  35.013  1.00  0.00           C  
ATOM   1500  H   TRP B 167      40.586  91.011  36.274  1.00  0.00           H  
ATOM   1501  HD1 TRP B 167      39.075  93.158  36.955  1.00  0.00           H  
ATOM   1502  HE1 TRP B 167      37.310  94.843  37.510  1.00  0.00           H  
ATOM   1503  HE3 TRP B 167      35.879  91.490  33.774  1.00  0.00           H  
ATOM   1504  HZ2 TRP B 167      34.642  95.481  36.491  1.00  0.00           H  
ATOM   1505  HZ3 TRP B 167      33.801  92.891  33.233  1.00  0.00           H  
ATOM   1506  HH2 TRP B 167      32.997  94.582  34.888  1.00  0.00           H  
ATOM   1507  N   TYR B 168      38.805  88.812  33.224  1.00  0.00           N  
ATOM   1508  CA  TYR B 168      39.210  88.018  32.055  1.00  0.00           C  
ATOM   1509  C   TYR B 168      38.239  88.315  30.911  1.00  0.00           C  
ATOM   1510  O   TYR B 168      37.033  88.539  31.004  1.00  0.00           O  
ATOM   1511  CB  TYR B 168      39.143  86.521  32.361  1.00  0.00           C  
ATOM   1512  CG  TYR B 168      39.981  86.127  33.580  1.00  0.00           C  
ATOM   1513  CD1 TYR B 168      39.429  86.030  34.852  1.00  0.00           C  
ATOM   1514  CD2 TYR B 168      41.361  86.220  33.443  1.00  0.00           C  
ATOM   1515  CE1 TYR B 168      40.257  85.926  35.964  1.00  0.00           C  
ATOM   1516  CE2 TYR B 168      42.201  86.123  34.546  1.00  0.00           C  
ATOM   1517  CZ  TYR B 168      41.636  85.891  35.794  1.00  0.00           C  
ATOM   1518  OH  TYR B 168      42.346  86.125  36.930  1.00  0.00           O  
ATOM   1519  H   TYR B 168      37.823  88.771  33.406  1.00  0.00           H  
ATOM   1520  HD1 TYR B 168      38.413  86.388  35.018  1.00  0.00           H  
ATOM   1521  HD2 TYR B 168      41.716  86.131  32.416  1.00  0.00           H  
ATOM   1522  HE1 TYR B 168      39.804  85.890  36.955  1.00  0.00           H  
ATOM   1523  HE2 TYR B 168      43.267  86.241  34.350  1.00  0.00           H  
ATOM   1524  HH  TYR B 168      41.741  86.065  37.725  1.00  0.00           H  
ATOM   1525  N   GLN B 169      38.878  88.276  29.745  1.00  0.00           N  
ATOM   1526  CA  GLN B 169      38.151  88.320  28.468  1.00  0.00           C  
ATOM   1527  C   GLN B 169      37.987  86.957  27.792  1.00  0.00           C  
ATOM   1528  O   GLN B 169      38.855  86.434  27.096  1.00  0.00           O  
ATOM   1529  CB  GLN B 169      38.853  89.262  27.488  1.00  0.00           C  
ATOM   1530  CG  GLN B 169      39.002  90.706  27.972  1.00  0.00           C  
ATOM   1531  CD  GLN B 169      39.888  91.370  26.915  1.00  0.00           C  
ATOM   1532  NE2 GLN B 169      39.338  92.355  26.211  1.00  0.00           N  
ATOM   1533  OE1 GLN B 169      41.074  91.084  26.764  1.00  0.00           O  
ATOM   1534  H   GLN B 169      39.866  88.415  29.687  1.00  0.00           H  
ATOM   1535 1HE2 GLN B 169      38.391  92.668  26.275  1.00  0.00           H  
ATOM   1536 2HE2 GLN B 169      39.858  92.790  25.475  1.00  0.00           H  
ATOM   1537  N   GLN B 170      36.804  86.359  27.905  1.00  0.00           N  
ATOM   1538  CA  GLN B 170      36.556  85.146  27.112  1.00  0.00           C  
ATOM   1539  C   GLN B 170      36.078  85.557  25.718  1.00  0.00           C  
ATOM   1540  O   GLN B 170      34.988  86.126  25.702  1.00  0.00           O  
ATOM   1541  CB  GLN B 170      35.321  84.454  27.694  1.00  0.00           C  
ATOM   1542  CG  GLN B 170      34.947  83.127  27.030  1.00  0.00           C  
ATOM   1543  CD  GLN B 170      33.720  82.630  27.798  1.00  0.00           C  
ATOM   1544  NE2 GLN B 170      32.534  82.625  27.196  1.00  0.00           N  
ATOM   1545  OE1 GLN B 170      33.991  81.805  28.669  1.00  0.00           O  
ATOM   1546  H   GLN B 170      35.947  86.760  28.229  1.00  0.00           H  
ATOM   1547 1HE2 GLN B 170      32.446  82.831  26.221  1.00  0.00           H  
ATOM   1548 2HE2 GLN B 170      31.678  82.580  27.709  1.00  0.00           H  
ATOM   1549  N   LYS B 171      37.094  85.723  24.876  1.00  0.00           N  
ATOM   1550  CA  LYS B 171      36.932  85.908  23.427  1.00  0.00           C  
ATOM   1551  C   LYS B 171      36.346  84.658  22.766  1.00  0.00           C  
ATOM   1552  O   LYS B 171      36.473  83.563  23.313  1.00  0.00           O  
ATOM   1553  CB  LYS B 171      38.319  86.266  22.892  1.00  0.00           C  
ATOM   1554  CG  LYS B 171      38.716  87.634  23.450  1.00  0.00           C  
ATOM   1555  CD  LYS B 171      39.699  88.308  22.491  1.00  0.00           C  
ATOM   1556  CE  LYS B 171      40.037  89.692  23.049  1.00  0.00           C  
ATOM   1557  NZ  LYS B 171      41.197  90.166  22.281  1.00  0.00           N1+
ATOM   1558  H   LYS B 171      38.010  85.845  25.258  1.00  0.00           H  
ATOM   1559  HZ1 LYS B 171      41.475  91.109  22.464  1.00  0.00           H  
ATOM   1560  HZ2 LYS B 171      41.930  89.523  22.503  1.00  0.00           H  
ATOM   1561  HZ3 LYS B 171      41.074  90.228  21.291  1.00  0.00           H  
ATOM   1562  N   PRO B 172      35.568  84.867  21.709  1.00  0.00           N  
ATOM   1563  CA  PRO B 172      35.221  83.786  20.775  1.00  0.00           C  
ATOM   1564  C   PRO B 172      36.467  83.143  20.163  1.00  0.00           C  
ATOM   1565  O   PRO B 172      37.456  83.797  19.835  1.00  0.00           O  
ATOM   1566  CB  PRO B 172      34.424  84.521  19.695  1.00  0.00           C  
ATOM   1567  CG  PRO B 172      33.625  85.596  20.433  1.00  0.00           C  
ATOM   1568  CD  PRO B 172      34.692  86.018  21.446  1.00  0.00           C  
ATOM   1569  N   GLY B 173      36.481  81.821  20.309  1.00  0.00           N  
ATOM   1570  CA  GLY B 173      37.593  80.938  19.928  1.00  0.00           C  
ATOM   1571  C   GLY B 173      38.840  81.107  20.797  1.00  0.00           C  
ATOM   1572  O   GLY B 173      39.529  80.114  21.030  1.00  0.00           O  
ATOM   1573  H   GLY B 173      35.611  81.337  20.402  1.00  0.00           H  
ATOM   1574  N   GLN B 174      39.234  82.337  21.114  1.00  0.00           N  
ATOM   1575  CA  GLN B 174      40.444  82.595  21.907  1.00  0.00           C  
ATOM   1576  C   GLN B 174      40.446  82.365  23.420  1.00  0.00           C  
ATOM   1577  O   GLN B 174      39.408  82.271  24.073  1.00  0.00           O  
ATOM   1578  CB  GLN B 174      40.965  83.995  21.575  1.00  0.00           C  
ATOM   1579  CG  GLN B 174      41.177  84.354  20.103  1.00  0.00           C  
ATOM   1580  CD  GLN B 174      41.893  85.693  19.912  1.00  0.00           C  
ATOM   1581  NE2 GLN B 174      41.157  86.799  19.858  1.00  0.00           N  
ATOM   1582  OE1 GLN B 174      43.117  85.736  19.795  1.00  0.00           O  
ATOM   1583  H   GLN B 174      38.738  83.141  20.785  1.00  0.00           H  
ATOM   1584 1HE2 GLN B 174      40.180  86.608  19.767  1.00  0.00           H  
ATOM   1585 2HE2 GLN B 174      41.576  87.642  19.520  1.00  0.00           H  
ATOM   1586  N   ALA B 175      41.673  82.276  23.926  1.00  0.00           N  
ATOM   1587  CA  ALA B 175      41.986  82.196  25.360  1.00  0.00           C  
ATOM   1588  C   ALA B 175      41.276  83.242  26.222  1.00  0.00           C  
ATOM   1589  O   ALA B 175      41.013  84.296  25.644  1.00  0.00           O  
ATOM   1590  CB  ALA B 175      43.482  82.138  25.674  1.00  0.00           C  
ATOM   1591  H   ALA B 175      42.491  82.110  23.374  1.00  0.00           H  
ATOM   1592  N   PRO B 176      40.821  82.916  27.428  1.00  0.00           N  
ATOM   1593  CA  PRO B 176      40.343  83.903  28.408  1.00  0.00           C  
ATOM   1594  C   PRO B 176      41.347  84.922  28.953  1.00  0.00           C  
ATOM   1595  O   PRO B 176      41.656  84.940  30.143  1.00  0.00           O  
ATOM   1596  CB  PRO B 176      39.555  83.179  29.501  1.00  0.00           C  
ATOM   1597  CG  PRO B 176      39.104  81.905  28.785  1.00  0.00           C  
ATOM   1598  CD  PRO B 176      40.239  81.618  27.799  1.00  0.00           C  
ATOM   1599  N   ARG B 177      41.722  85.771  28.001  1.00  0.00           N  
ATOM   1600  CA  ARG B 177      42.789  86.763  28.201  1.00  0.00           C  
ATOM   1601  C   ARG B 177      42.565  87.568  29.483  1.00  0.00           C  
ATOM   1602  O   ARG B 177      41.507  88.192  29.540  1.00  0.00           O  
ATOM   1603  CB  ARG B 177      42.955  87.740  27.035  1.00  0.00           C  
ATOM   1604  CG  ARG B 177      43.635  87.092  25.827  1.00  0.00           C  
ATOM   1605  CD  ARG B 177      45.152  87.109  26.024  1.00  0.00           C  
ATOM   1606  NE  ARG B 177      45.800  86.556  24.826  1.00  0.00           N  
ATOM   1607  CZ  ARG B 177      46.878  85.761  24.878  1.00  0.00           C  
ATOM   1608  NH1 ARG B 177      47.578  85.480  25.986  1.00  0.00           N1+
ATOM   1609  NH2 ARG B 177      47.579  85.738  23.737  1.00  0.00           N  
ATOM   1610  H   ARG B 177      41.277  85.856  27.110  1.00  0.00           H  
ATOM   1611  HE  ARG B 177      45.349  86.726  23.950  1.00  0.00           H  
ATOM   1612 1HH1 ARG B 177      47.303  85.795  26.894  1.00  0.00           H  
ATOM   1613 2HH1 ARG B 177      48.454  85.024  25.824  1.00  0.00           H  
ATOM   1614 1HH2 ARG B 177      47.227  86.332  23.013  1.00  0.00           H  
ATOM   1615 2HH2 ARG B 177      48.405  85.175  23.719  1.00  0.00           H  
ATOM   1616  N   PRO B 178      43.539  87.669  30.383  1.00  0.00           N  
ATOM   1617  CA  PRO B 178      43.473  88.693  31.436  1.00  0.00           C  
ATOM   1618  C   PRO B 178      43.497  90.150  30.971  1.00  0.00           C  
ATOM   1619  O   PRO B 178      43.934  90.495  29.874  1.00  0.00           O  
ATOM   1620  CB  PRO B 178      44.633  88.338  32.369  1.00  0.00           C  
ATOM   1621  CG  PRO B 178      45.610  87.543  31.499  1.00  0.00           C  
ATOM   1622  CD  PRO B 178      44.617  86.715  30.681  1.00  0.00           C  
ATOM   1623  N   LEU B 179      42.860  90.942  31.828  1.00  0.00           N  
ATOM   1624  CA  LEU B 179      42.755  92.404  31.710  1.00  0.00           C  
ATOM   1625  C   LEU B 179      43.193  93.103  32.999  1.00  0.00           C  
ATOM   1626  O   LEU B 179      44.329  93.544  33.166  1.00  0.00           O  
ATOM   1627  CB  LEU B 179      41.385  92.826  31.176  1.00  0.00           C  
ATOM   1628  CG  LEU B 179      41.275  94.263  30.664  1.00  0.00           C  
ATOM   1629  CD1 LEU B 179      42.282  94.523  29.542  1.00  0.00           C  
ATOM   1630  CD2 LEU B 179      39.865  94.647  30.211  1.00  0.00           C  
ATOM   1631  H   LEU B 179      42.454  90.566  32.662  1.00  0.00           H  
ATOM   1632  N   ILE B 180      42.245  93.453  33.864  1.00  0.00           N  
ATOM   1633  CA  ILE B 180      42.389  93.917  35.251  1.00  0.00           C  
ATOM   1634  C   ILE B 180      42.726  92.838  36.283  1.00  0.00           C  
ATOM   1635  O   ILE B 180      42.107  91.775  36.281  1.00  0.00           O  
ATOM   1636  CB  ILE B 180      41.268  94.863  35.687  1.00  0.00           C  
ATOM   1637  CG1 ILE B 180      41.159  96.128  34.833  1.00  0.00           C  
ATOM   1638  CG2 ILE B 180      41.278  95.142  37.191  1.00  0.00           C  
ATOM   1639  CD  ILE B 180      42.445  96.954  34.768  1.00  0.00           C  
ATOM   1640  H   ILE B 180      41.290  93.425  33.568  1.00  0.00           H  
ATOM   1641  N   TYR B 181      43.629  93.279  37.154  1.00  0.00           N  
ATOM   1642  CA  TYR B 181      44.073  92.568  38.362  1.00  0.00           C  
ATOM   1643  C   TYR B 181      44.161  93.506  39.567  1.00  0.00           C  
ATOM   1644  O   TYR B 181      44.468  94.693  39.467  1.00  0.00           O  
ATOM   1645  CB  TYR B 181      45.423  91.874  38.173  1.00  0.00           C  
ATOM   1646  CG  TYR B 181      45.520  90.952  36.956  1.00  0.00           C  
ATOM   1647  CD1 TYR B 181      45.123  89.629  37.109  1.00  0.00           C  
ATOM   1648  CD2 TYR B 181      46.431  91.249  35.949  1.00  0.00           C  
ATOM   1649  CE1 TYR B 181      45.592  88.591  36.313  1.00  0.00           C  
ATOM   1650  CE2 TYR B 181      46.886  90.242  35.105  1.00  0.00           C  
ATOM   1651  CZ  TYR B 181      46.479  88.927  35.297  1.00  0.00           C  
ATOM   1652  OH  TYR B 181      47.201  87.971  34.654  1.00  0.00           O  
ATOM   1653  H   TYR B 181      44.198  94.049  36.863  1.00  0.00           H  
ATOM   1654  HD1 TYR B 181      44.300  89.399  37.786  1.00  0.00           H  
ATOM   1655  HD2 TYR B 181      46.718  92.274  35.715  1.00  0.00           H  
ATOM   1656  HE1 TYR B 181      45.403  87.553  36.586  1.00  0.00           H  
ATOM   1657  HE2 TYR B 181      47.695  90.382  34.388  1.00  0.00           H  
ATOM   1658  HH  TYR B 181      46.676  87.120  34.657  1.00  0.00           H  
ATOM   1659  N   ASP B 182      43.916  92.971  40.760  1.00  0.00           N  
ATOM   1660  CA  ASP B 182      43.995  93.822  41.956  1.00  0.00           C  
ATOM   1661  C   ASP B 182      43.248  95.156  41.885  1.00  0.00           C  
ATOM   1662  O   ASP B 182      43.864  96.213  42.018  1.00  0.00           O  
ATOM   1663  CB  ASP B 182      45.427  93.942  42.480  1.00  0.00           C  
ATOM   1664  CG  ASP B 182      46.109  92.787  43.216  1.00  0.00           C  
ATOM   1665  OD1 ASP B 182      47.288  92.594  42.848  1.00  0.00           O  
ATOM   1666  OD2 ASP B 182      45.405  91.894  43.735  1.00  0.00           O1-
ATOM   1667  H   ASP B 182      43.939  91.979  40.884  1.00  0.00           H  
ATOM   1668  N   ALA B 183      42.000  94.983  41.460  1.00  0.00           N  
ATOM   1669  CA  ALA B 183      40.922  95.908  41.080  1.00  0.00           C  
ATOM   1670  C   ALA B 183      41.170  97.113  40.169  1.00  0.00           C  
ATOM   1671  O   ALA B 183      40.211  97.710  39.682  1.00  0.00           O  
ATOM   1672  CB  ALA B 183      40.119  96.233  42.341  1.00  0.00           C  
ATOM   1673  H   ALA B 183      41.838  94.031  41.202  1.00  0.00           H  
ATOM   1674  N   SER B 184      42.435  97.504  40.044  1.00  0.00           N  
ATOM   1675  CA  SER B 184      42.885  98.663  39.259  1.00  0.00           C  
ATOM   1676  C   SER B 184      44.030  98.413  38.276  1.00  0.00           C  
ATOM   1677  O   SER B 184      43.981  98.802  37.110  1.00  0.00           O  
ATOM   1678  CB  SER B 184      43.091  99.900  40.137  1.00  0.00           C  
ATOM   1679  OG  SER B 184      42.461 101.015  39.500  1.00  0.00           O  
ATOM   1680  H   SER B 184      43.112  97.126  40.675  1.00  0.00           H  
ATOM   1681  HG  SER B 184      41.671 100.865  38.907  1.00  0.00           H  
ATOM   1682  N   THR B 185      44.967  97.541  38.639  1.00  0.00           N  
ATOM   1683  CA  THR B 185      46.131  97.209  37.804  1.00  0.00           C  
ATOM   1684  C   THR B 185      45.821  96.402  36.542  1.00  0.00           C  
ATOM   1685  O   THR B 185      45.186  95.349  36.548  1.00  0.00           O  
ATOM   1686  CB  THR B 185      47.195  96.491  38.637  1.00  0.00           C  
ATOM   1687  CG2 THR B 185      47.674  97.225  39.891  1.00  0.00           C  
ATOM   1688  OG1 THR B 185      46.840  95.119  38.824  1.00  0.00           O  
ATOM   1689  H   THR B 185      44.889  97.097  39.531  1.00  0.00           H  
ATOM   1690  HG1 THR B 185      45.914  95.065  39.198  1.00  0.00           H  
ATOM   1691  N   ARG B 186      46.505  96.742  35.453  1.00  0.00           N  
ATOM   1692  CA  ARG B 186      46.248  96.185  34.117  1.00  0.00           C  
ATOM   1693  C   ARG B 186      47.444  95.328  33.700  1.00  0.00           C  
ATOM   1694  O   ARG B 186      48.574  95.643  34.069  1.00  0.00           O  
ATOM   1695  CB  ARG B 186      45.925  97.296  33.116  1.00  0.00           C  
ATOM   1696  CG  ARG B 186      46.876  98.482  32.944  1.00  0.00           C  
ATOM   1697  CD  ARG B 186      46.625  99.499  31.829  1.00  0.00           C  
ATOM   1698  NE  ARG B 186      45.703 100.560  32.261  1.00  0.00           N  
ATOM   1699  CZ  ARG B 186      45.975 101.857  32.455  1.00  0.00           C  
ATOM   1700  NH1 ARG B 186      47.201 102.284  32.124  1.00  0.00           N1+
ATOM   1701  NH2 ARG B 186      45.024 102.798  32.374  1.00  0.00           N  
ATOM   1702  H   ARG B 186      47.465  97.019  35.502  1.00  0.00           H  
ATOM   1703  HE  ARG B 186      44.763 100.411  32.570  1.00  0.00           H  
ATOM   1704 1HH1 ARG B 186      47.900 101.741  31.658  1.00  0.00           H  
ATOM   1705 2HH1 ARG B 186      47.478 103.208  32.388  1.00  0.00           H  
ATOM   1706 1HH2 ARG B 186      44.057 102.548  32.338  1.00  0.00           H  
ATOM   1707 2HH2 ARG B 186      45.237 103.772  32.456  1.00  0.00           H  
ATOM   1708  N   ALA B 187      47.196  94.284  32.914  1.00  0.00           N  
ATOM   1709  CA  ALA B 187      48.183  93.321  32.404  1.00  0.00           C  
ATOM   1710  C   ALA B 187      49.248  93.878  31.457  1.00  0.00           C  
ATOM   1711  O   ALA B 187      49.219  94.990  30.931  1.00  0.00           O  
ATOM   1712  CB  ALA B 187      47.448  92.128  31.790  1.00  0.00           C  
ATOM   1713  H   ALA B 187      46.246  93.975  32.871  1.00  0.00           H  
ATOM   1714  N   THR B 188      50.372  93.172  31.381  1.00  0.00           N  
ATOM   1715  CA  THR B 188      51.497  93.509  30.497  1.00  0.00           C  
ATOM   1716  C   THR B 188      51.002  93.474  29.050  1.00  0.00           C  
ATOM   1717  O   THR B 188      50.223  92.592  28.690  1.00  0.00           O  
ATOM   1718  CB  THR B 188      52.776  92.684  30.649  1.00  0.00           C  
ATOM   1719  CG2 THR B 188      53.250  92.945  32.080  1.00  0.00           C  
ATOM   1720  OG1 THR B 188      52.473  91.300  30.454  1.00  0.00           O  
ATOM   1721  H   THR B 188      50.377  92.304  31.878  1.00  0.00           H  
ATOM   1722  HG1 THR B 188      52.059  91.254  29.545  1.00  0.00           H  
ATOM   1723  N   GLY B 189      51.540  94.475  28.359  1.00  0.00           N  
ATOM   1724  CA  GLY B 189      51.199  94.857  26.981  1.00  0.00           C  
ATOM   1725  C   GLY B 189      49.780  95.413  26.840  1.00  0.00           C  
ATOM   1726  O   GLY B 189      49.369  95.557  25.690  1.00  0.00           O  
ATOM   1727  H   GLY B 189      52.096  95.169  28.816  1.00  0.00           H  
ATOM   1728  N   ILE B 190      49.062  95.932  27.832  1.00  0.00           N  
ATOM   1729  CA  ILE B 190      47.785  96.611  27.573  1.00  0.00           C  
ATOM   1730  C   ILE B 190      48.005  98.108  27.803  1.00  0.00           C  
ATOM   1731  O   ILE B 190      48.172  98.560  28.934  1.00  0.00           O  
ATOM   1732  CB  ILE B 190      46.847  96.012  28.623  1.00  0.00           C  
ATOM   1733  CG1 ILE B 190      46.493  94.599  28.155  1.00  0.00           C  
ATOM   1734  CG2 ILE B 190      45.516  96.757  28.740  1.00  0.00           C  
ATOM   1735  CD  ILE B 190      45.684  93.785  29.167  1.00  0.00           C  
ATOM   1736  H   ILE B 190      49.305  95.856  28.799  1.00  0.00           H  
ATOM   1737  N   PRO B 191      47.536  98.861  26.812  1.00  0.00           N  
ATOM   1738  CA  PRO B 191      47.578 100.330  26.776  1.00  0.00           C  
ATOM   1739  C   PRO B 191      46.595 101.019  27.725  1.00  0.00           C  
ATOM   1740  O   PRO B 191      45.895 100.417  28.538  1.00  0.00           O  
ATOM   1741  CB  PRO B 191      47.336 100.636  25.296  1.00  0.00           C  
ATOM   1742  CG  PRO B 191      46.408  99.519  24.814  1.00  0.00           C  
ATOM   1743  CD  PRO B 191      47.020  98.323  25.545  1.00  0.00           C  
ATOM   1744  N   ASP B 192      46.505 102.345  27.666  1.00  0.00           N  
ATOM   1745  CA  ASP B 192      45.683 103.186  28.547  1.00  0.00           C  
ATOM   1746  C   ASP B 192      44.158 103.177  28.420  1.00  0.00           C  
ATOM   1747  O   ASP B 192      43.465 103.422  29.406  1.00  0.00           O  
ATOM   1748  CB  ASP B 192      46.150 104.638  28.425  1.00  0.00           C  
ATOM   1749  CG  ASP B 192      47.558 105.053  28.858  1.00  0.00           C  
ATOM   1750  OD1 ASP B 192      48.161 105.923  28.194  1.00  0.00           O  
ATOM   1751  OD2 ASP B 192      48.113 104.526  29.846  1.00  0.00           O1-
ATOM   1752  H   ASP B 192      47.245 102.900  27.286  1.00  0.00           H  
ATOM   1753  N   ARG B 193      43.669 102.597  27.328  1.00  0.00           N  
ATOM   1754  CA  ARG B 193      42.213 102.559  27.123  1.00  0.00           C  
ATOM   1755  C   ARG B 193      41.423 101.697  28.110  1.00  0.00           C  
ATOM   1756  O   ARG B 193      40.231 101.821  28.386  1.00  0.00           O  
ATOM   1757  CB  ARG B 193      41.930 101.914  25.765  1.00  0.00           C  
ATOM   1758  CG  ARG B 193      42.319 102.716  24.521  1.00  0.00           C  
ATOM   1759  CD  ARG B 193      41.741 102.179  23.211  1.00  0.00           C  
ATOM   1760  NE  ARG B 193      42.537 101.083  22.639  1.00  0.00           N  
ATOM   1761  CZ  ARG B 193      42.021  99.953  22.138  1.00  0.00           C  
ATOM   1762  NH1 ARG B 193      40.710  99.688  22.215  1.00  0.00           N1+
ATOM   1763  NH2 ARG B 193      42.816  98.917  21.836  1.00  0.00           N  
ATOM   1764  H   ARG B 193      44.293 102.428  26.565  1.00  0.00           H  
ATOM   1765  HE  ARG B 193      43.500 101.272  22.444  1.00  0.00           H  
ATOM   1766 1HH1 ARG B 193      40.015 100.272  22.635  1.00  0.00           H  
ATOM   1767 2HH1 ARG B 193      40.308  98.898  21.753  1.00  0.00           H  
ATOM   1768 1HH2 ARG B 193      43.800  99.083  21.760  1.00  0.00           H  
ATOM   1769 2HH2 ARG B 193      42.325  98.085  21.580  1.00  0.00           H  
ATOM   1770  N   PHE B 194      42.221 100.837  28.737  1.00  0.00           N  
ATOM   1771  CA  PHE B 194      41.603  99.913  29.699  1.00  0.00           C  
ATOM   1772  C   PHE B 194      41.798 100.353  31.151  1.00  0.00           C  
ATOM   1773  O   PHE B 194      42.927 100.384  31.640  1.00  0.00           O  
ATOM   1774  CB  PHE B 194      42.166  98.497  29.556  1.00  0.00           C  
ATOM   1775  CG  PHE B 194      42.030  97.884  28.161  1.00  0.00           C  
ATOM   1776  CD1 PHE B 194      40.917  97.131  27.805  1.00  0.00           C  
ATOM   1777  CD2 PHE B 194      43.058  98.161  27.267  1.00  0.00           C  
ATOM   1778  CE1 PHE B 194      40.722  96.766  26.478  1.00  0.00           C  
ATOM   1779  CE2 PHE B 194      42.882  97.557  26.028  1.00  0.00           C  
ATOM   1780  CZ  PHE B 194      41.721  96.974  25.534  1.00  0.00           C  
ATOM   1781  H   PHE B 194      43.220 100.803  28.723  1.00  0.00           H  
ATOM   1782  HD1 PHE B 194      40.258  96.746  28.583  1.00  0.00           H  
ATOM   1783  HD2 PHE B 194      43.983  98.705  27.456  1.00  0.00           H  
ATOM   1784  HE1 PHE B 194      39.780  96.275  26.233  1.00  0.00           H  
ATOM   1785  HE2 PHE B 194      43.772  97.489  25.402  1.00  0.00           H  
ATOM   1786  HZ  PHE B 194      41.625  96.711  24.480  1.00  0.00           H  
ATOM   1787  N   SER B 195      40.771 100.987  31.709  1.00  0.00           N  
ATOM   1788  CA  SER B 195      40.897 101.347  33.129  1.00  0.00           C  
ATOM   1789  C   SER B 195      39.823 100.752  34.043  1.00  0.00           C  
ATOM   1790  O   SER B 195      38.642 101.088  33.978  1.00  0.00           O  
ATOM   1791  CB  SER B 195      41.047 102.848  33.381  1.00  0.00           C  
ATOM   1792  OG  SER B 195      42.359 103.389  33.208  1.00  0.00           O  
ATOM   1793  H   SER B 195      39.848 101.092  31.340  1.00  0.00           H  
ATOM   1794  HG  SER B 195      42.633 103.955  33.985  1.00  0.00           H  
ATOM   1795  N   GLY B 196      40.182 100.034  35.103  1.00  0.00           N  
ATOM   1796  CA  GLY B 196      39.276  99.400  36.072  1.00  0.00           C  
ATOM   1797  C   GLY B 196      39.513 100.036  37.443  1.00  0.00           C  
ATOM   1798  O   GLY B 196      40.623 100.479  37.733  1.00  0.00           O  
ATOM   1799  H   GLY B 196      41.161  99.933  35.283  1.00  0.00           H  
ATOM   1800  N   SER B 197      38.407 100.276  38.141  1.00  0.00           N  
ATOM   1801  CA  SER B 197      38.572 100.829  39.493  1.00  0.00           C  
ATOM   1802  C   SER B 197      37.448 100.236  40.346  1.00  0.00           C  
ATOM   1803  O   SER B 197      36.446  99.788  39.791  1.00  0.00           O  
ATOM   1804  CB  SER B 197      38.596 102.359  39.488  1.00  0.00           C  
ATOM   1805  OG  SER B 197      38.821 102.774  40.837  1.00  0.00           O  
ATOM   1806  H   SER B 197      37.513  99.950  37.833  1.00  0.00           H  
ATOM   1807  HG  SER B 197      38.191 103.546  40.923  1.00  0.00           H  
ATOM   1808  N   GLY B 198      37.595 100.160  41.666  1.00  0.00           N  
ATOM   1809  CA  GLY B 198      36.553  99.689  42.589  1.00  0.00           C  
ATOM   1810  C   GLY B 198      36.797  99.673  44.099  1.00  0.00           C  
ATOM   1811  O   GLY B 198      37.958  99.834  44.474  1.00  0.00           O  
ATOM   1812  H   GLY B 198      38.445 100.442  42.110  1.00  0.00           H  
ATOM   1813  N   SER B 199      35.853  99.039  44.790  1.00  0.00           N  
ATOM   1814  CA  SER B 199      35.752  99.034  46.256  1.00  0.00           C  
ATOM   1815  C   SER B 199      34.774  98.010  46.838  1.00  0.00           C  
ATOM   1816  O   SER B 199      33.627  98.026  46.395  1.00  0.00           O  
ATOM   1817  CB  SER B 199      35.367 100.399  46.830  1.00  0.00           C  
ATOM   1818  OG  SER B 199      35.588 100.459  48.242  1.00  0.00           O  
ATOM   1819  H   SER B 199      35.208  98.550  44.203  1.00  0.00           H  
ATOM   1820  HG  SER B 199      34.810 100.023  48.692  1.00  0.00           H  
ATOM   1821  N   GLY B 200      35.089  97.482  48.017  1.00  0.00           N  
ATOM   1822  CA  GLY B 200      34.300  96.499  48.772  1.00  0.00           C  
ATOM   1823  C   GLY B 200      33.574  95.406  47.984  1.00  0.00           C  
ATOM   1824  O   GLY B 200      34.153  94.351  47.730  1.00  0.00           O  
ATOM   1825  H   GLY B 200      36.052  97.576  48.268  1.00  0.00           H  
ATOM   1826  N   THR B 201      32.293  95.631  47.709  1.00  0.00           N  
ATOM   1827  CA  THR B 201      31.464  94.781  46.842  1.00  0.00           C  
ATOM   1828  C   THR B 201      31.477  95.251  45.386  1.00  0.00           C  
ATOM   1829  O   THR B 201      31.338  94.424  44.487  1.00  0.00           O  
ATOM   1830  CB  THR B 201      30.008  95.029  47.243  1.00  0.00           C  
ATOM   1831  CG2 THR B 201      29.720  94.106  48.430  1.00  0.00           C  
ATOM   1832  OG1 THR B 201      29.706  96.379  47.603  1.00  0.00           O  
ATOM   1833  H   THR B 201      31.894  96.491  48.025  1.00  0.00           H  
ATOM   1834  HG1 THR B 201      29.499  97.005  46.851  1.00  0.00           H  
ATOM   1835  N   ASP B 202      31.545  96.549  45.102  1.00  0.00           N  
ATOM   1836  CA  ASP B 202      31.353  97.115  43.759  1.00  0.00           C  
ATOM   1837  C   ASP B 202      32.595  97.491  42.949  1.00  0.00           C  
ATOM   1838  O   ASP B 202      33.343  98.284  43.518  1.00  0.00           O  
ATOM   1839  CB  ASP B 202      30.527  98.403  43.793  1.00  0.00           C  
ATOM   1840  CG  ASP B 202      29.177  98.523  44.503  1.00  0.00           C  
ATOM   1841  OD1 ASP B 202      29.021  97.903  45.577  1.00  0.00           O  
ATOM   1842  OD2 ASP B 202      28.335  99.258  43.944  1.00  0.00           O1-
ATOM   1843  H   ASP B 202      31.777  97.222  45.805  1.00  0.00           H  
ATOM   1844  N   PHE B 203      32.495  97.461  41.623  1.00  0.00           N  
ATOM   1845  CA  PHE B 203      33.642  97.786  40.763  1.00  0.00           C  
ATOM   1846  C   PHE B 203      33.181  98.330  39.410  1.00  0.00           C  
ATOM   1847  O   PHE B 203      32.260  97.827  38.769  1.00  0.00           O  
ATOM   1848  CB  PHE B 203      34.386  96.493  40.422  1.00  0.00           C  
ATOM   1849  CG  PHE B 203      35.058  95.904  41.664  1.00  0.00           C  
ATOM   1850  CD1 PHE B 203      34.315  95.001  42.416  1.00  0.00           C  
ATOM   1851  CD2 PHE B 203      36.239  96.410  42.194  1.00  0.00           C  
ATOM   1852  CE1 PHE B 203      34.707  94.633  43.698  1.00  0.00           C  
ATOM   1853  CE2 PHE B 203      36.551  96.126  43.519  1.00  0.00           C  
ATOM   1854  CZ  PHE B 203      35.815  95.232  44.287  1.00  0.00           C  
ATOM   1855  H   PHE B 203      31.664  97.118  41.185  1.00  0.00           H  
ATOM   1856  HD1 PHE B 203      33.487  94.469  41.948  1.00  0.00           H  
ATOM   1857  HD2 PHE B 203      36.908  96.892  41.481  1.00  0.00           H  
ATOM   1858  HE1 PHE B 203      34.084  93.993  44.322  1.00  0.00           H  
ATOM   1859  HE2 PHE B 203      37.495  96.458  43.950  1.00  0.00           H  
ATOM   1860  HZ  PHE B 203      36.277  95.075  45.261  1.00  0.00           H  
ATOM   1861  N   THR B 204      34.027  99.196  38.859  1.00  0.00           N  
ATOM   1862  CA  THR B 204      33.944  99.858  37.549  1.00  0.00           C  
ATOM   1863  C   THR B 204      35.044  99.470  36.559  1.00  0.00           C  
ATOM   1864  O   THR B 204      36.157  99.163  36.981  1.00  0.00           O  
ATOM   1865  CB  THR B 204      33.804 101.379  37.653  1.00  0.00           C  
ATOM   1866  CG2 THR B 204      34.783 102.173  38.520  1.00  0.00           C  
ATOM   1867  OG1 THR B 204      33.659 101.927  36.340  1.00  0.00           O  
ATOM   1868  H   THR B 204      34.909  99.349  39.304  1.00  0.00           H  
ATOM   1869  HG1 THR B 204      34.393 102.468  35.929  1.00  0.00           H  
ATOM   1870  N   LEU B 205      34.626  99.148  35.338  1.00  0.00           N  
ATOM   1871  CA  LEU B 205      35.603  99.011  34.248  1.00  0.00           C  
ATOM   1872  C   LEU B 205      35.255  99.901  33.053  1.00  0.00           C  
ATOM   1873  O   LEU B 205      34.264  99.689  32.357  1.00  0.00           O  
ATOM   1874  CB  LEU B 205      35.564  97.520  33.905  1.00  0.00           C  
ATOM   1875  CG  LEU B 205      36.474  96.999  32.791  1.00  0.00           C  
ATOM   1876  CD1 LEU B 205      37.941  97.106  33.211  1.00  0.00           C  
ATOM   1877  CD2 LEU B 205      36.188  95.533  32.457  1.00  0.00           C  
ATOM   1878  H   LEU B 205      33.775  98.647  35.186  1.00  0.00           H  
ATOM   1879  N   THR B 206      36.122 100.904  32.937  1.00  0.00           N  
ATOM   1880  CA  THR B 206      36.077 101.694  31.699  1.00  0.00           C  
ATOM   1881  C   THR B 206      36.895 101.097  30.551  1.00  0.00           C  
ATOM   1882  O   THR B 206      38.094 100.930  30.769  1.00  0.00           O  
ATOM   1883  CB  THR B 206      36.319 103.193  31.885  1.00  0.00           C  
ATOM   1884  CG2 THR B 206      36.250 104.051  30.620  1.00  0.00           C  
ATOM   1885  OG1 THR B 206      35.571 103.670  33.006  1.00  0.00           O  
ATOM   1886  H   THR B 206      36.917 101.133  33.499  1.00  0.00           H  
ATOM   1887  HG1 THR B 206      35.053 104.472  32.707  1.00  0.00           H  
ATOM   1888  N   ILE B 207      36.150 100.918  29.464  1.00  0.00           N  
ATOM   1889  CA  ILE B 207      36.671 100.530  28.145  1.00  0.00           C  
ATOM   1890  C   ILE B 207      36.478 101.691  27.167  1.00  0.00           C  
ATOM   1891  O   ILE B 207      35.454 102.371  27.112  1.00  0.00           O  
ATOM   1892  CB  ILE B 207      36.113  99.188  27.668  1.00  0.00           C  
ATOM   1893  CG1 ILE B 207      36.051  98.042  28.680  1.00  0.00           C  
ATOM   1894  CG2 ILE B 207      36.909  98.687  26.461  1.00  0.00           C  
ATOM   1895  CD  ILE B 207      37.413  97.762  29.320  1.00  0.00           C  
ATOM   1896  H   ILE B 207      35.172 101.122  29.497  1.00  0.00           H  
ATOM   1897  N   ASN B 208      37.570 102.062  26.505  1.00  0.00           N  
ATOM   1898  CA  ASN B 208      37.692 103.247  25.645  1.00  0.00           C  
ATOM   1899  C   ASN B 208      38.053 102.797  24.228  1.00  0.00           C  
ATOM   1900  O   ASN B 208      38.895 101.923  24.027  1.00  0.00           O  
ATOM   1901  CB  ASN B 208      38.451 104.387  26.327  1.00  0.00           C  
ATOM   1902  CG  ASN B 208      38.143 105.776  25.764  1.00  0.00           C  
ATOM   1903  ND2 ASN B 208      39.055 106.737  25.877  1.00  0.00           N  
ATOM   1904  OD1 ASN B 208      37.083 105.901  25.152  1.00  0.00           O  
ATOM   1905  H   ASN B 208      38.367 101.459  26.466  1.00  0.00           H  
ATOM   1906 1HD2 ASN B 208      39.932 106.612  26.341  1.00  0.00           H  
ATOM   1907 2HD2 ASN B 208      38.822 107.643  25.522  1.00  0.00           H  
ATOM   1908  N   ARG B 209      37.568 103.507  23.213  1.00  0.00           N  
ATOM   1909  CA  ARG B 209      37.878 103.456  21.777  1.00  0.00           C  
ATOM   1910  C   ARG B 209      38.041 102.022  21.268  1.00  0.00           C  
ATOM   1911  O   ARG B 209      39.102 101.650  20.771  1.00  0.00           O  
ATOM   1912  CB  ARG B 209      39.047 104.374  21.416  1.00  0.00           C  
ATOM   1913  CG  ARG B 209      38.598 105.819  21.638  1.00  0.00           C  
ATOM   1914  CD  ARG B 209      38.043 106.433  20.350  1.00  0.00           C  
ATOM   1915  NE  ARG B 209      37.309 107.679  20.614  1.00  0.00           N  
ATOM   1916  CZ  ARG B 209      37.260 108.686  19.732  1.00  0.00           C  
ATOM   1917  NH1 ARG B 209      37.941 108.795  18.582  1.00  0.00           N1+
ATOM   1918  NH2 ARG B 209      36.499 109.754  20.009  1.00  0.00           N  
ATOM   1919  H   ARG B 209      36.960 104.279  23.400  1.00  0.00           H  
ATOM   1920  HE  ARG B 209      36.942 107.783  21.538  1.00  0.00           H  
ATOM   1921 1HH1 ARG B 209      38.483 108.097  18.114  1.00  0.00           H  
ATOM   1922 2HH1 ARG B 209      37.753 109.652  18.104  1.00  0.00           H  
ATOM   1923 1HH2 ARG B 209      35.923 109.952  20.801  1.00  0.00           H  
ATOM   1924 2HH2 ARG B 209      36.464 110.396  19.243  1.00  0.00           H  
ATOM   1925  N   LEU B 210      36.929 101.293  21.305  1.00  0.00           N  
ATOM   1926  CA  LEU B 210      36.876  99.890  20.869  1.00  0.00           C  
ATOM   1927  C   LEU B 210      37.145  99.491  19.417  1.00  0.00           C  
ATOM   1928  O   LEU B 210      36.910 100.259  18.484  1.00  0.00           O  
ATOM   1929  CB  LEU B 210      35.614  99.181  21.364  1.00  0.00           C  
ATOM   1930  CG  LEU B 210      35.703  98.794  22.842  1.00  0.00           C  
ATOM   1931  CD1 LEU B 210      34.993  99.969  23.518  1.00  0.00           C  
ATOM   1932  CD2 LEU B 210      34.913  97.529  23.180  1.00  0.00           C  
ATOM   1933  H   LEU B 210      36.007 101.660  21.429  1.00  0.00           H  
ATOM   1934  N   GLU B 211      37.790  98.344  19.224  1.00  0.00           N  
ATOM   1935  CA  GLU B 211      37.789  97.716  17.895  1.00  0.00           C  
ATOM   1936  C   GLU B 211      37.229  96.293  17.933  1.00  0.00           C  
ATOM   1937  O   GLU B 211      36.993  95.728  19.000  1.00  0.00           O  
ATOM   1938  CB  GLU B 211      39.295  97.696  17.627  1.00  0.00           C  
ATOM   1939  CG  GLU B 211      39.905  99.098  17.683  1.00  0.00           C  
ATOM   1940  CD  GLU B 211      41.431  99.032  17.590  1.00  0.00           C  
ATOM   1941  OE1 GLU B 211      42.075 100.104  17.618  1.00  0.00           O  
ATOM   1942  OE2 GLU B 211      42.024  97.958  17.351  1.00  0.00           O1-
ATOM   1943  H   GLU B 211      38.452  98.069  19.920  1.00  0.00           H  
ATOM   1944  N   PRO B 212      37.081  95.616  16.798  1.00  0.00           N  
ATOM   1945  CA  PRO B 212      36.486  94.273  16.865  1.00  0.00           C  
ATOM   1946  C   PRO B 212      37.260  93.233  17.679  1.00  0.00           C  
ATOM   1947  O   PRO B 212      36.609  92.365  18.259  1.00  0.00           O  
ATOM   1948  CB  PRO B 212      36.672  93.819  15.416  1.00  0.00           C  
ATOM   1949  CG  PRO B 212      36.389  95.065  14.574  1.00  0.00           C  
ATOM   1950  CD  PRO B 212      37.079  96.134  15.423  1.00  0.00           C  
ATOM   1951  N   GLU B 213      38.571  93.433  17.779  1.00  0.00           N  
ATOM   1952  CA  GLU B 213      39.378  92.683  18.753  1.00  0.00           C  
ATOM   1953  C   GLU B 213      39.054  92.967  20.221  1.00  0.00           C  
ATOM   1954  O   GLU B 213      39.222  92.031  21.001  1.00  0.00           O  
ATOM   1955  CB  GLU B 213      40.813  93.211  18.696  1.00  0.00           C  
ATOM   1956  CG  GLU B 213      41.545  92.814  17.412  1.00  0.00           C  
ATOM   1957  CD  GLU B 213      41.161  93.362  16.036  1.00  0.00           C  
ATOM   1958  OE1 GLU B 213      40.481  94.409  15.984  1.00  0.00           O  
ATOM   1959  OE2 GLU B 213      41.436  92.571  15.107  1.00  0.00           O1-
ATOM   1960  H   GLU B 213      39.133  93.674  16.988  1.00  0.00           H  
ATOM   1961  N   ASP B 214      38.559  94.130  20.635  1.00  0.00           N  
ATOM   1962  CA  ASP B 214      38.144  94.365  22.025  1.00  0.00           C  
ATOM   1963  C   ASP B 214      36.727  93.906  22.375  1.00  0.00           C  
ATOM   1964  O   ASP B 214      36.166  94.287  23.401  1.00  0.00           O  
ATOM   1965  CB  ASP B 214      38.377  95.826  22.414  1.00  0.00           C  
ATOM   1966  CG  ASP B 214      39.769  96.388  22.115  1.00  0.00           C  
ATOM   1967  OD1 ASP B 214      39.933  97.046  21.065  1.00  0.00           O  
ATOM   1968  OD2 ASP B 214      40.681  95.871  22.796  1.00  0.00           O1-
ATOM   1969  H   ASP B 214      38.434  94.883  19.989  1.00  0.00           H  
ATOM   1970  N   PHE B 215      36.142  92.955  21.653  1.00  0.00           N  
ATOM   1971  CA  PHE B 215      34.796  92.436  21.937  1.00  0.00           C  
ATOM   1972  C   PHE B 215      34.859  90.993  22.440  1.00  0.00           C  
ATOM   1973  O   PHE B 215      35.613  90.212  21.861  1.00  0.00           O  
ATOM   1974  CB  PHE B 215      33.900  92.350  20.699  1.00  0.00           C  
ATOM   1975  CG  PHE B 215      33.230  93.701  20.438  1.00  0.00           C  
ATOM   1976  CD1 PHE B 215      31.961  94.027  20.903  1.00  0.00           C  
ATOM   1977  CD2 PHE B 215      34.111  94.609  19.863  1.00  0.00           C  
ATOM   1978  CE1 PHE B 215      31.537  95.338  20.725  1.00  0.00           C  
ATOM   1979  CE2 PHE B 215      33.757  95.953  19.900  1.00  0.00           C  
ATOM   1980  CZ  PHE B 215      32.469  96.281  20.309  1.00  0.00           C  
ATOM   1981  H   PHE B 215      36.710  92.490  20.973  1.00  0.00           H  
ATOM   1982  HD1 PHE B 215      31.389  93.405  21.591  1.00  0.00           H  
ATOM   1983  HD2 PHE B 215      35.117  94.222  19.700  1.00  0.00           H  
ATOM   1984  HE1 PHE B 215      30.539  95.635  21.049  1.00  0.00           H  
ATOM   1985  HE2 PHE B 215      34.495  96.663  19.529  1.00  0.00           H  
ATOM   1986  HZ  PHE B 215      32.254  97.327  20.528  1.00  0.00           H  
ATOM   1987  N   ALA B 216      34.150  90.712  23.529  1.00  0.00           N  
ATOM   1988  CA  ALA B 216      34.225  89.475  24.320  1.00  0.00           C  
ATOM   1989  C   ALA B 216      33.136  89.293  25.379  1.00  0.00           C  
ATOM   1990  O   ALA B 216      32.316  90.179  25.613  1.00  0.00           O  
ATOM   1991  CB  ALA B 216      35.608  89.404  24.971  1.00  0.00           C  
ATOM   1992  H   ALA B 216      33.608  91.421  23.981  1.00  0.00           H  
ATOM   1993  N   VAL B 217      33.089  88.151  26.059  1.00  0.00           N  
ATOM   1994  CA  VAL B 217      32.345  88.109  27.326  1.00  0.00           C  
ATOM   1995  C   VAL B 217      33.248  88.418  28.522  1.00  0.00           C  
ATOM   1996  O   VAL B 217      34.152  87.649  28.845  1.00  0.00           O  
ATOM   1997  CB  VAL B 217      31.736  86.720  27.530  1.00  0.00           C  
ATOM   1998  CG1 VAL B 217      30.672  86.799  28.627  1.00  0.00           C  
ATOM   1999  CG2 VAL B 217      31.057  86.258  26.239  1.00  0.00           C  
ATOM   2000  H   VAL B 217      33.635  87.350  25.813  1.00  0.00           H  
ATOM   2001  N   TYR B 218      33.182  89.673  28.957  1.00  0.00           N  
ATOM   2002  CA  TYR B 218      33.930  90.116  30.142  1.00  0.00           C  
ATOM   2003  C   TYR B 218      33.443  89.412  31.410  1.00  0.00           C  
ATOM   2004  O   TYR B 218      32.269  89.429  31.778  1.00  0.00           O  
ATOM   2005  CB  TYR B 218      33.764  91.623  30.351  1.00  0.00           C  
ATOM   2006  CG  TYR B 218      34.482  92.456  29.287  1.00  0.00           C  
ATOM   2007  CD1 TYR B 218      33.987  92.506  27.989  1.00  0.00           C  
ATOM   2008  CD2 TYR B 218      35.793  92.832  29.555  1.00  0.00           C  
ATOM   2009  CE1 TYR B 218      34.790  92.993  26.965  1.00  0.00           C  
ATOM   2010  CE2 TYR B 218      36.559  93.421  28.556  1.00  0.00           C  
ATOM   2011  CZ  TYR B 218      36.064  93.467  27.257  1.00  0.00           C  
ATOM   2012  OH  TYR B 218      36.916  93.938  26.308  1.00  0.00           O  
ATOM   2013  H   TYR B 218      32.674  90.363  28.440  1.00  0.00           H  
ATOM   2014  HD1 TYR B 218      32.912  92.370  27.868  1.00  0.00           H  
ATOM   2015  HD2 TYR B 218      36.143  92.987  30.576  1.00  0.00           H  
ATOM   2016  HE1 TYR B 218      34.313  93.115  25.993  1.00  0.00           H  
ATOM   2017  HE2 TYR B 218      37.533  93.804  28.860  1.00  0.00           H  
ATOM   2018  HH  TYR B 218      36.458  94.073  25.429  1.00  0.00           H  
ATOM   2019  N   TYR B 219      34.366  88.634  31.969  1.00  0.00           N  
ATOM   2020  CA  TYR B 219      34.226  87.900  33.235  1.00  0.00           C  
ATOM   2021  C   TYR B 219      35.046  88.487  34.386  1.00  0.00           C  
ATOM   2022  O   TYR B 219      36.235  88.706  34.161  1.00  0.00           O  
ATOM   2023  CB  TYR B 219      34.562  86.432  32.962  1.00  0.00           C  
ATOM   2024  CG  TYR B 219      33.392  85.530  32.562  1.00  0.00           C  
ATOM   2025  CD1 TYR B 219      32.619  84.847  33.493  1.00  0.00           C  
ATOM   2026  CD2 TYR B 219      33.297  85.154  31.227  1.00  0.00           C  
ATOM   2027  CE1 TYR B 219      31.850  83.725  33.204  1.00  0.00           C  
ATOM   2028  CE2 TYR B 219      32.433  84.109  30.919  1.00  0.00           C  
ATOM   2029  CZ  TYR B 219      31.721  83.380  31.864  1.00  0.00           C  
ATOM   2030  OH  TYR B 219      30.981  82.331  31.416  1.00  0.00           O  
ATOM   2031  H   TYR B 219      35.183  88.367  31.458  1.00  0.00           H  
ATOM   2032  HD1 TYR B 219      32.772  85.138  34.532  1.00  0.00           H  
ATOM   2033  HD2 TYR B 219      33.736  85.770  30.442  1.00  0.00           H  
ATOM   2034  HE1 TYR B 219      31.541  82.988  33.945  1.00  0.00           H  
ATOM   2035  HE2 TYR B 219      32.657  83.646  29.958  1.00  0.00           H  
ATOM   2036  HH  TYR B 219      30.197  82.131  32.004  1.00  0.00           H  
ATOM   2037  N   CYS B 220      34.382  88.748  35.508  1.00  0.00           N  
ATOM   2038  CA  CYS B 220      35.019  88.973  36.814  1.00  0.00           C  
ATOM   2039  C   CYS B 220      35.463  87.615  37.362  1.00  0.00           C  
ATOM   2040  O   CYS B 220      35.022  86.569  36.888  1.00  0.00           O  
ATOM   2041  CB  CYS B 220      34.071  89.700  37.770  1.00  0.00           C  
ATOM   2042  SG  CYS B 220      33.706  91.451  37.382  1.00  0.00           S  
ATOM   2043  H   CYS B 220      33.394  88.889  35.440  1.00  0.00           H  
ATOM   2044  N   GLN B 221      36.381  87.552  38.322  1.00  0.00           N  
ATOM   2045  CA  GLN B 221      36.724  86.382  39.144  1.00  0.00           C  
ATOM   2046  C   GLN B 221      37.130  86.930  40.514  1.00  0.00           C  
ATOM   2047  O   GLN B 221      38.183  87.550  40.655  1.00  0.00           O  
ATOM   2048  CB  GLN B 221      37.843  85.545  38.521  1.00  0.00           C  
ATOM   2049  CG  GLN B 221      38.372  84.499  39.505  1.00  0.00           C  
ATOM   2050  CD  GLN B 221      39.846  84.165  39.266  1.00  0.00           C  
ATOM   2051  NE2 GLN B 221      40.287  82.910  39.287  1.00  0.00           N  
ATOM   2052  OE1 GLN B 221      40.697  85.032  39.073  1.00  0.00           O  
ATOM   2053  H   GLN B 221      37.113  88.234  38.346  1.00  0.00           H  
ATOM   2054 1HE2 GLN B 221      39.626  82.161  39.323  1.00  0.00           H  
ATOM   2055 2HE2 GLN B 221      41.287  82.893  39.275  1.00  0.00           H  
ATOM   2056  N   GLN B 222      36.479  86.403  41.547  1.00  0.00           N  
ATOM   2057  CA  GLN B 222      36.853  86.676  42.942  1.00  0.00           C  
ATOM   2058  C   GLN B 222      37.865  85.635  43.426  1.00  0.00           C  
ATOM   2059  O   GLN B 222      37.936  84.466  43.049  1.00  0.00           O  
ATOM   2060  CB  GLN B 222      35.681  86.985  43.875  1.00  0.00           C  
ATOM   2061  CG  GLN B 222      34.850  85.872  44.519  1.00  0.00           C  
ATOM   2062  CD  GLN B 222      35.659  85.123  45.579  1.00  0.00           C  
ATOM   2063  NE2 GLN B 222      35.480  83.805  45.622  1.00  0.00           N  
ATOM   2064  OE1 GLN B 222      36.483  85.734  46.257  1.00  0.00           O  
ATOM   2065  H   GLN B 222      35.858  85.674  41.260  1.00  0.00           H  
ATOM   2066 1HE2 GLN B 222      34.782  83.322  45.094  1.00  0.00           H  
ATOM   2067 2HE2 GLN B 222      36.195  83.367  46.166  1.00  0.00           H  
ATOM   2068  N   ARG B 223      38.829  86.138  44.191  1.00  0.00           N  
ATOM   2069  CA  ARG B 223      39.921  85.338  44.764  1.00  0.00           C  
ATOM   2070  C   ARG B 223      39.958  85.286  46.293  1.00  0.00           C  
ATOM   2071  O   ARG B 223      40.478  84.331  46.867  1.00  0.00           O  
ATOM   2072  CB  ARG B 223      41.325  85.569  44.202  1.00  0.00           C  
ATOM   2073  CG  ARG B 223      41.972  86.832  44.774  1.00  0.00           C  
ATOM   2074  CD  ARG B 223      43.460  86.508  44.922  1.00  0.00           C  
ATOM   2075  NE  ARG B 223      44.279  87.590  45.488  1.00  0.00           N  
ATOM   2076  CZ  ARG B 223      45.494  87.919  45.031  1.00  0.00           C  
ATOM   2077  NH1 ARG B 223      46.162  87.108  44.199  1.00  0.00           N1+
ATOM   2078  NH2 ARG B 223      45.971  89.165  45.164  1.00  0.00           N  
ATOM   2079  H   ARG B 223      38.975  87.126  44.130  1.00  0.00           H  
ATOM   2080  HE  ARG B 223      43.873  88.179  46.187  1.00  0.00           H  
ATOM   2081 1HH1 ARG B 223      45.899  86.222  43.819  1.00  0.00           H  
ATOM   2082 2HH1 ARG B 223      47.129  87.362  44.177  1.00  0.00           H  
ATOM   2083 1HH2 ARG B 223      45.485  89.883  45.663  1.00  0.00           H  
ATOM   2084 2HH2 ARG B 223      46.913  89.327  44.873  1.00  0.00           H  
ATOM   2085  N   SER B 224      39.189  86.157  46.941  1.00  0.00           N  
ATOM   2086  CA  SER B 224      39.149  86.265  48.406  1.00  0.00           C  
ATOM   2087  C   SER B 224      38.528  85.125  49.216  1.00  0.00           C  
ATOM   2088  O   SER B 224      39.250  84.523  50.009  1.00  0.00           O  
ATOM   2089  CB  SER B 224      38.453  87.540  48.886  1.00  0.00           C  
ATOM   2090  OG  SER B 224      38.838  87.820  50.235  1.00  0.00           O  
ATOM   2091  H   SER B 224      38.421  86.565  46.447  1.00  0.00           H  
ATOM   2092  HG  SER B 224      39.137  88.773  50.187  1.00  0.00           H  
ATOM   2093  N   ASN B 225      37.270  84.781  48.956  1.00  0.00           N  
ATOM   2094  CA  ASN B 225      36.631  83.614  49.581  1.00  0.00           C  
ATOM   2095  C   ASN B 225      36.801  82.364  48.715  1.00  0.00           C  
ATOM   2096  O   ASN B 225      36.830  82.439  47.488  1.00  0.00           O  
ATOM   2097  CB  ASN B 225      35.142  83.905  49.781  1.00  0.00           C  
ATOM   2098  CG  ASN B 225      34.905  85.016  50.805  1.00  0.00           C  
ATOM   2099  ND2 ASN B 225      33.774  85.709  50.894  1.00  0.00           N  
ATOM   2100  OD1 ASN B 225      35.654  85.064  51.780  1.00  0.00           O  
ATOM   2101  H   ASN B 225      36.749  85.178  48.201  1.00  0.00           H  
ATOM   2102 1HD2 ASN B 225      33.011  85.579  50.260  1.00  0.00           H  
ATOM   2103 2HD2 ASN B 225      33.777  86.614  51.319  1.00  0.00           H  
ATOM   2104  N   TRP B 226      36.710  81.213  49.375  1.00  0.00           N  
ATOM   2105  CA  TRP B 226      36.919  79.895  48.759  1.00  0.00           C  
ATOM   2106  C   TRP B 226      35.558  79.371  48.295  1.00  0.00           C  
ATOM   2107  O   TRP B 226      34.627  79.357  49.099  1.00  0.00           O  
ATOM   2108  CB  TRP B 226      37.611  79.054  49.834  1.00  0.00           C  
ATOM   2109  CG  TRP B 226      38.265  77.777  49.303  1.00  0.00           C  
ATOM   2110  CD1 TRP B 226      37.698  76.574  49.299  1.00  0.00           C  
ATOM   2111  CD2 TRP B 226      39.232  77.749  48.305  1.00  0.00           C  
ATOM   2112  CE2 TRP B 226      39.271  76.453  47.804  1.00  0.00           C  
ATOM   2113  CE3 TRP B 226      40.259  78.621  47.962  1.00  0.00           C  
ATOM   2114  NE1 TRP B 226      38.291  75.786  48.407  1.00  0.00           N  
ATOM   2115  CZ2 TRP B 226      40.286  76.115  46.917  1.00  0.00           C  
ATOM   2116  CZ3 TRP B 226      41.268  78.330  47.052  1.00  0.00           C  
ATOM   2117  CH2 TRP B 226      41.253  77.039  46.538  1.00  0.00           C  
ATOM   2118  H   TRP B 226      36.504  81.220  50.354  1.00  0.00           H  
ATOM   2119  HD1 TRP B 226      37.021  76.212  50.072  1.00  0.00           H  
ATOM   2120  HE1 TRP B 226      38.010  74.845  48.217  1.00  0.00           H  
ATOM   2121  HE3 TRP B 226      40.174  79.684  48.187  1.00  0.00           H  
ATOM   2122  HZ2 TRP B 226      40.257  75.084  46.566  1.00  0.00           H  
ATOM   2123  HZ3 TRP B 226      41.859  79.125  46.596  1.00  0.00           H  
ATOM   2124  HH2 TRP B 226      41.893  76.867  45.672  1.00  0.00           H  
ATOM   2125  N   PRO B 227      35.607  78.617  47.200  1.00  0.00           N  
ATOM   2126  CA  PRO B 227      36.613  78.442  46.143  1.00  0.00           C  
ATOM   2127  C   PRO B 227      36.473  79.589  45.140  1.00  0.00           C  
ATOM   2128  O   PRO B 227      35.539  80.375  45.290  1.00  0.00           O  
ATOM   2129  CB  PRO B 227      36.258  77.141  45.420  1.00  0.00           C  
ATOM   2130  CG  PRO B 227      35.395  76.382  46.430  1.00  0.00           C  
ATOM   2131  CD  PRO B 227      34.610  77.551  47.030  1.00  0.00           C  
ATOM   2132  N   PRO B 228      37.611  79.832  44.496  1.00  0.00           N  
ATOM   2133  CA  PRO B 228      37.678  80.932  43.523  1.00  0.00           C  
ATOM   2134  C   PRO B 228      36.694  80.800  42.358  1.00  0.00           C  
ATOM   2135  O   PRO B 228      36.563  79.744  41.741  1.00  0.00           O  
ATOM   2136  CB  PRO B 228      39.111  80.861  42.990  1.00  0.00           C  
ATOM   2137  CG  PRO B 228      39.902  80.165  44.100  1.00  0.00           C  
ATOM   2138  CD  PRO B 228      38.905  79.160  44.681  1.00  0.00           C  
ATOM   2139  N   THR B 229      35.881  81.851  42.317  1.00  0.00           N  
ATOM   2140  CA  THR B 229      34.673  81.856  41.480  1.00  0.00           C  
ATOM   2141  C   THR B 229      34.570  82.971  40.437  1.00  0.00           C  
ATOM   2142  O   THR B 229      34.774  84.150  40.723  1.00  0.00           O  
ATOM   2143  CB  THR B 229      33.539  82.020  42.494  1.00  0.00           C  
ATOM   2144  CG2 THR B 229      33.080  80.660  43.023  1.00  0.00           C  
ATOM   2145  OG1 THR B 229      33.756  82.932  43.573  1.00  0.00           O  
ATOM   2146  H   THR B 229      35.987  82.619  42.949  1.00  0.00           H  
ATOM   2147  HG1 THR B 229      32.938  83.467  43.789  1.00  0.00           H  
ATOM   2148  N   PHE B 230      34.034  82.588  39.282  1.00  0.00           N  
ATOM   2149  CA  PHE B 230      33.996  83.530  38.154  1.00  0.00           C  
ATOM   2150  C   PHE B 230      32.695  84.332  38.079  1.00  0.00           C  
ATOM   2151  O   PHE B 230      31.916  84.251  39.027  1.00  0.00           O  
ATOM   2152  CB  PHE B 230      33.969  82.654  36.900  1.00  0.00           C  
ATOM   2153  CG  PHE B 230      35.363  82.160  36.509  1.00  0.00           C  
ATOM   2154  CD1 PHE B 230      35.630  80.798  36.574  1.00  0.00           C  
ATOM   2155  CD2 PHE B 230      36.337  83.111  36.228  1.00  0.00           C  
ATOM   2156  CE1 PHE B 230      36.941  80.360  36.425  1.00  0.00           C  
ATOM   2157  CE2 PHE B 230      37.635  82.625  36.118  1.00  0.00           C  
ATOM   2158  CZ  PHE B 230      37.962  81.277  36.207  1.00  0.00           C  
ATOM   2159  H   PHE B 230      33.476  81.771  39.133  1.00  0.00           H  
ATOM   2160  HD1 PHE B 230      34.910  80.046  36.897  1.00  0.00           H  
ATOM   2161  HD2 PHE B 230      36.090  84.106  35.857  1.00  0.00           H  
ATOM   2162  HE1 PHE B 230      37.172  79.321  36.663  1.00  0.00           H  
ATOM   2163  HE2 PHE B 230      38.454  83.332  36.252  1.00  0.00           H  
ATOM   2164  HZ  PHE B 230      38.972  80.991  35.914  1.00  0.00           H  
ATOM   2165  N   GLY B 231      32.770  85.422  37.320  1.00  0.00           N  
ATOM   2166  CA  GLY B 231      31.642  86.350  37.157  1.00  0.00           C  
ATOM   2167  C   GLY B 231      30.441  85.816  36.374  1.00  0.00           C  
ATOM   2168  O   GLY B 231      30.358  84.631  36.053  1.00  0.00           O  
ATOM   2169  H   GLY B 231      33.645  85.772  36.984  1.00  0.00           H  
ATOM   2170  N   GLN B 232      29.408  86.648  36.271  1.00  0.00           N  
ATOM   2171  CA  GLN B 232      28.136  86.423  35.570  1.00  0.00           C  
ATOM   2172  C   GLN B 232      28.377  86.419  34.059  1.00  0.00           C  
ATOM   2173  O   GLN B 232      27.736  85.675  33.319  1.00  0.00           O  
ATOM   2174  CB  GLN B 232      27.111  87.438  36.078  1.00  0.00           C  
ATOM   2175  CG  GLN B 232      25.666  87.151  35.664  1.00  0.00           C  
ATOM   2176  CD  GLN B 232      24.677  88.123  36.309  1.00  0.00           C  
ATOM   2177  NE2 GLN B 232      23.634  87.721  37.030  1.00  0.00           N  
ATOM   2178  OE1 GLN B 232      24.827  89.342  36.245  1.00  0.00           O  
ATOM   2179  H   GLN B 232      29.309  87.401  36.922  1.00  0.00           H  
ATOM   2180 1HE2 GLN B 232      23.397  86.753  37.107  1.00  0.00           H  
ATOM   2181 2HE2 GLN B 232      23.054  88.465  37.361  1.00  0.00           H  
ATOM   2182  N   GLY B 233      29.380  87.138  33.561  1.00  0.00           N  
ATOM   2183  CA  GLY B 233      29.704  87.271  32.133  1.00  0.00           C  
ATOM   2184  C   GLY B 233      28.858  88.280  31.353  1.00  0.00           C  
ATOM   2185  O   GLY B 233      28.077  87.791  30.539  1.00  0.00           O  
ATOM   2186  H   GLY B 233      30.156  87.402  34.133  1.00  0.00           H  
ATOM   2187  N   THR B 234      29.392  89.498  31.367  1.00  0.00           N  
ATOM   2188  CA  THR B 234      28.866  90.592  30.538  1.00  0.00           C  
ATOM   2189  C   THR B 234      29.130  90.480  29.035  1.00  0.00           C  
ATOM   2190  O   THR B 234      30.306  90.592  28.693  1.00  0.00           O  
ATOM   2191  CB  THR B 234      29.395  91.948  31.009  1.00  0.00           C  
ATOM   2192  CG2 THR B 234      28.873  93.059  30.096  1.00  0.00           C  
ATOM   2193  OG1 THR B 234      28.855  92.148  32.318  1.00  0.00           O  
ATOM   2194  H   THR B 234      30.345  89.585  31.656  1.00  0.00           H  
ATOM   2195  HG1 THR B 234      27.875  92.241  32.142  1.00  0.00           H  
ATOM   2196  N   LYS B 235      28.236  89.842  28.284  1.00  0.00           N  
ATOM   2197  CA  LYS B 235      28.249  89.745  26.818  1.00  0.00           C  
ATOM   2198  C   LYS B 235      28.250  91.179  26.285  1.00  0.00           C  
ATOM   2199  O   LYS B 235      27.339  91.966  26.536  1.00  0.00           O  
ATOM   2200  CB  LYS B 235      26.978  88.959  26.488  1.00  0.00           C  
ATOM   2201  CG  LYS B 235      27.236  87.581  27.101  1.00  0.00           C  
ATOM   2202  CD  LYS B 235      26.521  86.489  26.302  1.00  0.00           C  
ATOM   2203  CE  LYS B 235      25.078  86.839  25.932  1.00  0.00           C  
ATOM   2204  NZ  LYS B 235      24.665  85.914  24.867  1.00  0.00           N1+
ATOM   2205  H   LYS B 235      27.320  89.847  28.686  1.00  0.00           H  
ATOM   2206  HZ1 LYS B 235      23.699  85.711  25.029  1.00  0.00           H  
ATOM   2207  HZ2 LYS B 235      24.903  86.194  23.937  1.00  0.00           H  
ATOM   2208  HZ3 LYS B 235      25.108  85.031  25.022  1.00  0.00           H  
ATOM   2209  N   VAL B 236      29.405  91.567  25.750  1.00  0.00           N  
ATOM   2210  CA  VAL B 236      29.589  92.809  24.984  1.00  0.00           C  
ATOM   2211  C   VAL B 236      29.468  92.357  23.528  1.00  0.00           C  
ATOM   2212  O   VAL B 236      30.281  91.530  23.116  1.00  0.00           O  
ATOM   2213  CB  VAL B 236      30.874  93.534  25.387  1.00  0.00           C  
ATOM   2214  CG1 VAL B 236      31.083  94.837  24.612  1.00  0.00           C  
ATOM   2215  CG2 VAL B 236      30.682  94.055  26.813  1.00  0.00           C  
ATOM   2216  H   VAL B 236      30.199  91.264  26.276  1.00  0.00           H  
ATOM   2217  N   GLU B 237      28.465  92.849  22.806  1.00  0.00           N  
ATOM   2218  CA  GLU B 237      28.187  92.265  21.486  1.00  0.00           C  
ATOM   2219  C   GLU B 237      28.528  93.322  20.433  1.00  0.00           C  
ATOM   2220  O   GLU B 237      28.363  94.510  20.704  1.00  0.00           O  
ATOM   2221  CB  GLU B 237      26.752  91.742  21.393  1.00  0.00           C  
ATOM   2222  CG  GLU B 237      26.592  90.346  22.000  1.00  0.00           C  
ATOM   2223  CD  GLU B 237      25.186  89.801  21.742  1.00  0.00           C  
ATOM   2224  OE1 GLU B 237      25.018  88.619  21.372  1.00  0.00           O  
ATOM   2225  OE2 GLU B 237      24.185  90.526  21.928  1.00  0.00           O1-
ATOM   2226  H   GLU B 237      27.912  93.626  23.104  1.00  0.00           H  
ATOM   2227  N   VAL B 238      28.494  92.850  19.190  1.00  0.00           N  
ATOM   2228  CA  VAL B 238      29.034  93.540  18.009  1.00  0.00           C  
ATOM   2229  C   VAL B 238      27.857  94.157  17.251  1.00  0.00           C  
ATOM   2230  O   VAL B 238      27.170  93.516  16.458  1.00  0.00           O  
ATOM   2231  CB  VAL B 238      30.001  92.879  17.025  1.00  0.00           C  
ATOM   2232  CG1 VAL B 238      30.668  94.031  16.271  1.00  0.00           C  
ATOM   2233  CG2 VAL B 238      31.058  91.924  17.583  1.00  0.00           C  
ATOM   2234  H   VAL B 238      28.152  91.922  19.047  1.00  0.00           H  
ATOM   2235  N   LYS B 239      27.864  95.487  17.245  1.00  0.00           N  
ATOM   2236  CA  LYS B 239      26.930  96.355  16.513  1.00  0.00           C  
ATOM   2237  C   LYS B 239      27.692  97.171  15.468  1.00  0.00           C  
ATOM   2238  O   LYS B 239      28.887  97.457  15.528  1.00  0.00           O  
ATOM   2239  CB  LYS B 239      26.389  97.258  17.623  1.00  0.00           C  
ATOM   2240  CG  LYS B 239      25.164  98.118  17.306  1.00  0.00           C  
ATOM   2241  CD  LYS B 239      24.919  99.189  18.371  1.00  0.00           C  
ATOM   2242  CE  LYS B 239      23.640  99.927  17.970  1.00  0.00           C  
ATOM   2243  NZ  LYS B 239      23.368 101.236  18.581  1.00  0.00           N1+
ATOM   2244  H   LYS B 239      28.353  95.937  17.992  1.00  0.00           H  
ATOM   2245  HZ1 LYS B 239      23.212 102.018  17.976  1.00  0.00           H  
ATOM   2246  HZ2 LYS B 239      22.641 101.164  19.264  1.00  0.00           H  
ATOM   2247  HZ3 LYS B 239      24.252 101.479  18.981  1.00  0.00           H  
ATOM   2248  N   SER B 240      26.965  97.819  14.561  1.00  0.00           N  
ATOM   2249  CA  SER B 240      27.476  98.685  13.490  1.00  0.00           C  
ATOM   2250  C   SER B 240      28.152  99.933  14.061  1.00  0.00           C  
ATOM   2251  O   SER B 240      27.456 100.654  14.774  1.00  0.00           O  
ATOM   2252  CB  SER B 240      26.396  99.008  12.455  1.00  0.00           C  
ATOM   2253  OG  SER B 240      26.999  99.664  11.336  1.00  0.00           O  
ATOM   2254  H   SER B 240      25.969  97.743  14.606  1.00  0.00           H  
ATOM   2255  HG  SER B 240      27.737  99.081  10.998  1.00  0.00           H  
ATOM   2256  N   GLY B 241      29.336 100.264  13.554  1.00  0.00           N  
ATOM   2257  CA  GLY B 241      30.077 101.436  14.042  1.00  0.00           C  
ATOM   2258  C   GLY B 241      31.539 101.433  13.590  1.00  0.00           C  
ATOM   2259  O   GLY B 241      32.086 100.385  13.249  1.00  0.00           O  
ATOM   2260  H   GLY B 241      29.787  99.656  12.902  1.00  0.00           H  
ATOM   2261  N   LEU B 242      32.026 102.653  13.383  1.00  0.00           N  
ATOM   2262  CA  LEU B 242      33.363 102.886  12.820  1.00  0.00           C  
ATOM   2263  C   LEU B 242      34.533 102.586  13.759  1.00  0.00           C  
ATOM   2264  O   LEU B 242      34.537 103.141  14.857  1.00  0.00           O  
ATOM   2265  CB  LEU B 242      33.394 104.299  12.232  1.00  0.00           C  
ATOM   2266  CG  LEU B 242      32.801 104.466  10.831  1.00  0.00           C  
ATOM   2267  CD1 LEU B 242      32.200 105.873  10.811  1.00  0.00           C  
ATOM   2268  CD2 LEU B 242      33.985 104.417   9.863  1.00  0.00           C  
ATOM   2269  H   LEU B 242      31.405 103.437  13.348  1.00  0.00           H  
ATOM   2270  N   VAL B 243      35.484 101.777  13.302  1.00  0.00           N  
ATOM   2271  CA  VAL B 243      36.831 101.813  13.891  1.00  0.00           C  
ATOM   2272  C   VAL B 243      37.406 103.210  14.134  1.00  0.00           C  
ATOM   2273  O   VAL B 243      37.190 104.099  13.312  1.00  0.00           O  
ATOM   2274  CB  VAL B 243      37.808 100.875  13.180  1.00  0.00           C  
ATOM   2275  CG1 VAL B 243      37.315  99.427  13.152  1.00  0.00           C  
ATOM   2276  CG2 VAL B 243      38.091 101.269  11.730  1.00  0.00           C  
ATOM   2277  H   VAL B 243      35.212 101.147  12.575  1.00  0.00           H  
ATOM   2278  N   PRO B 244      38.060 103.492  15.257  1.00  0.00           N  
ATOM   2279  CA  PRO B 244      38.664 104.775  15.647  1.00  0.00           C  
ATOM   2280  C   PRO B 244      39.896 105.037  14.779  1.00  0.00           C  
ATOM   2281  O   PRO B 244      40.212 104.187  13.947  1.00  0.00           O  
ATOM   2282  CB  PRO B 244      39.109 104.705  17.110  1.00  0.00           C  
ATOM   2283  CG  PRO B 244      39.067 103.215  17.456  1.00  0.00           C  
ATOM   2284  CD  PRO B 244      38.284 102.522  16.339  1.00  0.00           C  
ATOM   2285  N   ARG B 245      40.525 106.199  14.930  1.00  0.00           N  
ATOM   2286  CA  ARG B 245      41.697 106.776  14.257  1.00  0.00           C  
ATOM   2287  C   ARG B 245      42.591 107.532  15.242  1.00  0.00           C  
ATOM   2288  CB  ARG B 245      41.278 107.692  13.105  1.00  0.00           C  
ATOM   2289  CG  ARG B 245      40.978 106.878  11.845  1.00  0.00           C  
ATOM   2290  CD  ARG B 245      42.293 106.156  11.546  1.00  0.00           C  
ATOM   2291  NE  ARG B 245      42.351 105.982  10.088  1.00  0.00           N  
ATOM   2292  CZ  ARG B 245      42.317 104.826   9.410  1.00  0.00           C  
ATOM   2293  NH1 ARG B 245      42.157 103.637  10.008  1.00  0.00           N1+
ATOM   2294  NH2 ARG B 245      42.678 104.789   8.120  1.00  0.00           N  
ATOM   2295  O1  ARG B 245      41.989 108.233  16.083  1.00  0.00           O  
ATOM   2296  O2  ARG B 245      43.829 107.363  15.291  1.00  0.00           O  
ATOM   2297  H   ARG B 245      40.197 106.903  15.560  1.00  0.00           H  
ATOM   2298  HE  ARG B 245      42.809 106.700   9.564  1.00  0.00           H  
ATOM   2299 1HH1 ARG B 245      41.952 103.472  10.972  1.00  0.00           H  
ATOM   2300 2HH1 ARG B 245      42.329 102.822   9.455  1.00  0.00           H  
ATOM   2301 1HH2 ARG B 245      43.038 105.593   7.646  1.00  0.00           H  
ATOM   2302 2HH2 ARG B 245      42.285 103.993   7.660  1.00  0.00           H  
TER   
END
