# Supplementary material for: Potential neutralizing antibodies discovered for novel corona virus using machine learning
Source: Sci Rep. 2021 Mar 4;11:5261. doi: 10.1038/s41598-021-84637-4 (PMC7970853; doi:10.1038/s41598-021-84637-4)
Supplement: Supplementary file 2 — Supplementary Information 2. [file 41598_2021_84637_MOESM2_ESM.zip › C13.pdb]

ATOM      1  N   GLU A   1      68.767  96.065  18.983  1.00  0.00           N  
ATOM      2  CA  GLU A   1      67.626  96.993  18.983  1.00  0.00           C  
ATOM      3  C   GLU A   1      66.496  96.338  19.780  1.00  0.00           C  
ATOM      4  O   GLU A   1      66.412  95.176  20.173  1.00  0.00           O  
ATOM      5  CB  GLU A   1      67.419  97.371  17.515  1.00  0.00           C  
ATOM      6  CG  GLU A   1      66.924  98.778  17.174  1.00  0.00           C  
ATOM      7  CD  GLU A   1      65.633  99.178  17.891  1.00  0.00           C  
ATOM      8  OE1 GLU A   1      64.593  98.696  17.392  1.00  0.00           O  
ATOM      9  OE2 GLU A   1      65.613  99.832  18.956  1.00  0.00           O1-
ATOM     10  H1  GLU A   1      69.666  96.496  18.904  1.00  0.00           H  
ATOM     11  H2  GLU A   1      68.777  95.503  19.809  1.00  0.00           H  
ATOM     12  H3  GLU A   1      68.597  95.448  18.215  1.00  0.00           H  
ATOM     13  N   VAL A   2      65.454  97.134  20.006  1.00  0.00           N  
ATOM     14  CA  VAL A   2      64.268  96.709  20.763  1.00  0.00           C  
ATOM     15  C   VAL A   2      63.304  95.899  19.893  1.00  0.00           C  
ATOM     16  O   VAL A   2      62.756  94.892  20.338  1.00  0.00           O  
ATOM     17  CB  VAL A   2      63.627  97.946  21.395  1.00  0.00           C  
ATOM     18  CG1 VAL A   2      62.389  97.605  22.226  1.00  0.00           C  
ATOM     19  CG2 VAL A   2      64.678  98.748  22.165  1.00  0.00           C  
ATOM     20  H   VAL A   2      65.571  98.119  19.881  1.00  0.00           H  
ATOM     21  N   GLN A   3      63.259  96.275  18.618  1.00  0.00           N  
ATOM     22  CA  GLN A   3      62.715  95.375  17.590  1.00  0.00           C  
ATOM     23  C   GLN A   3      63.735  94.552  16.800  1.00  0.00           C  
ATOM     24  O   GLN A   3      64.953  94.703  16.882  1.00  0.00           O  
ATOM     25  CB  GLN A   3      61.582  96.079  16.842  1.00  0.00           C  
ATOM     26  CG  GLN A   3      62.062  97.443  16.344  1.00  0.00           C  
ATOM     27  CD  GLN A   3      62.681  97.341  14.948  1.00  0.00           C  
ATOM     28  NE2 GLN A   3      63.955  97.719  14.894  1.00  0.00           N  
ATOM     29  OE1 GLN A   3      62.161  96.940  13.908  1.00  0.00           O  
ATOM     30  H   GLN A   3      63.927  96.919  18.245  1.00  0.00           H  
ATOM     31 1HE2 GLN A   3      64.280  97.977  15.804  1.00  0.00           H  
ATOM     32 2HE2 GLN A   3      64.574  97.687  14.109  1.00  0.00           H  
ATOM     33  N   LEU A   4      63.176  93.583  16.080  1.00  0.00           N  
ATOM     34  CA  LEU A   4      63.805  93.117  14.836  1.00  0.00           C  
ATOM     35  C   LEU A   4      63.824  94.031  13.609  1.00  0.00           C  
ATOM     36  O   LEU A   4      62.770  94.321  13.045  1.00  0.00           O  
ATOM     37  CB  LEU A   4      63.094  91.848  14.360  1.00  0.00           C  
ATOM     38  CG  LEU A   4      63.513  90.511  14.976  1.00  0.00           C  
ATOM     39  CD1 LEU A   4      62.322  89.563  14.818  1.00  0.00           C  
ATOM     40  CD2 LEU A   4      64.699  89.923  14.210  1.00  0.00           C  
ATOM     41  H   LEU A   4      62.284  93.151  16.217  1.00  0.00           H  
ATOM     42  N   VAL A   5      65.053  94.392  13.251  1.00  0.00           N  
ATOM     43  CA  VAL A   5      65.235  95.288  12.100  1.00  0.00           C  
ATOM     44  C   VAL A   5      65.012  94.503  10.807  1.00  0.00           C  
ATOM     45  O   VAL A   5      65.838  93.657  10.465  1.00  0.00           O  
ATOM     46  CB  VAL A   5      66.684  95.778  12.141  1.00  0.00           C  
ATOM     47  CG1 VAL A   5      66.823  96.738  10.958  1.00  0.00           C  
ATOM     48  CG2 VAL A   5      67.154  96.324  13.491  1.00  0.00           C  
ATOM     49  H   VAL A   5      65.848  93.791  13.330  1.00  0.00           H  
ATOM     50  N   GLN A   6      64.146  95.110  10.000  1.00  0.00           N  
ATOM     51  CA  GLN A   6      63.682  94.488   8.752  1.00  0.00           C  
ATOM     52  C   GLN A   6      64.043  95.339   7.532  1.00  0.00           C  
ATOM     53  O   GLN A   6      63.978  96.565   7.611  1.00  0.00           O  
ATOM     54  CB  GLN A   6      62.172  94.663   8.926  1.00  0.00           C  
ATOM     55  CG  GLN A   6      61.380  93.540   8.255  1.00  0.00           C  
ATOM     56  CD  GLN A   6      59.925  93.625   8.722  1.00  0.00           C  
ATOM     57  NE2 GLN A   6      59.011  93.783   7.768  1.00  0.00           N  
ATOM     58  OE1 GLN A   6      59.667  93.343   9.891  1.00  0.00           O  
ATOM     59  H   GLN A   6      63.888  96.068  10.125  1.00  0.00           H  
ATOM     60 1HE2 GLN A   6      59.287  93.788   6.807  1.00  0.00           H  
ATOM     61 2HE2 GLN A   6      58.169  94.272   7.997  1.00  0.00           H  
ATOM     62  N   SER A   7      63.995  94.677   6.380  1.00  0.00           N  
ATOM     63  CA  SER A   7      64.253  95.308   5.077  1.00  0.00           C  
ATOM     64  C   SER A   7      63.586  94.709   3.837  1.00  0.00           C  
ATOM     65  O   SER A   7      63.225  93.534   3.779  1.00  0.00           O  
ATOM     66  CB  SER A   7      65.749  95.332   4.759  1.00  0.00           C  
ATOM     67  OG  SER A   7      66.091  96.377   3.844  1.00  0.00           O  
ATOM     68  H   SER A   7      63.904  93.682   6.351  1.00  0.00           H  
ATOM     69  HG  SER A   7      66.719  96.027   3.149  1.00  0.00           H  
ATOM     70  N   GLY A   8      63.598  95.528   2.789  1.00  0.00           N  
ATOM     71  CA  GLY A   8      62.849  95.294   1.546  1.00  0.00           C  
ATOM     72  C   GLY A   8      61.647  96.177   1.204  1.00  0.00           C  
ATOM     73  O   GLY A   8      61.418  97.146   1.926  1.00  0.00           O  
ATOM     74  H   GLY A   8      64.230  96.301   2.736  1.00  0.00           H  
ATOM     75  N   GLY A   9      61.009  95.983   0.053  1.00  0.00           N  
ATOM     76  CA  GLY A   9      59.776  96.619  -0.434  1.00  0.00           C  
ATOM     77  C   GLY A   9      59.949  97.464  -1.698  1.00  0.00           C  
ATOM     78  O   GLY A   9      60.832  97.197  -2.512  1.00  0.00           O  
ATOM     79  H   GLY A   9      61.230  95.167  -0.480  1.00  0.00           H  
ATOM     80  N   GLY A  10      58.950  98.339  -1.760  1.00  0.00           N  
ATOM     81  CA  GLY A  10      58.780  99.355  -2.808  1.00  0.00           C  
ATOM     82  C   GLY A  10      58.319  98.680  -4.102  1.00  0.00           C  
ATOM     83  O   GLY A  10      57.573  97.705  -4.045  1.00  0.00           O  
ATOM     84  H   GLY A  10      58.226  98.303  -1.071  1.00  0.00           H  
ATOM     85  N   VAL A  11      58.765  99.139  -5.268  1.00  0.00           N  
ATOM     86  CA  VAL A  11      58.301  98.609  -6.559  1.00  0.00           C  
ATOM     87  C   VAL A  11      59.013  97.303  -6.918  1.00  0.00           C  
ATOM     88  O   VAL A  11      60.241  97.245  -6.957  1.00  0.00           O  
ATOM     89  CB  VAL A  11      58.484  99.637  -7.677  1.00  0.00           C  
ATOM     90  CG1 VAL A  11      57.849  99.270  -9.020  1.00  0.00           C  
ATOM     91  CG2 VAL A  11      58.310 101.119  -7.340  1.00  0.00           C  
ATOM     92  H   VAL A  11      59.263 100.006  -5.265  1.00  0.00           H  
ATOM     93  N   VAL A  12      58.183  96.289  -7.142  1.00  0.00           N  
ATOM     94  CA  VAL A  12      58.574  94.976  -7.676  1.00  0.00           C  
ATOM     95  C   VAL A  12      57.661  94.553  -8.829  1.00  0.00           C  
ATOM     96  O   VAL A  12      56.475  94.851  -8.956  1.00  0.00           O  
ATOM     97  CB  VAL A  12      58.585  93.896  -6.593  1.00  0.00           C  
ATOM     98  CG1 VAL A  12      59.560  94.233  -5.464  1.00  0.00           C  
ATOM     99  CG2 VAL A  12      57.195  93.629  -6.012  1.00  0.00           C  
ATOM    100  H   VAL A  12      57.215  96.535  -7.195  1.00  0.00           H  
ATOM    101  N   GLN A  13      58.359  93.883  -9.741  1.00  0.00           N  
ATOM    102  CA  GLN A  13      57.732  93.392 -10.977  1.00  0.00           C  
ATOM    103  C   GLN A  13      56.953  92.079 -10.872  1.00  0.00           C  
ATOM    104  O   GLN A  13      57.466  91.196 -10.187  1.00  0.00           O  
ATOM    105  CB  GLN A  13      58.798  93.274 -12.068  1.00  0.00           C  
ATOM    106  CG  GLN A  13      59.282  94.638 -12.565  1.00  0.00           C  
ATOM    107  CD  GLN A  13      60.683  94.605 -13.180  1.00  0.00           C  
ATOM    108  NE2 GLN A  13      60.801  94.271 -14.462  1.00  0.00           N  
ATOM    109  OE1 GLN A  13      61.684  94.642 -12.467  1.00  0.00           O  
ATOM    110  H   GLN A  13      59.356  93.865  -9.663  1.00  0.00           H  
ATOM    111 1HE2 GLN A  13      60.110  93.842 -15.044  1.00  0.00           H  
ATOM    112 2HE2 GLN A  13      61.672  94.579 -14.844  1.00  0.00           H  
ATOM    113  N   PRO A  14      55.687  92.078 -11.281  1.00  0.00           N  
ATOM    114  CA  PRO A  14      54.878  90.852 -11.341  1.00  0.00           C  
ATOM    115  C   PRO A  14      55.602  89.789 -12.171  1.00  0.00           C  
ATOM    116  O   PRO A  14      56.483  90.070 -12.982  1.00  0.00           O  
ATOM    117  CB  PRO A  14      53.625  91.287 -12.103  1.00  0.00           C  
ATOM    118  CG  PRO A  14      53.523  92.790 -11.834  1.00  0.00           C  
ATOM    119  CD  PRO A  14      54.994  93.194 -11.942  1.00  0.00           C  
ATOM    120  N   GLY A  15      55.427  88.521 -11.812  1.00  0.00           N  
ATOM    121  CA  GLY A  15      55.971  87.422 -12.624  1.00  0.00           C  
ATOM    122  C   GLY A  15      57.211  86.883 -11.907  1.00  0.00           C  
ATOM    123  O   GLY A  15      57.225  85.673 -11.685  1.00  0.00           O  
ATOM    124  H   GLY A  15      54.650  88.217 -11.261  1.00  0.00           H  
ATOM    125  N   LYS A  16      58.012  87.791 -11.357  1.00  0.00           N  
ATOM    126  CA  LYS A  16      59.265  87.405 -10.694  1.00  0.00           C  
ATOM    127  C   LYS A  16      59.046  86.844  -9.288  1.00  0.00           C  
ATOM    128  O   LYS A  16      57.916  86.584  -8.877  1.00  0.00           O  
ATOM    129  CB  LYS A  16      60.193  88.621 -10.745  1.00  0.00           C  
ATOM    130  CG  LYS A  16      60.498  89.146 -12.149  1.00  0.00           C  
ATOM    131  CD  LYS A  16      61.566  90.232 -12.011  1.00  0.00           C  
ATOM    132  CE  LYS A  16      62.116  90.734 -13.348  1.00  0.00           C  
ATOM    133  NZ  LYS A  16      62.777  89.578 -13.970  1.00  0.00           N1+
ATOM    134  H   LYS A  16      57.845  88.776 -11.304  1.00  0.00           H  
ATOM    135  HZ1 LYS A  16      63.473  89.848 -14.635  1.00  0.00           H  
ATOM    136  HZ2 LYS A  16      63.232  89.060 -13.246  1.00  0.00           H  
ATOM    137  HZ3 LYS A  16      62.065  89.024 -14.400  1.00  0.00           H  
ATOM    138  N   SER A  17      60.163  86.413  -8.710  1.00  0.00           N  
ATOM    139  CA  SER A  17      60.276  86.051  -7.289  1.00  0.00           C  
ATOM    140  C   SER A  17      60.301  87.192  -6.270  1.00  0.00           C  
ATOM    141  O   SER A  17      60.558  88.327  -6.670  1.00  0.00           O  
ATOM    142  CB  SER A  17      61.368  85.029  -6.967  1.00  0.00           C  
ATOM    143  OG  SER A  17      62.734  85.438  -7.068  1.00  0.00           O  
ATOM    144  H   SER A  17      60.987  86.415  -9.277  1.00  0.00           H  
ATOM    145  HG  SER A  17      62.866  85.924  -7.932  1.00  0.00           H  
ATOM    146  N   LEU A  18      60.216  86.849  -4.988  1.00  0.00           N  
ATOM    147  CA  LEU A  18      60.231  87.778  -3.849  1.00  0.00           C  
ATOM    148  C   LEU A  18      61.339  87.377  -2.873  1.00  0.00           C  
ATOM    149  O   LEU A  18      61.457  86.218  -2.477  1.00  0.00           O  
ATOM    150  CB  LEU A  18      58.820  87.731  -3.257  1.00  0.00           C  
ATOM    151  CG  LEU A  18      58.438  88.732  -2.165  1.00  0.00           C  
ATOM    152  CD1 LEU A  18      58.883  90.154  -2.513  1.00  0.00           C  
ATOM    153  CD2 LEU A  18      56.926  88.656  -1.947  1.00  0.00           C  
ATOM    154  H   LEU A  18      60.067  85.878  -4.798  1.00  0.00           H  
ATOM    155  N   ARG A  19      61.983  88.361  -2.253  1.00  0.00           N  
ATOM    156  CA  ARG A  19      63.163  88.085  -1.421  1.00  0.00           C  
ATOM    157  C   ARG A  19      63.272  89.209  -0.388  1.00  0.00           C  
ATOM    158  O   ARG A  19      63.652  90.305  -0.795  1.00  0.00           O  
ATOM    159  CB  ARG A  19      64.366  88.086  -2.365  1.00  0.00           C  
ATOM    160  CG  ARG A  19      65.672  87.562  -1.763  1.00  0.00           C  
ATOM    161  CD  ARG A  19      66.819  87.434  -2.768  1.00  0.00           C  
ATOM    162  NE  ARG A  19      66.542  86.231  -3.567  1.00  0.00           N  
ATOM    163  CZ  ARG A  19      67.366  85.216  -3.858  1.00  0.00           C  
ATOM    164  NH1 ARG A  19      68.693  85.271  -3.674  1.00  0.00           N1+
ATOM    165  NH2 ARG A  19      66.904  84.037  -4.295  1.00  0.00           N  
ATOM    166  H   ARG A  19      61.790  89.340  -2.314  1.00  0.00           H  
ATOM    167  HE  ARG A  19      65.656  86.117  -4.016  1.00  0.00           H  
ATOM    168 1HH1 ARG A  19      69.028  86.185  -3.448  1.00  0.00           H  
ATOM    169 2HH1 ARG A  19      69.315  84.492  -3.594  1.00  0.00           H  
ATOM    170 1HH2 ARG A  19      65.965  83.889  -4.607  1.00  0.00           H  
ATOM    171 2HH2 ARG A  19      67.475  83.216  -4.299  1.00  0.00           H  
ATOM    172  N   LEU A  20      62.618  89.009   0.753  1.00  0.00           N  
ATOM    173  CA  LEU A  20      62.661  89.922   1.904  1.00  0.00           C  
ATOM    174  C   LEU A  20      63.560  89.491   3.065  1.00  0.00           C  
ATOM    175  O   LEU A  20      63.664  88.303   3.366  1.00  0.00           O  
ATOM    176  CB  LEU A  20      61.313  90.178   2.580  1.00  0.00           C  
ATOM    177  CG  LEU A  20      60.339  91.047   1.781  1.00  0.00           C  
ATOM    178  CD1 LEU A  20      58.910  90.617   2.121  1.00  0.00           C  
ATOM    179  CD2 LEU A  20      60.613  92.548   1.894  1.00  0.00           C  
ATOM    180  H   LEU A  20      62.192  88.131   0.974  1.00  0.00           H  
ATOM    181  N   SER A  21      63.820  90.388   4.012  1.00  0.00           N  
ATOM    182  CA  SER A  21      64.801  90.116   5.072  1.00  0.00           C  
ATOM    183  C   SER A  21      64.653  90.863   6.399  1.00  0.00           C  
ATOM    184  O   SER A  21      64.338  92.040   6.569  1.00  0.00           O  
ATOM    185  CB  SER A  21      66.265  90.414   4.740  1.00  0.00           C  
ATOM    186  OG  SER A  21      66.550  91.779   4.422  1.00  0.00           O  
ATOM    187  H   SER A  21      63.483  91.329   3.967  1.00  0.00           H  
ATOM    188  HG  SER A  21      67.535  91.855   4.270  1.00  0.00           H  
ATOM    189  N   CYS A  22      64.802  90.057   7.447  1.00  0.00           N  
ATOM    190  CA  CYS A  22      64.820  90.427   8.869  1.00  0.00           C  
ATOM    191  C   CYS A  22      66.122  90.078   9.593  1.00  0.00           C  
ATOM    192  O   CYS A  22      66.771  89.075   9.299  1.00  0.00           O  
ATOM    193  CB  CYS A  22      63.714  89.787   9.712  1.00  0.00           C  
ATOM    194  SG  CYS A  22      62.043  90.391   9.274  1.00  0.00           S  
ATOM    195  H   CYS A  22      65.119  89.112   7.368  1.00  0.00           H  
ATOM    196  N   ALA A  23      66.554  91.023  10.423  1.00  0.00           N  
ATOM    197  CA  ALA A  23      67.819  90.882  11.160  1.00  0.00           C  
ATOM    198  C   ALA A  23      67.700  91.269  12.635  1.00  0.00           C  
ATOM    199  O   ALA A  23      66.895  92.091  13.069  1.00  0.00           O  
ATOM    200  CB  ALA A  23      68.746  91.882  10.467  1.00  0.00           C  
ATOM    201  H   ALA A  23      66.112  91.920  10.421  1.00  0.00           H  
ATOM    202  N   ALA A  24      68.758  90.890  13.347  1.00  0.00           N  
ATOM    203  CA  ALA A  24      68.778  91.102  14.802  1.00  0.00           C  
ATOM    204  C   ALA A  24      70.104  91.645  15.339  1.00  0.00           C  
ATOM    205  O   ALA A  24      71.110  90.939  15.385  1.00  0.00           O  
ATOM    206  CB  ALA A  24      68.433  89.828  15.577  1.00  0.00           C  
ATOM    207  H   ALA A  24      69.402  90.214  12.989  1.00  0.00           H  
ATOM    208  N   SER A  25      69.966  92.914  15.711  1.00  0.00           N  
ATOM    209  CA  SER A  25      71.104  93.635  16.300  1.00  0.00           C  
ATOM    210  C   SER A  25      71.219  93.575  17.825  1.00  0.00           C  
ATOM    211  O   SER A  25      70.141  93.480  18.409  1.00  0.00           O  
ATOM    212  CB  SER A  25      71.236  95.106  15.899  1.00  0.00           C  
ATOM    213  OG  SER A  25      70.028  95.832  16.138  1.00  0.00           O  
ATOM    214  H   SER A  25      69.072  93.349  15.819  1.00  0.00           H  
ATOM    215  HG  SER A  25      70.065  96.729  15.696  1.00  0.00           H  
ATOM    216  N   GLY A  26      72.331  93.727  18.538  1.00  0.00           N  
ATOM    217  CA  GLY A  26      72.588  93.668  19.984  1.00  0.00           C  
ATOM    218  C   GLY A  26      72.427  92.246  20.526  1.00  0.00           C  
ATOM    219  O   GLY A  26      73.410  91.548  20.769  1.00  0.00           O  
ATOM    220  H   GLY A  26      73.120  93.958  17.967  1.00  0.00           H  
ATOM    221  N   PHE A  27      71.218  91.747  20.766  1.00  0.00           N  
ATOM    222  CA  PHE A  27      70.834  90.379  21.142  1.00  0.00           C  
ATOM    223  C   PHE A  27      71.335  89.259  20.228  1.00  0.00           C  
ATOM    224  O   PHE A  27      71.531  89.450  19.029  1.00  0.00           O  
ATOM    225  CB  PHE A  27      69.341  90.312  21.466  1.00  0.00           C  
ATOM    226  CG  PHE A  27      68.461  90.603  20.248  1.00  0.00           C  
ATOM    227  CD1 PHE A  27      68.091  89.577  19.386  1.00  0.00           C  
ATOM    228  CD2 PHE A  27      67.649  91.732  20.221  1.00  0.00           C  
ATOM    229  CE1 PHE A  27      67.038  89.566  18.479  1.00  0.00           C  
ATOM    230  CE2 PHE A  27      66.562  91.779  19.356  1.00  0.00           C  
ATOM    231  CZ  PHE A  27      66.284  90.734  18.484  1.00  0.00           C  
ATOM    232  H   PHE A  27      70.450  92.377  20.646  1.00  0.00           H  
ATOM    233  HD1 PHE A  27      68.778  88.732  19.343  1.00  0.00           H  
ATOM    234  HD2 PHE A  27      67.875  92.607  20.831  1.00  0.00           H  
ATOM    235  HE1 PHE A  27      66.921  88.766  17.749  1.00  0.00           H  
ATOM    236  HE2 PHE A  27      65.941  92.673  19.413  1.00  0.00           H  
ATOM    237  HZ  PHE A  27      65.605  90.974  17.666  1.00  0.00           H  
ATOM    238  N   ALA A  28      71.433  88.111  20.893  1.00  0.00           N  
ATOM    239  CA  ALA A  28      71.809  86.833  20.272  1.00  0.00           C  
ATOM    240  C   ALA A  28      70.647  86.373  19.388  1.00  0.00           C  
ATOM    241  O   ALA A  28      69.587  86.179  19.980  1.00  0.00           O  
ATOM    242  CB  ALA A  28      71.973  85.793  21.382  1.00  0.00           C  
ATOM    243  H   ALA A  28      71.083  88.051  21.828  1.00  0.00           H  
ATOM    244  N   PHE A  29      70.832  86.216  18.081  1.00  0.00           N  
ATOM    245  CA  PHE A  29      69.873  85.664  17.112  1.00  0.00           C  
ATOM    246  C   PHE A  29      69.343  84.244  17.322  1.00  0.00           C  
ATOM    247  O   PHE A  29      68.144  84.000  17.442  1.00  0.00           O  
ATOM    248  CB  PHE A  29      70.426  85.798  15.692  1.00  0.00           C  
ATOM    249  CG  PHE A  29      69.330  85.511  14.663  1.00  0.00           C  
ATOM    250  CD1 PHE A  29      68.196  86.310  14.568  1.00  0.00           C  
ATOM    251  CD2 PHE A  29      69.495  84.562  13.662  1.00  0.00           C  
ATOM    252  CE1 PHE A  29      67.213  86.131  13.601  1.00  0.00           C  
ATOM    253  CE2 PHE A  29      68.538  84.321  12.683  1.00  0.00           C  
ATOM    254  CZ  PHE A  29      67.420  85.146  12.642  1.00  0.00           C  
ATOM    255  H   PHE A  29      71.709  86.533  17.720  1.00  0.00           H  
ATOM    256  HD1 PHE A  29      67.888  86.801  15.491  1.00  0.00           H  
ATOM    257  HD2 PHE A  29      70.374  83.918  13.683  1.00  0.00           H  
ATOM    258  HE1 PHE A  29      66.305  86.731  13.650  1.00  0.00           H  
ATOM    259  HE2 PHE A  29      68.702  83.564  11.916  1.00  0.00           H  
ATOM    260  HZ  PHE A  29      66.687  84.941  11.863  1.00  0.00           H  
ATOM    261  N   SER A  30      70.230  83.496  17.972  1.00  0.00           N  
ATOM    262  C   SER A  30      69.051  81.625  19.222  1.00  0.00           C  
ATOM    263  O   SER A  30      68.184  80.788  18.977  1.00  0.00           O  
ATOM    264  N   SER A  31      69.008  82.365  20.326  1.00  0.00           N  
ATOM    265  CA  SER A  31      68.112  82.162  21.475  1.00  0.00           C  
ATOM    266  C   SER A  31      66.599  82.325  21.317  1.00  0.00           C  
ATOM    267  O   SER A  31      65.838  82.077  22.251  1.00  0.00           O  
ATOM    268  CB  SER A  31      68.529  83.144  22.572  1.00  0.00           C  
ATOM    269  H   SER A  31      69.800  82.973  20.385  1.00  0.00           H  
ATOM    270  N   TYR A  32      66.120  82.815  20.177  1.00  0.00           N  
ATOM    271  CA  TYR A  32      64.687  83.083  19.986  1.00  0.00           C  
ATOM    272  C   TYR A  32      64.133  82.458  18.704  1.00  0.00           C  
ATOM    273  O   TYR A  32      64.778  82.190  17.692  1.00  0.00           O  
ATOM    274  CB  TYR A  32      64.306  84.563  20.046  1.00  0.00           C  
ATOM    275  CG  TYR A  32      65.156  85.269  21.104  1.00  0.00           C  
ATOM    276  CD1 TYR A  32      66.323  85.907  20.700  1.00  0.00           C  
ATOM    277  CD2 TYR A  32      64.622  85.394  22.381  1.00  0.00           C  
ATOM    278  CE1 TYR A  32      67.032  86.619  21.660  1.00  0.00           C  
ATOM    279  CE2 TYR A  32      65.365  86.043  23.360  1.00  0.00           C  
ATOM    280  CZ  TYR A  32      66.551  86.651  22.964  1.00  0.00           C  
ATOM    281  OH  TYR A  32      67.384  87.286  23.832  1.00  0.00           O  
ATOM    282  H   TYR A  32      66.792  83.163  19.524  1.00  0.00           H  
ATOM    283  HD1 TYR A  32      66.769  85.693  19.728  1.00  0.00           H  
ATOM    284  HD2 TYR A  32      63.643  84.957  22.576  1.00  0.00           H  
ATOM    285  HE1 TYR A  32      67.997  87.074  21.437  1.00  0.00           H  
ATOM    286  HE2 TYR A  32      64.917  86.282  24.325  1.00  0.00           H  
ATOM    287  HH  TYR A  32      68.310  87.323  23.456  1.00  0.00           H  
ATOM    288  N   ALA A  33      62.810  82.351  18.788  1.00  0.00           N  
ATOM    289  CA  ALA A  33      61.994  82.100  17.591  1.00  0.00           C  
ATOM    290  C   ALA A  33      61.582  83.350  16.811  1.00  0.00           C  
ATOM    291  O   ALA A  33      61.675  84.394  17.456  1.00  0.00           O  
ATOM    292  CB  ALA A  33      60.709  81.289  17.771  1.00  0.00           C  
ATOM    293  H   ALA A  33      62.355  82.165  19.659  1.00  0.00           H  
ATOM    294  N   MET A  34      61.012  83.173  15.623  1.00  0.00           N  
ATOM    295  CA  MET A  34      60.662  84.344  14.806  1.00  0.00           C  
ATOM    296  C   MET A  34      59.319  84.168  14.095  1.00  0.00           C  
ATOM    297  O   MET A  34      59.094  83.058  13.616  1.00  0.00           O  
ATOM    298  CB  MET A  34      61.754  84.722  13.802  1.00  0.00           C  
ATOM    299  CG  MET A  34      62.872  85.558  14.427  1.00  0.00           C  
ATOM    300  SD  MET A  34      64.279  84.572  15.056  1.00  0.00           S  
ATOM    301  CE  MET A  34      64.886  85.608  16.371  1.00  0.00           C  
ATOM    302  H   MET A  34      61.062  82.268  15.202  1.00  0.00           H  
ATOM    303  N   HIS A  35      58.405  85.124  14.235  1.00  0.00           N  
ATOM    304  CA  HIS A  35      57.067  85.124  13.625  1.00  0.00           C  
ATOM    305  C   HIS A  35      57.118  86.033  12.395  1.00  0.00           C  
ATOM    306  O   HIS A  35      57.514  87.190  12.527  1.00  0.00           O  
ATOM    307  CB  HIS A  35      56.057  85.589  14.676  1.00  0.00           C  
ATOM    308  CG  HIS A  35      55.643  84.686  15.840  1.00  0.00           C  
ATOM    309  CD2 HIS A  35      56.217  84.556  17.033  1.00  0.00           C  
ATOM    310  ND1 HIS A  35      54.862  83.632  15.619  1.00  0.00           N  
ATOM    311  CE1 HIS A  35      55.007  82.825  16.666  1.00  0.00           C  
ATOM    312  NE2 HIS A  35      55.783  83.419  17.568  1.00  0.00           N  
ATOM    313  H   HIS A  35      58.636  85.930  14.780  1.00  0.00           H  
ATOM    314  HD2 HIS A  35      56.947  85.307  17.336  1.00  0.00           H  
ATOM    315  HE1 HIS A  35      54.367  81.972  16.892  1.00  0.00           H  
ATOM    316  HE2 HIS A  35      56.198  83.108  18.423  1.00  0.00           H  
ATOM    317  N   TRP A  36      56.235  85.725  11.449  1.00  0.00           N  
ATOM    318  CA  TRP A  36      55.944  86.668  10.358  1.00  0.00           C  
ATOM    319  C   TRP A  36      54.445  86.885  10.139  1.00  0.00           C  
ATOM    320  O   TRP A  36      53.723  85.919   9.901  1.00  0.00           O  
ATOM    321  CB  TRP A  36      56.550  86.293   9.004  1.00  0.00           C  
ATOM    322  CG  TRP A  36      58.078  86.292   8.920  1.00  0.00           C  
ATOM    323  CD1 TRP A  36      58.794  85.177   9.024  1.00  0.00           C  
ATOM    324  CD2 TRP A  36      58.871  87.306   8.395  1.00  0.00           C  
ATOM    325  CE2 TRP A  36      60.017  86.624   8.002  1.00  0.00           C  
ATOM    326  CE3 TRP A  36      58.608  88.574   7.890  1.00  0.00           C  
ATOM    327  NE1 TRP A  36      59.946  85.352   8.383  1.00  0.00           N  
ATOM    328  CZ2 TRP A  36      60.863  87.256   7.099  1.00  0.00           C  
ATOM    329  CZ3 TRP A  36      59.439  89.216   6.980  1.00  0.00           C  
ATOM    330  CH2 TRP A  36      60.623  88.557   6.671  1.00  0.00           C  
ATOM    331  H   TRP A  36      55.880  84.799  11.326  1.00  0.00           H  
ATOM    332  HD1 TRP A  36      58.347  84.268   9.428  1.00  0.00           H  
ATOM    333  HE1 TRP A  36      60.599  84.599   8.308  1.00  0.00           H  
ATOM    334  HE3 TRP A  36      57.841  89.172   8.383  1.00  0.00           H  
ATOM    335  HZ2 TRP A  36      61.729  86.693   6.751  1.00  0.00           H  
ATOM    336  HZ3 TRP A  36      59.162  90.127   6.450  1.00  0.00           H  
ATOM    337  HH2 TRP A  36      61.341  89.059   6.022  1.00  0.00           H  
ATOM    338  N   VAL A  37      54.075  88.141   9.905  1.00  0.00           N  
ATOM    339  CA  VAL A  37      52.673  88.466   9.603  1.00  0.00           C  
ATOM    340  C   VAL A  37      52.606  89.492   8.470  1.00  0.00           C  
ATOM    341  O   VAL A  37      53.412  90.385   8.211  1.00  0.00           O  
ATOM    342  CB  VAL A  37      51.880  89.122  10.734  1.00  0.00           C  
ATOM    343  CG1 VAL A  37      51.707  88.191  11.935  1.00  0.00           C  
ATOM    344  CG2 VAL A  37      52.624  90.348  11.267  1.00  0.00           C  
ATOM    345  H   VAL A  37      54.678  88.937   9.949  1.00  0.00           H  
ATOM    346  N   ARG A  38      51.502  89.299   7.754  1.00  0.00           N  
ATOM    347  CA  ARG A  38      51.069  89.967   6.518  1.00  0.00           C  
ATOM    348  C   ARG A  38      49.780  90.721   6.850  1.00  0.00           C  
ATOM    349  O   ARG A  38      49.138  90.360   7.835  1.00  0.00           O  
ATOM    350  CB  ARG A  38      50.819  88.885   5.466  1.00  0.00           C  
ATOM    351  CG  ARG A  38      50.889  89.444   4.043  1.00  0.00           C  
ATOM    352  CD  ARG A  38      50.551  88.254   3.143  1.00  0.00           C  
ATOM    353  NE  ARG A  38      50.935  88.388   1.730  1.00  0.00           N  
ATOM    354  CZ  ARG A  38      50.056  88.604   0.742  1.00  0.00           C  
ATOM    355  NH1 ARG A  38      48.726  88.714   0.854  1.00  0.00           N1+
ATOM    356  NH2 ARG A  38      50.530  88.783  -0.498  1.00  0.00           N  
ATOM    357  H   ARG A  38      50.833  88.634   8.086  1.00  0.00           H  
ATOM    358  HE  ARG A  38      51.921  88.320   1.578  1.00  0.00           H  
ATOM    359 1HH1 ARG A  38      48.243  88.527   1.710  1.00  0.00           H  
ATOM    360 2HH1 ARG A  38      48.147  89.084   0.128  1.00  0.00           H  
ATOM    361 1HH2 ARG A  38      51.499  88.778  -0.744  1.00  0.00           H  
ATOM    362 2HH2 ARG A  38      49.853  88.606  -1.213  1.00  0.00           H  
ATOM    363  N   GLN A  39      49.621  91.831   6.135  1.00  0.00           N  
ATOM    364  CA  GLN A  39      48.415  92.671   6.118  1.00  0.00           C  
ATOM    365  C   GLN A  39      48.173  93.241   4.718  1.00  0.00           C  
ATOM    366  O   GLN A  39      49.074  93.900   4.200  1.00  0.00           O  
ATOM    367  CB  GLN A  39      48.644  93.706   7.221  1.00  0.00           C  
ATOM    368  CG  GLN A  39      47.246  94.235   7.547  1.00  0.00           C  
ATOM    369  CD  GLN A  39      47.264  95.480   8.436  1.00  0.00           C  
ATOM    370  NE2 GLN A  39      46.128  96.171   8.451  1.00  0.00           N  
ATOM    371  OE1 GLN A  39      48.116  95.774   9.273  1.00  0.00           O  
ATOM    372  H   GLN A  39      50.412  92.362   5.831  1.00  0.00           H  
ATOM    373 1HE2 GLN A  39      45.278  95.845   8.038  1.00  0.00           H  
ATOM    374 2HE2 GLN A  39      46.102  96.964   9.060  1.00  0.00           H  
ATOM    375  N   ALA A  40      47.023  92.901   4.143  1.00  0.00           N  
ATOM    376  CA  ALA A  40      46.454  93.448   2.903  1.00  0.00           C  
ATOM    377  C   ALA A  40      45.999  94.878   3.203  1.00  0.00           C  
ATOM    378  O   ALA A  40      45.083  95.105   3.992  1.00  0.00           O  
ATOM    379  CB  ALA A  40      45.311  92.495   2.547  1.00  0.00           C  
ATOM    380  H   ALA A  40      46.351  92.280   4.547  1.00  0.00           H  
ATOM    381  N   PRO A  41      46.458  95.839   2.405  1.00  0.00           N  
ATOM    382  CA  PRO A  41      46.214  97.265   2.667  1.00  0.00           C  
ATOM    383  C   PRO A  41      44.719  97.592   2.682  1.00  0.00           C  
ATOM    384  O   PRO A  41      43.881  96.925   2.078  1.00  0.00           O  
ATOM    385  CB  PRO A  41      47.065  98.071   1.684  1.00  0.00           C  
ATOM    386  CG  PRO A  41      48.026  97.086   1.016  1.00  0.00           C  
ATOM    387  CD  PRO A  41      47.397  95.716   1.280  1.00  0.00           C  
ATOM    388  N   GLY A  42      44.366  98.381   3.692  1.00  0.00           N  
ATOM    389  CA  GLY A  42      42.962  98.524   4.103  1.00  0.00           C  
ATOM    390  C   GLY A  42      42.439  97.497   5.110  1.00  0.00           C  
ATOM    391  O   GLY A  42      41.793  97.851   6.095  1.00  0.00           O  
ATOM    392  H   GLY A  42      45.075  98.798   4.261  1.00  0.00           H  
ATOM    393  N   LYS A  43      42.628  96.196   4.911  1.00  0.00           N  
ATOM    394  CA  LYS A  43      42.196  95.025   5.688  1.00  0.00           C  
ATOM    395  C   LYS A  43      42.944  94.904   7.017  1.00  0.00           C  
ATOM    396  O   LYS A  43      43.542  95.825   7.572  1.00  0.00           O  
ATOM    397  CB  LYS A  43      42.130  93.799   4.775  1.00  0.00           C  
ATOM    398  CG  LYS A  43      41.414  93.970   3.433  1.00  0.00           C  
ATOM    399  CD  LYS A  43      41.500  92.619   2.719  1.00  0.00           C  
ATOM    400  CE  LYS A  43      40.233  91.805   2.992  1.00  0.00           C  
ATOM    401  NZ  LYS A  43      40.402  90.370   2.719  1.00  0.00           N1+
ATOM    402  H   LYS A  43      43.218  95.917   4.154  1.00  0.00           H  
ATOM    403  HZ1 LYS A  43      40.516  90.093   1.765  1.00  0.00           H  
ATOM    404  HZ2 LYS A  43      41.219  90.024   3.181  1.00  0.00           H  
ATOM    405  HZ3 LYS A  43      39.628  89.950   3.192  1.00  0.00           H  
ATOM    406  N   GLY A  44      42.824  93.761   7.687  1.00  0.00           N  
ATOM    407  CA  GLY A  44      43.533  93.396   8.922  1.00  0.00           C  
ATOM    408  C   GLY A  44      44.661  92.382   8.717  1.00  0.00           C  
ATOM    409  O   GLY A  44      44.789  91.802   7.640  1.00  0.00           O  
ATOM    410  H   GLY A  44      42.111  93.112   7.421  1.00  0.00           H  
ATOM    411  N   LEU A  45      45.566  92.337   9.690  1.00  0.00           N  
ATOM    412  CA  LEU A  45      46.676  91.416   9.976  1.00  0.00           C  
ATOM    413  C   LEU A  45      46.327  89.932   9.854  1.00  0.00           C  
ATOM    414  O   LEU A  45      45.323  89.428  10.355  1.00  0.00           O  
ATOM    415  CB  LEU A  45      47.213  91.539  11.403  1.00  0.00           C  
ATOM    416  CG  LEU A  45      48.090  92.767  11.659  1.00  0.00           C  
ATOM    417  CD1 LEU A  45      48.148  92.930  13.179  1.00  0.00           C  
ATOM    418  CD2 LEU A  45      49.473  92.597  11.026  1.00  0.00           C  
ATOM    419  H   LEU A  45      45.571  93.095  10.343  1.00  0.00           H  
ATOM    420  N   GLU A  46      47.234  89.141   9.287  1.00  0.00           N  
ATOM    421  CA  GLU A  46      47.052  87.695   9.094  1.00  0.00           C  
ATOM    422  C   GLU A  46      48.401  87.004   9.298  1.00  0.00           C  
ATOM    423  O   GLU A  46      49.442  87.537   8.918  1.00  0.00           O  
ATOM    424  CB  GLU A  46      46.428  87.391   7.730  1.00  0.00           C  
ATOM    425  CG  GLU A  46      44.937  87.713   7.618  1.00  0.00           C  
ATOM    426  CD  GLU A  46      44.417  87.507   6.194  1.00  0.00           C  
ATOM    427  OE1 GLU A  46      44.990  87.911   5.159  1.00  0.00           O  
ATOM    428  OE2 GLU A  46      43.395  86.792   6.116  1.00  0.00           O1-
ATOM    429  H   GLU A  46      48.025  89.425   8.744  1.00  0.00           H  
ATOM    430  N   TRP A  47      48.427  85.721   9.649  1.00  0.00           N  
ATOM    431  CA  TRP A  47      49.611  84.987  10.119  1.00  0.00           C  
ATOM    432  C   TRP A  47      50.189  84.028   9.077  1.00  0.00           C  
ATOM    433  O   TRP A  47      49.436  83.505   8.257  1.00  0.00           O  
ATOM    434  CB  TRP A  47      49.170  84.198  11.353  1.00  0.00           C  
ATOM    435  CG  TRP A  47      50.366  83.662  12.143  1.00  0.00           C  
ATOM    436  CD1 TRP A  47      50.770  84.316  13.229  1.00  0.00           C  
ATOM    437  CD2 TRP A  47      51.012  82.432  12.133  1.00  0.00           C  
ATOM    438  CE2 TRP A  47      51.867  82.445  13.229  1.00  0.00           C  
ATOM    439  CE3 TRP A  47      50.967  81.323  11.296  1.00  0.00           C  
ATOM    440  NE1 TRP A  47      51.686  83.596  13.870  1.00  0.00           N  
ATOM    441  CZ2 TRP A  47      52.663  81.344  13.525  1.00  0.00           C  
ATOM    442  CZ3 TRP A  47      51.825  80.258  11.545  1.00  0.00           C  
ATOM    443  CH2 TRP A  47      52.650  80.254  12.663  1.00  0.00           C  
ATOM    444  H   TRP A  47      47.537  85.295   9.810  1.00  0.00           H  
ATOM    445  HD1 TRP A  47      50.282  85.185  13.670  1.00  0.00           H  
ATOM    446  HE1 TRP A  47      52.094  83.762  14.767  1.00  0.00           H  
ATOM    447  HE3 TRP A  47      50.331  81.212  10.417  1.00  0.00           H  
ATOM    448  HZ2 TRP A  47      53.353  81.342  14.369  1.00  0.00           H  
ATOM    449  HZ3 TRP A  47      51.765  79.380  10.901  1.00  0.00           H  
ATOM    450  HH2 TRP A  47      53.188  79.341  12.920  1.00  0.00           H  
ATOM    451  N   VAL A  48      51.477  84.266   8.847  1.00  0.00           N  
ATOM    452  CA  VAL A  48      52.161  83.558   7.755  1.00  0.00           C  
ATOM    453  C   VAL A  48      52.985  82.351   8.206  1.00  0.00           C  
ATOM    454  O   VAL A  48      52.607  81.224   7.888  1.00  0.00           O  
ATOM    455  CB  VAL A  48      53.033  84.540   6.970  1.00  0.00           C  
ATOM    456  CG1 VAL A  48      53.553  83.955   5.656  1.00  0.00           C  
ATOM    457  CG2 VAL A  48      52.366  85.843   6.524  1.00  0.00           C  
ATOM    458  H   VAL A  48      51.901  85.058   9.286  1.00  0.00           H  
ATOM    459  N   ALA A  49      53.771  82.510   9.267  1.00  0.00           N  
ATOM    460  CA  ALA A  49      54.852  81.555   9.550  1.00  0.00           C  
ATOM    461  C   ALA A  49      55.798  81.885  10.707  1.00  0.00           C  
ATOM    462  O   ALA A  49      56.054  83.029  11.078  1.00  0.00           O  
ATOM    463  CB  ALA A  49      55.719  81.450   8.294  1.00  0.00           C  
ATOM    464  H   ALA A  49      53.515  83.039  10.076  1.00  0.00           H  
ATOM    465  N   VAL A  50      56.129  80.761  11.336  1.00  0.00           N  
ATOM    466  CA  VAL A  50      57.073  80.775  12.463  1.00  0.00           C  
ATOM    467  C   VAL A  50      58.166  79.730  12.228  1.00  0.00           C  
ATOM    468  O   VAL A  50      58.019  78.661  11.637  1.00  0.00           O  
ATOM    469  CB  VAL A  50      56.380  80.584  13.813  1.00  0.00           C  
ATOM    470  CG1 VAL A  50      55.666  79.236  13.926  1.00  0.00           C  
ATOM    471  CG2 VAL A  50      57.168  80.851  15.097  1.00  0.00           C  
ATOM    472  H   VAL A  50      55.940  79.858  10.951  1.00  0.00           H  
ATOM    473  N   ILE A  51      59.359  80.128  12.662  1.00  0.00           N  
ATOM    474  CA  ILE A  51      60.576  79.319  12.505  1.00  0.00           C  
ATOM    475  C   ILE A  51      61.353  79.240  13.821  1.00  0.00           C  
ATOM    476  O   ILE A  51      61.526  80.246  14.508  1.00  0.00           O  
ATOM    477  CB  ILE A  51      61.438  79.880  11.372  1.00  0.00           C  
ATOM    478  CG1 ILE A  51      62.575  78.946  10.952  1.00  0.00           C  
ATOM    479  CG2 ILE A  51      61.858  81.350  11.429  1.00  0.00           C  
ATOM    480  CD  ILE A  51      63.198  79.230   9.584  1.00  0.00           C  
ATOM    481  H   ILE A  51      59.391  80.963  13.211  1.00  0.00           H  
ATOM    482  N   SER A  52      61.775  78.001  14.058  1.00  0.00           N  
ATOM    483  CA  SER A  52      62.582  77.670  15.241  1.00  0.00           C  
ATOM    484  C   SER A  52      64.064  77.973  15.014  1.00  0.00           C  
ATOM    485  O   SER A  52      64.450  78.383  13.920  1.00  0.00           O  
ATOM    486  CB  SER A  52      62.391  76.172  15.491  1.00  0.00           C  
ATOM    487  OG  SER A  52      62.936  75.781  16.754  1.00  0.00           O  
ATOM    488  H   SER A  52      61.610  77.201  13.481  1.00  0.00           H  
ATOM    489  HG  SER A  52      62.117  76.014  17.278  1.00  0.00           H  
ATOM    490  N   TYR A  53      64.820  77.557  16.027  1.00  0.00           N  
ATOM    491  CA  TYR A  53      66.224  77.896  16.301  1.00  0.00           C  
ATOM    492  C   TYR A  53      67.207  77.893  15.129  1.00  0.00           C  
ATOM    493  O   TYR A  53      67.709  78.971  14.817  1.00  0.00           O  
ATOM    494  CB  TYR A  53      66.804  77.056  17.440  1.00  0.00           C  
ATOM    495  CG  TYR A  53      65.929  77.093  18.695  1.00  0.00           C  
ATOM    496  CD1 TYR A  53      65.518  78.270  19.309  1.00  0.00           C  
ATOM    497  CD2 TYR A  53      65.240  75.927  19.010  1.00  0.00           C  
ATOM    498  CE2 TYR A  53      64.200  75.940  19.933  1.00  0.00           C  
ATOM    499  H   TYR A  53      64.378  76.822  16.541  1.00  0.00           H  
ATOM    500  HD1 TYR A  53      66.206  79.087  19.087  1.00  0.00           H  
ATOM    501  HD2 TYR A  53      65.492  74.957  18.581  1.00  0.00           H  
ATOM    502  HE2 TYR A  53      63.644  75.034  20.175  1.00  0.00           H  
ATOM    503  N   ASP A  54      67.798  76.749  14.795  1.00  0.00           N  
ATOM    504  CA  ASP A  54      68.733  76.534  13.680  1.00  0.00           C  
ATOM    505  C   ASP A  54      68.117  76.706  12.290  1.00  0.00           C  
ATOM    506  CG  ASP A  54      68.416  73.933  13.764  1.00  0.00           C  
ATOM    507  OD1 ASP A  54      68.236  73.469  12.617  1.00  0.00           O  
ATOM    508  OD2 ASP A  54      67.846  73.381  14.730  1.00  0.00           O1-
ATOM    509  H   ASP A  54      67.597  75.935  15.339  1.00  0.00           H  
ATOM    510  N   GLY A  55      66.791  76.641  12.206  1.00  0.00           N  
ATOM    511  CA  GLY A  55      66.036  76.948  10.983  1.00  0.00           C  
ATOM    512  C   GLY A  55      65.298  75.796  10.299  1.00  0.00           C  
ATOM    513  O   GLY A  55      64.353  76.081   9.564  1.00  0.00           O  
ATOM    514  H   GLY A  55      66.241  76.084  12.828  1.00  0.00           H  
ATOM    515  N   SER A  56      65.705  74.541  10.466  1.00  0.00           N  
ATOM    516  CA  SER A  56      65.141  73.327   9.859  1.00  0.00           C  
ATOM    517  C   SER A  56      63.677  72.990  10.147  1.00  0.00           C  
ATOM    518  O   SER A  56      62.873  72.674   9.272  1.00  0.00           O  
ATOM    519  CB  SER A  56      65.961  72.075  10.179  1.00  0.00           C  
ATOM    520  H   SER A  56      66.586  74.421  10.925  1.00  0.00           H  
ATOM    521  N   ASN A  57      63.302  73.491  11.321  1.00  0.00           N  
ATOM    522  CA  ASN A  57      61.903  73.695  11.723  1.00  0.00           C  
ATOM    523  C   ASN A  57      61.270  75.008  11.257  1.00  0.00           C  
ATOM    524  O   ASN A  57      61.451  76.055  11.877  1.00  0.00           O  
ATOM    525  CB  ASN A  57      61.748  73.498  13.232  1.00  0.00           C  
ATOM    526  CG  ASN A  57      60.270  73.552  13.627  1.00  0.00           C  
ATOM    527  ND2 ASN A  57      59.468  72.555  13.264  1.00  0.00           N  
ATOM    528  OD1 ASN A  57      59.812  74.425  14.361  1.00  0.00           O  
ATOM    529  H   ASN A  57      64.023  73.680  11.988  1.00  0.00           H  
ATOM    530 1HD2 ASN A  57      59.690  71.687  12.820  1.00  0.00           H  
ATOM    531 2HD2 ASN A  57      58.521  72.789  13.487  1.00  0.00           H  
ATOM    532  N   LYS A  58      60.269  74.832  10.399  1.00  0.00           N  
ATOM    533  CA  LYS A  58      59.536  75.905   9.712  1.00  0.00           C  
ATOM    534  C   LYS A  58      58.077  75.514   9.472  1.00  0.00           C  
ATOM    535  O   LYS A  58      57.812  74.723   8.569  1.00  0.00           O  
ATOM    536  CB  LYS A  58      60.185  76.368   8.406  1.00  0.00           C  
ATOM    537  CG  LYS A  58      60.880  75.333   7.519  1.00  0.00           C  
ATOM    538  CD  LYS A  58      61.755  76.102   6.526  1.00  0.00           C  
ATOM    539  CE  LYS A  58      62.722  75.180   5.780  1.00  0.00           C  
ATOM    540  NZ  LYS A  58      63.729  75.829   4.929  1.00  0.00           N1+
ATOM    541  H   LYS A  58      60.043  73.909  10.088  1.00  0.00           H  
ATOM    542  HZ1 LYS A  58      63.394  76.145   4.041  1.00  0.00           H  
ATOM    543  HZ2 LYS A  58      64.167  76.629   5.340  1.00  0.00           H  
ATOM    544  HZ3 LYS A  58      64.503  75.237   4.701  1.00  0.00           H  
ATOM    545  N   TYR A  59      57.261  76.261  10.211  1.00  0.00           N  
ATOM    546  CA  TYR A  59      55.804  76.067  10.178  1.00  0.00           C  
ATOM    547  C   TYR A  59      55.105  77.269   9.540  1.00  0.00           C  
ATOM    548  O   TYR A  59      55.256  78.390  10.022  1.00  0.00           O  
ATOM    549  CB  TYR A  59      55.205  75.817  11.564  1.00  0.00           C  
ATOM    550  CG  TYR A  59      55.932  74.826  12.475  1.00  0.00           C  
ATOM    551  CD1 TYR A  59      55.741  73.469  12.242  1.00  0.00           C  
ATOM    552  CD2 TYR A  59      56.580  75.211  13.643  1.00  0.00           C  
ATOM    553  CE1 TYR A  59      56.120  72.444  13.101  1.00  0.00           C  
ATOM    554  CE2 TYR A  59      56.891  74.210  14.555  1.00  0.00           C  
ATOM    555  CZ  TYR A  59      56.644  72.862  14.319  1.00  0.00           C  
ATOM    556  OH  TYR A  59      57.114  71.964  15.225  1.00  0.00           O  
ATOM    557  H   TYR A  59      57.611  77.047  10.720  1.00  0.00           H  
ATOM    558  HD1 TYR A  59      54.938  73.183  11.564  1.00  0.00           H  
ATOM    559  HD2 TYR A  59      56.515  76.250  13.966  1.00  0.00           H  
ATOM    560  HE1 TYR A  59      56.026  71.403  12.792  1.00  0.00           H  
ATOM    561  HE2 TYR A  59      57.504  74.441  15.426  1.00  0.00           H  
ATOM    562  HH  TYR A  59      56.521  71.159  15.239  1.00  0.00           H  
ATOM    563  N   TYR A  60      54.069  76.907   8.788  1.00  0.00           N  
ATOM    564  CA  TYR A  60      53.286  77.922   8.067  1.00  0.00           C  
ATOM    565  C   TYR A  60      51.800  77.746   8.388  1.00  0.00           C  
ATOM    566  O   TYR A  60      51.356  76.753   8.961  1.00  0.00           O  
ATOM    567  CB  TYR A  60      53.516  77.854   6.556  1.00  0.00           C  
ATOM    568  CG  TYR A  60      54.952  77.915   6.030  1.00  0.00           C  
ATOM    569  CD1 TYR A  60      55.767  76.792   6.116  1.00  0.00           C  
ATOM    570  CD2 TYR A  60      55.522  79.145   5.725  1.00  0.00           C  
ATOM    571  CE1 TYR A  60      57.134  76.873   5.876  1.00  0.00           C  
ATOM    572  CE2 TYR A  60      56.879  79.210   5.431  1.00  0.00           C  
ATOM    573  CZ  TYR A  60      57.703  78.096   5.543  1.00  0.00           C  
ATOM    574  OH  TYR A  60      58.949  77.934   5.022  1.00  0.00           O  
ATOM    575  H   TYR A  60      53.682  75.985   8.794  1.00  0.00           H  
ATOM    576  HD1 TYR A  60      55.344  75.814   6.349  1.00  0.00           H  
ATOM    577  HD2 TYR A  60      55.101  80.147   5.801  1.00  0.00           H  
ATOM    578  HE1 TYR A  60      57.777  76.077   6.252  1.00  0.00           H  
ATOM    579  HE2 TYR A  60      57.321  80.200   5.310  1.00  0.00           H  
ATOM    580  HH  TYR A  60      59.087  76.961   4.838  1.00  0.00           H  
ATOM    581  N   ALA A  61      51.004  78.768   8.087  1.00  0.00           N  
ATOM    582  CA  ALA A  61      49.537  78.682   8.064  1.00  0.00           C  
ATOM    583  C   ALA A  61      49.105  77.855   6.851  1.00  0.00           C  
ATOM    584  O   ALA A  61      49.750  77.992   5.813  1.00  0.00           O  
ATOM    585  CB  ALA A  61      48.896  80.071   8.067  1.00  0.00           C  
ATOM    586  H   ALA A  61      51.397  79.557   7.615  1.00  0.00           H  
ATOM    587  N   ASP A  62      47.839  77.450   6.834  1.00  0.00           N  
ATOM    588  CA  ASP A  62      47.290  76.467   5.889  1.00  0.00           C  
ATOM    589  C   ASP A  62      47.497  76.720   4.394  1.00  0.00           C  
ATOM    590  O   ASP A  62      48.428  76.182   3.797  1.00  0.00           O  
ATOM    591  CB  ASP A  62      45.821  76.214   6.232  1.00  0.00           C  
ATOM    592  CG  ASP A  62      44.963  77.481   6.221  1.00  0.00           C  
ATOM    593  OD1 ASP A  62      44.166  77.699   5.283  1.00  0.00           O  
ATOM    594  OD2 ASP A  62      45.236  78.308   7.117  1.00  0.00           O1-
ATOM    595  H   ASP A  62      47.098  77.838   7.382  1.00  0.00           H  
ATOM    596  N   SER A  63      46.850  77.823   4.026  1.00  0.00           N  
ATOM    597  CA  SER A  63      46.999  78.418   2.690  1.00  0.00           C  
ATOM    598  C   SER A  63      48.394  78.844   2.229  1.00  0.00           C  
ATOM    599  O   SER A  63      48.726  78.437   1.117  1.00  0.00           O  
ATOM    600  CB  SER A  63      46.065  79.627   2.597  1.00  0.00           C  
ATOM    601  OG  SER A  63      46.437  80.704   3.461  1.00  0.00           O  
ATOM    602  H   SER A  63      46.099  78.151   4.599  1.00  0.00           H  
ATOM    603  HG  SER A  63      45.595  80.947   3.942  1.00  0.00           H  
ATOM    604  N   VAL A  64      49.045  79.834   2.833  1.00  0.00           N  
ATOM    605  CA  VAL A  64      50.404  80.304   2.526  1.00  0.00           C  
ATOM    606  C   VAL A  64      51.563  79.305   2.511  1.00  0.00           C  
ATOM    607  O   VAL A  64      52.610  79.517   1.901  1.00  0.00           O  
ATOM    608  CB  VAL A  64      50.864  81.491   3.374  1.00  0.00           C  
ATOM    609  CG1 VAL A  64      49.861  82.634   3.206  1.00  0.00           C  
ATOM    610  CG2 VAL A  64      50.953  81.230   4.879  1.00  0.00           C  
ATOM    611  H   VAL A  64      48.425  80.403   3.374  1.00  0.00           H  
ATOM    612  N   LYS A  65      51.279  78.125   3.055  1.00  0.00           N  
ATOM    613  CA  LYS A  65      52.173  76.959   3.100  1.00  0.00           C  
ATOM    614  C   LYS A  65      52.424  76.418   1.690  1.00  0.00           C  
ATOM    615  O   LYS A  65      51.569  76.307   0.813  1.00  0.00           O  
ATOM    616  CB  LYS A  65      51.560  75.877   3.992  1.00  0.00           C  
ATOM    617  CG  LYS A  65      52.470  74.723   4.418  1.00  0.00           C  
ATOM    618  CD  LYS A  65      51.588  73.695   5.129  1.00  0.00           C  
ATOM    619  CE  LYS A  65      52.487  72.643   5.781  1.00  0.00           C  
ATOM    620  NZ  LYS A  65      52.837  71.469   4.969  1.00  0.00           N1+
ATOM    621  H   LYS A  65      50.373  77.948   3.440  1.00  0.00           H  
ATOM    622  HZ1 LYS A  65      52.048  70.861   4.890  1.00  0.00           H  
ATOM    623  HZ2 LYS A  65      53.151  71.693   4.046  1.00  0.00           H  
ATOM    624  HZ3 LYS A  65      53.613  70.967   5.352  1.00  0.00           H  
ATOM    625  N   GLY A  66      53.643  76.143   1.236  1.00  0.00           N  
ATOM    626  CA  GLY A  66      54.056  75.849  -0.144  1.00  0.00           C  
ATOM    627  C   GLY A  66      54.024  77.060  -1.078  1.00  0.00           C  
ATOM    628  O   GLY A  66      54.767  77.249  -2.041  1.00  0.00           O  
ATOM    629  H   GLY A  66      54.394  75.937   1.863  1.00  0.00           H  
ATOM    630  N   ARG A  67      52.997  77.880  -0.879  1.00  0.00           N  
ATOM    631  CA  ARG A  67      52.921  79.178  -1.565  1.00  0.00           C  
ATOM    632  C   ARG A  67      54.023  80.129  -1.095  1.00  0.00           C  
ATOM    633  O   ARG A  67      54.492  81.036  -1.781  1.00  0.00           O  
ATOM    634  CB  ARG A  67      51.515  79.770  -1.443  1.00  0.00           C  
ATOM    635  CG  ARG A  67      51.237  80.943  -2.385  1.00  0.00           C  
ATOM    636  CD  ARG A  67      50.036  81.759  -1.902  1.00  0.00           C  
ATOM    637  NE  ARG A  67      48.753  81.044  -1.971  1.00  0.00           N  
ATOM    638  CZ  ARG A  67      47.593  81.302  -1.352  1.00  0.00           C  
ATOM    639  NH1 ARG A  67      47.463  82.376  -0.562  1.00  0.00           N1+
ATOM    640  NH2 ARG A  67      46.534  80.497  -1.513  1.00  0.00           N  
ATOM    641  H   ARG A  67      52.136  77.569  -0.476  1.00  0.00           H  
ATOM    642  HE  ARG A  67      48.591  80.289  -2.607  1.00  0.00           H  
ATOM    643 1HH1 ARG A  67      48.199  83.053  -0.555  1.00  0.00           H  
ATOM    644 2HH1 ARG A  67      46.725  82.528   0.096  1.00  0.00           H  
ATOM    645 1HH2 ARG A  67      46.547  79.822  -2.250  1.00  0.00           H  
ATOM    646 2HH2 ARG A  67      45.818  80.553  -0.817  1.00  0.00           H  
ATOM    647  N   PHE A  68      54.482  79.958   0.142  1.00  0.00           N  
ATOM    648  CA  PHE A  68      55.643  80.689   0.670  1.00  0.00           C  
ATOM    649  C   PHE A  68      56.607  79.729   1.369  1.00  0.00           C  
ATOM    650  O   PHE A  68      56.157  78.707   1.885  1.00  0.00           O  
ATOM    651  CB  PHE A  68      55.193  81.653   1.770  1.00  0.00           C  
ATOM    652  CG  PHE A  68      54.801  83.050   1.285  1.00  0.00           C  
ATOM    653  CD1 PHE A  68      55.839  83.959   1.120  1.00  0.00           C  
ATOM    654  CD2 PHE A  68      53.453  83.362   1.148  1.00  0.00           C  
ATOM    655  CE1 PHE A  68      55.539  85.308   0.966  1.00  0.00           C  
ATOM    656  CE2 PHE A  68      53.174  84.702   0.903  1.00  0.00           C  
ATOM    657  CZ  PHE A  68      54.195  85.645   0.865  1.00  0.00           C  
ATOM    658  H   PHE A  68      53.948  79.641   0.926  1.00  0.00           H  
ATOM    659  HD1 PHE A  68      56.890  83.670   1.124  1.00  0.00           H  
ATOM    660  HD2 PHE A  68      52.691  82.648   1.458  1.00  0.00           H  
ATOM    661  HE1 PHE A  68      56.257  86.126   0.903  1.00  0.00           H  
ATOM    662  HE2 PHE A  68      52.156  85.008   0.665  1.00  0.00           H  
ATOM    663  HZ  PHE A  68      53.994  86.707   0.726  1.00  0.00           H  
ATOM    664  N   THR A  69      57.797  80.275   1.604  1.00  0.00           N  
ATOM    665  CA  THR A  69      58.911  79.555   2.237  1.00  0.00           C  
ATOM    666  C   THR A  69      59.897  80.456   2.983  1.00  0.00           C  
ATOM    667  O   THR A  69      60.325  81.483   2.458  1.00  0.00           O  
ATOM    668  CB  THR A  69      59.609  78.620   1.247  1.00  0.00           C  
ATOM    669  CG2 THR A  69      58.861  77.285   1.276  1.00  0.00           C  
ATOM    670  OG1 THR A  69      59.659  79.182  -0.067  1.00  0.00           O  
ATOM    671  H   THR A  69      57.945  81.160   1.162  1.00  0.00           H  
ATOM    672  HG1 THR A  69      58.851  78.867  -0.566  1.00  0.00           H  
ATOM    673  N   ILE A  70      60.281  80.088   4.202  1.00  0.00           N  
ATOM    674  CA  ILE A  70      61.164  80.901   5.052  1.00  0.00           C  
ATOM    675  C   ILE A  70      62.536  80.258   5.266  1.00  0.00           C  
ATOM    676  O   ILE A  70      62.668  79.041   5.144  1.00  0.00           O  
ATOM    677  CB  ILE A  70      60.509  81.415   6.335  1.00  0.00           C  
ATOM    678  CG1 ILE A  70      59.887  80.236   7.087  1.00  0.00           C  
ATOM    679  CG2 ILE A  70      59.618  82.620   6.028  1.00  0.00           C  
ATOM    680  CD  ILE A  70      59.410  80.683   8.471  1.00  0.00           C  
ATOM    681  H   ILE A  70      60.031  79.197   4.581  1.00  0.00           H  
ATOM    682  N   SER A  71      63.549  81.083   5.513  1.00  0.00           N  
ATOM    683  CA  SER A  71      64.902  80.513   5.607  1.00  0.00           C  
ATOM    684  C   SER A  71      65.634  81.259   6.724  1.00  0.00           C  
ATOM    685  O   SER A  71      65.596  82.488   6.701  1.00  0.00           O  
ATOM    686  CB  SER A  71      65.680  80.679   4.300  1.00  0.00           C  
ATOM    687  OG  SER A  71      66.967  80.062   4.384  1.00  0.00           O  
ATOM    688  H   SER A  71      63.498  82.072   5.651  1.00  0.00           H  
ATOM    689  HG  SER A  71      67.572  80.858   4.372  1.00  0.00           H  
ATOM    690  N   ARG A  72      66.643  80.618   7.307  1.00  0.00           N  
ATOM    691  CA  ARG A  72      67.333  81.201   8.467  1.00  0.00           C  
ATOM    692  C   ARG A  72      68.825  80.865   8.482  1.00  0.00           C  
ATOM    693  O   ARG A  72      69.222  79.702   8.425  1.00  0.00           O  
ATOM    694  CB  ARG A  72      66.553  80.903   9.749  1.00  0.00           C  
ATOM    695  CG  ARG A  72      67.085  81.531  11.039  1.00  0.00           C  
ATOM    696  CD  ARG A  72      66.151  80.991  12.123  1.00  0.00           C  
ATOM    697  NE  ARG A  72      66.722  81.493  13.382  1.00  0.00           N  
ATOM    698  CZ  ARG A  72      66.094  81.783  14.529  1.00  0.00           C  
ATOM    699  NH1 ARG A  72      64.813  81.464  14.760  1.00  0.00           N1+
ATOM    700  NH2 ARG A  72      66.858  82.336  15.481  1.00  0.00           N  
ATOM    701  H   ARG A  72      67.084  79.828   6.880  1.00  0.00           H  
ATOM    702  HE  ARG A  72      67.718  81.408  13.386  1.00  0.00           H  
ATOM    703 1HH1 ARG A  72      64.420  80.803  14.121  1.00  0.00           H  
ATOM    704 2HH1 ARG A  72      64.329  81.675  15.610  1.00  0.00           H  
ATOM    705 1HH2 ARG A  72      67.803  82.601  15.293  1.00  0.00           H  
ATOM    706 2HH2 ARG A  72      66.502  82.315  16.416  1.00  0.00           H  
ATOM    707  N   ASP A  73      69.569  81.921   8.800  1.00  0.00           N  
ATOM    708  CA  ASP A  73      71.007  81.829   9.087  1.00  0.00           C  
ATOM    709  C   ASP A  73      71.321  82.513  10.418  1.00  0.00           C  
ATOM    710  O   ASP A  73      70.916  83.665  10.567  1.00  0.00           O  
ATOM    711  CB  ASP A  73      71.946  82.487   8.073  1.00  0.00           C  
ATOM    712  H   ASP A  73      69.123  82.810   8.909  1.00  0.00           H  
ATOM    713  N   ASN A  74      71.975  81.816  11.343  1.00  0.00           N  
ATOM    714  CG  ASN A  74      70.634  80.741  13.952  1.00  0.00           C  
ATOM    715  OD1 ASN A  74      69.570  81.304  13.702  1.00  0.00           O  
ATOM    716 2HD2 ASN A  74      69.728  78.972  14.339  1.00  0.00           H  
ATOM    717  C   LYS A  76      74.249  86.775   9.698  1.00  0.00           C  
ATOM    718  O   LYS A  76      74.194  87.912   9.232  1.00  0.00           O  
ATOM    719  CB  LYS A  76      74.710  85.407   7.662  1.00  0.00           C  
ATOM    720  HZ3 LYS A  76      77.578  82.460   4.425  1.00  0.00           H  
ATOM    721  N   ASN A  77      73.359  86.305  10.568  1.00  0.00           N  
ATOM    722  CA  ASN A  77      72.318  87.038  11.303  1.00  0.00           C  
ATOM    723  C   ASN A  77      71.076  87.460  10.515  1.00  0.00           C  
ATOM    724  O   ASN A  77      70.618  88.597  10.615  1.00  0.00           O  
ATOM    725  CB  ASN A  77      72.827  88.179  12.186  1.00  0.00           C  
ATOM    726  CG  ASN A  77      73.605  87.647  13.391  1.00  0.00           C  
ATOM    727  ND2 ASN A  77      74.932  87.700  13.318  1.00  0.00           N  
ATOM    728  H   ASN A  77      73.483  85.403  10.983  1.00  0.00           H  
ATOM    729 1HD2 ASN A  77      75.308  88.000  12.441  1.00  0.00           H  
ATOM    730  N   THR A  78      70.640  86.480   9.728  1.00  0.00           N  
ATOM    731  CA  THR A  78      69.544  86.743   8.785  1.00  0.00           C  
ATOM    732  C   THR A  78      68.374  85.758   8.754  1.00  0.00           C  
ATOM    733  O   THR A  78      68.588  84.551   8.846  1.00  0.00           O  
ATOM    734  CB  THR A  78      69.953  87.065   7.346  1.00  0.00           C  
ATOM    735  CG2 THR A  78      70.571  88.461   7.242  1.00  0.00           C  
ATOM    736  OG1 THR A  78      70.833  86.097   6.769  1.00  0.00           O  
ATOM    737  H   THR A  78      70.986  85.541   9.750  1.00  0.00           H  
ATOM    738  HG1 THR A  78      71.342  86.593   6.065  1.00  0.00           H  
ATOM    739  N   LEU A  79      67.175  86.311   8.589  1.00  0.00           N  
ATOM    740  CA  LEU A  79      65.899  85.607   8.401  1.00  0.00           C  
ATOM    741  C   LEU A  79      65.202  86.033   7.107  1.00  0.00           C  
ATOM    742  O   LEU A  79      64.656  87.135   7.088  1.00  0.00           O  
ATOM    743  CB  LEU A  79      65.081  85.882   9.664  1.00  0.00           C  
ATOM    744  CG  LEU A  79      63.628  85.439   9.482  1.00  0.00           C  
ATOM    745  CD1 LEU A  79      63.644  83.915   9.623  1.00  0.00           C  
ATOM    746  CD2 LEU A  79      62.672  86.162  10.432  1.00  0.00           C  
ATOM    747  H   LEU A  79      66.991  87.290   8.683  1.00  0.00           H  
ATOM    748  N   TYR A  80      64.990  85.070   6.215  1.00  0.00           N  
ATOM    749  CA  TYR A  80      64.443  85.381   4.887  1.00  0.00           C  
ATOM    750  C   TYR A  80      62.998  84.938   4.652  1.00  0.00           C  
ATOM    751  O   TYR A  80      62.642  83.984   5.341  1.00  0.00           O  
ATOM    752  CB  TYR A  80      65.274  84.721   3.785  1.00  0.00           C  
ATOM    753  CG  TYR A  80      66.514  85.473   3.298  1.00  0.00           C  
ATOM    754  CD1 TYR A  80      66.225  86.508   2.416  1.00  0.00           C  
ATOM    755  CD2 TYR A  80      67.830  85.235   3.679  1.00  0.00           C  
ATOM    756  CE1 TYR A  80      67.279  87.228   1.867  1.00  0.00           C  
ATOM    757  CE2 TYR A  80      68.863  85.960   3.096  1.00  0.00           C  
ATOM    758  CZ  TYR A  80      68.610  86.924   2.127  1.00  0.00           C  
ATOM    759  OH  TYR A  80      69.658  87.727   1.799  1.00  0.00           O  
ATOM    760  H   TYR A  80      65.238  84.105   6.301  1.00  0.00           H  
ATOM    761  HD1 TYR A  80      65.217  86.769   2.093  1.00  0.00           H  
ATOM    762  HD2 TYR A  80      68.077  84.590   4.522  1.00  0.00           H  
ATOM    763  HE1 TYR A  80      66.989  88.058   1.222  1.00  0.00           H  
ATOM    764  HE2 TYR A  80      69.873  85.752   3.451  1.00  0.00           H  
ATOM    765  HH  TYR A  80      69.281  88.400   1.162  1.00  0.00           H  
ATOM    766  N   LEU A  81      62.215  85.730   3.924  1.00  0.00           N  
ATOM    767  CA  LEU A  81      60.840  85.518   3.450  1.00  0.00           C  
ATOM    768  C   LEU A  81      60.868  85.468   1.921  1.00  0.00           C  
ATOM    769  O   LEU A  81      61.037  86.395   1.130  1.00  0.00           O  
ATOM    770  CB  LEU A  81      59.912  86.679   3.815  1.00  0.00           C  
ATOM    771  CG  LEU A  81      58.445  86.355   3.524  1.00  0.00           C  
ATOM    772  CD1 LEU A  81      57.781  85.564   4.653  1.00  0.00           C  
ATOM    773  CD2 LEU A  81      57.597  87.606   3.289  1.00  0.00           C  
ATOM    774  H   LEU A  81      62.600  86.634   3.738  1.00  0.00           H  
ATOM    775  N   GLN A  82      60.947  84.214   1.484  1.00  0.00           N  
ATOM    776  CA  GLN A  82      61.052  83.916   0.049  1.00  0.00           C  
ATOM    777  C   GLN A  82      59.671  83.518  -0.475  1.00  0.00           C  
ATOM    778  O   GLN A  82      58.879  82.892   0.228  1.00  0.00           O  
ATOM    779  CB  GLN A  82      62.091  82.803  -0.099  1.00  0.00           C  
ATOM    780  CG  GLN A  82      63.534  83.299   0.011  1.00  0.00           C  
ATOM    781  CD  GLN A  82      64.511  82.128  -0.104  1.00  0.00           C  
ATOM    782  NE2 GLN A  82      65.186  82.048  -1.248  1.00  0.00           N  
ATOM    783  OE1 GLN A  82      64.669  81.326   0.815  1.00  0.00           O  
ATOM    784  H   GLN A  82      60.599  83.497   2.087  1.00  0.00           H  
ATOM    785 1HE2 GLN A  82      64.898  82.575  -2.047  1.00  0.00           H  
ATOM    786 2HE2 GLN A  82      65.874  81.325  -1.308  1.00  0.00           H  
ATOM    787  N   MET A  83      59.518  83.908  -1.738  1.00  0.00           N  
ATOM    788  CA  MET A  83      58.315  83.561  -2.509  1.00  0.00           C  
ATOM    789  C   MET A  83      58.657  83.470  -3.997  1.00  0.00           C  
ATOM    790  O   MET A  83      59.520  84.221  -4.449  1.00  0.00           O  
ATOM    791  CB  MET A  83      57.220  84.594  -2.236  1.00  0.00           C  
ATOM    792  CG  MET A  83      55.796  84.443  -2.777  1.00  0.00           C  
ATOM    793  SD  MET A  83      55.679  84.978  -4.523  1.00  0.00           S  
ATOM    794  CE  MET A  83      53.959  84.616  -4.802  1.00  0.00           C  
ATOM    795  H   MET A  83      60.283  84.307  -2.242  1.00  0.00           H  
ATOM    796  N   ASN A  84      57.954  82.636  -4.758  1.00  0.00           N  
ATOM    797  CA  ASN A  84      58.338  82.250  -6.123  1.00  0.00           C  
ATOM    798  C   ASN A  84      57.670  82.762  -7.401  1.00  0.00           C  
ATOM    799  O   ASN A  84      58.415  82.847  -8.376  1.00  0.00           O  
ATOM    800  CB  ASN A  84      58.295  80.721  -6.107  1.00  0.00           C  
ATOM    801  CG  ASN A  84      59.545  80.029  -5.558  1.00  0.00           C  
ATOM    802  ND2 ASN A  84      60.481  79.569  -6.383  1.00  0.00           N  
ATOM    803  OD1 ASN A  84      59.780  80.009  -4.351  1.00  0.00           O  
ATOM    804  H   ASN A  84      57.118  82.212  -4.409  1.00  0.00           H  
ATOM    805 1HD2 ASN A  84      60.216  79.542  -7.347  1.00  0.00           H  
ATOM    806 2HD2 ASN A  84      61.439  79.536  -6.099  1.00  0.00           H  
ATOM    807  N   SER A  85      56.542  83.451  -7.250  1.00  0.00           N  
ATOM    808  CA  SER A  85      55.675  83.755  -8.397  1.00  0.00           C  
ATOM    809  C   SER A  85      54.680  84.910  -8.269  1.00  0.00           C  
ATOM    810  O   SER A  85      53.492  84.658  -8.070  1.00  0.00           O  
ATOM    811  CB  SER A  85      54.916  82.539  -8.932  1.00  0.00           C  
ATOM    812  OG  SER A  85      55.745  81.456  -9.361  1.00  0.00           O  
ATOM    813  H   SER A  85      56.440  83.999  -6.420  1.00  0.00           H  
ATOM    814  HG  SER A  85      55.590  80.576  -8.911  1.00  0.00           H  
ATOM    815  N   LEU A  86      55.203  86.128  -8.159  1.00  0.00           N  
ATOM    816  CA  LEU A  86      54.428  87.354  -7.918  1.00  0.00           C  
ATOM    817  C   LEU A  86      53.313  87.736  -8.892  1.00  0.00           C  
ATOM    818  O   LEU A  86      53.637  87.888 -10.069  1.00  0.00           O  
ATOM    819  CB  LEU A  86      55.508  88.437  -7.973  1.00  0.00           C  
ATOM    820  CG  LEU A  86      56.032  89.007  -6.653  1.00  0.00           C  
ATOM    821  CD1 LEU A  86      57.181  89.970  -6.959  1.00  0.00           C  
ATOM    822  CD2 LEU A  86      54.984  89.776  -5.846  1.00  0.00           C  
ATOM    823  H   LEU A  86      56.125  86.420  -8.414  1.00  0.00           H  
ATOM    824  N   ARG A  87      52.138  88.118  -8.399  1.00  0.00           N  
ATOM    825  CA  ARG A  87      51.034  88.635  -9.220  1.00  0.00           C  
ATOM    826  C   ARG A  87      50.711  90.092  -8.882  1.00  0.00           C  
ATOM    827  O   ARG A  87      51.148  90.623  -7.862  1.00  0.00           O  
ATOM    828  CB  ARG A  87      49.735  87.839  -9.074  1.00  0.00           C  
ATOM    829  CG  ARG A  87      49.796  86.396  -9.579  1.00  0.00           C  
ATOM    830  CD  ARG A  87      48.496  85.609  -9.400  1.00  0.00           C  
ATOM    831  NE  ARG A  87      48.564  84.315 -10.094  1.00  0.00           N  
ATOM    832  CZ  ARG A  87      48.018  83.170  -9.663  1.00  0.00           C  
ATOM    833  NH1 ARG A  87      47.219  83.154  -8.587  1.00  0.00           N1+
ATOM    834  NH2 ARG A  87      47.970  82.120 -10.494  1.00  0.00           N  
ATOM    835  H   ARG A  87      51.835  87.779  -7.508  1.00  0.00           H  
ATOM    836  HE  ARG A  87      48.905  84.270 -11.033  1.00  0.00           H  
ATOM    837 1HH1 ARG A  87      46.897  84.023  -8.211  1.00  0.00           H  
ATOM    838 2HH1 ARG A  87      47.027  82.331  -8.053  1.00  0.00           H  
ATOM    839 1HH2 ARG A  87      48.374  82.155 -11.409  1.00  0.00           H  
ATOM    840 2HH2 ARG A  87      47.442  81.314 -10.225  1.00  0.00           H  
ATOM    841  N   ALA A  88      49.811  90.769  -9.589  1.00  0.00           N  
ATOM    842  CA  ALA A  88      49.210  92.065  -9.242  1.00  0.00           C  
ATOM    843  C   ALA A  88      48.496  92.039  -7.889  1.00  0.00           C  
ATOM    844  O   ALA A  88      48.311  93.067  -7.240  1.00  0.00           O  
ATOM    845  CB  ALA A  88      48.166  92.614 -10.216  1.00  0.00           C  
ATOM    846  H   ALA A  88      49.578  90.394 -10.487  1.00  0.00           H  
ATOM    847  N   GLU A  89      47.809  90.951  -7.552  1.00  0.00           N  
ATOM    848  CA  GLU A  89      47.220  90.783  -6.216  1.00  0.00           C  
ATOM    849  C   GLU A  89      48.187  90.997  -5.051  1.00  0.00           C  
ATOM    850  O   GLU A  89      47.803  91.451  -3.974  1.00  0.00           O  
ATOM    851  CB  GLU A  89      46.495  89.437  -6.296  1.00  0.00           C  
ATOM    852  CG  GLU A  89      45.302  89.558  -7.247  1.00  0.00           C  
ATOM    853  CD  GLU A  89      45.516  89.050  -8.674  1.00  0.00           C  
ATOM    854  OE1 GLU A  89      45.920  89.887  -9.511  1.00  0.00           O  
ATOM    855  OE2 GLU A  89      45.093  87.920  -9.000  1.00  0.00           O1-
ATOM    856  H   GLU A  89      47.467  90.315  -8.244  1.00  0.00           H  
ATOM    857  N   ASP A  90      49.462  90.678  -5.254  1.00  0.00           N  
ATOM    858  CA  ASP A  90      50.325  90.460  -4.084  1.00  0.00           C  
ATOM    859  C   ASP A  90      50.924  91.611  -3.273  1.00  0.00           C  
ATOM    860  O   ASP A  90      51.829  91.419  -2.462  1.00  0.00           O  
ATOM    861  CB  ASP A  90      51.471  89.559  -4.550  1.00  0.00           C  
ATOM    862  CG  ASP A  90      51.067  88.101  -4.774  1.00  0.00           C  
ATOM    863  OD1 ASP A  90      50.610  87.731  -5.877  1.00  0.00           O  
ATOM    864  OD2 ASP A  90      51.304  87.320  -3.826  1.00  0.00           O1-
ATOM    865  H   ASP A  90      49.887  90.437  -6.126  1.00  0.00           H  
ATOM    866  N   THR A  91      50.458  92.846  -3.436  1.00  0.00           N  
ATOM    867  CA  THR A  91      50.889  94.021  -2.665  1.00  0.00           C  
ATOM    868  C   THR A  91      50.376  93.808  -1.239  1.00  0.00           C  
ATOM    869  O   THR A  91      49.173  93.673  -1.022  1.00  0.00           O  
ATOM    870  CB  THR A  91      50.239  95.295  -3.209  1.00  0.00           C  
ATOM    871  CG2 THR A  91      50.616  96.606  -2.517  1.00  0.00           C  
ATOM    872  OG1 THR A  91      50.789  95.530  -4.508  1.00  0.00           O  
ATOM    873  H   THR A  91      49.831  93.143  -4.156  1.00  0.00           H  
ATOM    874  HG1 THR A  91      50.481  96.421  -4.842  1.00  0.00           H  
ATOM    875  N   ALA A  92      51.320  94.019  -0.326  1.00  0.00           N  
ATOM    876  CA  ALA A  92      51.208  93.733   1.111  1.00  0.00           C  
ATOM    877  C   ALA A  92      52.279  94.353   2.011  1.00  0.00           C  
ATOM    878  O   ALA A  92      53.478  94.420   1.745  1.00  0.00           O  
ATOM    879  CB  ALA A  92      51.205  92.226   1.374  1.00  0.00           C  
ATOM    880  H   ALA A  92      52.265  94.264  -0.545  1.00  0.00           H  
ATOM    881  N   VAL A  93      51.880  94.528   3.268  1.00  0.00           N  
ATOM    882  CA  VAL A  93      52.674  95.010   4.407  1.00  0.00           C  
ATOM    883  C   VAL A  93      53.097  93.813   5.260  1.00  0.00           C  
ATOM    884  O   VAL A  93      52.225  93.069   5.707  1.00  0.00           O  
ATOM    885  CB  VAL A  93      52.001  95.953   5.406  1.00  0.00           C  
ATOM    886  CG1 VAL A  93      53.114  96.927   5.796  1.00  0.00           C  
ATOM    887  CG2 VAL A  93      50.708  96.646   4.970  1.00  0.00           C  
ATOM    888  H   VAL A  93      51.105  93.970   3.564  1.00  0.00           H  
ATOM    889  N   TYR A  94      54.418  93.663   5.260  1.00  0.00           N  
ATOM    890  CA  TYR A  94      55.042  92.537   5.969  1.00  0.00           C  
ATOM    891  C   TYR A  94      55.493  93.030   7.346  1.00  0.00           C  
ATOM    892  O   TYR A  94      55.988  94.155   7.378  1.00  0.00           O  
ATOM    893  CB  TYR A  94      56.165  91.938   5.121  1.00  0.00           C  
ATOM    894  CG  TYR A  94      55.565  91.092   3.996  1.00  0.00           C  
ATOM    895  CD1 TYR A  94      55.513  91.580   2.695  1.00  0.00           C  
ATOM    896  CD2 TYR A  94      55.069  89.856   4.394  1.00  0.00           C  
ATOM    897  CE1 TYR A  94      54.759  90.844   1.789  1.00  0.00           C  
ATOM    898  CE2 TYR A  94      54.406  89.113   3.424  1.00  0.00           C  
ATOM    899  CZ  TYR A  94      54.136  89.664   2.177  1.00  0.00           C  
ATOM    900  OH  TYR A  94      53.515  88.900   1.238  1.00  0.00           O  
ATOM    901  H   TYR A  94      54.996  94.365   4.844  1.00  0.00           H  
ATOM    902  HD1 TYR A  94      56.085  92.420   2.301  1.00  0.00           H  
ATOM    903  HD2 TYR A  94      55.266  89.422   5.374  1.00  0.00           H  
ATOM    904  HE1 TYR A  94      54.679  91.209   0.765  1.00  0.00           H  
ATOM    905  HE2 TYR A  94      53.962  88.131   3.591  1.00  0.00           H  
ATOM    906  HH  TYR A  94      53.725  89.378   0.385  1.00  0.00           H  
ATOM    907  N   TYR A  95      55.433  92.155   8.347  1.00  0.00           N  
ATOM    908  CA  TYR A  95      56.077  92.410   9.643  1.00  0.00           C  
ATOM    909  C   TYR A  95      56.743  91.179  10.260  1.00  0.00           C  
ATOM    910  O   TYR A  95      56.245  90.074  10.047  1.00  0.00           O  
ATOM    911  CB  TYR A  95      55.044  92.777  10.710  1.00  0.00           C  
ATOM    912  CG  TYR A  95      54.229  94.007  10.308  1.00  0.00           C  
ATOM    913  CD1 TYR A  95      54.831  95.203  10.681  1.00  0.00           C  
ATOM    914  CD2 TYR A  95      53.027  94.015   9.610  1.00  0.00           C  
ATOM    915  CE1 TYR A  95      54.150  96.399  10.483  1.00  0.00           C  
ATOM    916  CE2 TYR A  95      52.337  95.211   9.445  1.00  0.00           C  
ATOM    917  CZ  TYR A  95      52.914  96.409   9.847  1.00  0.00           C  
ATOM    918  OH  TYR A  95      52.305  97.623   9.767  1.00  0.00           O  
ATOM    919  H   TYR A  95      54.810  91.375   8.294  1.00  0.00           H  
ATOM    920  HD1 TYR A  95      55.636  95.283  11.413  1.00  0.00           H  
ATOM    921  HD2 TYR A  95      52.513  93.123   9.253  1.00  0.00           H  
ATOM    922  HE1 TYR A  95      54.514  97.380  10.786  1.00  0.00           H  
ATOM    923  HE2 TYR A  95      51.342  95.220   8.999  1.00  0.00           H  
ATOM    924  HH  TYR A  95      51.380  97.506   9.405  1.00  0.00           H  
ATOM    925  N   CYS A  96      57.978  91.293  10.741  1.00  0.00           N  
ATOM    926  CA  CYS A  96      58.522  90.275  11.651  1.00  0.00           C  
ATOM    927  C   CYS A  96      58.604  90.658  13.130  1.00  0.00           C  
ATOM    928  O   CYS A  96      58.923  91.785  13.503  1.00  0.00           O  
ATOM    929  CB  CYS A  96      59.860  89.682  11.204  1.00  0.00           C  
ATOM    930  SG  CYS A  96      61.213  90.907  11.064  1.00  0.00           S  
ATOM    931  H   CYS A  96      58.610  92.021  10.476  1.00  0.00           H  
ATOM    932  N   ALA A  97      58.426  89.592  13.906  1.00  0.00           N  
ATOM    933  CA  ALA A  97      58.508  89.733  15.367  1.00  0.00           C  
ATOM    934  C   ALA A  97      59.115  88.534  16.098  1.00  0.00           C  
ATOM    935  O   ALA A  97      59.247  87.485  15.470  1.00  0.00           O  
ATOM    936  CB  ALA A  97      57.166  90.065  16.022  1.00  0.00           C  
ATOM    937  H   ALA A  97      58.370  88.661  13.545  1.00  0.00           H  
ATOM    938  N   ARG A  98      59.832  88.775  17.192  1.00  0.00           N  
ATOM    939  CA  ARG A  98      60.301  87.635  17.992  1.00  0.00           C  
ATOM    940  C   ARG A  98      59.236  86.800  18.706  1.00  0.00           C  
ATOM    941  O   ARG A  98      58.199  87.373  19.037  1.00  0.00           O  
ATOM    942  CB  ARG A  98      61.291  88.068  19.075  1.00  0.00           C  
ATOM    943  CG  ARG A  98      62.660  88.496  18.541  1.00  0.00           C  
ATOM    944  CD  ARG A  98      63.766  88.647  19.587  1.00  0.00           C  
ATOM    945  NE  ARG A  98      63.305  89.573  20.631  1.00  0.00           N  
ATOM    946  CZ  ARG A  98      63.968  90.013  21.709  1.00  0.00           C  
ATOM    947  NH1 ARG A  98      65.276  89.749  21.829  1.00  0.00           N1+
ATOM    948  NH2 ARG A  98      63.399  90.904  22.532  1.00  0.00           N  
ATOM    949  H   ARG A  98      59.896  89.680  17.613  1.00  0.00           H  
ATOM    950  HE  ARG A  98      62.564  90.189  20.363  1.00  0.00           H  
ATOM    951 1HH1 ARG A  98      65.796  89.249  21.137  1.00  0.00           H  
ATOM    952 2HH1 ARG A  98      65.739  89.953  22.692  1.00  0.00           H  
ATOM    953 1HH2 ARG A  98      62.491  91.249  22.293  1.00  0.00           H  
ATOM    954 2HH2 ARG A  98      63.922  91.394  23.229  1.00  0.00           H  
ATOM    955  N   ASP A  99      59.477  85.561  19.126  1.00  0.00           N  
ATOM    956  CA  ASP A  99      58.478  84.831  19.920  1.00  0.00           C  
ATOM    957  C   ASP A  99      58.325  85.253  21.383  1.00  0.00           C  
ATOM    958  O   ASP A  99      59.353  85.407  22.040  1.00  0.00           O  
ATOM    959  CB  ASP A  99      58.940  83.378  19.801  1.00  0.00           C  
ATOM    960  CG  ASP A  99      58.105  82.469  20.705  1.00  0.00           C  
ATOM    961  OD1 ASP A  99      58.579  82.253  21.842  1.00  0.00           O  
ATOM    962  OD2 ASP A  99      56.993  82.116  20.256  1.00  0.00           O1-
ATOM    963  H   ASP A  99      60.313  85.078  18.867  1.00  0.00           H  
ATOM    964  N   ARG A 100      57.144  84.956  21.917  1.00  0.00           N  
ATOM    965  CA  ARG A 100      56.854  85.126  23.348  1.00  0.00           C  
ATOM    966  C   ARG A 100      55.878  84.020  23.756  1.00  0.00           C  
ATOM    967  O   ARG A 100      55.075  84.158  24.678  1.00  0.00           O  
ATOM    968  CB  ARG A 100      56.188  86.475  23.625  1.00  0.00           C  
ATOM    969  CG  ARG A 100      57.106  87.662  23.926  1.00  0.00           C  
ATOM    970  CD  ARG A 100      57.785  87.523  25.289  1.00  0.00           C  
ATOM    971  NE  ARG A 100      56.860  87.205  26.387  1.00  0.00           N  
ATOM    972  CZ  ARG A 100      56.196  87.968  27.266  1.00  0.00           C  
ATOM    973  NH1 ARG A 100      56.300  89.299  27.386  1.00  0.00           N1+
ATOM    974  NH2 ARG A 100      55.182  87.488  27.999  1.00  0.00           N  
ATOM    975  H   ARG A 100      56.321  84.947  21.348  1.00  0.00           H  
ATOM    976  HE  ARG A 100      56.684  86.236  26.558  1.00  0.00           H  
ATOM    977 1HH1 ARG A 100      56.953  89.745  26.774  1.00  0.00           H  
ATOM    978 2HH1 ARG A 100      55.730  89.698  28.104  1.00  0.00           H  
ATOM    979 1HH2 ARG A 100      55.042  86.506  27.867  1.00  0.00           H  
ATOM    980 2HH2 ARG A 100      54.595  88.008  28.619  1.00  0.00           H  
ATOM    981  N   SER A 101      56.125  82.794  23.304  1.00  0.00           N  
ATOM    982  CA  SER A 101      55.412  81.525  23.509  1.00  0.00           C  
ATOM    983  C   SER A 101      54.165  81.489  22.624  1.00  0.00           C  
ATOM    984  O   SER A 101      53.131  81.984  23.070  1.00  0.00           O  
ATOM    985  CB  SER A 101      55.126  81.067  24.941  1.00  0.00           C  
ATOM    986  OG  SER A 101      56.366  80.956  25.645  1.00  0.00           O  
ATOM    987  H   SER A 101      56.908  82.729  22.685  1.00  0.00           H  
ATOM    988  HG  SER A 101      56.020  80.823  26.574  1.00  0.00           H  
ATOM    989  N   TYR A 102      54.459  81.418  21.328  1.00  0.00           N  
ATOM    990  CA  TYR A 102      53.564  81.483  20.164  1.00  0.00           C  
ATOM    991  C   TYR A 102      53.043  82.875  19.800  1.00  0.00           C  
ATOM    992  O   TYR A 102      52.461  82.980  18.722  1.00  0.00           O  
ATOM    993  CB  TYR A 102      52.376  80.520  20.213  1.00  0.00           C  
ATOM    994  CG  TYR A 102      52.811  79.053  20.202  1.00  0.00           C  
ATOM    995  CD1 TYR A 102      52.988  78.396  18.990  1.00  0.00           C  
ATOM    996  CD2 TYR A 102      52.819  78.299  21.371  1.00  0.00           C  
ATOM    997  CE1 TYR A 102      53.204  77.023  18.982  1.00  0.00           C  
ATOM    998  CE2 TYR A 102      53.045  76.928  21.371  1.00  0.00           C  
ATOM    999  CZ  TYR A 102      53.236  76.280  20.156  1.00  0.00           C  
ATOM   1000  OH  TYR A 102      53.059  74.934  20.080  1.00  0.00           O  
ATOM   1001  H   TYR A 102      55.410  81.403  21.020  1.00  0.00           H  
ATOM   1002  HD1 TYR A 102      53.351  79.055  18.201  1.00  0.00           H  
ATOM   1003  HD2 TYR A 102      52.871  78.868  22.299  1.00  0.00           H  
ATOM   1004  HE1 TYR A 102      53.397  76.548  18.020  1.00  0.00           H  
ATOM   1005  HE2 TYR A 102      53.016  76.399  22.324  1.00  0.00           H  
ATOM   1006  HH  TYR A 102      52.828  74.605  19.164  1.00  0.00           H  
ATOM   1007  N   TYR A 103      52.690  83.687  20.793  1.00  0.00           N  
ATOM   1008  CA  TYR A 103      52.454  85.137  20.764  1.00  0.00           C  
ATOM   1009  C   TYR A 103      53.696  85.892  20.285  1.00  0.00           C  
ATOM   1010  O   TYR A 103      54.793  85.340  20.345  1.00  0.00           O  
ATOM   1011  CB  TYR A 103      51.966  85.689  22.105  1.00  0.00           C  
ATOM   1012  CG  TYR A 103      50.854  84.988  22.889  1.00  0.00           C  
ATOM   1013  CD1 TYR A 103      51.239  84.838  24.216  1.00  0.00           C  
ATOM   1014  CD2 TYR A 103      49.520  84.862  22.521  1.00  0.00           C  
ATOM   1015  CE1 TYR A 103      50.239  84.669  25.166  1.00  0.00           C  
ATOM   1016  CE2 TYR A 103      48.544  84.724  23.501  1.00  0.00           C  
ATOM   1017  CZ  TYR A 103      48.886  84.650  24.846  1.00  0.00           C  
ATOM   1018  OH  TYR A 103      47.956  84.795  25.827  1.00  0.00           O  
ATOM   1019  H   TYR A 103      52.629  83.245  21.688  1.00  0.00           H  
ATOM   1020  HD1 TYR A 103      52.239  85.024  24.608  1.00  0.00           H  
ATOM   1021  HD2 TYR A 103      49.261  85.085  21.485  1.00  0.00           H  
ATOM   1022  HE1 TYR A 103      50.508  84.362  26.177  1.00  0.00           H  
ATOM   1023  HE2 TYR A 103      47.502  84.781  23.184  1.00  0.00           H  
ATOM   1024  HH  TYR A 103      48.267  84.401  26.692  1.00  0.00           H  
ATOM   1025  N   LEU A 104      53.580  87.171  19.939  1.00  0.00           N  
ATOM   1026  CA  LEU A 104      54.754  87.908  19.448  1.00  0.00           C  
ATOM   1027  C   LEU A 104      55.113  89.197  20.190  1.00  0.00           C  
ATOM   1028  O   LEU A 104      54.403  89.688  21.066  1.00  0.00           O  
ATOM   1029  CB  LEU A 104      54.577  87.988  17.930  1.00  0.00           C  
ATOM   1030  CG  LEU A 104      53.234  88.516  17.423  1.00  0.00           C  
ATOM   1031  CD1 LEU A 104      53.100  90.022  17.661  1.00  0.00           C  
ATOM   1032  CD2 LEU A 104      53.035  88.236  15.932  1.00  0.00           C  
ATOM   1033  H   LEU A 104      52.763  87.731  20.077  1.00  0.00           H  
ATOM   1034  N   ASP A 105      56.372  89.542  19.938  1.00  0.00           N  
ATOM   1035  CA  ASP A 105      57.019  90.741  20.492  1.00  0.00           C  
ATOM   1036  C   ASP A 105      56.829  92.034  19.696  1.00  0.00           C  
ATOM   1037  O   ASP A 105      55.888  92.060  18.905  1.00  0.00           O  
ATOM   1038  CB  ASP A 105      58.503  90.374  20.545  1.00  0.00           C  
ATOM   1039  CG  ASP A 105      59.207  90.943  21.778  1.00  0.00           C  
ATOM   1040  OD1 ASP A 105      59.236  90.246  22.816  1.00  0.00           O  
ATOM   1041  OD2 ASP A 105      59.654  92.108  21.708  1.00  0.00           O1-
ATOM   1042  H   ASP A 105      56.919  88.834  19.491  1.00  0.00           H  
ATOM   1043  N   TYR A 106      57.703  93.019  19.882  1.00  0.00           N  
ATOM   1044  CA  TYR A 106      57.723  94.301  19.163  1.00  0.00           C  
ATOM   1045  C   TYR A 106      57.833  94.126  17.647  1.00  0.00           C  
ATOM   1046  O   TYR A 106      58.885  93.689  17.183  1.00  0.00           O  
ATOM   1047  CB  TYR A 106      58.785  95.223  19.764  1.00  0.00           C  
ATOM   1048  CG  TYR A 106      58.517  95.746  21.177  1.00  0.00           C  
ATOM   1049  CD1 TYR A 106      58.745  97.093  21.433  1.00  0.00           C  
ATOM   1050  CD2 TYR A 106      58.208  94.864  22.206  1.00  0.00           C  
ATOM   1051  CE1 TYR A 106      58.780  97.510  22.759  1.00  0.00           C  
ATOM   1052  CE2 TYR A 106      58.173  95.321  23.519  1.00  0.00           C  
ATOM   1053  CZ  TYR A 106      58.504  96.640  23.807  1.00  0.00           C  
ATOM   1054  OH  TYR A 106      58.358  97.050  25.095  1.00  0.00           O  
ATOM   1055  H   TYR A 106      58.474  92.968  20.517  1.00  0.00           H  
ATOM   1056  HD1 TYR A 106      59.196  97.630  20.599  1.00  0.00           H  
ATOM   1057  HD2 TYR A 106      57.976  93.814  22.030  1.00  0.00           H  
ATOM   1058  HE1 TYR A 106      59.247  98.474  22.961  1.00  0.00           H  
ATOM   1059  HE2 TYR A 106      57.781  94.663  24.294  1.00  0.00           H  
ATOM   1060  HH  TYR A 106      58.301  96.237  25.674  1.00  0.00           H  
ATOM   1061  N   TRP A 107      56.803  94.525  16.907  1.00  0.00           N  
ATOM   1062  CA  TRP A 107      56.835  94.455  15.439  1.00  0.00           C  
ATOM   1063  C   TRP A 107      57.784  95.378  14.672  1.00  0.00           C  
ATOM   1064  O   TRP A 107      58.179  96.425  15.181  1.00  0.00           O  
ATOM   1065  CB  TRP A 107      55.487  94.671  14.748  1.00  0.00           C  
ATOM   1066  CG  TRP A 107      54.650  93.390  14.730  1.00  0.00           C  
ATOM   1067  CD1 TRP A 107      55.168  92.283  14.205  1.00  0.00           C  
ATOM   1068  CD2 TRP A 107      53.363  93.197  15.217  1.00  0.00           C  
ATOM   1069  CE2 TRP A 107      53.147  91.882  14.824  1.00  0.00           C  
ATOM   1070  CE3 TRP A 107      52.408  93.982  15.853  1.00  0.00           C  
ATOM   1071  NE1 TRP A 107      54.224  91.348  14.254  1.00  0.00           N  
ATOM   1072  CZ2 TRP A 107      51.802  91.532  14.869  1.00  0.00           C  
ATOM   1073  CZ3 TRP A 107      51.118  93.507  16.061  1.00  0.00           C  
ATOM   1074  CH2 TRP A 107      50.819  92.257  15.531  1.00  0.00           C  
ATOM   1075  H   TRP A 107      55.960  94.656  17.429  1.00  0.00           H  
ATOM   1076  HD1 TRP A 107      56.215  92.028  14.043  1.00  0.00           H  
ATOM   1077  HE1 TRP A 107      54.349  90.384  14.021  1.00  0.00           H  
ATOM   1078  HE3 TRP A 107      52.663  94.997  16.160  1.00  0.00           H  
ATOM   1079  HZ2 TRP A 107      51.418  90.781  14.179  1.00  0.00           H  
ATOM   1080  HZ3 TRP A 107      50.301  94.206  16.238  1.00  0.00           H  
ATOM   1081  HH2 TRP A 107      49.825  91.818  15.616  1.00  0.00           H  
ATOM   1082  N   GLY A 108      58.434  94.731  13.708  1.00  0.00           N  
ATOM   1083  CA  GLY A 108      59.314  95.189  12.623  1.00  0.00           C  
ATOM   1084  C   GLY A 108      58.874  96.441  11.862  1.00  0.00           C  
ATOM   1085  O   GLY A 108      57.729  96.891  11.818  1.00  0.00           O  
ATOM   1086  H   GLY A 108      58.732  93.814  13.975  1.00  0.00           H  
ATOM   1087  N   GLN A 109      59.739  96.884  10.955  1.00  0.00           N  
ATOM   1088  CA  GLN A 109      59.386  98.015  10.084  1.00  0.00           C  
ATOM   1089  C   GLN A 109      58.227  97.673   9.146  1.00  0.00           C  
ATOM   1090  O   GLN A 109      58.248  96.583   8.575  1.00  0.00           O  
ATOM   1091  CB  GLN A 109      60.466  98.579   9.159  1.00  0.00           C  
ATOM   1092  CG  GLN A 109      61.623  99.321   9.832  1.00  0.00           C  
ATOM   1093  CD  GLN A 109      62.312  98.463  10.895  1.00  0.00           C  
ATOM   1094  NE2 GLN A 109      62.439  98.943  12.129  1.00  0.00           N  
ATOM   1095  OE1 GLN A 109      62.757  97.347  10.629  1.00  0.00           O  
ATOM   1096  H   GLN A 109      60.704  96.645  10.842  1.00  0.00           H  
ATOM   1097 1HE2 GLN A 109      62.120  99.864  12.353  1.00  0.00           H  
ATOM   1098 2HE2 GLN A 109      62.590  98.289  12.870  1.00  0.00           H  
ATOM   1099  N   GLY A 110      57.562  98.681   8.590  1.00  0.00           N  
ATOM   1100  CA  GLY A 110      56.348  98.569   7.768  1.00  0.00           C  
ATOM   1101  C   GLY A 110      56.566  98.175   6.306  1.00  0.00           C  
ATOM   1102  O   GLY A 110      56.060  98.869   5.425  1.00  0.00           O  
ATOM   1103  H   GLY A 110      57.846  99.612   8.820  1.00  0.00           H  
ATOM   1104  N   THR A 111      57.443  97.192   6.122  1.00  0.00           N  
ATOM   1105  CA  THR A 111      57.962  96.779   4.810  1.00  0.00           C  
ATOM   1106  C   THR A 111      56.900  96.390   3.780  1.00  0.00           C  
ATOM   1107  O   THR A 111      56.615  95.229   3.491  1.00  0.00           O  
ATOM   1108  CB  THR A 111      59.132  95.808   4.638  1.00  0.00           C  
ATOM   1109  CG2 THR A 111      60.458  96.326   5.197  1.00  0.00           C  
ATOM   1110  OG1 THR A 111      58.868  94.475   5.084  1.00  0.00           O  
ATOM   1111  H   THR A 111      57.838  96.757   6.931  1.00  0.00           H  
ATOM   1112  HG1 THR A 111      58.153  94.060   4.521  1.00  0.00           H  
ATOM   1113  N   LEU A 112      56.436  97.450   3.125  1.00  0.00           N  
ATOM   1114  CA  LEU A 112      55.482  97.464   2.006  1.00  0.00           C  
ATOM   1115  C   LEU A 112      56.046  97.068   0.640  1.00  0.00           C  
ATOM   1116  O   LEU A 112      56.796  97.786  -0.020  1.00  0.00           O  
ATOM   1117  CB  LEU A 112      54.717  98.782   2.136  1.00  0.00           C  
ATOM   1118  CG  LEU A 112      53.552  99.049   1.181  1.00  0.00           C  
ATOM   1119  CD1 LEU A 112      52.362  98.088   1.228  1.00  0.00           C  
ATOM   1120  CD2 LEU A 112      53.075 100.488   1.387  1.00  0.00           C  
ATOM   1121  H   LEU A 112      56.472  98.316   3.623  1.00  0.00           H  
ATOM   1122  N   VAL A 113      55.701  95.818   0.345  1.00  0.00           N  
ATOM   1123  CA  VAL A 113      55.811  95.260  -1.011  1.00  0.00           C  
ATOM   1124  C   VAL A 113      54.699  95.840  -1.888  1.00  0.00           C  
ATOM   1125  O   VAL A 113      53.523  95.871  -1.530  1.00  0.00           O  
ATOM   1126  CB  VAL A 113      55.783  93.731  -0.939  1.00  0.00           C  
ATOM   1127  CG1 VAL A 113      55.465  93.098  -2.295  1.00  0.00           C  
ATOM   1128  CG2 VAL A 113      57.073  93.209  -0.304  1.00  0.00           C  
ATOM   1129  H   VAL A 113      55.662  95.170   1.105  1.00  0.00           H  
ATOM   1130  N   THR A 114      55.049  96.565  -2.946  1.00  0.00           N  
ATOM   1131  CA  THR A 114      54.103  97.088  -3.943  1.00  0.00           C  
ATOM   1132  C   THR A 114      54.485  96.607  -5.344  1.00  0.00           C  
ATOM   1133  O   THR A 114      55.600  96.816  -5.819  1.00  0.00           O  
ATOM   1134  CB  THR A 114      54.068  98.617  -3.940  1.00  0.00           C  
ATOM   1135  CG2 THR A 114      53.558  99.176  -2.611  1.00  0.00           C  
ATOM   1136  OG1 THR A 114      55.299  99.194  -4.383  1.00  0.00           O  
ATOM   1137  H   THR A 114      56.001  96.840  -3.078  1.00  0.00           H  
ATOM   1138  HG1 THR A 114      55.841  98.449  -4.773  1.00  0.00           H  
ATOM   1139  N   VAL A 115      53.499  96.061  -6.050  1.00  0.00           N  
ATOM   1140  CA  VAL A 115      53.684  95.642  -7.447  1.00  0.00           C  
ATOM   1141  C   VAL A 115      53.552  96.716  -8.529  1.00  0.00           C  
ATOM   1142  O   VAL A 115      53.167  97.877  -8.398  1.00  0.00           O  
ATOM   1143  CB  VAL A 115      52.863  94.372  -7.675  1.00  0.00           C  
ATOM   1144  CG1 VAL A 115      52.970  93.294  -6.595  1.00  0.00           C  
ATOM   1145  CG2 VAL A 115      51.410  94.697  -8.030  1.00  0.00           C  
ATOM   1146  H   VAL A 115      52.529  96.067  -5.806  1.00  0.00           H  
ATOM   1147  N   SER A 116      54.180  96.473  -9.676  1.00  0.00           N  
ATOM   1148  CA  SER A 116      53.997  97.259 -10.905  1.00  0.00           C  
ATOM   1149  C   SER A 116      52.809  96.827 -11.768  1.00  0.00           C  
ATOM   1150  O   SER A 116      52.918  95.953 -12.626  1.00  0.00           O  
ATOM   1151  CB  SER A 116      55.263  97.420 -11.749  1.00  0.00           C  
ATOM   1152  OG  SER A 116      56.480  96.956 -11.158  1.00  0.00           O  
ATOM   1153  H   SER A 116      55.012  95.919  -9.667  1.00  0.00           H  
ATOM   1154  HG  SER A 116      57.232  97.386 -11.657  1.00  0.00           H  
ATOM   1155  N   SER A 117      51.706  97.422 -11.323  1.00  0.00           N  
ATOM   1156  CA  SER A 117      50.296  97.286 -11.715  1.00  0.00           C  
ATOM   1157  C   SER A 117      49.443  98.235 -10.871  1.00  0.00           C  
ATOM   1158  CB  SER A 117      49.672  95.895 -11.578  1.00  0.00           C  
ATOM   1159  OG  SER A 117      50.320  94.923 -12.402  1.00  0.00           O  
ATOM   1160  O1  SER A 117      48.221  98.174 -11.128  1.00  0.00           O  
ATOM   1161  O2  SER A 117      49.868  98.736  -9.808  1.00  0.00           O  
ATOM   1162  H   SER A 117      51.714  98.091 -10.579  1.00  0.00           H  
ATOM   1163  HG  SER A 117      51.204  95.331 -12.631  1.00  0.00           H  
TER   
ATOM   1164  N   SER B 132      42.515  78.509  11.405  1.00  0.00           N  
ATOM   1165  CA  SER B 132      42.194  78.379  12.834  1.00  0.00           C  
ATOM   1166  C   SER B 132      40.684  78.515  13.041  1.00  0.00           C  
ATOM   1167  O   SER B 132      40.136  79.603  12.870  1.00  0.00           O  
ATOM   1168  CB  SER B 132      42.795  79.574  13.575  1.00  0.00           C  
ATOM   1169  OG  SER B 132      42.950  80.638  12.632  1.00  0.00           O  
ATOM   1170  HG  SER B 132      43.485  81.338  13.104  1.00  0.00           H  
ATOM   1171  H1  SER B 132      41.790  78.454  10.719  1.00  0.00           H  
ATOM   1172  H2  SER B 132      42.757  79.479  11.358  1.00  0.00           H  
ATOM   1173  H3  SER B 132      43.288  77.914  11.185  1.00  0.00           H  
ATOM   1174  N   GLU B 133      40.114  77.485  13.660  1.00  0.00           N  
ATOM   1175  CA  GLU B 133      38.681  77.366  13.965  1.00  0.00           C  
ATOM   1176  C   GLU B 133      38.095  78.458  14.863  1.00  0.00           C  
ATOM   1177  O   GLU B 133      36.917  78.747  14.658  1.00  0.00           O  
ATOM   1178  CB  GLU B 133      38.359  76.068  14.707  1.00  0.00           C  
ATOM   1179  CG  GLU B 133      38.501  74.894  13.735  1.00  0.00           C  
ATOM   1180  CD  GLU B 133      39.813  74.185  14.077  1.00  0.00           C  
ATOM   1181  OE1 GLU B 133      40.790  74.337  13.312  1.00  0.00           O  
ATOM   1182  OE2 GLU B 133      39.853  73.480  15.109  1.00  0.00           O1-
ATOM   1183  H   GLU B 133      40.675  76.721  13.979  1.00  0.00           H  
ATOM   1184  N   THR B 134      38.840  78.764  15.922  1.00  0.00           N  
ATOM   1185  CA  THR B 134      38.377  79.879  16.761  1.00  0.00           C  
ATOM   1186  C   THR B 134      38.506  81.321  16.267  1.00  0.00           C  
ATOM   1187  O   THR B 134      39.601  81.869  16.155  1.00  0.00           O  
ATOM   1188  CB  THR B 134      39.078  79.745  18.114  1.00  0.00           C  
ATOM   1189  CG2 THR B 134      38.268  80.462  19.196  1.00  0.00           C  
ATOM   1190  OG1 THR B 134      39.043  78.379  18.533  1.00  0.00           O  
ATOM   1191  H   THR B 134      39.426  78.155  16.457  1.00  0.00           H  
ATOM   1192  HG1 THR B 134      39.457  78.346  19.443  1.00  0.00           H  
ATOM   1193  N   THR B 135      37.349  81.895  15.950  1.00  0.00           N  
ATOM   1194  CA  THR B 135      37.337  83.211  15.296  1.00  0.00           C  
ATOM   1195  C   THR B 135      37.302  84.361  16.305  1.00  0.00           C  
ATOM   1196  O   THR B 135      36.743  84.219  17.391  1.00  0.00           O  
ATOM   1197  CB  THR B 135      36.175  83.465  14.333  1.00  0.00           C  
ATOM   1198  CG2 THR B 135      36.206  82.367  13.268  1.00  0.00           C  
ATOM   1199  OG1 THR B 135      34.950  83.365  15.064  1.00  0.00           O  
ATOM   1200  H   THR B 135      36.506  81.604  16.403  1.00  0.00           H  
ATOM   1201  HG1 THR B 135      34.464  82.553  14.740  1.00  0.00           H  
ATOM   1202  N   LEU B 136      37.820  85.512  15.886  1.00  0.00           N  
ATOM   1203  CA  LEU B 136      37.828  86.738  16.698  1.00  0.00           C  
ATOM   1204  C   LEU B 136      37.131  87.984  16.148  1.00  0.00           C  
ATOM   1205  O   LEU B 136      37.515  88.439  15.071  1.00  0.00           O  
ATOM   1206  CB  LEU B 136      39.273  87.066  17.077  1.00  0.00           C  
ATOM   1207  CG  LEU B 136      39.815  86.179  18.200  1.00  0.00           C  
ATOM   1208  CD1 LEU B 136      41.341  86.179  18.081  1.00  0.00           C  
ATOM   1209  CD2 LEU B 136      39.481  86.727  19.589  1.00  0.00           C  
ATOM   1210  H   LEU B 136      38.485  85.491  15.140  1.00  0.00           H  
ATOM   1211  N   THR B 137      36.174  88.483  16.925  1.00  0.00           N  
ATOM   1212  CA  THR B 137      35.560  89.806  16.736  1.00  0.00           C  
ATOM   1213  C   THR B 137      35.800  90.857  17.822  1.00  0.00           C  
ATOM   1214  O   THR B 137      35.749  90.577  19.018  1.00  0.00           O  
ATOM   1215  CB  THR B 137      34.064  89.723  16.426  1.00  0.00           C  
ATOM   1216  CG2 THR B 137      33.761  88.923  15.157  1.00  0.00           C  
ATOM   1217  OG1 THR B 137      33.362  89.221  17.566  1.00  0.00           O  
ATOM   1218  H   THR B 137      35.911  87.975  17.745  1.00  0.00           H  
ATOM   1219  HG1 THR B 137      33.177  89.974  18.198  1.00  0.00           H  
ATOM   1220  N   GLN B 138      36.061  92.043  17.278  1.00  0.00           N  
ATOM   1221  CA  GLN B 138      36.436  93.202  18.100  1.00  0.00           C  
ATOM   1222  C   GLN B 138      35.269  94.192  18.117  1.00  0.00           C  
ATOM   1223  O   GLN B 138      34.795  94.653  17.080  1.00  0.00           O  
ATOM   1224  CB  GLN B 138      37.793  93.871  17.869  1.00  0.00           C  
ATOM   1225  CG  GLN B 138      38.798  92.725  18.007  1.00  0.00           C  
ATOM   1226  CD  GLN B 138      40.276  93.081  18.177  1.00  0.00           C  
ATOM   1227  NE2 GLN B 138      40.597  93.880  19.191  1.00  0.00           N  
ATOM   1228  OE1 GLN B 138      41.107  92.692  17.358  1.00  0.00           O  
ATOM   1229  H   GLN B 138      35.924  92.104  16.289  1.00  0.00           H  
ATOM   1230 1HE2 GLN B 138      39.881  94.201  19.811  1.00  0.00           H  
ATOM   1231 2HE2 GLN B 138      41.534  94.223  19.258  1.00  0.00           H  
ATOM   1232  N   SER B 139      35.011  94.668  19.332  1.00  0.00           N  
ATOM   1233  CA  SER B 139      33.920  95.622  19.575  1.00  0.00           C  
ATOM   1234  C   SER B 139      34.469  96.936  20.134  1.00  0.00           C  
ATOM   1235  O   SER B 139      34.976  96.840  21.251  1.00  0.00           O  
ATOM   1236  CB  SER B 139      32.871  95.113  20.565  1.00  0.00           C  
ATOM   1237  OG  SER B 139      31.828  96.051  20.844  1.00  0.00           O  
ATOM   1238  H   SER B 139      35.742  94.632  20.014  1.00  0.00           H  
ATOM   1239  HG  SER B 139      30.945  95.670  20.568  1.00  0.00           H  
ATOM   1240  N   PRO B 140      34.262  98.092  19.510  1.00  0.00           N  
ATOM   1241  CA  PRO B 140      33.864  98.236  18.102  1.00  0.00           C  
ATOM   1242  C   PRO B 140      35.041  97.950  17.168  1.00  0.00           C  
ATOM   1243  O   PRO B 140      36.098  97.522  17.629  1.00  0.00           O  
ATOM   1244  CB  PRO B 140      33.231  99.617  17.913  1.00  0.00           C  
ATOM   1245  CG  PRO B 140      34.055 100.342  18.979  1.00  0.00           C  
ATOM   1246  CD  PRO B 140      34.082  99.390  20.177  1.00  0.00           C  
ATOM   1247  N   ALA B 141      34.750  97.998  15.872  1.00  0.00           N  
ATOM   1248  CA  ALA B 141      35.840  97.892  14.891  1.00  0.00           C  
ATOM   1249  C   ALA B 141      36.645  99.193  14.876  1.00  0.00           C  
ATOM   1250  O   ALA B 141      37.872  99.277  14.881  1.00  0.00           O  
ATOM   1251  CB  ALA B 141      35.315  97.421  13.533  1.00  0.00           C  
ATOM   1252  H   ALA B 141      33.804  98.065  15.554  1.00  0.00           H  
ATOM   1253  N   THR B 142      35.943 100.322  14.826  1.00  0.00           N  
ATOM   1254  CA  THR B 142      36.553 101.660  14.806  1.00  0.00           C  
ATOM   1255  C   THR B 142      35.880 102.598  15.810  1.00  0.00           C  
ATOM   1256  O   THR B 142      34.675 102.536  16.047  1.00  0.00           O  
ATOM   1257  CB  THR B 142      36.422 102.317  13.431  1.00  0.00           C  
ATOM   1258  CG2 THR B 142      34.988 102.321  12.897  1.00  0.00           C  
ATOM   1259  OG1 THR B 142      37.173 103.533  13.373  1.00  0.00           O  
ATOM   1260  H   THR B 142      34.959 100.285  14.651  1.00  0.00           H  
ATOM   1261  HG1 THR B 142      36.691 104.395  13.528  1.00  0.00           H  
ATOM   1262  N   LEU B 143      36.732 103.348  16.503  1.00  0.00           N  
ATOM   1263  CA  LEU B 143      36.215 104.383  17.409  1.00  0.00           C  
ATOM   1264  C   LEU B 143      36.999 105.689  17.268  1.00  0.00           C  
ATOM   1265  O   LEU B 143      38.227 105.619  17.274  1.00  0.00           O  
ATOM   1266  CB  LEU B 143      36.275 103.645  18.749  1.00  0.00           C  
ATOM   1267  CG  LEU B 143      35.650 104.420  19.911  1.00  0.00           C  
ATOM   1268  CD1 LEU B 143      34.132 104.552  19.774  1.00  0.00           C  
ATOM   1269  CD2 LEU B 143      36.016 103.714  21.218  1.00  0.00           C  
ATOM   1270  H   LEU B 143      37.649 103.449  16.117  1.00  0.00           H  
ATOM   1271  N   SER B 144      36.199 106.733  17.067  1.00  0.00           N  
ATOM   1272  CA  SER B 144      36.697 108.114  17.134  1.00  0.00           C  
ATOM   1273  C   SER B 144      36.617 108.743  18.526  1.00  0.00           C  
ATOM   1274  O   SER B 144      35.622 109.293  18.995  1.00  0.00           O  
ATOM   1275  CB  SER B 144      36.131 109.040  16.056  1.00  0.00           C  
ATOM   1276  OG  SER B 144      36.431 108.405  14.810  1.00  0.00           O  
ATOM   1277  H   SER B 144      35.212 106.625  16.949  1.00  0.00           H  
ATOM   1278  HG  SER B 144      36.674 109.053  14.088  1.00  0.00           H  
ATOM   1279  N   LEU B 145      37.780 108.760  19.172  1.00  0.00           N  
ATOM   1280  CA  LEU B 145      38.057 109.249  20.530  1.00  0.00           C  
ATOM   1281  C   LEU B 145      38.847 110.560  20.526  1.00  0.00           C  
ATOM   1282  O   LEU B 145      39.570 110.841  19.571  1.00  0.00           O  
ATOM   1283  CB  LEU B 145      38.705 108.291  21.531  1.00  0.00           C  
ATOM   1284  CG  LEU B 145      37.603 107.401  22.109  1.00  0.00           C  
ATOM   1285  CD1 LEU B 145      38.173 106.179  22.832  1.00  0.00           C  
ATOM   1286  CD2 LEU B 145      36.684 108.207  23.030  1.00  0.00           C  
ATOM   1287  H   LEU B 145      38.645 108.508  18.739  1.00  0.00           H  
ATOM   1288  N   SER B 146      38.585 111.467  21.462  1.00  0.00           N  
ATOM   1289  CA  SER B 146      39.455 112.624  21.718  1.00  0.00           C  
ATOM   1290  C   SER B 146      40.793 112.461  22.441  1.00  0.00           C  
ATOM   1291  O   SER B 146      40.831 111.705  23.411  1.00  0.00           O  
ATOM   1292  CB  SER B 146      38.779 113.819  22.393  1.00  0.00           C  
ATOM   1293  OG  SER B 146      38.134 114.764  21.535  1.00  0.00           O  
ATOM   1294  H   SER B 146      37.970 111.209  22.207  1.00  0.00           H  
ATOM   1295  HG  SER B 146      38.699 115.063  20.765  1.00  0.00           H  
ATOM   1296  N   PRO B 147      41.823 113.240  22.123  1.00  0.00           N  
ATOM   1297  CA  PRO B 147      43.119 113.118  22.807  1.00  0.00           C  
ATOM   1298  C   PRO B 147      43.012 113.452  24.296  1.00  0.00           C  
ATOM   1299  O   PRO B 147      42.441 114.460  24.709  1.00  0.00           O  
ATOM   1300  CB  PRO B 147      44.002 114.077  22.005  1.00  0.00           C  
ATOM   1301  CG  PRO B 147      43.416 114.209  20.598  1.00  0.00           C  
ATOM   1302  CD  PRO B 147      41.925 113.986  20.860  1.00  0.00           C  
ATOM   1303  N   GLY B 148      43.493 112.526  25.120  1.00  0.00           N  
ATOM   1304  CA  GLY B 148      43.370 112.628  26.582  1.00  0.00           C  
ATOM   1305  C   GLY B 148      42.213 111.786  27.123  1.00  0.00           C  
ATOM   1306  O   GLY B 148      41.991 111.831  28.332  1.00  0.00           O  
ATOM   1307  H   GLY B 148      43.992 111.749  24.736  1.00  0.00           H  
ATOM   1308  N   GLU B 149      41.292 111.309  26.291  1.00  0.00           N  
ATOM   1309  CA  GLU B 149      40.123 110.643  26.882  1.00  0.00           C  
ATOM   1310  C   GLU B 149      40.501 109.307  27.525  1.00  0.00           C  
ATOM   1311  O   GLU B 149      41.487 108.671  27.154  1.00  0.00           O  
ATOM   1312  CB  GLU B 149      38.923 110.550  25.938  1.00  0.00           C  
ATOM   1313  CG  GLU B 149      38.319 111.936  25.701  1.00  0.00           C  
ATOM   1314  CD  GLU B 149      36.902 111.936  25.125  1.00  0.00           C  
ATOM   1315  OE1 GLU B 149      35.934 112.275  25.838  1.00  0.00           O  
ATOM   1316  OE2 GLU B 149      36.830 111.488  23.960  1.00  0.00           O1-
ATOM   1317  H   GLU B 149      41.262 111.527  25.315  1.00  0.00           H  
ATOM   1318  N   ARG B 150      39.574 108.913  28.394  1.00  0.00           N  
ATOM   1319  CA  ARG B 150      39.512 107.516  28.847  1.00  0.00           C  
ATOM   1320  C   ARG B 150      38.839 106.642  27.787  1.00  0.00           C  
ATOM   1321  O   ARG B 150      37.896 107.140  27.175  1.00  0.00           O  
ATOM   1322  CB  ARG B 150      38.604 107.534  30.078  1.00  0.00           C  
ATOM   1323  CG  ARG B 150      38.431 106.177  30.763  1.00  0.00           C  
ATOM   1324  CD  ARG B 150      37.246 106.124  31.730  1.00  0.00           C  
ATOM   1325  NE  ARG B 150      36.956 104.859  32.421  1.00  0.00           N  
ATOM   1326  CZ  ARG B 150      35.712 104.388  32.579  1.00  0.00           C  
ATOM   1327  NH1 ARG B 150      34.574 104.954  32.152  1.00  0.00           N1+
ATOM   1328  NH2 ARG B 150      35.640 103.143  33.068  1.00  0.00           N  
ATOM   1329  H   ARG B 150      38.991 109.584  28.851  1.00  0.00           H  
ATOM   1330  HE  ARG B 150      37.762 104.469  32.866  1.00  0.00           H  
ATOM   1331 1HH1 ARG B 150      34.615 105.810  31.637  1.00  0.00           H  
ATOM   1332 2HH1 ARG B 150      33.702 104.512  32.360  1.00  0.00           H  
ATOM   1333 1HH2 ARG B 150      36.440 102.577  33.269  1.00  0.00           H  
ATOM   1334 2HH2 ARG B 150      34.730 102.746  33.185  1.00  0.00           H  
ATOM   1335  N   ALA B 151      39.110 105.340  27.779  1.00  0.00           N  
ATOM   1336  CA  ALA B 151      38.568 104.333  26.855  1.00  0.00           C  
ATOM   1337  C   ALA B 151      38.056 103.082  27.572  1.00  0.00           C  
ATOM   1338  O   ALA B 151      38.718 102.516  28.440  1.00  0.00           O  
ATOM   1339  CB  ALA B 151      39.603 103.994  25.781  1.00  0.00           C  
ATOM   1340  H   ALA B 151      39.662 104.974  28.530  1.00  0.00           H  
ATOM   1341  N   THR B 152      37.004 102.525  26.978  1.00  0.00           N  
ATOM   1342  CA  THR B 152      36.355 101.281  27.417  1.00  0.00           C  
ATOM   1343  C   THR B 152      36.130 100.422  26.172  1.00  0.00           C  
ATOM   1344  O   THR B 152      35.269 100.725  25.347  1.00  0.00           O  
ATOM   1345  CB  THR B 152      35.088 101.504  28.245  1.00  0.00           C  
ATOM   1346  CG2 THR B 152      34.022 102.375  27.577  1.00  0.00           C  
ATOM   1347  OG1 THR B 152      34.443 100.253  28.499  1.00  0.00           O  
ATOM   1348  H   THR B 152      36.640 102.937  26.143  1.00  0.00           H  
ATOM   1349  HG1 THR B 152      33.663 100.574  29.036  1.00  0.00           H  
ATOM   1350  N   LEU B 153      36.917  99.358  26.040  1.00  0.00           N  
ATOM   1351  CA  LEU B 153      36.772  98.435  24.905  1.00  0.00           C  
ATOM   1352  C   LEU B 153      36.337  96.980  25.091  1.00  0.00           C  
ATOM   1353  O   LEU B 153      36.490  96.553  26.235  1.00  0.00           O  
ATOM   1354  CB  LEU B 153      38.031  98.386  24.037  1.00  0.00           C  
ATOM   1355  CG  LEU B 153      38.327  99.729  23.366  1.00  0.00           C  
ATOM   1356  CD1 LEU B 153      39.800  99.821  22.963  1.00  0.00           C  
ATOM   1357  CD2 LEU B 153      37.547  99.862  22.057  1.00  0.00           C  
ATOM   1358  H   LEU B 153      37.768  99.203  26.542  1.00  0.00           H  
ATOM   1359  N   SER B 154      36.137  96.195  24.036  1.00  0.00           N  
ATOM   1360  CA  SER B 154      35.782  94.780  24.210  1.00  0.00           C  
ATOM   1361  C   SER B 154      36.144  93.958  22.971  1.00  0.00           C  
ATOM   1362  O   SER B 154      36.234  94.392  21.824  1.00  0.00           O  
ATOM   1363  CB  SER B 154      34.277  94.790  24.485  1.00  0.00           C  
ATOM   1364  OG  SER B 154      33.822  93.437  24.573  1.00  0.00           O  
ATOM   1365  H   SER B 154      36.027  96.535  23.101  1.00  0.00           H  
ATOM   1366  HG  SER B 154      32.823  93.472  24.569  1.00  0.00           H  
ATOM   1367  N   CYS B 155      36.206  92.660  23.253  1.00  0.00           N  
ATOM   1368  CA  CYS B 155      36.619  91.562  22.367  1.00  0.00           C  
ATOM   1369  C   CYS B 155      36.077  90.195  22.789  1.00  0.00           C  
ATOM   1370  O   CYS B 155      35.785  89.958  23.960  1.00  0.00           O  
ATOM   1371  CB  CYS B 155      38.143  91.476  22.478  1.00  0.00           C  
ATOM   1372  SG  CYS B 155      38.976  90.700  21.046  1.00  0.00           S  
ATOM   1373  H   CYS B 155      35.521  92.421  23.941  1.00  0.00           H  
ATOM   1374  N   ARG B 156      35.741  89.481  21.718  1.00  0.00           N  
ATOM   1375  CA  ARG B 156      35.096  88.162  21.799  1.00  0.00           C  
ATOM   1376  C   ARG B 156      35.725  87.181  20.808  1.00  0.00           C  
ATOM   1377  O   ARG B 156      36.075  87.532  19.682  1.00  0.00           O  
ATOM   1378  CB  ARG B 156      33.596  88.319  21.541  1.00  0.00           C  
ATOM   1379  CG  ARG B 156      32.822  87.145  22.146  1.00  0.00           C  
ATOM   1380  CD  ARG B 156      31.426  86.946  21.550  1.00  0.00           C  
ATOM   1381  NE  ARG B 156      31.242  86.239  20.275  1.00  0.00           N  
ATOM   1382  CZ  ARG B 156      30.514  85.125  20.118  1.00  0.00           C  
ATOM   1383  NH1 ARG B 156      29.825  84.530  21.101  1.00  0.00           N1+
ATOM   1384  NH2 ARG B 156      30.518  84.626  18.875  1.00  0.00           N  
ATOM   1385  H   ARG B 156      35.734  89.865  20.795  1.00  0.00           H  
ATOM   1386  HE  ARG B 156      31.748  86.477  19.445  1.00  0.00           H  
ATOM   1387 1HH1 ARG B 156      29.951  84.945  22.002  1.00  0.00           H  
ATOM   1388 2HH1 ARG B 156      29.426  83.613  21.088  1.00  0.00           H  
ATOM   1389 1HH2 ARG B 156      31.024  85.076  18.139  1.00  0.00           H  
ATOM   1390 2HH2 ARG B 156      29.887  83.880  18.661  1.00  0.00           H  
ATOM   1391  N   ALA B 157      35.672  85.933  21.265  1.00  0.00           N  
ATOM   1392  CA  ALA B 157      36.031  84.717  20.520  1.00  0.00           C  
ATOM   1393  C   ALA B 157      34.792  83.823  20.433  1.00  0.00           C  
ATOM   1394  O   ALA B 157      34.169  83.596  21.469  1.00  0.00           O  
ATOM   1395  CB  ALA B 157      37.129  83.944  21.253  1.00  0.00           C  
ATOM   1396  H   ALA B 157      35.540  85.705  22.229  1.00  0.00           H  
ATOM   1397  N   SER B 158      34.628  83.055  19.360  1.00  0.00           N  
ATOM   1398  CA  SER B 158      33.642  81.974  19.216  1.00  0.00           C  
ATOM   1399  C   SER B 158      33.644  80.826  20.229  1.00  0.00           C  
ATOM   1400  O   SER B 158      32.583  80.425  20.704  1.00  0.00           O  
ATOM   1401  CB  SER B 158      33.445  81.459  17.789  1.00  0.00           C  
ATOM   1402  OG  SER B 158      34.634  80.917  17.208  1.00  0.00           O  
ATOM   1403  H   SER B 158      35.222  83.185  18.566  1.00  0.00           H  
ATOM   1404  HG  SER B 158      34.360  80.406  16.394  1.00  0.00           H  
ATOM   1405  N   GLN B 159      34.820  80.444  20.718  1.00  0.00           N  
ATOM   1406  CA  GLN B 159      35.106  79.228  21.492  1.00  0.00           C  
ATOM   1407  C   GLN B 159      35.941  79.686  22.689  1.00  0.00           C  
ATOM   1408  O   GLN B 159      36.684  80.663  22.608  1.00  0.00           O  
ATOM   1409  CB  GLN B 159      35.948  78.263  20.653  1.00  0.00           C  
ATOM   1410  CG  GLN B 159      35.406  77.888  19.273  1.00  0.00           C  
ATOM   1411  CD  GLN B 159      35.827  76.496  18.797  1.00  0.00           C  
ATOM   1412  NE2 GLN B 159      37.089  76.431  18.383  1.00  0.00           N  
ATOM   1413  OE1 GLN B 159      35.091  75.512  18.752  1.00  0.00           O  
ATOM   1414  H   GLN B 159      35.683  80.939  20.608  1.00  0.00           H  
ATOM   1415 1HE2 GLN B 159      37.749  77.180  18.447  1.00  0.00           H  
ATOM   1416 2HE2 GLN B 159      37.256  75.618  17.825  1.00  0.00           H  
ATOM   1417  N   SER B 160      36.043  78.776  23.653  1.00  0.00           N  
ATOM   1418  CA  SER B 160      36.765  79.050  24.904  1.00  0.00           C  
ATOM   1419  C   SER B 160      38.283  78.903  24.770  1.00  0.00           C  
ATOM   1420  O   SER B 160      38.821  77.810  24.602  1.00  0.00           O  
ATOM   1421  CB  SER B 160      36.346  78.167  26.081  1.00  0.00           C  
ATOM   1422  OG  SER B 160      36.412  78.973  27.260  1.00  0.00           O  
ATOM   1423  H   SER B 160      35.448  77.982  23.525  1.00  0.00           H  
ATOM   1424  HG  SER B 160      35.566  79.488  27.398  1.00  0.00           H  
ATOM   1425  N   VAL B 161      38.871  80.090  24.646  1.00  0.00           N  
ATOM   1426  CA  VAL B 161      40.312  80.380  24.646  1.00  0.00           C  
ATOM   1427  C   VAL B 161      40.842  80.463  26.079  1.00  0.00           C  
ATOM   1428  O   VAL B 161      42.037  80.711  26.235  1.00  0.00           O  
ATOM   1429  CB  VAL B 161      40.634  81.633  23.830  1.00  0.00           C  
ATOM   1430  CG1 VAL B 161      40.740  81.359  22.328  1.00  0.00           C  
ATOM   1431  CG2 VAL B 161      39.696  82.816  24.077  1.00  0.00           C  
ATOM   1432  H   VAL B 161      38.231  80.855  24.582  1.00  0.00           H  
ATOM   1433  N   ARG B 162      40.121  80.147  27.151  1.00  0.00           N  
ATOM   1434  CA  ARG B 162      40.363  80.376  28.582  1.00  0.00           C  
ATOM   1435  C   ARG B 162      41.047  81.681  28.996  1.00  0.00           C  
ATOM   1436  O   ARG B 162      40.298  82.642  29.168  1.00  0.00           O  
ATOM   1437  CB  ARG B 162      40.842  79.154  29.369  1.00  0.00           C  
ATOM   1438  CG  ARG B 162      39.791  78.071  29.621  1.00  0.00           C  
ATOM   1439  CD  ARG B 162      38.596  78.454  30.496  1.00  0.00           C  
ATOM   1440  NE  ARG B 162      37.639  77.351  30.326  1.00  0.00           N  
ATOM   1441  CZ  ARG B 162      36.312  77.467  30.468  1.00  0.00           C  
ATOM   1442  NH1 ARG B 162      35.752  78.562  30.998  1.00  0.00           N1+
ATOM   1443  NH2 ARG B 162      35.486  76.484  30.083  1.00  0.00           N  
ATOM   1444  H   ARG B 162      39.403  79.452  27.108  1.00  0.00           H  
ATOM   1445  HE  ARG B 162      38.069  76.453  30.423  1.00  0.00           H  
ATOM   1446 1HH1 ARG B 162      36.278  79.321  31.382  1.00  0.00           H  
ATOM   1447 2HH1 ARG B 162      34.755  78.530  31.068  1.00  0.00           H  
ATOM   1448 1HH2 ARG B 162      35.858  75.701  29.584  1.00  0.00           H  
ATOM   1449 2HH2 ARG B 162      34.503  76.647  30.173  1.00  0.00           H  
ATOM   1450  N   SER B 163      42.375  81.684  28.923  1.00  0.00           N  
ATOM   1451  CA  SER B 163      43.215  82.827  29.308  1.00  0.00           C  
ATOM   1452  C   SER B 163      44.097  83.305  28.153  1.00  0.00           C  
ATOM   1453  O   SER B 163      44.381  84.497  28.043  1.00  0.00           O  
ATOM   1454  CB  SER B 163      44.077  82.473  30.522  1.00  0.00           C  
ATOM   1455  OG  SER B 163      44.857  81.295  30.303  1.00  0.00           O  
ATOM   1456  H   SER B 163      42.897  80.972  28.454  1.00  0.00           H  
ATOM   1457  HG  SER B 163      44.373  80.548  29.846  1.00  0.00           H  
ATOM   1458  N   ASN B 164      44.376  82.483  27.145  1.00  0.00           N  
ATOM   1459  CA  ASN B 164      45.490  82.730  26.218  1.00  0.00           C  
ATOM   1460  C   ASN B 164      45.080  83.637  25.057  1.00  0.00           C  
ATOM   1461  O   ASN B 164      45.055  83.302  23.874  1.00  0.00           O  
ATOM   1462  CB  ASN B 164      46.271  81.540  25.657  1.00  0.00           C  
ATOM   1463  CG  ASN B 164      46.755  80.572  26.739  1.00  0.00           C  
ATOM   1464  ND2 ASN B 164      47.549  81.032  27.702  1.00  0.00           N  
ATOM   1465  OD1 ASN B 164      46.396  79.399  26.826  1.00  0.00           O  
ATOM   1466  H   ASN B 164      43.611  81.969  26.758  1.00  0.00           H  
ATOM   1467 1HD2 ASN B 164      47.883  81.969  27.804  1.00  0.00           H  
ATOM   1468 2HD2 ASN B 164      47.875  80.326  28.332  1.00  0.00           H  
ATOM   1469  N   LEU B 165      44.670  84.849  25.422  1.00  0.00           N  
ATOM   1470  CA  LEU B 165      44.284  85.954  24.533  1.00  0.00           C  
ATOM   1471  C   LEU B 165      45.315  87.052  24.802  1.00  0.00           C  
ATOM   1472  O   LEU B 165      45.514  87.356  25.977  1.00  0.00           O  
ATOM   1473  CB  LEU B 165      42.863  86.375  24.914  1.00  0.00           C  
ATOM   1474  CG  LEU B 165      42.346  87.304  23.814  1.00  0.00           C  
ATOM   1475  CD1 LEU B 165      40.961  86.715  23.542  1.00  0.00           C  
ATOM   1476  CD2 LEU B 165      42.415  88.800  24.127  1.00  0.00           C  
ATOM   1477  H   LEU B 165      44.663  85.082  26.395  1.00  0.00           H  
ATOM   1478  N   ALA B 166      45.824  87.705  23.761  1.00  0.00           N  
ATOM   1479  CA  ALA B 166      46.819  88.774  23.926  1.00  0.00           C  
ATOM   1480  C   ALA B 166      46.512  89.997  23.060  1.00  0.00           C  
ATOM   1481  O   ALA B 166      46.107  89.863  21.906  1.00  0.00           O  
ATOM   1482  CB  ALA B 166      48.211  88.215  23.622  1.00  0.00           C  
ATOM   1483  H   ALA B 166      45.592  87.371  22.847  1.00  0.00           H  
ATOM   1484  N   TRP B 167      46.595  91.149  23.720  1.00  0.00           N  
ATOM   1485  CA  TRP B 167      46.278  92.417  23.046  1.00  0.00           C  
ATOM   1486  C   TRP B 167      47.610  93.049  22.638  1.00  0.00           C  
ATOM   1487  O   TRP B 167      48.602  93.014  23.364  1.00  0.00           O  
ATOM   1488  CB  TRP B 167      45.640  93.410  24.019  1.00  0.00           C  
ATOM   1489  CG  TRP B 167      44.296  92.823  24.455  1.00  0.00           C  
ATOM   1490  CD1 TRP B 167      43.964  92.241  25.604  1.00  0.00           C  
ATOM   1491  CD2 TRP B 167      43.124  93.252  23.844  1.00  0.00           C  
ATOM   1492  CE2 TRP B 167      42.096  92.857  24.692  1.00  0.00           C  
ATOM   1493  CE3 TRP B 167      42.855  94.114  22.786  1.00  0.00           C  
ATOM   1494  NE1 TRP B 167      42.641  92.242  25.737  1.00  0.00           N  
ATOM   1495  CZ2 TRP B 167      40.777  93.220  24.441  1.00  0.00           C  
ATOM   1496  CZ3 TRP B 167      41.569  94.573  22.527  1.00  0.00           C  
ATOM   1497  CH2 TRP B 167      40.582  94.101  23.384  1.00  0.00           C  
ATOM   1498  H   TRP B 167      46.954  91.179  24.653  1.00  0.00           H  
ATOM   1499  HD1 TRP B 167      44.666  91.824  26.326  1.00  0.00           H  
ATOM   1500  HE1 TRP B 167      42.205  91.910  26.574  1.00  0.00           H  
ATOM   1501  HE3 TRP B 167      43.663  94.319  22.084  1.00  0.00           H  
ATOM   1502  HZ2 TRP B 167      39.942  92.872  25.050  1.00  0.00           H  
ATOM   1503  HZ3 TRP B 167      41.367  95.353  21.793  1.00  0.00           H  
ATOM   1504  HH2 TRP B 167      39.726  94.756  23.549  1.00  0.00           H  
ATOM   1505  N   TYR B 168      47.342  93.806  21.578  1.00  0.00           N  
ATOM   1506  CA  TYR B 168      48.427  94.465  20.835  1.00  0.00           C  
ATOM   1507  C   TYR B 168      48.233  95.904  20.354  1.00  0.00           C  
ATOM   1508  O   TYR B 168      47.290  96.088  19.586  1.00  0.00           O  
ATOM   1509  CB  TYR B 168      48.809  93.686  19.575  1.00  0.00           C  
ATOM   1510  CG  TYR B 168      49.353  92.292  19.894  1.00  0.00           C  
ATOM   1511  CD1 TYR B 168      48.600  91.140  20.094  1.00  0.00           C  
ATOM   1512  CD2 TYR B 168      50.719  92.179  20.121  1.00  0.00           C  
ATOM   1513  CE1 TYR B 168      49.204  89.988  20.584  1.00  0.00           C  
ATOM   1514  CE2 TYR B 168      51.324  91.020  20.593  1.00  0.00           C  
ATOM   1515  CZ  TYR B 168      50.577  89.859  20.758  1.00  0.00           C  
ATOM   1516  OH  TYR B 168      51.195  88.656  20.610  1.00  0.00           O  
ATOM   1517  H   TYR B 168      46.413  93.840  21.210  1.00  0.00           H  
ATOM   1518  HD1 TYR B 168      47.526  91.279  19.972  1.00  0.00           H  
ATOM   1519  HD2 TYR B 168      51.279  93.103  19.974  1.00  0.00           H  
ATOM   1520  HE1 TYR B 168      48.569  89.127  20.790  1.00  0.00           H  
ATOM   1521  HE2 TYR B 168      52.387  91.036  20.832  1.00  0.00           H  
ATOM   1522  HH  TYR B 168      50.519  88.083  20.146  1.00  0.00           H  
ATOM   1523  N   GLN B 169      49.326  96.657  20.445  1.00  0.00           N  
ATOM   1524  CA  GLN B 169      49.319  98.087  20.102  1.00  0.00           C  
ATOM   1525  C   GLN B 169      49.951  98.298  18.725  1.00  0.00           C  
ATOM   1526  O   GLN B 169      51.095  98.748  18.713  1.00  0.00           O  
ATOM   1527  CB  GLN B 169      49.874  98.996  21.201  1.00  0.00           C  
ATOM   1528  CG  GLN B 169      49.395 100.440  21.032  1.00  0.00           C  
ATOM   1529  CD  GLN B 169      50.177 101.307  22.020  1.00  0.00           C  
ATOM   1530  NE2 GLN B 169      49.374 102.083  22.742  1.00  0.00           N  
ATOM   1531  OE1 GLN B 169      51.382 101.552  22.072  1.00  0.00           O  
ATOM   1532  H   GLN B 169      50.194  96.209  20.659  1.00  0.00           H  
ATOM   1533 1HE2 GLN B 169      48.376 102.023  22.769  1.00  0.00           H  
ATOM   1534 2HE2 GLN B 169      49.780 102.937  23.067  1.00  0.00           H  
ATOM   1535  N   GLN B 170      49.180  98.078  17.663  1.00  0.00           N  
ATOM   1536  CA  GLN B 170      49.654  98.269  16.285  1.00  0.00           C  
ATOM   1537  C   GLN B 170      49.600  99.731  15.838  1.00  0.00           C  
ATOM   1538  O   GLN B 170      48.663 100.233  15.219  1.00  0.00           O  
ATOM   1539  CB  GLN B 170      48.958  97.376  15.256  1.00  0.00           C  
ATOM   1540  CG  GLN B 170      49.717  97.429  13.928  1.00  0.00           C  
ATOM   1541  CD  GLN B 170      48.886  97.073  12.693  1.00  0.00           C  
ATOM   1542  NE2 GLN B 170      49.387  96.200  11.824  1.00  0.00           N  
ATOM   1543  OE1 GLN B 170      47.893  97.732  12.389  1.00  0.00           O  
ATOM   1544  H   GLN B 170      48.380  97.487  17.775  1.00  0.00           H  
ATOM   1545 1HE2 GLN B 170      50.275  95.760  11.962  1.00  0.00           H  
ATOM   1546 2HE2 GLN B 170      48.754  95.849  11.134  1.00  0.00           H  
ATOM   1547  N   LYS B 171      50.664 100.439  16.207  1.00  0.00           N  
ATOM   1548  CA  LYS B 171      50.963 101.734  15.579  1.00  0.00           C  
ATOM   1549  C   LYS B 171      51.182 101.699  14.065  1.00  0.00           C  
ATOM   1550  O   LYS B 171      51.932 100.916  13.485  1.00  0.00           O  
ATOM   1551  CB  LYS B 171      52.141 102.434  16.262  1.00  0.00           C  
ATOM   1552  CG  LYS B 171      51.715 102.944  17.640  1.00  0.00           C  
ATOM   1553  CD  LYS B 171      52.921 103.399  18.464  1.00  0.00           C  
ATOM   1554  CE  LYS B 171      52.500 103.972  19.819  1.00  0.00           C  
ATOM   1555  NZ  LYS B 171      53.657 104.453  20.588  1.00  0.00           N1+
ATOM   1556  H   LYS B 171      51.022 100.315  17.132  1.00  0.00           H  
ATOM   1557  HZ1 LYS B 171      54.226 103.736  20.991  1.00  0.00           H  
ATOM   1558  HZ2 LYS B 171      54.201 105.065  20.015  1.00  0.00           H  
ATOM   1559  HZ3 LYS B 171      53.403 105.003  21.384  1.00  0.00           H  
ATOM   1560  N   PRO B 172      50.452 102.575  13.380  1.00  0.00           N  
ATOM   1561  CA  PRO B 172      50.782 102.829  11.970  1.00  0.00           C  
ATOM   1562  C   PRO B 172      51.918 103.843  11.812  1.00  0.00           C  
ATOM   1563  O   PRO B 172      51.868 104.847  12.520  1.00  0.00           O  
ATOM   1564  CB  PRO B 172      49.540 103.408  11.291  1.00  0.00           C  
ATOM   1565  CG  PRO B 172      48.428 102.981  12.251  1.00  0.00           C  
ATOM   1566  CD  PRO B 172      49.047 102.914  13.649  1.00  0.00           C  
ATOM   1567  N   GLY B 173      52.859 103.574  10.911  1.00  0.00           N  
ATOM   1568  CA  GLY B 173      54.012 104.459  10.693  1.00  0.00           C  
ATOM   1569  C   GLY B 173      55.061 104.160  11.766  1.00  0.00           C  
ATOM   1570  O   GLY B 173      55.894 103.286  11.528  1.00  0.00           O  
ATOM   1571  H   GLY B 173      52.653 102.969  10.142  1.00  0.00           H  
ATOM   1572  N   GLN B 174      54.847 104.722  12.952  1.00  0.00           N  
ATOM   1573  CA  GLN B 174      55.650 104.554  14.172  1.00  0.00           C  
ATOM   1574  C   GLN B 174      55.629 103.057  14.485  1.00  0.00           C  
ATOM   1575  O   GLN B 174      54.658 102.306  14.410  1.00  0.00           O  
ATOM   1576  CB  GLN B 174      55.008 105.348  15.312  1.00  0.00           C  
ATOM   1577  CG  GLN B 174      54.960 106.826  14.920  1.00  0.00           C  
ATOM   1578  CD  GLN B 174      54.530 107.713  16.090  1.00  0.00           C  
ATOM   1579  NE2 GLN B 174      55.161 108.882  16.020  1.00  0.00           N  
ATOM   1580  OE1 GLN B 174      53.804 107.419  17.038  1.00  0.00           O  
ATOM   1581  H   GLN B 174      53.999 105.238  13.076  1.00  0.00           H  
ATOM   1582 1HE2 GLN B 174      55.855 108.967  15.305  1.00  0.00           H  
ATOM   1583 2HE2 GLN B 174      54.660 109.644  16.429  1.00  0.00           H  
ATOM   1584  N   ALA B 175      56.677 102.649  15.195  1.00  0.00           N  
ATOM   1585  CA  ALA B 175      56.859 101.204  15.396  1.00  0.00           C  
ATOM   1586  C   ALA B 175      56.035 100.574  16.521  1.00  0.00           C  
ATOM   1587  O   ALA B 175      56.111 101.136  17.612  1.00  0.00           O  
ATOM   1588  CB  ALA B 175      58.328 100.896  15.689  1.00  0.00           C  
ATOM   1589  H   ALA B 175      57.291 103.281  15.668  1.00  0.00           H  
ATOM   1590  N   PRO B 176      55.324  99.488  16.230  1.00  0.00           N  
ATOM   1591  CA  PRO B 176      54.423  98.706  17.089  1.00  0.00           C  
ATOM   1592  C   PRO B 176      54.838  98.015  18.390  1.00  0.00           C  
ATOM   1593  O   PRO B 176      56.047  97.851  18.550  1.00  0.00           O  
ATOM   1594  CB  PRO B 176      53.756  97.648  16.209  1.00  0.00           C  
ATOM   1595  CG  PRO B 176      53.895  98.156  14.772  1.00  0.00           C  
ATOM   1596  CD  PRO B 176      55.205  98.939  14.871  1.00  0.00           C  
ATOM   1597  N   ARG B 177      53.920  97.542  19.227  1.00  0.00           N  
ATOM   1598  CA  ARG B 177      54.244  97.018  20.562  1.00  0.00           C  
ATOM   1599  C   ARG B 177      53.153  96.092  21.104  1.00  0.00           C  
ATOM   1600  O   ARG B 177      52.034  96.177  20.601  1.00  0.00           O  
ATOM   1601  CB  ARG B 177      54.476  98.291  21.379  1.00  0.00           C  
ATOM   1602  CG  ARG B 177      54.961  97.959  22.792  1.00  0.00           C  
ATOM   1603  CD  ARG B 177      55.292  99.344  23.351  1.00  0.00           C  
ATOM   1604  NE  ARG B 177      56.289  99.148  24.414  1.00  0.00           N  
ATOM   1605  CZ  ARG B 177      56.641 100.134  25.250  1.00  0.00           C  
ATOM   1606  NH1 ARG B 177      56.071 101.346  25.202  1.00  0.00           N1+
ATOM   1607  NH2 ARG B 177      57.490  99.913  26.262  1.00  0.00           N  
ATOM   1608  H   ARG B 177      52.988  97.641  18.880  1.00  0.00           H  
ATOM   1609  HE  ARG B 177      56.774  98.273  24.408  1.00  0.00           H  
ATOM   1610 1HH1 ARG B 177      55.435 101.621  24.482  1.00  0.00           H  
ATOM   1611 2HH1 ARG B 177      56.226 101.947  25.987  1.00  0.00           H  
ATOM   1612 1HH2 ARG B 177      57.835  98.974  26.273  1.00  0.00           H  
ATOM   1613 2HH2 ARG B 177      57.954 100.576  26.849  1.00  0.00           H  
ATOM   1614  N   PRO B 178      53.525  95.064  21.862  1.00  0.00           N  
ATOM   1615  CA  PRO B 178      52.577  94.379  22.752  1.00  0.00           C  
ATOM   1616  C   PRO B 178      52.057  95.105  23.994  1.00  0.00           C  
ATOM   1617  O   PRO B 178      52.670  96.016  24.550  1.00  0.00           O  
ATOM   1618  CB  PRO B 178      53.226  93.046  23.132  1.00  0.00           C  
ATOM   1619  CG  PRO B 178      54.692  93.471  23.031  1.00  0.00           C  
ATOM   1620  CD  PRO B 178      54.747  94.260  21.721  1.00  0.00           C  
ATOM   1621  N   LEU B 179      50.877  94.685  24.441  1.00  0.00           N  
ATOM   1622  CA  LEU B 179      50.175  95.412  25.509  1.00  0.00           C  
ATOM   1623  C   LEU B 179      49.940  94.407  26.639  1.00  0.00           C  
ATOM   1624  O   LEU B 179      50.655  94.430  27.640  1.00  0.00           O  
ATOM   1625  CB  LEU B 179      48.866  96.053  25.044  1.00  0.00           C  
ATOM   1626  CG  LEU B 179      48.476  97.122  26.066  1.00  0.00           C  
ATOM   1627  CD1 LEU B 179      49.370  98.310  25.703  1.00  0.00           C  
ATOM   1628  CD2 LEU B 179      47.019  97.589  26.091  1.00  0.00           C  
ATOM   1629  H   LEU B 179      50.315  94.089  23.867  1.00  0.00           H  
ATOM   1630  N   ILE B 180      48.942  93.532  26.556  1.00  0.00           N  
ATOM   1631  CA  ILE B 180      48.392  92.720  27.652  1.00  0.00           C  
ATOM   1632  C   ILE B 180      48.255  91.247  27.261  1.00  0.00           C  
ATOM   1633  O   ILE B 180      47.569  90.936  26.288  1.00  0.00           O  
ATOM   1634  CB  ILE B 180      47.152  93.467  28.147  1.00  0.00           C  
ATOM   1635  CG1 ILE B 180      47.563  94.675  28.991  1.00  0.00           C  
ATOM   1636  CG2 ILE B 180      46.239  92.600  29.016  1.00  0.00           C  
ATOM   1637  CD  ILE B 180      46.452  95.719  29.113  1.00  0.00           C  
ATOM   1638  H   ILE B 180      48.519  93.462  25.653  1.00  0.00           H  
ATOM   1639  N   TYR B 181      49.209  90.496  27.803  1.00  0.00           N  
ATOM   1640  CA  TYR B 181      49.339  89.066  27.489  1.00  0.00           C  
ATOM   1641  C   TYR B 181      48.477  88.223  28.432  1.00  0.00           C  
ATOM   1642  O   TYR B 181      48.326  88.657  29.572  1.00  0.00           O  
ATOM   1643  CB  TYR B 181      50.807  88.655  27.367  1.00  0.00           C  
ATOM   1644  CG  TYR B 181      51.646  89.184  26.201  1.00  0.00           C  
ATOM   1645  CD1 TYR B 181      52.538  90.214  26.473  1.00  0.00           C  
ATOM   1646  CD2 TYR B 181      51.746  88.503  24.994  1.00  0.00           C  
ATOM   1647  CE1 TYR B 181      53.526  90.569  25.562  1.00  0.00           C  
ATOM   1648  CE2 TYR B 181      52.742  88.849  24.088  1.00  0.00           C  
ATOM   1649  CZ  TYR B 181      53.592  89.920  24.334  1.00  0.00           C  
ATOM   1650  OH  TYR B 181      54.731  90.100  23.612  1.00  0.00           O  
ATOM   1651  H   TYR B 181      49.714  90.840  28.595  1.00  0.00           H  
ATOM   1652  HD1 TYR B 181      52.795  90.410  27.514  1.00  0.00           H  
ATOM   1653  HD2 TYR B 181      51.024  87.769  24.635  1.00  0.00           H  
ATOM   1654  HE1 TYR B 181      54.301  91.184  26.020  1.00  0.00           H  
ATOM   1655  HE2 TYR B 181      52.688  88.360  23.115  1.00  0.00           H  
ATOM   1656  HH  TYR B 181      54.532  89.813  22.675  1.00  0.00           H  
ATOM   1657  N   ASP B 182      48.090  87.021  28.014  1.00  0.00           N  
ATOM   1658  CA  ASP B 182      47.350  86.027  28.804  1.00  0.00           C  
ATOM   1659  C   ASP B 182      46.228  86.688  29.608  1.00  0.00           C  
ATOM   1660  O   ASP B 182      46.381  86.864  30.816  1.00  0.00           O  
ATOM   1661  CB  ASP B 182      48.256  85.239  29.753  1.00  0.00           C  
ATOM   1662  CG  ASP B 182      49.157  84.209  29.068  1.00  0.00           C  
ATOM   1663  OD1 ASP B 182      50.157  83.821  29.710  1.00  0.00           O  
ATOM   1664  OD2 ASP B 182      48.651  83.625  28.086  1.00  0.00           O1-
ATOM   1665  H   ASP B 182      48.238  86.789  27.052  1.00  0.00           H  
ATOM   1666  N   ALA B 183      45.356  87.430  28.931  1.00  0.00           N  
ATOM   1667  CA  ALA B 183      44.239  88.236  29.445  1.00  0.00           C  
ATOM   1668  C   ALA B 183      44.465  89.439  30.363  1.00  0.00           C  
ATOM   1669  O   ALA B 183      43.866  90.493  30.156  1.00  0.00           O  
ATOM   1670  CB  ALA B 183      43.172  87.398  30.152  1.00  0.00           C  
ATOM   1671  H   ALA B 183      45.342  87.422  27.931  1.00  0.00           H  
ATOM   1672  N   SER B 184      45.345  89.244  31.341  1.00  0.00           N  
ATOM   1673  CA  SER B 184      45.655  90.199  32.415  1.00  0.00           C  
ATOM   1674  C   SER B 184      47.088  90.735  32.441  1.00  0.00           C  
ATOM   1675  O   SER B 184      47.301  91.939  32.579  1.00  0.00           O  
ATOM   1676  CB  SER B 184      45.256  89.603  33.767  1.00  0.00           C  
ATOM   1677  OG  SER B 184      45.930  88.363  33.999  1.00  0.00           O  
ATOM   1678  H   SER B 184      45.804  88.364  31.465  1.00  0.00           H  
ATOM   1679  HG  SER B 184      46.596  88.477  34.736  1.00  0.00           H  
ATOM   1680  N   THR B 185      48.056  89.863  32.176  1.00  0.00           N  
ATOM   1681  CA  THR B 185      49.448  90.268  32.423  1.00  0.00           C  
ATOM   1682  C   THR B 185      50.164  91.218  31.460  1.00  0.00           C  
ATOM   1683  O   THR B 185      50.037  90.965  30.263  1.00  0.00           O  
ATOM   1684  CB  THR B 185      50.404  89.083  32.570  1.00  0.00           C  
ATOM   1685  CG2 THR B 185      50.299  88.353  33.910  1.00  0.00           C  
ATOM   1686  OG1 THR B 185      50.318  88.191  31.456  1.00  0.00           O  
ATOM   1687  H   THR B 185      47.972  88.982  31.711  1.00  0.00           H  
ATOM   1688  HG1 THR B 185      49.733  88.612  30.763  1.00  0.00           H  
ATOM   1689  N   ARG B 186      51.006  92.143  31.911  1.00  0.00           N  
ATOM   1690  CA  ARG B 186      51.554  93.121  30.960  1.00  0.00           C  
ATOM   1691  C   ARG B 186      52.911  92.854  30.306  1.00  0.00           C  
ATOM   1692  O   ARG B 186      53.828  92.416  30.998  1.00  0.00           O  
ATOM   1693  CB  ARG B 186      51.534  94.577  31.429  1.00  0.00           C  
ATOM   1694  CG  ARG B 186      50.120  94.984  31.850  1.00  0.00           C  
ATOM   1695  CD  ARG B 186      50.292  96.349  32.519  1.00  0.00           C  
ATOM   1696  NE  ARG B 186      48.981  96.749  33.051  1.00  0.00           N  
ATOM   1697  CZ  ARG B 186      48.545  96.390  34.267  1.00  0.00           C  
ATOM   1698  NH1 ARG B 186      49.193  95.538  35.074  1.00  0.00           N1+
ATOM   1699  NH2 ARG B 186      47.422  96.978  34.700  1.00  0.00           N  
ATOM   1700  H   ARG B 186      51.332  92.286  32.846  1.00  0.00           H  
ATOM   1701  HE  ARG B 186      48.395  97.259  32.423  1.00  0.00           H  
ATOM   1702 1HH1 ARG B 186      49.957  94.983  34.746  1.00  0.00           H  
ATOM   1703 2HH1 ARG B 186      49.038  95.589  36.060  1.00  0.00           H  
ATOM   1704 1HH2 ARG B 186      46.985  97.517  33.980  1.00  0.00           H  
ATOM   1705 2HH2 ARG B 186      46.904  96.658  35.493  1.00  0.00           H  
ATOM   1706  N   ALA B 187      53.065  93.365  29.088  1.00  0.00           N  
ATOM   1707  CA  ALA B 187      54.361  93.337  28.394  1.00  0.00           C  
ATOM   1708  C   ALA B 187      55.330  94.377  28.960  1.00  0.00           C  
ATOM   1709  O   ALA B 187      54.920  95.184  29.793  1.00  0.00           O  
ATOM   1710  CB  ALA B 187      54.011  93.644  26.936  1.00  0.00           C  
ATOM   1711  H   ALA B 187      52.289  93.714  28.563  1.00  0.00           H  
ATOM   1712  N   THR B 188      56.574  94.353  28.489  1.00  0.00           N  
ATOM   1713  CA  THR B 188      57.526  95.366  28.968  1.00  0.00           C  
ATOM   1714  C   THR B 188      57.083  96.798  28.664  1.00  0.00           C  
ATOM   1715  O   THR B 188      56.655  97.079  27.546  1.00  0.00           O  
ATOM   1716  CB  THR B 188      58.901  95.157  28.329  1.00  0.00           C  
ATOM   1717  CG2 THR B 188      59.863  94.164  28.985  1.00  0.00           C  
ATOM   1718  OG1 THR B 188      58.905  94.952  26.914  1.00  0.00           O  
ATOM   1719  H   THR B 188      56.976  93.610  27.955  1.00  0.00           H  
ATOM   1720  HG1 THR B 188      58.864  93.968  26.743  1.00  0.00           H  
ATOM   1721  N   GLY B 189      57.342  97.623  29.675  1.00  0.00           N  
ATOM   1722  CA  GLY B 189      57.038  99.055  29.550  1.00  0.00           C  
ATOM   1723  C   GLY B 189      55.567  99.435  29.369  1.00  0.00           C  
ATOM   1724  O   GLY B 189      55.241 100.607  29.191  1.00  0.00           O  
ATOM   1725  H   GLY B 189      57.782  97.341  30.528  1.00  0.00           H  
ATOM   1726  N   ILE B 190      54.644  98.510  29.619  1.00  0.00           N  
ATOM   1727  CA  ILE B 190      53.215  98.856  29.638  1.00  0.00           C  
ATOM   1728  C   ILE B 190      52.772  99.329  31.023  1.00  0.00           C  
ATOM   1729  O   ILE B 190      53.276  98.836  32.031  1.00  0.00           O  
ATOM   1730  CB  ILE B 190      52.387  97.717  29.039  1.00  0.00           C  
ATOM   1731  CG1 ILE B 190      52.533  97.608  27.520  1.00  0.00           C  
ATOM   1732  CG2 ILE B 190      50.884  97.939  29.217  1.00  0.00           C  
ATOM   1733  CD  ILE B 190      52.674  98.898  26.710  1.00  0.00           C  
ATOM   1734  H   ILE B 190      54.899  97.546  29.550  1.00  0.00           H  
ATOM   1735  N   PRO B 191      52.410 100.607  30.969  1.00  0.00           N  
ATOM   1736  CA  PRO B 191      52.102 101.376  32.183  1.00  0.00           C  
ATOM   1737  C   PRO B 191      50.732 101.039  32.775  1.00  0.00           C  
ATOM   1738  O   PRO B 191      49.844 100.469  32.143  1.00  0.00           O  
ATOM   1739  CB  PRO B 191      52.266 102.813  31.683  1.00  0.00           C  
ATOM   1740  CG  PRO B 191      51.610 102.782  30.301  1.00  0.00           C  
ATOM   1741  CD  PRO B 191      52.232 101.478  29.798  1.00  0.00           C  
ATOM   1742  N   ASP B 192      50.567 101.469  34.023  1.00  0.00           N  
ATOM   1743  CA  ASP B 192      49.370 101.392  34.873  1.00  0.00           C  
ATOM   1744  C   ASP B 192      48.093 102.002  34.292  1.00  0.00           C  
ATOM   1745  O   ASP B 192      47.022 101.607  34.749  1.00  0.00           O  
ATOM   1746  CB  ASP B 192      49.779 101.989  36.221  1.00  0.00           C  
ATOM   1747  CG  ASP B 192      50.987 101.419  36.966  1.00  0.00           C  
ATOM   1748  OD1 ASP B 192      51.238 100.199  36.856  1.00  0.00           O  
ATOM   1749  OD2 ASP B 192      51.822 102.204  37.465  1.00  0.00           O1-
ATOM   1750  H   ASP B 192      51.286 101.966  34.509  1.00  0.00           H  
ATOM   1751  N   ARG B 193      48.167 103.048  33.474  1.00  0.00           N  
ATOM   1752  CA  ARG B 193      47.003 103.540  32.723  1.00  0.00           C  
ATOM   1753  C   ARG B 193      46.276 102.578  31.780  1.00  0.00           C  
ATOM   1754  O   ARG B 193      45.138 102.806  31.374  1.00  0.00           O  
ATOM   1755  CB  ARG B 193      47.274 104.824  31.936  1.00  0.00           C  
ATOM   1756  CG  ARG B 193      48.478 104.782  30.993  1.00  0.00           C  
ATOM   1757  CD  ARG B 193      48.731 105.992  30.091  1.00  0.00           C  
ATOM   1758  NE  ARG B 193      47.727 106.052  29.020  1.00  0.00           N  
ATOM   1759  CZ  ARG B 193      47.962 106.097  27.701  1.00  0.00           C  
ATOM   1760  NH1 ARG B 193      49.218 106.202  27.246  1.00  0.00           N1+
ATOM   1761  NH2 ARG B 193      46.962 105.789  26.863  1.00  0.00           N  
ATOM   1762  H   ARG B 193      48.965 103.645  33.388  1.00  0.00           H  
ATOM   1763  HE  ARG B 193      46.879 106.368  29.446  1.00  0.00           H  
ATOM   1764 1HH1 ARG B 193      49.983 106.243  27.888  1.00  0.00           H  
ATOM   1765 2HH1 ARG B 193      49.366 106.260  26.258  1.00  0.00           H  
ATOM   1766 1HH2 ARG B 193      46.135 105.359  27.224  1.00  0.00           H  
ATOM   1767 2HH2 ARG B 193      47.045 105.826  25.867  1.00  0.00           H  
ATOM   1768  N   PHE B 194      46.879 101.455  31.400  1.00  0.00           N  
ATOM   1769  CA  PHE B 194      46.304 100.356  30.612  1.00  0.00           C  
ATOM   1770  C   PHE B 194      46.002  99.150  31.503  1.00  0.00           C  
ATOM   1771  O   PHE B 194      46.900  98.720  32.226  1.00  0.00           O  
ATOM   1772  CB  PHE B 194      47.203  99.791  29.510  1.00  0.00           C  
ATOM   1773  CG  PHE B 194      47.511 100.833  28.433  1.00  0.00           C  
ATOM   1774  CD1 PHE B 194      48.602 101.679  28.595  1.00  0.00           C  
ATOM   1775  CD2 PHE B 194      46.728 100.868  27.285  1.00  0.00           C  
ATOM   1776  CE1 PHE B 194      48.900 102.657  27.653  1.00  0.00           C  
ATOM   1777  CE2 PHE B 194      47.046 101.795  26.298  1.00  0.00           C  
ATOM   1778  CZ  PHE B 194      48.087 102.687  26.527  1.00  0.00           C  
ATOM   1779  H   PHE B 194      47.796 101.209  31.715  1.00  0.00           H  
ATOM   1780  HD1 PHE B 194      49.267 101.380  29.406  1.00  0.00           H  
ATOM   1781  HD2 PHE B 194      45.988 100.126  26.987  1.00  0.00           H  
ATOM   1782  HE1 PHE B 194      49.803 103.265  27.600  1.00  0.00           H  
ATOM   1783  HE2 PHE B 194      46.543 101.748  25.332  1.00  0.00           H  
ATOM   1784  HZ  PHE B 194      48.182 103.508  25.816  1.00  0.00           H  
ATOM   1785  N   SER B 195      44.745  98.720  31.434  1.00  0.00           N  
ATOM   1786  CA  SER B 195      44.300  97.432  31.985  1.00  0.00           C  
ATOM   1787  C   SER B 195      43.471  96.581  31.022  1.00  0.00           C  
ATOM   1788  O   SER B 195      42.611  97.043  30.273  1.00  0.00           O  
ATOM   1789  CB  SER B 195      43.414  97.710  33.201  1.00  0.00           C  
ATOM   1790  OG  SER B 195      44.119  98.220  34.336  1.00  0.00           O  
ATOM   1791  H   SER B 195      44.016  99.285  31.047  1.00  0.00           H  
ATOM   1792  HG  SER B 195      44.444  97.447  34.880  1.00  0.00           H  
ATOM   1793  N   GLY B 196      43.556  95.285  31.308  1.00  0.00           N  
ATOM   1794  CA  GLY B 196      42.823  94.168  30.694  1.00  0.00           C  
ATOM   1795  C   GLY B 196      42.146  93.215  31.682  1.00  0.00           C  
ATOM   1796  O   GLY B 196      42.802  92.895  32.671  1.00  0.00           O  
ATOM   1797  H   GLY B 196      44.305  94.983  31.897  1.00  0.00           H  
ATOM   1798  N   SER B 197      41.034  92.647  31.224  1.00  0.00           N  
ATOM   1799  CA  SER B 197      40.336  91.599  31.983  1.00  0.00           C  
ATOM   1800  C   SER B 197      39.602  90.632  31.051  1.00  0.00           C  
ATOM   1801  O   SER B 197      39.592  90.913  29.853  1.00  0.00           O  
ATOM   1802  CB  SER B 197      39.455  92.171  33.095  1.00  0.00           C  
ATOM   1803  OG  SER B 197      38.547  93.084  32.471  1.00  0.00           O  
ATOM   1804  H   SER B 197      40.486  93.151  30.556  1.00  0.00           H  
ATOM   1805  HG  SER B 197      37.807  93.306  33.106  1.00  0.00           H  
ATOM   1806  N   GLY B 198      38.970  89.598  31.599  1.00  0.00           N  
ATOM   1807  CA  GLY B 198      38.091  88.744  30.787  1.00  0.00           C  
ATOM   1808  C   GLY B 198      38.442  87.293  31.119  1.00  0.00           C  
ATOM   1809  O   GLY B 198      39.405  86.952  31.805  1.00  0.00           O  
ATOM   1810  H   GLY B 198      39.242  89.208  32.478  1.00  0.00           H  
ATOM   1811  N   SER B 199      37.730  86.433  30.396  1.00  0.00           N  
ATOM   1812  CA  SER B 199      37.825  84.980  30.600  1.00  0.00           C  
ATOM   1813  C   SER B 199      37.007  84.243  29.537  1.00  0.00           C  
ATOM   1814  O   SER B 199      35.903  84.661  29.190  1.00  0.00           O  
ATOM   1815  CB  SER B 199      37.222  84.480  31.914  1.00  0.00           C  
ATOM   1816  OG  SER B 199      37.574  83.146  32.289  1.00  0.00           O  
ATOM   1817  H   SER B 199      37.050  86.822  29.774  1.00  0.00           H  
ATOM   1818  HG  SER B 199      38.532  83.334  32.508  1.00  0.00           H  
ATOM   1819  N   GLY B 200      37.536  83.085  29.154  1.00  0.00           N  
ATOM   1820  CA  GLY B 200      36.934  82.061  28.287  1.00  0.00           C  
ATOM   1821  C   GLY B 200      36.613  82.481  26.851  1.00  0.00           C  
ATOM   1822  O   GLY B 200      37.506  82.353  26.016  1.00  0.00           O  
ATOM   1823  H   GLY B 200      38.495  82.929  29.390  1.00  0.00           H  
ATOM   1824  N   THR B 201      35.496  83.185  26.693  1.00  0.00           N  
ATOM   1825  CA  THR B 201      35.155  83.633  25.335  1.00  0.00           C  
ATOM   1826  C   THR B 201      35.077  85.156  25.214  1.00  0.00           C  
ATOM   1827  O   THR B 201      35.222  85.603  24.077  1.00  0.00           O  
ATOM   1828  CB  THR B 201      33.795  83.189  24.791  1.00  0.00           C  
ATOM   1829  CG2 THR B 201      33.886  81.771  24.225  1.00  0.00           C  
ATOM   1830  OG1 THR B 201      32.757  83.385  25.754  1.00  0.00           O  
ATOM   1831  H   THR B 201      34.849  83.439  27.412  1.00  0.00           H  
ATOM   1832  HG1 THR B 201      32.666  84.367  25.920  1.00  0.00           H  
ATOM   1833  N   ASP B 202      34.855  85.811  26.350  1.00  0.00           N  
ATOM   1834  CA  ASP B 202      34.647  87.253  26.545  1.00  0.00           C  
ATOM   1835  C   ASP B 202      35.742  87.949  27.356  1.00  0.00           C  
ATOM   1836  O   ASP B 202      35.852  87.645  28.543  1.00  0.00           O  
ATOM   1837  CB  ASP B 202      33.239  87.602  27.031  1.00  0.00           C  
ATOM   1838  CG  ASP B 202      32.090  87.057  26.180  1.00  0.00           C  
ATOM   1839  OD1 ASP B 202      31.975  85.823  26.018  1.00  0.00           O  
ATOM   1840  OD2 ASP B 202      31.247  87.882  25.766  1.00  0.00           O1-
ATOM   1841  H   ASP B 202      34.996  85.325  27.212  1.00  0.00           H  
ATOM   1842  N   PHE B 203      36.226  88.994  26.691  1.00  0.00           N  
ATOM   1843  CA  PHE B 203      37.342  89.849  27.121  1.00  0.00           C  
ATOM   1844  C   PHE B 203      37.084  91.355  27.045  1.00  0.00           C  
ATOM   1845  O   PHE B 203      36.260  91.838  26.270  1.00  0.00           O  
ATOM   1846  CB  PHE B 203      38.580  89.426  26.328  1.00  0.00           C  
ATOM   1847  CG  PHE B 203      38.890  87.957  26.622  1.00  0.00           C  
ATOM   1848  CD1 PHE B 203      38.351  86.974  25.800  1.00  0.00           C  
ATOM   1849  CD2 PHE B 203      39.779  87.670  27.651  1.00  0.00           C  
ATOM   1850  CE1 PHE B 203      38.594  85.661  26.183  1.00  0.00           C  
ATOM   1851  CE2 PHE B 203      39.964  86.337  28.000  1.00  0.00           C  
ATOM   1852  CZ  PHE B 203      39.392  85.306  27.264  1.00  0.00           C  
ATOM   1853  H   PHE B 203      35.786  89.390  25.885  1.00  0.00           H  
ATOM   1854  HD1 PHE B 203      37.761  87.237  24.922  1.00  0.00           H  
ATOM   1855  HD2 PHE B 203      40.266  88.388  28.311  1.00  0.00           H  
ATOM   1856  HE1 PHE B 203      38.202  84.868  25.545  1.00  0.00           H  
ATOM   1857  HE2 PHE B 203      40.766  86.085  28.694  1.00  0.00           H  
ATOM   1858  HZ  PHE B 203      39.390  84.268  27.598  1.00  0.00           H  
ATOM   1859  N   THR B 204      37.740  92.056  27.966  1.00  0.00           N  
ATOM   1860  CA  THR B 204      37.577  93.510  28.108  1.00  0.00           C  
ATOM   1861  C   THR B 204      38.798  94.350  28.489  1.00  0.00           C  
ATOM   1862  O   THR B 204      39.549  93.970  29.386  1.00  0.00           O  
ATOM   1863  CB  THR B 204      36.526  93.903  29.147  1.00  0.00           C  
ATOM   1864  CG2 THR B 204      35.139  94.238  28.595  1.00  0.00           C  
ATOM   1865  OG1 THR B 204      36.494  92.989  30.247  1.00  0.00           O  
ATOM   1866  H   THR B 204      38.271  91.551  28.646  1.00  0.00           H  
ATOM   1867  HG1 THR B 204      37.340  93.136  30.759  1.00  0.00           H  
ATOM   1868  N   LEU B 205      38.864  95.510  27.842  1.00  0.00           N  
ATOM   1869  CA  LEU B 205      39.985  96.461  27.833  1.00  0.00           C  
ATOM   1870  C   LEU B 205      39.706  97.908  28.243  1.00  0.00           C  
ATOM   1871  O   LEU B 205      39.055  98.705  27.569  1.00  0.00           O  
ATOM   1872  CB  LEU B 205      40.695  96.384  26.480  1.00  0.00           C  
ATOM   1873  CG  LEU B 205      42.089  97.009  26.390  1.00  0.00           C  
ATOM   1874  CD1 LEU B 205      43.253  96.094  26.779  1.00  0.00           C  
ATOM   1875  CD2 LEU B 205      42.357  97.547  24.983  1.00  0.00           C  
ATOM   1876  H   LEU B 205      38.033  95.681  27.314  1.00  0.00           H  
ATOM   1877  N   THR B 206      40.390  98.355  29.293  1.00  0.00           N  
ATOM   1878  CA  THR B 206      40.340  99.709  29.864  1.00  0.00           C  
ATOM   1879  C   THR B 206      41.687 100.425  29.749  1.00  0.00           C  
ATOM   1880  O   THR B 206      42.535 100.314  30.633  1.00  0.00           O  
ATOM   1881  CB  THR B 206      39.741  99.727  31.271  1.00  0.00           C  
ATOM   1882  CG2 THR B 206      38.212  99.735  31.222  1.00  0.00           C  
ATOM   1883  OG1 THR B 206      40.334  98.744  32.124  1.00  0.00           O  
ATOM   1884  H   THR B 206      41.145  97.810  29.656  1.00  0.00           H  
ATOM   1885  HG1 THR B 206      40.434  99.191  33.013  1.00  0.00           H  
ATOM   1886  N   ILE B 207      41.473 101.574  29.115  1.00  0.00           N  
ATOM   1887  CA  ILE B 207      42.578 102.494  28.811  1.00  0.00           C  
ATOM   1888  C   ILE B 207      42.255 103.824  29.494  1.00  0.00           C  
ATOM   1889  O   ILE B 207      41.119 104.293  29.463  1.00  0.00           O  
ATOM   1890  CB  ILE B 207      42.925 102.547  27.321  1.00  0.00           C  
ATOM   1891  CG1 ILE B 207      43.129 101.169  26.689  1.00  0.00           C  
ATOM   1892  CG2 ILE B 207      44.193 103.379  27.119  1.00  0.00           C  
ATOM   1893  CD  ILE B 207      43.246 101.036  25.169  1.00  0.00           C  
ATOM   1894  H   ILE B 207      40.519 101.773  28.891  1.00  0.00           H  
ATOM   1895  N   GLN B 208      43.217 104.515  30.100  1.00  0.00           N  
ATOM   1896  CA  GLN B 208      43.031 105.880  30.614  1.00  0.00           C  
ATOM   1897  C   GLN B 208      44.108 106.758  29.974  1.00  0.00           C  
ATOM   1898  O   GLN B 208      45.229 106.325  29.711  1.00  0.00           O  
ATOM   1899  CB  GLN B 208      43.057 105.910  32.143  1.00  0.00           C  
ATOM   1900  CG  GLN B 208      41.721 105.440  32.721  1.00  0.00           C  
ATOM   1901  CD  GLN B 208      41.836 105.263  34.237  1.00  0.00           C  
ATOM   1902  NE2 GLN B 208      42.301 104.124  34.740  1.00  0.00           N  
ATOM   1903  OE1 GLN B 208      41.479 106.233  34.905  1.00  0.00           O  
ATOM   1904  H   GLN B 208      44.095 104.198  30.459  1.00  0.00           H  
ATOM   1905 1HE2 GLN B 208      42.427 103.310  34.172  1.00  0.00           H  
ATOM   1906 2HE2 GLN B 208      42.831 104.114  35.588  1.00  0.00           H  
ATOM   1907  N   ARG B 209      43.843 108.061  29.993  1.00  0.00           N  
ATOM   1908  CA  ARG B 209      44.616 109.176  29.427  1.00  0.00           C  
ATOM   1909  C   ARG B 209      45.092 108.798  28.022  1.00  0.00           C  
ATOM   1910  O   ARG B 209      46.281 108.644  27.747  1.00  0.00           O  
ATOM   1911  CB  ARG B 209      45.760 109.591  30.355  1.00  0.00           C  
ATOM   1912  CG  ARG B 209      46.250 110.998  30.006  1.00  0.00           C  
ATOM   1913  CD  ARG B 209      47.564 111.456  30.643  1.00  0.00           C  
ATOM   1914  NE  ARG B 209      47.838 112.860  30.304  1.00  0.00           N  
ATOM   1915  CZ  ARG B 209      49.032 113.329  29.918  1.00  0.00           C  
ATOM   1916  NH1 ARG B 209      50.159 112.606  29.867  1.00  0.00           N1+
ATOM   1917  NH2 ARG B 209      48.967 114.610  29.531  1.00  0.00           N  
ATOM   1918  H   ARG B 209      43.061 108.383  30.526  1.00  0.00           H  
ATOM   1919  HE  ARG B 209      47.061 113.466  30.478  1.00  0.00           H  
ATOM   1920 1HH1 ARG B 209      50.115 111.610  29.950  1.00  0.00           H  
ATOM   1921 2HH1 ARG B 209      51.042 113.029  29.665  1.00  0.00           H  
ATOM   1922 1HH2 ARG B 209      48.168 115.202  29.635  1.00  0.00           H  
ATOM   1923 2HH2 ARG B 209      49.734 115.003  29.024  1.00  0.00           H  
ATOM   1924  N   LEU B 210      44.213 108.667  27.033  1.00  0.00           N  
ATOM   1925  CA  LEU B 210      44.643 108.471  25.641  1.00  0.00           C  
ATOM   1926  C   LEU B 210      45.547 109.529  25.005  1.00  0.00           C  
ATOM   1927  O   LEU B 210      45.127 110.539  24.444  1.00  0.00           O  
ATOM   1928  CB  LEU B 210      43.464 108.273  24.686  1.00  0.00           C  
ATOM   1929  CG  LEU B 210      42.989 106.819  24.680  1.00  0.00           C  
ATOM   1930  CD1 LEU B 210      41.592 106.670  24.074  1.00  0.00           C  
ATOM   1931  CD2 LEU B 210      44.049 106.046  23.893  1.00  0.00           C  
ATOM   1932  H   LEU B 210      43.236 108.707  27.241  1.00  0.00           H  
ATOM   1933  N   GLU B 211      46.837 109.456  25.320  1.00  0.00           N  
ATOM   1934  CA  GLU B 211      47.913 110.202  24.651  1.00  0.00           C  
ATOM   1935  C   GLU B 211      47.972 110.126  23.124  1.00  0.00           C  
ATOM   1936  O   GLU B 211      47.504 109.113  22.606  1.00  0.00           O  
ATOM   1937  CB  GLU B 211      49.126 109.702  25.439  1.00  0.00           C  
ATOM   1938  CG  GLU B 211      49.040 110.279  26.854  1.00  0.00           C  
ATOM   1939  CD  GLU B 211      50.220 109.857  27.731  1.00  0.00           C  
ATOM   1940  OE1 GLU B 211      50.104 109.081  28.704  1.00  0.00           O  
ATOM   1941  OE2 GLU B 211      51.309 110.319  27.328  1.00  0.00           O1-
ATOM   1942  H   GLU B 211      47.086 109.088  26.216  1.00  0.00           H  
ATOM   1943  N   PRO B 212      48.567 111.097  22.438  1.00  0.00           N  
ATOM   1944  CA  PRO B 212      48.518 111.114  20.969  1.00  0.00           C  
ATOM   1945  C   PRO B 212      49.019 109.899  20.186  1.00  0.00           C  
ATOM   1946  O   PRO B 212      48.135 109.422  19.476  1.00  0.00           O  
ATOM   1947  CB  PRO B 212      49.397 112.312  20.604  1.00  0.00           C  
ATOM   1948  CG  PRO B 212      49.365 113.290  21.780  1.00  0.00           C  
ATOM   1949  CD  PRO B 212      49.122 112.353  22.965  1.00  0.00           C  
ATOM   1950  N   GLU B 213      50.110 109.241  20.569  1.00  0.00           N  
ATOM   1951  CA  GLU B 213      50.659 108.018  19.967  1.00  0.00           C  
ATOM   1952  C   GLU B 213      49.832 106.748  20.182  1.00  0.00           C  
ATOM   1953  O   GLU B 213      49.834 105.913  19.279  1.00  0.00           O  
ATOM   1954  CB  GLU B 213      52.162 107.976  20.252  1.00  0.00           C  
ATOM   1955  CG  GLU B 213      52.632 108.330  21.664  1.00  0.00           C  
ATOM   1956  CD  GLU B 213      53.135 109.769  21.787  1.00  0.00           C  
ATOM   1957  OE1 GLU B 213      52.311 110.698  21.930  1.00  0.00           O  
ATOM   1958  OE2 GLU B 213      54.346 110.016  21.601  1.00  0.00           O1-
ATOM   1959  H   GLU B 213      50.750 109.688  21.194  1.00  0.00           H  
ATOM   1960  N   ASP B 214      49.087 106.713  21.283  1.00  0.00           N  
ATOM   1961  CA  ASP B 214      48.323 105.530  21.706  1.00  0.00           C  
ATOM   1962  C   ASP B 214      47.162 105.121  20.798  1.00  0.00           C  
ATOM   1963  O   ASP B 214      46.657 104.002  20.869  1.00  0.00           O  
ATOM   1964  CB  ASP B 214      47.944 105.745  23.173  1.00  0.00           C  
ATOM   1965  CG  ASP B 214      49.142 105.663  24.121  1.00  0.00           C  
ATOM   1966  OD1 ASP B 214      49.776 106.693  24.438  1.00  0.00           O  
ATOM   1967  OD2 ASP B 214      49.437 104.503  24.480  1.00  0.00           O1-
ATOM   1968  H   ASP B 214      48.961 107.491  21.900  1.00  0.00           H  
ATOM   1969  N   PHE B 215      46.532 106.109  20.168  1.00  0.00           N  
ATOM   1970  CA  PHE B 215      45.587 106.022  19.045  1.00  0.00           C  
ATOM   1971  C   PHE B 215      46.135 105.206  17.873  1.00  0.00           C  
ATOM   1972  O   PHE B 215      46.907 105.676  17.039  1.00  0.00           O  
ATOM   1973  CB  PHE B 215      45.222 107.439  18.598  1.00  0.00           C  
ATOM   1974  CG  PHE B 215      44.365 108.123  19.665  1.00  0.00           C  
ATOM   1975  CD1 PHE B 215      42.986 108.121  19.496  1.00  0.00           C  
ATOM   1976  CD2 PHE B 215      44.894 109.015  20.591  1.00  0.00           C  
ATOM   1977  CE1 PHE B 215      42.118 108.855  20.296  1.00  0.00           C  
ATOM   1978  CE2 PHE B 215      44.053 109.771  21.401  1.00  0.00           C  
ATOM   1979  CZ  PHE B 215      42.676 109.739  21.212  1.00  0.00           C  
ATOM   1980  H   PHE B 215      46.606 107.050  20.497  1.00  0.00           H  
ATOM   1981  HD1 PHE B 215      42.556 107.380  18.821  1.00  0.00           H  
ATOM   1982  HD2 PHE B 215      45.964 109.129  20.760  1.00  0.00           H  
ATOM   1983  HE1 PHE B 215      41.054 108.664  20.161  1.00  0.00           H  
ATOM   1984  HE2 PHE B 215      44.414 110.434  22.187  1.00  0.00           H  
ATOM   1985  HZ  PHE B 215      42.147 110.605  21.611  1.00  0.00           H  
ATOM   1986  N   ALA B 216      45.938 103.917  18.133  1.00  0.00           N  
ATOM   1987  CA  ALA B 216      46.422 102.806  17.300  1.00  0.00           C  
ATOM   1988  C   ALA B 216      45.414 101.698  16.986  1.00  0.00           C  
ATOM   1989  O   ALA B 216      44.331 101.680  17.569  1.00  0.00           O  
ATOM   1990  CB  ALA B 216      47.513 102.066  18.076  1.00  0.00           C  
ATOM   1991  H   ALA B 216      45.709 103.706  19.083  1.00  0.00           H  
ATOM   1992  N   VAL B 217      45.839 100.699  16.219  1.00  0.00           N  
ATOM   1993  CA  VAL B 217      44.905  99.605  15.914  1.00  0.00           C  
ATOM   1994  C   VAL B 217      45.224  98.520  16.944  1.00  0.00           C  
ATOM   1995  O   VAL B 217      46.302  97.942  17.071  1.00  0.00           O  
ATOM   1996  CB  VAL B 217      45.026  99.053  14.492  1.00  0.00           C  
ATOM   1997  CG1 VAL B 217      43.735  98.259  14.282  1.00  0.00           C  
ATOM   1998  CG2 VAL B 217      45.098 100.187  13.467  1.00  0.00           C  
ATOM   1999  H   VAL B 217      46.725 100.713  15.755  1.00  0.00           H  
ATOM   2000  N   TYR B 218      44.260  98.489  17.860  1.00  0.00           N  
ATOM   2001  CA  TYR B 218      44.126  97.594  19.019  1.00  0.00           C  
ATOM   2002  C   TYR B 218      43.711  96.158  18.695  1.00  0.00           C  
ATOM   2003  O   TYR B 218      42.558  95.739  18.784  1.00  0.00           O  
ATOM   2004  CB  TYR B 218      43.355  98.188  20.200  1.00  0.00           C  
ATOM   2005  CG  TYR B 218      44.185  99.272  20.891  1.00  0.00           C  
ATOM   2006  CD1 TYR B 218      43.933 100.617  20.648  1.00  0.00           C  
ATOM   2007  CD2 TYR B 218      45.148  98.903  21.824  1.00  0.00           C  
ATOM   2008  CE1 TYR B 218      44.712 101.593  21.259  1.00  0.00           C  
ATOM   2009  CE2 TYR B 218      45.858  99.879  22.513  1.00  0.00           C  
ATOM   2010  CZ  TYR B 218      45.692 101.215  22.168  1.00  0.00           C  
ATOM   2011  OH  TYR B 218      46.658 102.106  22.520  1.00  0.00           O  
ATOM   2012  H   TYR B 218      43.594  99.231  17.790  1.00  0.00           H  
ATOM   2013  HD1 TYR B 218      43.261 100.911  19.841  1.00  0.00           H  
ATOM   2014  HD2 TYR B 218      45.210  97.838  22.048  1.00  0.00           H  
ATOM   2015  HE1 TYR B 218      44.572 102.653  21.044  1.00  0.00           H  
ATOM   2016  HE2 TYR B 218      46.499  99.615  23.355  1.00  0.00           H  
ATOM   2017  HH  TYR B 218      46.665 102.770  21.772  1.00  0.00           H  
ATOM   2018  N   TYR B 219      44.658  95.320  18.281  1.00  0.00           N  
ATOM   2019  CA  TYR B 219      44.408  93.929  17.875  1.00  0.00           C  
ATOM   2020  C   TYR B 219      44.226  92.983  19.063  1.00  0.00           C  
ATOM   2021  O   TYR B 219      44.883  93.039  20.102  1.00  0.00           O  
ATOM   2022  CB  TYR B 219      45.647  93.584  17.047  1.00  0.00           C  
ATOM   2023  CG  TYR B 219      45.326  94.011  15.613  1.00  0.00           C  
ATOM   2024  CD1 TYR B 219      44.767  93.115  14.709  1.00  0.00           C  
ATOM   2025  CD2 TYR B 219      45.741  95.243  15.121  1.00  0.00           C  
ATOM   2026  CE1 TYR B 219      44.752  93.410  13.351  1.00  0.00           C  
ATOM   2027  CE2 TYR B 219      45.733  95.580  13.773  1.00  0.00           C  
ATOM   2028  CZ  TYR B 219      45.180  94.652  12.898  1.00  0.00           C  
ATOM   2029  OH  TYR B 219      45.125  94.783  11.546  1.00  0.00           O  
ATOM   2030  H   TYR B 219      45.583  95.660  18.111  1.00  0.00           H  
ATOM   2031  HD1 TYR B 219      44.460  92.165  15.147  1.00  0.00           H  
ATOM   2032  HD2 TYR B 219      46.113  95.971  15.842  1.00  0.00           H  
ATOM   2033  HE1 TYR B 219      44.209  92.777  12.648  1.00  0.00           H  
ATOM   2034  HE2 TYR B 219      46.238  96.501  13.482  1.00  0.00           H  
ATOM   2035  HH  TYR B 219      45.125  95.766  11.362  1.00  0.00           H  
ATOM   2036  N   CYS B 220      43.296  92.040  18.936  1.00  0.00           N  
ATOM   2037  CA  CYS B 220      43.215  90.818  19.749  1.00  0.00           C  
ATOM   2038  C   CYS B 220      43.914  89.663  19.028  1.00  0.00           C  
ATOM   2039  O   CYS B 220      43.763  89.374  17.842  1.00  0.00           O  
ATOM   2040  CB  CYS B 220      41.776  90.404  20.061  1.00  0.00           C  
ATOM   2041  SG  CYS B 220      40.860  91.453  21.249  1.00  0.00           S  
ATOM   2042  H   CYS B 220      42.482  92.213  18.382  1.00  0.00           H  
ATOM   2043  N   GLN B 221      44.596  88.837  19.816  1.00  0.00           N  
ATOM   2044  CA  GLN B 221      45.216  87.603  19.314  1.00  0.00           C  
ATOM   2045  C   GLN B 221      44.994  86.377  20.203  1.00  0.00           C  
ATOM   2046  O   GLN B 221      45.295  86.434  21.394  1.00  0.00           O  
ATOM   2047  CB  GLN B 221      46.718  87.860  19.176  1.00  0.00           C  
ATOM   2048  CG  GLN B 221      47.364  86.846  18.230  1.00  0.00           C  
ATOM   2049  CD  GLN B 221      48.887  86.834  18.079  1.00  0.00           C  
ATOM   2050  NE2 GLN B 221      49.419  86.262  17.003  1.00  0.00           N  
ATOM   2051  OE1 GLN B 221      49.631  87.324  18.926  1.00  0.00           O  
ATOM   2052  H   GLN B 221      45.062  89.256  20.595  1.00  0.00           H  
ATOM   2053 1HE2 GLN B 221      48.921  85.923  16.205  1.00  0.00           H  
ATOM   2054 2HE2 GLN B 221      50.418  86.234  16.956  1.00  0.00           H  
ATOM   2055  N   GLN B 222      44.515  85.310  19.571  1.00  0.00           N  
ATOM   2056  CA  GLN B 222      44.481  83.993  20.223  1.00  0.00           C  
ATOM   2057  C   GLN B 222      45.747  83.271  19.758  1.00  0.00           C  
ATOM   2058  O   GLN B 222      46.291  83.550  18.691  1.00  0.00           O  
ATOM   2059  CB  GLN B 222      43.268  83.119  19.896  1.00  0.00           C  
ATOM   2060  CG  GLN B 222      43.177  82.759  18.412  1.00  0.00           C  
ATOM   2061  CD  GLN B 222      43.673  81.357  18.050  1.00  0.00           C  
ATOM   2062  NE2 GLN B 222      43.759  81.149  16.740  1.00  0.00           N  
ATOM   2063  OE1 GLN B 222      43.787  80.504  18.929  1.00  0.00           O  
ATOM   2064  H   GLN B 222      44.295  85.293  18.595  1.00  0.00           H  
ATOM   2065 1HE2 GLN B 222      43.495  81.751  15.986  1.00  0.00           H  
ATOM   2066 2HE2 GLN B 222      44.233  80.306  16.486  1.00  0.00           H  
ATOM   2067  N   ARG B 223      46.136  82.257  20.526  1.00  0.00           N  
ATOM   2068  CA  ARG B 223      47.290  81.392  20.242  1.00  0.00           C  
ATOM   2069  C   ARG B 223      46.975  79.897  20.159  1.00  0.00           C  
ATOM   2070  O   ARG B 223      47.548  79.252  19.282  1.00  0.00           O  
ATOM   2071  CB  ARG B 223      48.463  81.665  21.186  1.00  0.00           C  
ATOM   2072  CG  ARG B 223      48.405  81.183  22.637  1.00  0.00           C  
ATOM   2073  CD  ARG B 223      49.797  81.100  23.266  1.00  0.00           C  
ATOM   2074  NE  ARG B 223      49.974  80.053  24.282  1.00  0.00           N  
ATOM   2075  CZ  ARG B 223      50.357  80.313  25.540  1.00  0.00           C  
ATOM   2076  NH1 ARG B 223      50.352  81.592  25.940  1.00  0.00           N1+
ATOM   2077  NH2 ARG B 223      50.880  79.380  26.347  1.00  0.00           N  
ATOM   2078  H   ARG B 223      45.897  82.142  21.490  1.00  0.00           H  
ATOM   2079  HE  ARG B 223      49.817  79.096  24.035  1.00  0.00           H  
ATOM   2080 1HH1 ARG B 223      50.008  82.277  25.297  1.00  0.00           H  
ATOM   2081 2HH1 ARG B 223      50.759  81.761  26.837  1.00  0.00           H  
ATOM   2082 1HH2 ARG B 223      51.010  78.410  26.139  1.00  0.00           H  
ATOM   2083 2HH2 ARG B 223      51.101  79.605  27.296  1.00  0.00           H  
ATOM   2084  N   SER B 224      46.129  79.318  21.007  1.00  0.00           N  
ATOM   2085  CA  SER B 224      45.944  77.862  21.081  1.00  0.00           C  
ATOM   2086  C   SER B 224      45.509  77.057  19.855  1.00  0.00           C  
ATOM   2087  O   SER B 224      46.097  76.010  19.589  1.00  0.00           O  
ATOM   2088  CB  SER B 224      44.898  77.514  22.143  1.00  0.00           C  
ATOM   2089  OG  SER B 224      45.470  77.229  23.422  1.00  0.00           O  
ATOM   2090  H   SER B 224      45.531  79.834  21.621  1.00  0.00           H  
ATOM   2091  HG  SER B 224      44.991  77.784  24.102  1.00  0.00           H  
ATOM   2092  N   ASN B 225      44.710  77.661  18.979  1.00  0.00           N  
ATOM   2093  CA  ASN B 225      44.119  76.900  17.869  1.00  0.00           C  
ATOM   2094  C   ASN B 225      44.788  77.335  16.564  1.00  0.00           C  
ATOM   2095  O   ASN B 225      44.817  78.491  16.144  1.00  0.00           O  
ATOM   2096  CB  ASN B 225      42.610  77.139  17.948  1.00  0.00           C  
ATOM   2097  CG  ASN B 225      41.840  76.404  16.849  1.00  0.00           C  
ATOM   2098  ND2 ASN B 225      41.338  75.202  17.118  1.00  0.00           N  
ATOM   2099  OD1 ASN B 225      41.798  76.863  15.709  1.00  0.00           O  
ATOM   2100  H   ASN B 225      44.589  78.650  19.054  1.00  0.00           H  
ATOM   2101 1HD2 ASN B 225      41.551  74.827  18.021  1.00  0.00           H  
ATOM   2102 2HD2 ASN B 225      41.102  74.605  16.351  1.00  0.00           H  
ATOM   2103  N   TRP B 226      45.496  76.365  15.993  1.00  0.00           N  
ATOM   2104  CA  TRP B 226      46.441  76.511  14.876  1.00  0.00           C  
ATOM   2105  C   TRP B 226      45.858  77.192  13.637  1.00  0.00           C  
ATOM   2106  O   TRP B 226      44.867  76.740  13.064  1.00  0.00           O  
ATOM   2107  CB  TRP B 226      46.981  75.146  14.443  1.00  0.00           C  
ATOM   2108  CG  TRP B 226      48.136  75.290  13.450  1.00  0.00           C  
ATOM   2109  CD1 TRP B 226      48.107  74.970  12.159  1.00  0.00           C  
ATOM   2110  CD2 TRP B 226      49.452  75.668  13.690  1.00  0.00           C  
ATOM   2111  CE2 TRP B 226      50.157  75.560  12.497  1.00  0.00           C  
ATOM   2112  CE3 TRP B 226      50.180  76.103  14.792  1.00  0.00           C  
ATOM   2113  NE1 TRP B 226      49.287  75.159  11.575  1.00  0.00           N  
ATOM   2114  CZ2 TRP B 226      51.501  75.912  12.489  1.00  0.00           C  
ATOM   2115  CZ3 TRP B 226      51.520  76.474  14.816  1.00  0.00           C  
ATOM   2116  CH2 TRP B 226      52.203  76.329  13.614  1.00  0.00           C  
ATOM   2117  H   TRP B 226      45.429  75.499  16.489  1.00  0.00           H  
ATOM   2118  HD1 TRP B 226      47.198  75.089  11.569  1.00  0.00           H  
ATOM   2119  HE1 TRP B 226      49.432  74.970  10.604  1.00  0.00           H  
ATOM   2120  HE3 TRP B 226      49.639  76.053  15.737  1.00  0.00           H  
ATOM   2121  HZ2 TRP B 226      52.092  75.689  11.600  1.00  0.00           H  
ATOM   2122  HZ3 TRP B 226      51.906  77.177  15.554  1.00  0.00           H  
ATOM   2123  HH2 TRP B 226      53.227  76.703  13.583  1.00  0.00           H  
ATOM   2124  N   PRO B 227      46.487  78.286  13.217  1.00  0.00           N  
ATOM   2125  CA  PRO B 227      47.565  79.092  13.809  1.00  0.00           C  
ATOM   2126  C   PRO B 227      47.175  80.282  14.689  1.00  0.00           C  
ATOM   2127  O   PRO B 227      45.985  80.583  14.614  1.00  0.00           O  
ATOM   2128  CB  PRO B 227      48.430  79.529  12.626  1.00  0.00           C  
ATOM   2129  CG  PRO B 227      47.380  79.762  11.538  1.00  0.00           C  
ATOM   2130  CD  PRO B 227      46.313  78.703  11.818  1.00  0.00           C  
ATOM   2131  N   PRO B 228      48.098  80.915  15.409  1.00  0.00           N  
ATOM   2132  CA  PRO B 228      48.011  82.254  16.008  1.00  0.00           C  
ATOM   2133  C   PRO B 228      47.570  83.454  15.167  1.00  0.00           C  
ATOM   2134  O   PRO B 228      48.195  84.491  14.950  1.00  0.00           O  
ATOM   2135  CB  PRO B 228      49.363  82.594  16.639  1.00  0.00           C  
ATOM   2136  CG  PRO B 228      49.766  81.186  17.081  1.00  0.00           C  
ATOM   2137  CD  PRO B 228      49.286  80.254  15.967  1.00  0.00           C  
ATOM   2138  N   THR B 229      46.301  83.378  14.775  1.00  0.00           N  
ATOM   2139  CA  THR B 229      45.635  84.496  14.090  1.00  0.00           C  
ATOM   2140  C   THR B 229      45.076  85.659  14.911  1.00  0.00           C  
ATOM   2141  O   THR B 229      44.847  85.488  16.108  1.00  0.00           O  
ATOM   2142  CB  THR B 229      44.531  83.921  13.201  1.00  0.00           C  
ATOM   2143  CG2 THR B 229      44.963  83.384  11.835  1.00  0.00           C  
ATOM   2144  OG1 THR B 229      43.797  82.950  13.952  1.00  0.00           O  
ATOM   2145  H   THR B 229      45.813  82.513  14.660  1.00  0.00           H  
ATOM   2146  HG1 THR B 229      43.040  83.299  14.505  1.00  0.00           H  
ATOM   2147  N   PHE B 230      44.857  86.754  14.188  1.00  0.00           N  
ATOM   2148  CA  PHE B 230      44.381  88.051  14.689  1.00  0.00           C  
ATOM   2149  C   PHE B 230      42.874  88.305  14.616  1.00  0.00           C  
ATOM   2150  O   PHE B 230      42.212  87.872  13.673  1.00  0.00           O  
ATOM   2151  CB  PHE B 230      45.046  89.293  14.093  1.00  0.00           C  
ATOM   2152  CG  PHE B 230      46.491  89.420  14.581  1.00  0.00           C  
ATOM   2153  CD1 PHE B 230      47.486  88.764  13.866  1.00  0.00           C  
ATOM   2154  CD2 PHE B 230      46.753  89.972  15.829  1.00  0.00           C  
ATOM   2155  CE1 PHE B 230      48.761  88.877  14.409  1.00  0.00           C  
ATOM   2156  CE2 PHE B 230      47.998  90.059  16.441  1.00  0.00           C  
ATOM   2157  CZ  PHE B 230      48.972  89.451  15.657  1.00  0.00           C  
ATOM   2158  H   PHE B 230      44.607  86.642  13.226  1.00  0.00           H  
ATOM   2159  HD1 PHE B 230      47.252  88.092  13.041  1.00  0.00           H  
ATOM   2160  HD2 PHE B 230      45.933  90.412  16.397  1.00  0.00           H  
ATOM   2161  HE1 PHE B 230      49.634  88.569  13.834  1.00  0.00           H  
ATOM   2162  HE2 PHE B 230      48.174  90.208  17.506  1.00  0.00           H  
ATOM   2163  HZ  PHE B 230      50.014  89.569  15.956  1.00  0.00           H  
ATOM   2164  N   GLY B 231      42.420  89.132  15.554  1.00  0.00           N  
ATOM   2165  CA  GLY B 231      41.091  89.759  15.528  1.00  0.00           C  
ATOM   2166  C   GLY B 231      41.005  91.043  14.700  1.00  0.00           C  
ATOM   2167  O   GLY B 231      42.017  91.384  14.090  1.00  0.00           O  
ATOM   2168  H   GLY B 231      43.092  89.521  16.183  1.00  0.00           H  
ATOM   2169  N   GLN B 232      39.835  91.640  14.489  1.00  0.00           N  
ATOM   2170  CA  GLN B 232      39.636  92.867  13.704  1.00  0.00           C  
ATOM   2171  C   GLN B 232      40.731  93.926  13.851  1.00  0.00           C  
ATOM   2172  O   GLN B 232      41.448  94.382  12.962  1.00  0.00           O  
ATOM   2173  CB  GLN B 232      38.262  93.498  13.940  1.00  0.00           C  
ATOM   2174  CG  GLN B 232      37.236  92.482  13.435  1.00  0.00           C  
ATOM   2175  CD  GLN B 232      35.841  92.957  13.846  1.00  0.00           C  
ATOM   2176  NE2 GLN B 232      35.212  93.665  12.911  1.00  0.00           N  
ATOM   2177  OE1 GLN B 232      35.150  92.524  14.767  1.00  0.00           O  
ATOM   2178  H   GLN B 232      38.965  91.371  14.902  1.00  0.00           H  
ATOM   2179 1HE2 GLN B 232      35.605  93.859  12.013  1.00  0.00           H  
ATOM   2180 2HE2 GLN B 232      34.267  93.932  13.101  1.00  0.00           H  
ATOM   2181  N   GLY B 233      41.020  94.215  15.117  1.00  0.00           N  
ATOM   2182  CA  GLY B 233      41.880  95.342  15.506  1.00  0.00           C  
ATOM   2183  C   GLY B 233      41.079  96.645  15.535  1.00  0.00           C  
ATOM   2184  O   GLY B 233      40.564  97.118  14.523  1.00  0.00           O  
ATOM   2185  H   GLY B 233      40.909  93.645  15.931  1.00  0.00           H  
ATOM   2186  N   THR B 234      40.712  97.124  16.720  1.00  0.00           N  
ATOM   2187  CA  THR B 234      39.962  98.365  16.961  1.00  0.00           C  
ATOM   2188  C   THR B 234      40.739  99.642  16.637  1.00  0.00           C  
ATOM   2189  O   THR B 234      41.664  99.949  17.387  1.00  0.00           O  
ATOM   2190  CB  THR B 234      39.512  98.524  18.414  1.00  0.00           C  
ATOM   2191  CG2 THR B 234      38.347  99.514  18.344  1.00  0.00           C  
ATOM   2192  OG1 THR B 234      38.906  97.317  18.884  1.00  0.00           O  
ATOM   2193  H   THR B 234      41.036  96.699  17.565  1.00  0.00           H  
ATOM   2194  HG1 THR B 234      38.094  97.194  18.313  1.00  0.00           H  
ATOM   2195  N   LYS B 235      40.445 100.165  15.450  1.00  0.00           N  
ATOM   2196  CA  LYS B 235      41.127 101.348  14.906  1.00  0.00           C  
ATOM   2197  C   LYS B 235      40.614 102.586  15.645  1.00  0.00           C  
ATOM   2198  O   LYS B 235      39.493 103.087  15.574  1.00  0.00           O  
ATOM   2199  CB  LYS B 235      40.907 101.648  13.422  1.00  0.00           C  
ATOM   2200  CG  LYS B 235      41.840 102.761  12.941  1.00  0.00           C  
ATOM   2201  CD  LYS B 235      41.752 102.913  11.421  1.00  0.00           C  
ATOM   2202  CE  LYS B 235      42.492 104.165  10.948  1.00  0.00           C  
ATOM   2203  NZ  LYS B 235      42.458 104.431   9.503  1.00  0.00           N1+
ATOM   2204  H   LYS B 235      39.638  99.839  14.956  1.00  0.00           H  
ATOM   2205  HZ1 LYS B 235      43.070 103.744   9.112  1.00  0.00           H  
ATOM   2206  HZ2 LYS B 235      41.560 104.404   9.063  1.00  0.00           H  
ATOM   2207  HZ3 LYS B 235      42.837 105.350   9.394  1.00  0.00           H  
ATOM   2208  N   VAL B 236      41.395 102.905  16.673  1.00  0.00           N  
ATOM   2209  CA  VAL B 236      41.224 104.094  17.520  1.00  0.00           C  
ATOM   2210  C   VAL B 236      41.855 105.305  16.829  1.00  0.00           C  
ATOM   2211  O   VAL B 236      43.057 105.466  16.627  1.00  0.00           O  
ATOM   2212  CB  VAL B 236      41.697 103.779  18.940  1.00  0.00           C  
ATOM   2213  CG1 VAL B 236      41.478 104.961  19.888  1.00  0.00           C  
ATOM   2214  CG2 VAL B 236      40.741 102.690  19.431  1.00  0.00           C  
ATOM   2215  H   VAL B 236      42.187 102.309  16.804  1.00  0.00           H  
ATOM   2216  N   GLU B 237      40.975 106.182  16.354  1.00  0.00           N  
ATOM   2217  CA  GLU B 237      41.412 107.377  15.619  1.00  0.00           C  
ATOM   2218  C   GLU B 237      41.100 108.627  16.444  1.00  0.00           C  
ATOM   2219  O   GLU B 237      40.319 108.587  17.393  1.00  0.00           O  
ATOM   2220  CB  GLU B 237      40.835 107.552  14.212  1.00  0.00           C  
ATOM   2221  CG  GLU B 237      41.751 107.013  13.112  1.00  0.00           C  
ATOM   2222  CD  GLU B 237      41.428 107.591  11.732  1.00  0.00           C  
ATOM   2223  OE1 GLU B 237      42.396 107.409  10.961  1.00  0.00           O  
ATOM   2224  OE2 GLU B 237      40.289 107.981  11.398  1.00  0.00           O1-
ATOM   2225  H   GLU B 237      39.986 106.054  16.439  1.00  0.00           H  
ATOM   2226  N   VAL B 238      41.842 109.712  16.239  1.00  0.00           N  
ATOM   2227  CA  VAL B 238      41.646 111.030  16.858  1.00  0.00           C  
ATOM   2228  C   VAL B 238      40.408 111.718  16.280  1.00  0.00           C  
ATOM   2229  O   VAL B 238      40.201 111.815  15.072  1.00  0.00           O  
ATOM   2230  CB  VAL B 238      42.928 111.865  16.838  1.00  0.00           C  
ATOM   2231  CG1 VAL B 238      44.027 111.336  17.761  1.00  0.00           C  
ATOM   2232  CG2 VAL B 238      43.539 112.067  15.449  1.00  0.00           C  
ATOM   2233  H   VAL B 238      42.553 109.724  15.535  1.00  0.00           H  
ATOM   2234  N   LYS B 239      39.414 111.886  17.148  1.00  0.00           N  
ATOM   2235  CA  LYS B 239      38.242 112.697  16.788  1.00  0.00           C  
ATOM   2236  C   LYS B 239      38.717 114.093  16.378  1.00  0.00           C  
ATOM   2237  O   LYS B 239      39.459 114.809  17.048  1.00  0.00           O  
ATOM   2238  CB  LYS B 239      37.147 112.683  17.857  1.00  0.00           C  
ATOM   2239  CG  LYS B 239      35.861 113.501  17.727  1.00  0.00           C  
ATOM   2240  CD  LYS B 239      35.065 113.362  19.027  1.00  0.00           C  
ATOM   2241  CE  LYS B 239      34.106 112.184  19.210  1.00  0.00           C  
ATOM   2242  NZ  LYS B 239      33.259 112.466  20.377  1.00  0.00           N1+
ATOM   2243  H   LYS B 239      39.569 111.603  18.095  1.00  0.00           H  
ATOM   2244  HZ1 LYS B 239      32.793 111.648  20.716  1.00  0.00           H  
ATOM   2245  HZ2 LYS B 239      33.798 112.956  21.062  1.00  0.00           H  
ATOM   2246  HZ3 LYS B 239      32.475 113.011  20.081  1.00  0.00           H  
ATOM   2247  N   SER B 240      38.274 114.479  15.185  1.00  0.00           N  
ATOM   2248  CA  SER B 240      38.634 115.798  14.645  1.00  0.00           C  
ATOM   2249  C   SER B 240      38.015 116.929  15.468  1.00  0.00           C  
ATOM   2250  O   SER B 240      36.792 117.057  15.441  1.00  0.00           O  
ATOM   2251  CB  SER B 240      38.184 115.754  13.183  1.00  0.00           C  
ATOM   2252  OG  SER B 240      38.187 117.089  12.670  1.00  0.00           O  
ATOM   2253  H   SER B 240      37.935 113.784  14.551  1.00  0.00           H  
ATOM   2254  HG  SER B 240      39.152 117.234  12.448  1.00  0.00           H  
ATOM   2255  N   GLY B 241      38.838 117.867  15.929  1.00  0.00           N  
ATOM   2256  CA  GLY B 241      38.384 118.815  16.956  1.00  0.00           C  
ATOM   2257  C   GLY B 241      39.443 119.804  17.448  1.00  0.00           C  
ATOM   2258  O   GLY B 241      40.518 119.943  16.866  1.00  0.00           O  
ATOM   2259  H   GLY B 241      39.821 117.819  15.750  1.00  0.00           H  
ATOM   2260  N   LEU B 242      39.152 120.549  18.511  1.00  0.00           N  
ATOM   2261  CA  LEU B 242      39.907 121.691  19.046  1.00  0.00           C  
ATOM   2262  C   LEU B 242      41.321 121.391  19.548  1.00  0.00           C  
ATOM   2263  O   LEU B 242      41.573 120.351  20.154  1.00  0.00           O  
ATOM   2264  CB  LEU B 242      39.172 122.321  20.230  1.00  0.00           C  
ATOM   2265  CG  LEU B 242      38.238 123.470  19.845  1.00  0.00           C  
ATOM   2266  CD1 LEU B 242      37.562 123.865  21.159  1.00  0.00           C  
ATOM   2267  CD2 LEU B 242      38.981 124.599  19.127  1.00  0.00           C  
ATOM   2268  H   LEU B 242      38.237 120.366  18.870  1.00  0.00           H  
ATOM   2269  N   VAL B 243      42.259 122.228  19.113  1.00  0.00           N  
ATOM   2270  CA  VAL B 243      43.658 122.146  19.555  1.00  0.00           C  
ATOM   2271  C   VAL B 243      43.770 122.650  20.996  1.00  0.00           C  
ATOM   2272  O   VAL B 243      43.377 123.735  21.419  1.00  0.00           O  
ATOM   2273  CB  VAL B 243      44.545 122.884  18.551  1.00  0.00           C  
ATOM   2274  CG1 VAL B 243      46.053 122.976  18.789  1.00  0.00           C  
ATOM   2275  CG2 VAL B 243      44.399 122.110  17.239  1.00  0.00           C  
ATOM   2276  H   VAL B 243      42.103 122.919  18.407  1.00  0.00           H  
ATOM   2277  N   PRO B 244      44.495 121.849  21.772  1.00  0.00           N  
ATOM   2278  CA  PRO B 244      44.818 122.173  23.170  1.00  0.00           C  
ATOM   2279  C   PRO B 244      45.742 123.392  23.117  1.00  0.00           C  
ATOM   2280  O   PRO B 244      46.924 123.094  22.955  1.00  0.00           O  
ATOM   2281  CB  PRO B 244      45.520 121.021  23.893  1.00  0.00           C  
ATOM   2282  CG  PRO B 244      44.935 119.908  23.022  1.00  0.00           C  
ATOM   2283  CD  PRO B 244      44.737 120.411  21.591  1.00  0.00           C  
ATOM   2284  N   ARG B 245      45.288 124.616  23.373  1.00  0.00           N  
ATOM   2285  CA  ARG B 245      45.923 125.939  23.452  1.00  0.00           C  
ATOM   2286  C   ARG B 245      44.862 126.895  24.001  1.00  0.00           C  
ATOM   2287  CB  ARG B 245      46.552 126.340  22.117  1.00  0.00           C  
ATOM   2288  CG  ARG B 245      45.569 127.052  21.185  1.00  0.00           C  
ATOM   2289  CD  ARG B 245      45.909 126.988  19.695  1.00  0.00           C  
ATOM   2290  NE  ARG B 245      44.779 127.637  19.016  1.00  0.00           N  
ATOM   2291  CZ  ARG B 245      44.783 127.923  17.707  1.00  0.00           C  
ATOM   2292  NH1 ARG B 245      45.910 127.721  17.012  1.00  0.00           N1+
ATOM   2293  NH2 ARG B 245      43.659 128.266  17.062  1.00  0.00           N  
ATOM   2294  O1  ARG B 245      45.189 128.075  24.252  1.00  0.00           O  
ATOM   2295  O2  ARG B 245      43.681 126.499  24.105  1.00  0.00           O  
ATOM   2296  H   ARG B 245      44.302 124.750  23.475  1.00  0.00           H  
ATOM   2297  HE  ARG B 245      43.961 127.886  19.534  1.00  0.00           H  
ATOM   2298 1HH1 ARG B 245      46.846 127.425  17.203  1.00  0.00           H  
ATOM   2299 2HH1 ARG B 245      45.718 127.803  16.034  1.00  0.00           H  
ATOM   2300 1HH2 ARG B 245      42.835 128.453  17.596  1.00  0.00           H  
ATOM   2301 2HH2 ARG B 245      43.630 128.113  16.074  1.00  0.00           H  
TER   
END
