# Supplementary material for: Potential neutralizing antibodies discovered for novel corona virus using machine learning
Source: Sci Rep. 2021 Mar 4;11:5261. doi: 10.1038/s41598-021-84637-4 (PMC7970853; doi:10.1038/s41598-021-84637-4)
Supplement: Supplementary file 2 — Supplementary Information 2. [file 41598_2021_84637_MOESM2_ESM.zip › C14.pdb]

ATOM      1  N   GLU A   1      92.717  85.237  35.046  1.00  0.00           N  
ATOM      2  CA  GLU A   1      91.453  84.888  35.709  1.00  0.00           C  
ATOM      3  C   GLU A   1      91.163  83.389  35.605  1.00  0.00           C  
ATOM      4  O   GLU A   1      91.993  82.690  35.026  1.00  0.00           O  
ATOM      5  CB  GLU A   1      90.259  85.631  35.107  1.00  0.00           C  
ATOM      6  CG  GLU A   1      89.760  85.319  33.694  1.00  0.00           C  
ATOM      7  CD  GLU A   1      88.855  86.453  33.208  1.00  0.00           C  
ATOM      8  OE1 GLU A   1      87.628  86.448  33.446  1.00  0.00           O  
ATOM      9  OE2 GLU A   1      89.460  87.364  32.602  1.00  0.00           O1-
ATOM     10  H1  GLU A   1      92.675  86.032  34.441  1.00  0.00           H  
ATOM     11  H2  GLU A   1      93.403  85.436  35.746  1.00  0.00           H  
ATOM     12  H3  GLU A   1      92.977  84.480  34.447  1.00  0.00           H  
ATOM     13  N   VAL A   2      90.242  82.840  36.393  1.00  0.00           N  
ATOM     14  CA  VAL A   2      89.844  81.431  36.262  1.00  0.00           C  
ATOM     15  C   VAL A   2      89.178  81.171  34.910  1.00  0.00           C  
ATOM     16  O   VAL A   2      88.096  81.700  34.658  1.00  0.00           O  
ATOM     17  CB  VAL A   2      88.944  81.210  37.479  1.00  0.00           C  
ATOM     18  CG1 VAL A   2      88.080  79.951  37.578  1.00  0.00           C  
ATOM     19  CG2 VAL A   2      89.754  81.311  38.773  1.00  0.00           C  
ATOM     20  H   VAL A   2      89.688  83.390  37.018  1.00  0.00           H  
ATOM     21  N   GLN A   3      89.921  80.511  34.026  1.00  0.00           N  
ATOM     22  CA  GLN A   3      89.368  80.306  32.680  1.00  0.00           C  
ATOM     23  C   GLN A   3      89.902  79.072  31.951  1.00  0.00           C  
ATOM     24  O   GLN A   3      90.846  78.446  32.431  1.00  0.00           O  
ATOM     25  CB  GLN A   3      89.383  81.566  31.811  1.00  0.00           C  
ATOM     26  CG  GLN A   3      90.776  81.988  31.341  1.00  0.00           C  
ATOM     27  CD  GLN A   3      90.641  83.438  30.872  1.00  0.00           C  
ATOM     28  NE2 GLN A   3      89.483  83.916  30.425  1.00  0.00           N  
ATOM     29  OE1 GLN A   3      91.649  84.122  31.043  1.00  0.00           O  
ATOM     30  H   GLN A   3      90.755  80.002  34.243  1.00  0.00           H  
ATOM     31 1HE2 GLN A   3      88.658  83.352  30.384  1.00  0.00           H  
ATOM     32 2HE2 GLN A   3      89.457  84.868  30.122  1.00  0.00           H  
ATOM     33  N   LEU A   4      89.070  78.546  31.056  1.00  0.00           N  
ATOM     34  CA  LEU A   4      89.265  77.432  30.117  1.00  0.00           C  
ATOM     35  C   LEU A   4      89.399  77.925  28.675  1.00  0.00           C  
ATOM     36  O   LEU A   4      88.450  78.441  28.086  1.00  0.00           O  
ATOM     37  CB  LEU A   4      88.185  76.352  30.197  1.00  0.00           C  
ATOM     38  CG  LEU A   4      88.346  75.530  31.478  1.00  0.00           C  
ATOM     39  CD1 LEU A   4      87.216  75.814  32.469  1.00  0.00           C  
ATOM     40  CD2 LEU A   4      88.306  74.030  31.179  1.00  0.00           C  
ATOM     41  H   LEU A   4      88.106  78.813  31.071  1.00  0.00           H  
ATOM     42  N   VAL A   5      90.678  78.021  28.321  1.00  0.00           N  
ATOM     43  CA  VAL A   5      91.164  78.591  27.057  1.00  0.00           C  
ATOM     44  C   VAL A   5      91.313  77.565  25.932  1.00  0.00           C  
ATOM     45  O   VAL A   5      91.994  76.552  26.089  1.00  0.00           O  
ATOM     46  CB  VAL A   5      92.331  79.579  27.124  1.00  0.00           C  
ATOM     47  CG1 VAL A   5      91.938  80.495  28.285  1.00  0.00           C  
ATOM     48  CG2 VAL A   5      93.727  79.073  27.491  1.00  0.00           C  
ATOM     49  H   VAL A   5      91.429  77.755  28.925  1.00  0.00           H  
ATOM     50  N   GLN A   6      90.724  77.899  24.788  1.00  0.00           N  
ATOM     51  CA  GLN A   6      90.543  76.912  23.713  1.00  0.00           C  
ATOM     52  C   GLN A   6      91.428  77.325  22.536  1.00  0.00           C  
ATOM     53  O   GLN A   6      91.936  78.444  22.487  1.00  0.00           O  
ATOM     54  CB  GLN A   6      89.042  76.812  23.431  1.00  0.00           C  
ATOM     55  CG  GLN A   6      88.455  75.468  23.866  1.00  0.00           C  
ATOM     56  CD  GLN A   6      86.948  75.546  24.115  1.00  0.00           C  
ATOM     57  NE2 GLN A   6      86.122  75.431  23.079  1.00  0.00           N  
ATOM     58  OE1 GLN A   6      86.530  75.999  25.180  1.00  0.00           O  
ATOM     59  H   GLN A   6      90.502  78.848  24.566  1.00  0.00           H  
ATOM     60 1HE2 GLN A   6      86.477  75.249  22.162  1.00  0.00           H  
ATOM     61 2HE2 GLN A   6      85.205  75.828  23.047  1.00  0.00           H  
ATOM     62  N   SER A   7      91.788  76.233  21.868  1.00  0.00           N  
ATOM     63  CA  SER A   7      92.678  76.128  20.703  1.00  0.00           C  
ATOM     64  C   SER A   7      92.317  75.103  19.626  1.00  0.00           C  
ATOM     65  O   SER A   7      91.894  73.995  19.955  1.00  0.00           O  
ATOM     66  CB  SER A   7      94.079  75.916  21.280  1.00  0.00           C  
ATOM     67  OG  SER A   7      95.016  75.887  20.200  1.00  0.00           O  
ATOM     68  H   SER A   7      91.327  75.392  22.150  1.00  0.00           H  
ATOM     69  HG  SER A   7      95.489  75.008  20.255  1.00  0.00           H  
ATOM     70  N   GLY A   8      92.497  75.472  18.361  1.00  0.00           N  
ATOM     71  CA  GLY A   8      92.056  74.579  17.281  1.00  0.00           C  
ATOM     72  C   GLY A   8      90.867  75.070  16.453  1.00  0.00           C  
ATOM     73  O   GLY A   8      90.125  75.996  16.776  1.00  0.00           O  
ATOM     74  H   GLY A   8      93.177  76.179  18.165  1.00  0.00           H  
ATOM     75  N   GLY A   9      90.511  74.264  15.456  1.00  0.00           N  
ATOM     76  CA  GLY A   9      89.406  74.510  14.518  1.00  0.00           C  
ATOM     77  C   GLY A   9      89.670  75.531  13.409  1.00  0.00           C  
ATOM     78  O   GLY A   9      90.703  75.865  12.831  1.00  0.00           O  
ATOM     79  H   GLY A   9      90.870  73.333  15.395  1.00  0.00           H  
ATOM     80  N   GLY A  10      88.537  75.985  12.880  1.00  0.00           N  
ATOM     81  CA  GLY A  10      88.563  76.953  11.774  1.00  0.00           C  
ATOM     82  C   GLY A  10      87.984  76.251  10.544  1.00  0.00           C  
ATOM     83  O   GLY A  10      87.131  75.364  10.562  1.00  0.00           O  
ATOM     84  H   GLY A  10      87.730  76.144  13.448  1.00  0.00           H  
ATOM     85  N   VAL A  11      88.380  76.816   9.407  1.00  0.00           N  
ATOM     86  CA  VAL A  11      88.382  76.239   8.055  1.00  0.00           C  
ATOM     87  C   VAL A  11      89.285  75.005   8.092  1.00  0.00           C  
ATOM     88  O   VAL A  11      90.506  75.148   8.050  1.00  0.00           O  
ATOM     89  CB  VAL A  11      88.686  77.275   6.971  1.00  0.00           C  
ATOM     90  CG1 VAL A  11      88.791  76.734   5.544  1.00  0.00           C  
ATOM     91  CG2 VAL A  11      87.581  78.331   7.039  1.00  0.00           C  
ATOM     92  H   VAL A  11      88.855  77.690   9.510  1.00  0.00           H  
ATOM     93  N   VAL A  12      88.644  73.854   8.277  1.00  0.00           N  
ATOM     94  CA  VAL A  12      89.373  72.579   8.244  1.00  0.00           C  
ATOM     95  C   VAL A  12      88.916  71.740   7.049  1.00  0.00           C  
ATOM     96  O   VAL A  12      87.825  71.921   6.511  1.00  0.00           O  
ATOM     97  CB  VAL A  12      89.109  71.738   9.495  1.00  0.00           C  
ATOM     98  CG1 VAL A  12      89.553  72.380  10.810  1.00  0.00           C  
ATOM     99  CG2 VAL A  12      87.618  71.519   9.760  1.00  0.00           C  
ATOM    100  H   VAL A  12      87.649  73.866   8.379  1.00  0.00           H  
ATOM    101  N   GLN A  13      89.958  71.021   6.643  1.00  0.00           N  
ATOM    102  CA  GLN A  13      89.688  70.143   5.495  1.00  0.00           C  
ATOM    103  C   GLN A  13      88.745  68.991   5.848  1.00  0.00           C  
ATOM    104  O   GLN A  13      89.007  68.544   6.964  1.00  0.00           O  
ATOM    105  CB  GLN A  13      91.037  69.493   5.185  1.00  0.00           C  
ATOM    106  CG  GLN A  13      92.057  70.438   4.547  1.00  0.00           C  
ATOM    107  CD  GLN A  13      93.313  69.617   4.243  1.00  0.00           C  
ATOM    108  NE2 GLN A  13      94.451  69.923   4.859  1.00  0.00           N  
ATOM    109  OE1 GLN A  13      93.248  68.536   3.660  1.00  0.00           O  
ATOM    110  H   GLN A  13      90.853  71.023   7.090  1.00  0.00           H  
ATOM    111 1HE2 GLN A  13      94.576  70.781   5.357  1.00  0.00           H  
ATOM    112 2HE2 GLN A  13      95.314  69.421   4.799  1.00  0.00           H  
ATOM    113  N   PRO A  14      87.848  68.532   4.979  1.00  0.00           N  
ATOM    114  CA  PRO A  14      87.217  67.219   5.178  1.00  0.00           C  
ATOM    115  C   PRO A  14      88.216  66.063   5.097  1.00  0.00           C  
ATOM    116  O   PRO A  14      89.374  66.214   4.711  1.00  0.00           O  
ATOM    117  CB  PRO A  14      86.176  67.088   4.064  1.00  0.00           C  
ATOM    118  CG  PRO A  14      85.814  68.530   3.703  1.00  0.00           C  
ATOM    119  CD  PRO A  14      87.082  69.329   4.010  1.00  0.00           C  
ATOM    120  N   GLY A  15      87.815  64.928   5.662  1.00  0.00           N  
ATOM    121  CA  GLY A  15      88.597  63.685   5.732  1.00  0.00           C  
ATOM    122  C   GLY A  15      89.590  63.641   6.895  1.00  0.00           C  
ATOM    123  O   GLY A  15      89.861  62.543   7.378  1.00  0.00           O  
ATOM    124  H   GLY A  15      86.880  64.757   5.973  1.00  0.00           H  
ATOM    125  N   LYS A  16      90.020  64.788   7.413  1.00  0.00           N  
ATOM    126  CA  LYS A  16      90.985  64.927   8.513  1.00  0.00           C  
ATOM    127  C   LYS A  16      90.406  64.674   9.907  1.00  0.00           C  
ATOM    128  O   LYS A  16      89.228  64.945  10.136  1.00  0.00           O  
ATOM    129  CB  LYS A  16      91.421  66.390   8.414  1.00  0.00           C  
ATOM    130  CG  LYS A  16      92.357  66.603   7.222  1.00  0.00           C  
ATOM    131  CD  LYS A  16      93.564  65.665   7.287  1.00  0.00           C  
ATOM    132  CE  LYS A  16      94.565  66.091   6.210  1.00  0.00           C  
ATOM    133  NZ  LYS A  16      95.707  65.179   6.367  1.00  0.00           N1+
ATOM    134  H   LYS A  16      89.685  65.664   7.067  1.00  0.00           H  
ATOM    135  HZ1 LYS A  16      95.911  64.937   7.316  1.00  0.00           H  
ATOM    136  HZ2 LYS A  16      95.585  64.304   5.900  1.00  0.00           H  
ATOM    137  HZ3 LYS A  16      96.506  65.654   5.997  1.00  0.00           H  
ATOM    138  N   SER A  17      91.214  64.179  10.840  1.00  0.00           N  
ATOM    139  CA  SER A  17      90.827  64.123  12.257  1.00  0.00           C  
ATOM    140  C   SER A  17      90.812  65.553  12.803  1.00  0.00           C  
ATOM    141  O   SER A  17      91.265  66.523  12.198  1.00  0.00           O  
ATOM    142  CB  SER A  17      91.688  63.260  13.181  1.00  0.00           C  
ATOM    143  OG  SER A  17      93.104  63.457  13.146  1.00  0.00           O  
ATOM    144  H   SER A  17      92.051  63.713  10.553  1.00  0.00           H  
ATOM    145  HG  SER A  17      93.529  62.817  13.787  1.00  0.00           H  
ATOM    146  N   LEU A  18      89.903  65.678  13.766  1.00  0.00           N  
ATOM    147  CA  LEU A  18      89.602  66.835  14.621  1.00  0.00           C  
ATOM    148  C   LEU A  18      90.364  66.624  15.931  1.00  0.00           C  
ATOM    149  O   LEU A  18      90.101  65.618  16.589  1.00  0.00           O  
ATOM    150  CB  LEU A  18      88.159  67.011  15.096  1.00  0.00           C  
ATOM    151  CG  LEU A  18      87.904  68.350  15.791  1.00  0.00           C  
ATOM    152  CD1 LEU A  18      88.286  69.606  15.005  1.00  0.00           C  
ATOM    153  CD2 LEU A  18      86.402  68.475  16.048  1.00  0.00           C  
ATOM    154  H   LEU A  18      89.377  64.865  14.016  1.00  0.00           H  
ATOM    155  N   ARG A  19      91.398  67.455  16.034  1.00  0.00           N  
ATOM    156  CA  ARG A  19      92.210  67.664  17.241  1.00  0.00           C  
ATOM    157  C   ARG A  19      92.108  69.033  17.918  1.00  0.00           C  
ATOM    158  O   ARG A  19      92.539  70.057  17.391  1.00  0.00           O  
ATOM    159  CB  ARG A  19      93.638  67.313  16.821  1.00  0.00           C  
ATOM    160  CG  ARG A  19      93.846  65.857  16.398  1.00  0.00           C  
ATOM    161  CD  ARG A  19      95.283  65.523  15.997  1.00  0.00           C  
ATOM    162  NE  ARG A  19      95.733  66.224  14.786  1.00  0.00           N  
ATOM    163  CZ  ARG A  19      96.994  66.242  14.334  1.00  0.00           C  
ATOM    164  NH1 ARG A  19      97.844  65.406  14.947  1.00  0.00           N1+
ATOM    165  NH2 ARG A  19      97.415  67.081  13.378  1.00  0.00           N  
ATOM    166  H   ARG A  19      91.688  67.981  15.235  1.00  0.00           H  
ATOM    167  HE  ARG A  19      94.968  66.547  14.228  1.00  0.00           H  
ATOM    168 1HH1 ARG A  19      97.476  64.777  15.632  1.00  0.00           H  
ATOM    169 2HH1 ARG A  19      98.752  65.245  14.560  1.00  0.00           H  
ATOM    170 1HH2 ARG A  19      96.877  67.818  12.968  1.00  0.00           H  
ATOM    171 2HH2 ARG A  19      98.398  66.982  13.220  1.00  0.00           H  
ATOM    172  N   LEU A  20      91.173  69.018  18.863  1.00  0.00           N  
ATOM    173  CA  LEU A  20      90.910  70.239  19.637  1.00  0.00           C  
ATOM    174  C   LEU A  20      91.548  70.144  21.025  1.00  0.00           C  
ATOM    175  O   LEU A  20      91.449  69.119  21.697  1.00  0.00           O  
ATOM    176  CB  LEU A  20      89.407  70.521  19.680  1.00  0.00           C  
ATOM    177  CG  LEU A  20      89.157  72.031  19.659  1.00  0.00           C  
ATOM    178  CD1 LEU A  20      88.812  72.349  18.203  1.00  0.00           C  
ATOM    179  CD2 LEU A  20      88.007  72.305  20.631  1.00  0.00           C  
ATOM    180  H   LEU A  20      90.617  68.202  19.025  1.00  0.00           H  
ATOM    181  N   SER A  21      92.113  71.279  21.429  1.00  0.00           N  
ATOM    182  CA  SER A  21      92.826  71.449  22.703  1.00  0.00           C  
ATOM    183  C   SER A  21      92.281  72.629  23.509  1.00  0.00           C  
ATOM    184  O   SER A  21      91.975  73.745  23.091  1.00  0.00           O  
ATOM    185  CB  SER A  21      94.341  71.637  22.608  1.00  0.00           C  
ATOM    186  OG  SER A  21      94.964  71.670  23.895  1.00  0.00           O  
ATOM    187  H   SER A  21      92.061  72.117  20.885  1.00  0.00           H  
ATOM    188  HG  SER A  21      95.568  70.935  24.202  1.00  0.00           H  
ATOM    189  N   CYS A  22      92.010  72.195  24.737  1.00  0.00           N  
ATOM    190  CA  CYS A  22      91.639  73.150  25.791  1.00  0.00           C  
ATOM    191  C   CYS A  22      92.675  73.189  26.917  1.00  0.00           C  
ATOM    192  O   CYS A  22      93.077  72.212  27.545  1.00  0.00           O  
ATOM    193  CB  CYS A  22      90.297  72.781  26.425  1.00  0.00           C  
ATOM    194  SG  CYS A  22      89.689  73.806  27.813  1.00  0.00           S  
ATOM    195  H   CYS A  22      92.379  71.319  25.047  1.00  0.00           H  
ATOM    196  N   ALA A  23      92.976  74.412  27.344  1.00  0.00           N  
ATOM    197  CA  ALA A  23      93.934  74.652  28.433  1.00  0.00           C  
ATOM    198  C   ALA A  23      93.477  75.520  29.608  1.00  0.00           C  
ATOM    199  O   ALA A  23      92.753  76.488  29.385  1.00  0.00           O  
ATOM    200  CB  ALA A  23      95.316  75.056  27.914  1.00  0.00           C  
ATOM    201  H   ALA A  23      92.756  75.214  26.789  1.00  0.00           H  
ATOM    202  N   ALA A  24      93.916  75.194  30.820  1.00  0.00           N  
ATOM    203  CA  ALA A  24      93.396  75.852  32.028  1.00  0.00           C  
ATOM    204  C   ALA A  24      94.247  77.072  32.387  1.00  0.00           C  
ATOM    205  O   ALA A  24      95.461  76.897  32.474  1.00  0.00           O  
ATOM    206  CB  ALA A  24      93.209  74.946  33.246  1.00  0.00           C  
ATOM    207  H   ALA A  24      94.564  74.440  30.930  1.00  0.00           H  
ATOM    208  N   SER A  25      93.580  78.156  32.774  1.00  0.00           N  
ATOM    209  CA  SER A  25      94.282  79.330  33.312  1.00  0.00           C  
ATOM    210  C   SER A  25      93.716  79.777  34.662  1.00  0.00           C  
ATOM    211  O   SER A  25      92.538  79.565  34.942  1.00  0.00           O  
ATOM    212  CB  SER A  25      94.236  80.531  32.365  1.00  0.00           C  
ATOM    213  OG  SER A  25      95.277  81.430  32.756  1.00  0.00           O  
ATOM    214  H   SER A  25      92.582  78.220  32.797  1.00  0.00           H  
ATOM    215  HG  SER A  25      96.118  81.061  32.359  1.00  0.00           H  
ATOM    216  N   GLY A  26      94.558  80.260  35.571  1.00  0.00           N  
ATOM    217  CA  GLY A  26      94.275  80.861  36.883  1.00  0.00           C  
ATOM    218  C   GLY A  26      93.940  79.976  38.085  1.00  0.00           C  
ATOM    219  O   GLY A  26      93.900  80.597  39.146  1.00  0.00           O  
ATOM    220  H   GLY A  26      95.531  80.145  35.371  1.00  0.00           H  
ATOM    221  N   PHE A  27      93.491  78.753  37.818  1.00  0.00           N  
ATOM    222  CA  PHE A  27      92.994  77.871  38.884  1.00  0.00           C  
ATOM    223  C   PHE A  27      93.699  76.515  38.822  1.00  0.00           C  
ATOM    224  O   PHE A  27      94.086  76.062  37.745  1.00  0.00           O  
ATOM    225  CB  PHE A  27      91.480  77.779  38.686  1.00  0.00           C  
ATOM    226  CG  PHE A  27      90.875  76.987  37.525  1.00  0.00           C  
ATOM    227  CD1 PHE A  27      90.715  77.665  36.323  1.00  0.00           C  
ATOM    228  CD2 PHE A  27      90.401  75.697  37.738  1.00  0.00           C  
ATOM    229  CE1 PHE A  27      90.099  77.016  35.259  1.00  0.00           C  
ATOM    230  CE2 PHE A  27      89.897  75.054  36.614  1.00  0.00           C  
ATOM    231  CZ  PHE A  27      89.719  75.685  35.388  1.00  0.00           C  
ATOM    232  H   PHE A  27      93.303  78.370  36.913  1.00  0.00           H  
ATOM    233  HD1 PHE A  27      91.038  78.706  36.325  1.00  0.00           H  
ATOM    234  HD2 PHE A  27      90.520  75.253  38.726  1.00  0.00           H  
ATOM    235  HE1 PHE A  27      89.818  77.610  34.389  1.00  0.00           H  
ATOM    236  HE2 PHE A  27      89.473  74.080  36.857  1.00  0.00           H  
ATOM    237  HZ  PHE A  27      88.897  75.330  34.766  1.00  0.00           H  
ATOM    238  N   ALA A  28      93.517  75.848  39.958  1.00  0.00           N  
ATOM    239  CA  ALA A  28      93.915  74.445  40.141  1.00  0.00           C  
ATOM    240  C   ALA A  28      92.891  73.611  39.369  1.00  0.00           C  
ATOM    241  O   ALA A  28      91.822  73.196  39.816  1.00  0.00           O  
ATOM    242  CB  ALA A  28      93.862  74.241  41.656  1.00  0.00           C  
ATOM    243  H   ALA A  28      93.206  76.313  40.787  1.00  0.00           H  
ATOM    244  N   PHE A  29      93.384  73.150  38.223  1.00  0.00           N  
ATOM    245  CA  PHE A  29      92.814  72.234  37.225  1.00  0.00           C  
ATOM    246  C   PHE A  29      92.387  70.885  37.808  1.00  0.00           C  
ATOM    247  O   PHE A  29      91.239  70.444  37.813  1.00  0.00           O  
ATOM    248  CB  PHE A  29      93.792  72.009  36.070  1.00  0.00           C  
ATOM    249  CG  PHE A  29      93.368  71.147  34.879  1.00  0.00           C  
ATOM    250  CD1 PHE A  29      92.352  71.555  34.023  1.00  0.00           C  
ATOM    251  CD2 PHE A  29      94.064  69.975  34.608  1.00  0.00           C  
ATOM    252  CE1 PHE A  29      92.056  70.809  32.889  1.00  0.00           C  
ATOM    253  CE2 PHE A  29      93.799  69.235  33.461  1.00  0.00           C  
ATOM    254  CZ  PHE A  29      92.790  69.663  32.606  1.00  0.00           C  
ATOM    255  H   PHE A  29      94.307  73.472  38.010  1.00  0.00           H  
ATOM    256  HD1 PHE A  29      92.049  72.602  33.980  1.00  0.00           H  
ATOM    257  HD2 PHE A  29      94.809  69.664  35.341  1.00  0.00           H  
ATOM    258  HE1 PHE A  29      91.320  71.208  32.191  1.00  0.00           H  
ATOM    259  HE2 PHE A  29      94.470  68.397  33.273  1.00  0.00           H  
ATOM    260  HZ  PHE A  29      92.506  69.022  31.771  1.00  0.00           H  
ATOM    261  N   SER A  30      93.336  70.340  38.564  1.00  0.00           N  
ATOM    262  C   SER A  30      91.972  68.948  40.192  1.00  0.00           C  
ATOM    263  O   SER A  30      91.280  67.932  40.129  1.00  0.00           O  
ATOM    264  H   SER A  30      94.263  70.711  38.512  1.00  0.00           H  
ATOM    265  N   SER A  31      91.536  70.074  40.749  1.00  0.00           N  
ATOM    266  CA  SER A  31      90.467  70.029  41.757  1.00  0.00           C  
ATOM    267  C   SER A  31      89.078  69.811  41.152  1.00  0.00           C  
ATOM    268  O   SER A  31      88.071  69.636  41.837  1.00  0.00           O  
ATOM    269  CB  SER A  31      90.523  71.133  42.814  1.00  0.00           C  
ATOM    270  H   SER A  31      92.237  70.727  41.035  1.00  0.00           H  
ATOM    271  N   TYR A  32      89.008  70.092  39.854  1.00  0.00           N  
ATOM    272  CA  TYR A  32      87.717  70.007  39.157  1.00  0.00           C  
ATOM    273  C   TYR A  32      87.638  69.023  37.987  1.00  0.00           C  
ATOM    274  O   TYR A  32      88.655  68.739  37.356  1.00  0.00           O  
ATOM    275  CB  TYR A  32      87.505  71.396  38.553  1.00  0.00           C  
ATOM    276  CG  TYR A  32      87.363  72.520  39.581  1.00  0.00           C  
ATOM    277  CD1 TYR A  32      88.502  73.285  39.808  1.00  0.00           C  
ATOM    278  CD2 TYR A  32      86.240  72.845  40.333  1.00  0.00           C  
ATOM    279  CE1 TYR A  32      88.561  74.307  40.748  1.00  0.00           C  
ATOM    280  CE2 TYR A  32      86.262  73.853  41.290  1.00  0.00           C  
ATOM    281  CZ  TYR A  32      87.419  74.596  41.487  1.00  0.00           C  
ATOM    282  OH  TYR A  32      87.415  75.694  42.290  1.00  0.00           O  
ATOM    283  H   TYR A  32      89.795  70.267  39.263  1.00  0.00           H  
ATOM    284  HD1 TYR A  32      89.389  73.004  39.240  1.00  0.00           H  
ATOM    285  HD2 TYR A  32      85.257  72.421  40.129  1.00  0.00           H  
ATOM    286  HE1 TYR A  32      89.532  74.772  40.914  1.00  0.00           H  
ATOM    287  HE2 TYR A  32      85.455  74.215  41.928  1.00  0.00           H  
ATOM    288  HH  TYR A  32      86.472  75.803  42.604  1.00  0.00           H  
ATOM    289  N   ALA A  33      86.451  68.599  37.564  1.00  0.00           N  
ATOM    290  CA  ALA A  33      86.194  67.822  36.342  1.00  0.00           C  
ATOM    291  C   ALA A  33      85.880  68.698  35.128  1.00  0.00           C  
ATOM    292  O   ALA A  33      85.494  69.833  35.403  1.00  0.00           O  
ATOM    293  CB  ALA A  33      85.075  66.829  36.664  1.00  0.00           C  
ATOM    294  H   ALA A  33      85.708  68.956  38.129  1.00  0.00           H  
ATOM    295  N   MET A  34      85.780  68.141  33.925  1.00  0.00           N  
ATOM    296  CA  MET A  34      85.392  68.933  32.749  1.00  0.00           C  
ATOM    297  C   MET A  34      84.563  68.161  31.721  1.00  0.00           C  
ATOM    298  O   MET A  34      84.876  67.060  31.271  1.00  0.00           O  
ATOM    299  CB  MET A  34      86.626  69.377  31.959  1.00  0.00           C  
ATOM    300  CG  MET A  34      87.341  70.514  32.692  1.00  0.00           C  
ATOM    301  SD  MET A  34      88.733  69.816  33.653  1.00  0.00           S  
ATOM    302  CE  MET A  34      88.934  71.076  34.894  1.00  0.00           C  
ATOM    303  H   MET A  34      86.007  67.176  33.798  1.00  0.00           H  
ATOM    304  N   HIS A  35      83.686  68.938  31.091  1.00  0.00           N  
ATOM    305  CA  HIS A  35      82.797  68.445  30.030  1.00  0.00           C  
ATOM    306  C   HIS A  35      83.122  69.125  28.699  1.00  0.00           C  
ATOM    307  O   HIS A  35      83.320  70.326  28.526  1.00  0.00           O  
ATOM    308  CB  HIS A  35      81.345  68.788  30.373  1.00  0.00           C  
ATOM    309  CG  HIS A  35      80.785  68.061  31.597  1.00  0.00           C  
ATOM    310  CD2 HIS A  35      81.174  68.134  32.867  1.00  0.00           C  
ATOM    311  ND1 HIS A  35      79.512  67.677  31.612  1.00  0.00           N  
ATOM    312  CE1 HIS A  35      79.052  67.659  32.860  1.00  0.00           C  
ATOM    313  NE2 HIS A  35      80.115  67.875  33.630  1.00  0.00           N  
ATOM    314  H   HIS A  35      83.453  69.857  31.412  1.00  0.00           H  
ATOM    315  HD2 HIS A  35      82.206  68.026  33.198  1.00  0.00           H  
ATOM    316  HE1 HIS A  35      78.074  67.331  33.212  1.00  0.00           H  
ATOM    317  HE2 HIS A  35      80.143  67.648  34.603  1.00  0.00           H  
ATOM    318  N   TRP A  36      82.861  68.259  27.724  1.00  0.00           N  
ATOM    319  CA  TRP A  36      82.831  68.631  26.302  1.00  0.00           C  
ATOM    320  C   TRP A  36      81.438  68.677  25.673  1.00  0.00           C  
ATOM    321  O   TRP A  36      80.744  67.702  25.387  1.00  0.00           O  
ATOM    322  CB  TRP A  36      83.805  67.759  25.507  1.00  0.00           C  
ATOM    323  CG  TRP A  36      85.274  67.993  25.862  1.00  0.00           C  
ATOM    324  CD1 TRP A  36      85.954  67.222  26.706  1.00  0.00           C  
ATOM    325  CD2 TRP A  36      86.131  68.957  25.343  1.00  0.00           C  
ATOM    326  CE2 TRP A  36      87.337  68.728  25.995  1.00  0.00           C  
ATOM    327  CE3 TRP A  36      86.003  69.900  24.329  1.00  0.00           C  
ATOM    328  NE1 TRP A  36      87.217  67.638  26.747  1.00  0.00           N  
ATOM    329  CZ2 TRP A  36      88.418  69.482  25.553  1.00  0.00           C  
ATOM    330  CZ3 TRP A  36      87.115  70.638  23.938  1.00  0.00           C  
ATOM    331  CH2 TRP A  36      88.360  70.396  24.507  1.00  0.00           C  
ATOM    332  H   TRP A  36      82.840  67.270  27.870  1.00  0.00           H  
ATOM    333  HD1 TRP A  36      85.317  66.637  27.369  1.00  0.00           H  
ATOM    334  HE1 TRP A  36      87.962  67.103  27.145  1.00  0.00           H  
ATOM    335  HE3 TRP A  36      85.077  69.987  23.762  1.00  0.00           H  
ATOM    336  HZ2 TRP A  36      89.436  69.187  25.811  1.00  0.00           H  
ATOM    337  HZ3 TRP A  36      86.980  71.396  23.167  1.00  0.00           H  
ATOM    338  HH2 TRP A  36      89.287  70.849  24.157  1.00  0.00           H  
ATOM    339  N   VAL A  37      81.094  69.948  25.490  1.00  0.00           N  
ATOM    340  CA  VAL A  37      79.816  70.377  24.903  1.00  0.00           C  
ATOM    341  C   VAL A  37      79.932  71.083  23.551  1.00  0.00           C  
ATOM    342  O   VAL A  37      80.733  71.967  23.250  1.00  0.00           O  
ATOM    343  CB  VAL A  37      79.107  71.309  25.887  1.00  0.00           C  
ATOM    344  CG1 VAL A  37      77.688  71.633  25.414  1.00  0.00           C  
ATOM    345  CG2 VAL A  37      79.065  70.648  27.267  1.00  0.00           C  
ATOM    346  H   VAL A  37      81.796  70.647  25.628  1.00  0.00           H  
ATOM    347  N   ARG A  38      79.096  70.548  22.665  1.00  0.00           N  
ATOM    348  CA  ARG A  38      79.096  70.904  21.239  1.00  0.00           C  
ATOM    349  C   ARG A  38      77.887  71.815  21.019  1.00  0.00           C  
ATOM    350  O   ARG A  38      76.783  71.548  21.489  1.00  0.00           O  
ATOM    351  CB  ARG A  38      78.843  69.606  20.469  1.00  0.00           C  
ATOM    352  CG  ARG A  38      79.137  69.539  18.969  1.00  0.00           C  
ATOM    353  CD  ARG A  38      78.766  68.141  18.470  1.00  0.00           C  
ATOM    354  NE  ARG A  38      79.320  68.018  17.113  1.00  0.00           N  
ATOM    355  CZ  ARG A  38      78.600  67.910  15.988  1.00  0.00           C  
ATOM    356  NH1 ARG A  38      77.295  67.607  16.008  1.00  0.00           N1+
ATOM    357  NH2 ARG A  38      79.232  68.025  14.812  1.00  0.00           N  
ATOM    358  H   ARG A  38      78.370  69.900  22.892  1.00  0.00           H  
ATOM    359  HE  ARG A  38      80.306  68.181  17.130  1.00  0.00           H  
ATOM    360 1HH1 ARG A  38      76.815  67.290  16.826  1.00  0.00           H  
ATOM    361 2HH1 ARG A  38      76.666  67.807  15.257  1.00  0.00           H  
ATOM    362 1HH2 ARG A  38      80.199  68.248  14.939  1.00  0.00           H  
ATOM    363 2HH2 ARG A  38      78.766  67.756  13.969  1.00  0.00           H  
ATOM    364  N   GLN A  39      78.005  72.653  19.992  1.00  0.00           N  
ATOM    365  CA  GLN A  39      76.796  73.406  19.628  1.00  0.00           C  
ATOM    366  C   GLN A  39      76.739  73.400  18.099  1.00  0.00           C  
ATOM    367  O   GLN A  39      77.780  73.616  17.481  1.00  0.00           O  
ATOM    368  CB  GLN A  39      76.977  74.859  20.073  1.00  0.00           C  
ATOM    369  CG  GLN A  39      75.736  75.748  19.981  1.00  0.00           C  
ATOM    370  CD  GLN A  39      75.892  77.248  20.240  1.00  0.00           C  
ATOM    371  NE2 GLN A  39      75.105  77.991  19.467  1.00  0.00           N  
ATOM    372  OE1 GLN A  39      76.697  77.812  20.979  1.00  0.00           O  
ATOM    373  H   GLN A  39      78.839  72.973  19.543  1.00  0.00           H  
ATOM    374 1HE2 GLN A  39      74.393  77.614  18.875  1.00  0.00           H  
ATOM    375 2HE2 GLN A  39      75.517  78.854  19.173  1.00  0.00           H  
ATOM    376  N   ALA A  40      75.634  72.852  17.601  1.00  0.00           N  
ATOM    377  CA  ALA A  40      75.332  72.814  16.163  1.00  0.00           C  
ATOM    378  C   ALA A  40      74.585  74.111  15.843  1.00  0.00           C  
ATOM    379  O   ALA A  40      73.508  74.416  16.352  1.00  0.00           O  
ATOM    380  CB  ALA A  40      74.601  71.498  15.892  1.00  0.00           C  
ATOM    381  H   ALA A  40      74.838  72.751  18.197  1.00  0.00           H  
ATOM    382  N   PRO A  41      75.276  74.922  15.047  1.00  0.00           N  
ATOM    383  CA  PRO A  41      74.817  76.292  14.776  1.00  0.00           C  
ATOM    384  C   PRO A  41      73.451  76.409  14.097  1.00  0.00           C  
ATOM    385  O   PRO A  41      73.040  75.502  13.376  1.00  0.00           O  
ATOM    386  CB  PRO A  41      75.790  76.862  13.742  1.00  0.00           C  
ATOM    387  CG  PRO A  41      77.036  75.989  13.911  1.00  0.00           C  
ATOM    388  CD  PRO A  41      76.462  74.609  14.236  1.00  0.00           C  
ATOM    389  N   GLY A  42      72.664  77.464  14.293  1.00  0.00           N  
ATOM    390  CA  GLY A  42      71.219  77.492  14.027  1.00  0.00           C  
ATOM    391  C   GLY A  42      70.331  76.619  14.917  1.00  0.00           C  
ATOM    392  O   GLY A  42      69.176  76.960  15.165  1.00  0.00           O  
ATOM    393  H   GLY A  42      73.022  78.349  14.590  1.00  0.00           H  
ATOM    394  N   LYS A  43      70.798  75.497  15.456  1.00  0.00           N  
ATOM    395  CA  LYS A  43      69.948  74.544  16.185  1.00  0.00           C  
ATOM    396  C   LYS A  43      70.092  74.847  17.677  1.00  0.00           C  
ATOM    397  O   LYS A  43      69.201  75.445  18.279  1.00  0.00           O  
ATOM    398  CB  LYS A  43      70.279  73.087  15.853  1.00  0.00           C  
ATOM    399  CG  LYS A  43      70.072  72.851  14.356  1.00  0.00           C  
ATOM    400  CD  LYS A  43      70.230  71.348  14.118  1.00  0.00           C  
ATOM    401  CE  LYS A  43      70.302  70.920  12.651  1.00  0.00           C  
ATOM    402  NZ  LYS A  43      70.723  69.515  12.553  1.00  0.00           N1+
ATOM    403  H   LYS A  43      71.778  75.299  15.435  1.00  0.00           H  
ATOM    404  HZ1 LYS A  43      71.507  69.351  13.151  1.00  0.00           H  
ATOM    405  HZ2 LYS A  43      69.966  68.989  12.941  1.00  0.00           H  
ATOM    406  HZ3 LYS A  43      70.730  69.194  11.606  1.00  0.00           H  
ATOM    407  N   GLY A  44      71.139  74.276  18.265  1.00  0.00           N  
ATOM    408  CA  GLY A  44      71.725  74.611  19.571  1.00  0.00           C  
ATOM    409  C   GLY A  44      72.862  73.764  20.148  1.00  0.00           C  
ATOM    410  O   GLY A  44      73.710  73.209  19.451  1.00  0.00           O  
ATOM    411  H   GLY A  44      71.597  73.472  17.886  1.00  0.00           H  
ATOM    412  N   LEU A  45      72.952  73.859  21.472  1.00  0.00           N  
ATOM    413  CA  LEU A  45      73.744  72.985  22.349  1.00  0.00           C  
ATOM    414  C   LEU A  45      73.362  71.508  22.471  1.00  0.00           C  
ATOM    415  O   LEU A  45      72.193  71.160  22.312  1.00  0.00           O  
ATOM    416  CB  LEU A  45      73.781  73.576  23.760  1.00  0.00           C  
ATOM    417  CG  LEU A  45      74.524  74.895  23.980  1.00  0.00           C  
ATOM    418  CD1 LEU A  45      74.136  75.454  25.350  1.00  0.00           C  
ATOM    419  CD2 LEU A  45      76.035  74.655  23.945  1.00  0.00           C  
ATOM    420  H   LEU A  45      72.395  74.574  21.893  1.00  0.00           H  
ATOM    421  N   GLU A  46      74.408  70.686  22.512  1.00  0.00           N  
ATOM    422  CA  GLU A  46      74.497  69.259  22.854  1.00  0.00           C  
ATOM    423  C   GLU A  46      75.752  68.586  23.412  1.00  0.00           C  
ATOM    424  O   GLU A  46      76.850  68.894  22.950  1.00  0.00           O  
ATOM    425  CB  GLU A  46      74.027  68.446  21.646  1.00  0.00           C  
ATOM    426  CG  GLU A  46      74.910  68.841  20.461  1.00  0.00           C  
ATOM    427  CD  GLU A  46      74.487  68.116  19.182  1.00  0.00           C  
ATOM    428  OE1 GLU A  46      75.390  67.564  18.516  1.00  0.00           O  
ATOM    429  OE2 GLU A  46      73.282  68.073  18.852  1.00  0.00           O1-
ATOM    430  H   GLU A  46      75.191  71.065  22.018  1.00  0.00           H  
ATOM    431  N   TRP A  47      75.590  67.636  24.329  1.00  0.00           N  
ATOM    432  CA  TRP A  47      76.650  67.043  25.157  1.00  0.00           C  
ATOM    433  C   TRP A  47      77.326  65.779  24.621  1.00  0.00           C  
ATOM    434  O   TRP A  47      76.615  64.779  24.526  1.00  0.00           O  
ATOM    435  CB  TRP A  47      76.019  66.519  26.449  1.00  0.00           C  
ATOM    436  CG  TRP A  47      76.976  66.224  27.605  1.00  0.00           C  
ATOM    437  CD1 TRP A  47      77.671  67.119  28.301  1.00  0.00           C  
ATOM    438  CD2 TRP A  47      77.349  64.955  28.034  1.00  0.00           C  
ATOM    439  CE2 TRP A  47      78.050  65.184  29.212  1.00  0.00           C  
ATOM    440  CE3 TRP A  47      77.075  63.676  27.564  1.00  0.00           C  
ATOM    441  NE1 TRP A  47      78.230  66.496  29.335  1.00  0.00           N  
ATOM    442  CZ2 TRP A  47      78.537  64.102  29.937  1.00  0.00           C  
ATOM    443  CZ3 TRP A  47      77.522  62.615  28.343  1.00  0.00           C  
ATOM    444  CH2 TRP A  47      78.281  62.811  29.492  1.00  0.00           C  
ATOM    445  H   TRP A  47      74.714  67.159  24.389  1.00  0.00           H  
ATOM    446  HD1 TRP A  47      78.056  68.076  27.948  1.00  0.00           H  
ATOM    447  HE1 TRP A  47      78.521  66.974  30.164  1.00  0.00           H  
ATOM    448  HE3 TRP A  47      76.337  63.435  26.799  1.00  0.00           H  
ATOM    449  HZ2 TRP A  47      79.031  64.214  30.901  1.00  0.00           H  
ATOM    450  HZ3 TRP A  47      77.119  61.628  28.120  1.00  0.00           H  
ATOM    451  HH2 TRP A  47      78.681  61.943  30.016  1.00  0.00           H  
ATOM    452  N   VAL A  48      78.644  65.891  24.488  1.00  0.00           N  
ATOM    453  CA  VAL A  48      79.479  64.771  24.029  1.00  0.00           C  
ATOM    454  C   VAL A  48      79.993  63.853  25.140  1.00  0.00           C  
ATOM    455  O   VAL A  48      79.450  62.750  25.171  1.00  0.00           O  
ATOM    456  CB  VAL A  48      80.508  65.404  23.090  1.00  0.00           C  
ATOM    457  CG1 VAL A  48      81.687  64.626  22.502  1.00  0.00           C  
ATOM    458  CG2 VAL A  48      79.712  65.966  21.910  1.00  0.00           C  
ATOM    459  H   VAL A  48      79.114  66.768  24.584  1.00  0.00           H  
ATOM    460  N   ALA A  49      80.959  64.358  25.902  1.00  0.00           N  
ATOM    461  CA  ALA A  49      81.649  63.579  26.940  1.00  0.00           C  
ATOM    462  C   ALA A  49      82.108  64.374  28.163  1.00  0.00           C  
ATOM    463  O   ALA A  49      82.432  65.547  27.981  1.00  0.00           O  
ATOM    464  CB  ALA A  49      82.871  62.936  26.281  1.00  0.00           C  
ATOM    465  H   ALA A  49      81.253  65.310  25.809  1.00  0.00           H  
ATOM    466  N   VAL A  50      82.491  63.670  29.225  1.00  0.00           N  
ATOM    467  CA  VAL A  50      83.078  64.192  30.467  1.00  0.00           C  
ATOM    468  C   VAL A  50      84.355  63.477  30.914  1.00  0.00           C  
ATOM    469  O   VAL A  50      84.510  62.290  30.631  1.00  0.00           O  
ATOM    470  CB  VAL A  50      81.984  64.234  31.536  1.00  0.00           C  
ATOM    471  CG1 VAL A  50      81.364  62.848  31.725  1.00  0.00           C  
ATOM    472  CG2 VAL A  50      82.408  64.967  32.810  1.00  0.00           C  
ATOM    473  H   VAL A  50      82.272  62.697  29.153  1.00  0.00           H  
ATOM    474  N   ILE A  51      85.264  64.331  31.374  1.00  0.00           N  
ATOM    475  CA  ILE A  51      86.571  63.937  31.921  1.00  0.00           C  
ATOM    476  C   ILE A  51      86.792  64.363  33.373  1.00  0.00           C  
ATOM    477  O   ILE A  51      87.049  65.513  33.728  1.00  0.00           O  
ATOM    478  CB  ILE A  51      87.719  64.136  30.929  1.00  0.00           C  
ATOM    479  CG1 ILE A  51      89.101  63.642  31.360  1.00  0.00           C  
ATOM    480  CG2 ILE A  51      87.777  65.556  30.364  1.00  0.00           C  
ATOM    481  CD  ILE A  51      89.297  62.134  31.195  1.00  0.00           C  
ATOM    482  H   ILE A  51      85.220  65.290  31.094  1.00  0.00           H  
ATOM    483  N   SER A  52      87.062  63.324  34.158  1.00  0.00           N  
ATOM    484  CA  SER A  52      86.984  63.364  35.626  1.00  0.00           C  
ATOM    485  C   SER A  52      88.191  64.090  36.223  1.00  0.00           C  
ATOM    486  O   SER A  52      89.041  64.574  35.477  1.00  0.00           O  
ATOM    487  CB  SER A  52      86.721  62.000  36.267  1.00  0.00           C  
ATOM    488  OG  SER A  52      86.542  62.007  37.686  1.00  0.00           O  
ATOM    489  H   SER A  52      87.434  62.461  33.816  1.00  0.00           H  
ATOM    490  HG  SER A  52      85.597  61.828  37.957  1.00  0.00           H  
ATOM    491  N   TYR A  53      88.295  64.176  37.546  1.00  0.00           N  
ATOM    492  CA  TYR A  53      89.372  64.769  38.352  1.00  0.00           C  
ATOM    493  C   TYR A  53      90.748  64.219  37.970  1.00  0.00           C  
ATOM    494  O   TYR A  53      91.777  64.892  37.929  1.00  0.00           O  
ATOM    495  CB  TYR A  53      89.186  64.529  39.852  1.00  0.00           C  
ATOM    496  CG  TYR A  53      87.836  64.996  40.400  1.00  0.00           C  
ATOM    497  CD1 TYR A  53      87.572  66.259  40.918  1.00  0.00           C  
ATOM    498  CD2 TYR A  53      86.784  64.136  40.110  1.00  0.00           C  
ATOM    499  CE1 TYR A  53      86.271  66.652  41.207  1.00  0.00           C  
ATOM    500  CE2 TYR A  53      85.481  64.529  40.393  1.00  0.00           C  
ATOM    501  CZ  TYR A  53      85.219  65.798  40.896  1.00  0.00           C  
ATOM    502  OH  TYR A  53      84.011  66.351  40.606  1.00  0.00           O  
ATOM    503  H   TYR A  53      87.461  63.986  38.065  1.00  0.00           H  
ATOM    504  HD1 TYR A  53      88.411  66.753  41.407  1.00  0.00           H  
ATOM    505  HD2 TYR A  53      86.863  63.061  39.944  1.00  0.00           H  
ATOM    506  HE1 TYR A  53      86.070  67.380  41.994  1.00  0.00           H  
ATOM    507  N   ASP A  54      90.791  62.914  37.718  1.00  0.00           N  
ATOM    508  CA  ASP A  54      91.824  62.072  37.098  1.00  0.00           C  
ATOM    509  C   ASP A  54      91.780  62.056  35.569  1.00  0.00           C  
ATOM    510  CG  ASP A  54      92.725  59.702  37.233  1.00  0.00           C  
ATOM    511  OD1 ASP A  54      92.741  58.948  36.236  1.00  0.00           O  
ATOM    512  H   ASP A  54      89.929  62.432  37.874  1.00  0.00           H  
ATOM    513  N   GLY A  55      92.917  62.237  34.904  1.00  0.00           N  
ATOM    514  CA  GLY A  55      93.023  62.113  33.443  1.00  0.00           C  
ATOM    515  C   GLY A  55      92.643  60.876  32.626  1.00  0.00           C  
ATOM    516  O   GLY A  55      92.467  60.998  31.415  1.00  0.00           O  
ATOM    517  H   GLY A  55      93.774  62.559  35.306  1.00  0.00           H  
ATOM    518  N   SER A  56      92.510  59.731  33.289  1.00  0.00           N  
ATOM    519  CA  SER A  56      91.939  58.582  32.571  1.00  0.00           C  
ATOM    520  C   SER A  56      90.465  58.189  32.686  1.00  0.00           C  
ATOM    521  O   SER A  56      89.846  57.717  31.734  1.00  0.00           O  
ATOM    522  CB  SER A  56      92.846  57.409  32.952  1.00  0.00           C  
ATOM    523  OG  SER A  56      92.734  56.928  34.294  1.00  0.00           O  
ATOM    524  H   SER A  56      92.696  59.593  34.262  1.00  0.00           H  
ATOM    525  HG  SER A  56      92.894  57.697  34.913  1.00  0.00           H  
ATOM    526  N   ASN A  57      89.895  58.895  33.658  1.00  0.00           N  
ATOM    527  CA  ASN A  57      88.469  58.661  33.928  1.00  0.00           C  
ATOM    528  C   ASN A  57      87.510  59.396  32.991  1.00  0.00           C  
ATOM    529  O   ASN A  57      87.294  60.601  33.107  1.00  0.00           O  
ATOM    530  CB  ASN A  57      88.192  59.052  35.381  1.00  0.00           C  
ATOM    531  CG  ASN A  57      88.783  58.047  36.373  1.00  0.00           C  
ATOM    532  ND2 ASN A  57      89.015  58.587  37.566  1.00  0.00           N  
ATOM    533  OD1 ASN A  57      89.036  56.861  36.169  1.00  0.00           O  
ATOM    534  H   ASN A  57      90.366  59.633  34.141  1.00  0.00           H  
ATOM    535 1HD2 ASN A  57      88.590  59.417  37.926  1.00  0.00           H  
ATOM    536 2HD2 ASN A  57      89.845  58.253  38.012  1.00  0.00           H  
ATOM    537  N   LYS A  58      86.973  58.528  32.138  1.00  0.00           N  
ATOM    538  CA  LYS A  58      86.149  59.090  31.059  1.00  0.00           C  
ATOM    539  C   LYS A  58      84.772  58.488  30.771  1.00  0.00           C  
ATOM    540  O   LYS A  58      84.612  57.269  30.772  1.00  0.00           O  
ATOM    541  CB  LYS A  58      86.879  59.492  29.775  1.00  0.00           C  
ATOM    542  CG  LYS A  58      87.798  58.428  29.171  1.00  0.00           C  
ATOM    543  CD  LYS A  58      88.582  58.755  27.898  1.00  0.00           C  
ATOM    544  CE  LYS A  58      89.397  57.508  27.550  1.00  0.00           C  
ATOM    545  NZ  LYS A  58      90.579  57.216  28.373  1.00  0.00           N1+
ATOM    546  H   LYS A  58      87.465  57.694  31.889  1.00  0.00           H  
ATOM    547  HZ1 LYS A  58      91.272  56.795  27.788  1.00  0.00           H  
ATOM    548  HZ2 LYS A  58      90.972  58.052  28.756  1.00  0.00           H  
ATOM    549  HZ3 LYS A  58      90.354  56.484  29.016  1.00  0.00           H  
ATOM    550  N   TYR A  59      83.825  59.417  30.674  1.00  0.00           N  
ATOM    551  CA  TYR A  59      82.466  59.066  30.238  1.00  0.00           C  
ATOM    552  C   TYR A  59      81.976  59.852  29.020  1.00  0.00           C  
ATOM    553  O   TYR A  59      82.180  61.058  28.888  1.00  0.00           O  
ATOM    554  CB  TYR A  59      81.492  59.127  31.417  1.00  0.00           C  
ATOM    555  CG  TYR A  59      81.804  58.344  32.694  1.00  0.00           C  
ATOM    556  CD1 TYR A  59      82.559  58.913  33.713  1.00  0.00           C  
ATOM    557  CD2 TYR A  59      81.305  57.052  32.816  1.00  0.00           C  
ATOM    558  CE1 TYR A  59      82.770  58.158  34.861  1.00  0.00           C  
ATOM    559  CE2 TYR A  59      81.565  56.274  33.938  1.00  0.00           C  
ATOM    560  CZ  TYR A  59      82.318  56.847  34.956  1.00  0.00           C  
ATOM    561  OH  TYR A  59      82.743  56.034  35.960  1.00  0.00           O  
ATOM    562  H   TYR A  59      84.010  60.371  30.911  1.00  0.00           H  
ATOM    563  HD1 TYR A  59      82.910  59.943  33.653  1.00  0.00           H  
ATOM    564  HD2 TYR A  59      80.490  56.716  32.175  1.00  0.00           H  
ATOM    565  HE1 TYR A  59      83.226  58.655  35.717  1.00  0.00           H  
ATOM    566  HE2 TYR A  59      81.091  55.299  34.048  1.00  0.00           H  
ATOM    567  HH  TYR A  59      83.229  56.626  36.602  1.00  0.00           H  
ATOM    568  N   TYR A  60      81.229  59.129  28.191  1.00  0.00           N  
ATOM    569  CA  TYR A  60      80.625  59.531  26.913  1.00  0.00           C  
ATOM    570  C   TYR A  60      79.162  59.153  26.669  1.00  0.00           C  
ATOM    571  O   TYR A  60      78.647  58.254  27.332  1.00  0.00           O  
ATOM    572  CB  TYR A  60      81.462  58.754  25.896  1.00  0.00           C  
ATOM    573  CG  TYR A  60      82.965  59.031  25.815  1.00  0.00           C  
ATOM    574  CD1 TYR A  60      83.876  58.350  26.614  1.00  0.00           C  
ATOM    575  CD2 TYR A  60      83.457  59.854  24.809  1.00  0.00           C  
ATOM    576  CE1 TYR A  60      85.239  58.497  26.384  1.00  0.00           C  
ATOM    577  CE2 TYR A  60      84.813  60.055  24.578  1.00  0.00           C  
ATOM    578  CZ  TYR A  60      85.691  59.285  25.332  1.00  0.00           C  
ATOM    579  OH  TYR A  60      86.821  58.914  24.673  1.00  0.00           O  
ATOM    580  H   TYR A  60      81.073  58.162  28.392  1.00  0.00           H  
ATOM    581  HD1 TYR A  60      83.479  57.766  27.444  1.00  0.00           H  
ATOM    582  HD2 TYR A  60      82.782  60.408  24.157  1.00  0.00           H  
ATOM    583  HE1 TYR A  60      85.883  58.057  27.145  1.00  0.00           H  
ATOM    584  HE2 TYR A  60      85.174  60.898  23.988  1.00  0.00           H  
ATOM    585  HH  TYR A  60      86.996  57.957  24.904  1.00  0.00           H  
ATOM    586  N   ALA A  61      78.552  59.828  25.699  1.00  0.00           N  
ATOM    587  CA  ALA A  61      77.252  59.429  25.142  1.00  0.00           C  
ATOM    588  C   ALA A  61      77.254  58.285  24.126  1.00  0.00           C  
ATOM    589  O   ALA A  61      78.243  58.139  23.409  1.00  0.00           O  
ATOM    590  CB  ALA A  61      76.845  60.702  24.396  1.00  0.00           C  
ATOM    591  H   ALA A  61      78.942  60.658  25.299  1.00  0.00           H  
ATOM    592  N   ASP A  62      76.224  57.447  24.060  1.00  0.00           N  
ATOM    593  CA  ASP A  62      76.114  56.220  23.256  1.00  0.00           C  
ATOM    594  C   ASP A  62      76.481  56.375  21.779  1.00  0.00           C  
ATOM    595  O   ASP A  62      77.170  55.519  21.225  1.00  0.00           O  
ATOM    596  CB  ASP A  62      74.659  55.749  23.266  1.00  0.00           C  
ATOM    597  CG  ASP A  62      74.106  55.314  24.625  1.00  0.00           C  
ATOM    598  OD1 ASP A  62      73.639  56.172  25.404  1.00  0.00           O  
ATOM    599  OD2 ASP A  62      74.262  54.107  24.909  1.00  0.00           O1-
ATOM    600  H   ASP A  62      75.439  57.638  24.649  1.00  0.00           H  
ATOM    601  N   SER A  63      76.121  57.557  21.289  1.00  0.00           N  
ATOM    602  CA  SER A  63      76.214  58.012  19.894  1.00  0.00           C  
ATOM    603  C   SER A  63      77.639  58.428  19.523  1.00  0.00           C  
ATOM    604  O   SER A  63      78.122  58.007  18.473  1.00  0.00           O  
ATOM    605  CB  SER A  63      75.200  59.109  19.563  1.00  0.00           C  
ATOM    606  OG  SER A  63      75.598  60.240  20.344  1.00  0.00           O  
ATOM    607  H   SER A  63      75.599  58.198  21.852  1.00  0.00           H  
ATOM    608  HG  SER A  63      74.862  60.904  20.214  1.00  0.00           H  
ATOM    609  N   VAL A  64      78.229  59.311  20.325  1.00  0.00           N  
ATOM    610  CA  VAL A  64      79.604  59.805  20.159  1.00  0.00           C  
ATOM    611  C   VAL A  64      80.760  58.813  20.310  1.00  0.00           C  
ATOM    612  O   VAL A  64      81.860  59.007  19.795  1.00  0.00           O  
ATOM    613  CB  VAL A  64      79.692  61.007  21.101  1.00  0.00           C  
ATOM    614  CG1 VAL A  64      78.578  62.001  20.766  1.00  0.00           C  
ATOM    615  CG2 VAL A  64      79.889  60.738  22.594  1.00  0.00           C  
ATOM    616  H   VAL A  64      77.652  60.025  20.720  1.00  0.00           H  
ATOM    617  N   LYS A  65      80.576  57.853  21.212  1.00  0.00           N  
ATOM    618  CA  LYS A  65      81.680  56.949  21.565  1.00  0.00           C  
ATOM    619  C   LYS A  65      82.299  56.257  20.349  1.00  0.00           C  
ATOM    620  O   LYS A  65      81.554  56.121  19.380  1.00  0.00           O  
ATOM    621  CB  LYS A  65      81.152  55.918  22.564  1.00  0.00           C  
ATOM    622  CG  LYS A  65      80.140  54.860  22.119  1.00  0.00           C  
ATOM    623  CD  LYS A  65      79.775  53.842  23.201  1.00  0.00           C  
ATOM    624  CE  LYS A  65      78.705  52.898  22.649  1.00  0.00           C  
ATOM    625  NZ  LYS A  65      78.096  51.886  23.524  1.00  0.00           N1+
ATOM    626  H   LYS A  65      79.728  57.698  21.718  1.00  0.00           H  
ATOM    627  HZ1 LYS A  65      77.583  51.241  22.957  1.00  0.00           H  
ATOM    628  HZ2 LYS A  65      78.810  51.299  23.905  1.00  0.00           H  
ATOM    629  HZ3 LYS A  65      77.571  52.268  24.284  1.00  0.00           H  
ATOM    630  N   GLY A  66      83.470  55.642  20.484  1.00  0.00           N  
ATOM    631  CA  GLY A  66      84.168  55.073  19.323  1.00  0.00           C  
ATOM    632  C   GLY A  66      84.924  56.167  18.566  1.00  0.00           C  
ATOM    633  O   GLY A  66      86.120  56.396  18.735  1.00  0.00           O  
ATOM    634  H   GLY A  66      83.938  55.680  21.368  1.00  0.00           H  
ATOM    635  N   ARG A  67      84.137  56.928  17.811  1.00  0.00           N  
ATOM    636  CA  ARG A  67      84.621  58.031  16.968  1.00  0.00           C  
ATOM    637  C   ARG A  67      85.327  59.165  17.713  1.00  0.00           C  
ATOM    638  O   ARG A  67      86.265  59.795  17.227  1.00  0.00           O  
ATOM    639  CB  ARG A  67      83.446  58.554  16.139  1.00  0.00           C  
ATOM    640  CG  ARG A  67      83.861  59.635  15.139  1.00  0.00           C  
ATOM    641  CD  ARG A  67      82.635  60.328  14.540  1.00  0.00           C  
ATOM    642  NE  ARG A  67      82.976  61.385  13.578  1.00  0.00           N  
ATOM    643  CZ  ARG A  67      82.438  62.587  13.327  1.00  0.00           C  
ATOM    644  NH1 ARG A  67      81.362  62.992  14.014  1.00  0.00           N1+
ATOM    645  NH2 ARG A  67      82.584  63.287  12.194  1.00  0.00           N  
ATOM    646  H   ARG A  67      83.159  56.736  17.731  1.00  0.00           H  
ATOM    647  HE  ARG A  67      83.893  61.236  13.209  1.00  0.00           H  
ATOM    648 1HH1 ARG A  67      81.059  62.331  14.701  1.00  0.00           H  
ATOM    649 2HH1 ARG A  67      80.785  63.763  13.745  1.00  0.00           H  
ATOM    650 1HH2 ARG A  67      83.044  62.803  11.450  1.00  0.00           H  
ATOM    651 2HH2 ARG A  67      82.169  64.186  12.050  1.00  0.00           H  
ATOM    652  N   PHE A  68      84.642  59.657  18.742  1.00  0.00           N  
ATOM    653  CA  PHE A  68      85.266  60.656  19.621  1.00  0.00           C  
ATOM    654  C   PHE A  68      86.161  59.986  20.666  1.00  0.00           C  
ATOM    655  O   PHE A  68      85.726  59.100  21.400  1.00  0.00           O  
ATOM    656  CB  PHE A  68      84.225  61.561  20.283  1.00  0.00           C  
ATOM    657  CG  PHE A  68      83.696  62.567  19.259  1.00  0.00           C  
ATOM    658  CD1 PHE A  68      82.594  62.308  18.451  1.00  0.00           C  
ATOM    659  CD2 PHE A  68      83.964  63.915  19.468  1.00  0.00           C  
ATOM    660  CE1 PHE A  68      81.819  63.285  17.836  1.00  0.00           C  
ATOM    661  CE2 PHE A  68      83.225  64.960  18.926  1.00  0.00           C  
ATOM    662  CZ  PHE A  68      82.195  64.604  18.062  1.00  0.00           C  
ATOM    663  H   PHE A  68      83.711  59.381  18.984  1.00  0.00           H  
ATOM    664  HD1 PHE A  68      82.301  61.273  18.277  1.00  0.00           H  
ATOM    665  HD2 PHE A  68      84.877  64.133  20.022  1.00  0.00           H  
ATOM    666  HE1 PHE A  68      81.055  63.023  17.104  1.00  0.00           H  
ATOM    667  HE2 PHE A  68      83.190  65.887  19.498  1.00  0.00           H  
ATOM    668  HZ  PHE A  68      81.705  65.431  17.550  1.00  0.00           H  
ATOM    669  N   THR A  69      87.327  60.549  20.971  1.00  0.00           N  
ATOM    670  CA  THR A  69      88.252  59.994  21.969  1.00  0.00           C  
ATOM    671  C   THR A  69      88.832  61.076  22.882  1.00  0.00           C  
ATOM    672  O   THR A  69      89.786  61.742  22.484  1.00  0.00           O  
ATOM    673  CB  THR A  69      89.398  59.153  21.403  1.00  0.00           C  
ATOM    674  CG2 THR A  69      90.253  58.490  22.485  1.00  0.00           C  
ATOM    675  OG1 THR A  69      88.960  58.138  20.496  1.00  0.00           O  
ATOM    676  H   THR A  69      87.662  61.330  20.443  1.00  0.00           H  
ATOM    677  HG1 THR A  69      88.481  57.499  21.098  1.00  0.00           H  
ATOM    678  N   ILE A  70      88.326  61.319  24.088  1.00  0.00           N  
ATOM    679  CA  ILE A  70      88.947  62.362  24.918  1.00  0.00           C  
ATOM    680  C   ILE A  70      90.107  61.949  25.825  1.00  0.00           C  
ATOM    681  O   ILE A  70      90.275  60.792  26.207  1.00  0.00           O  
ATOM    682  CB  ILE A  70      87.869  63.146  25.669  1.00  0.00           C  
ATOM    683  CG1 ILE A  70      87.235  62.333  26.800  1.00  0.00           C  
ATOM    684  CG2 ILE A  70      86.939  63.957  24.763  1.00  0.00           C  
ATOM    685  CD  ILE A  70      86.104  62.971  27.608  1.00  0.00           C  
ATOM    686  H   ILE A  70      87.712  60.720  24.602  1.00  0.00           H  
ATOM    687  N   SER A  71      90.842  62.975  26.245  1.00  0.00           N  
ATOM    688  CA  SER A  71      91.976  62.772  27.158  1.00  0.00           C  
ATOM    689  C   SER A  71      92.316  64.063  27.906  1.00  0.00           C  
ATOM    690  O   SER A  71      91.761  65.103  27.556  1.00  0.00           O  
ATOM    691  CB  SER A  71      93.296  62.228  26.608  1.00  0.00           C  
ATOM    692  OG  SER A  71      93.963  63.123  25.714  1.00  0.00           O  
ATOM    693  H   SER A  71      90.703  63.891  25.870  1.00  0.00           H  
ATOM    694  HG  SER A  71      93.577  63.066  24.793  1.00  0.00           H  
ATOM    695  N   ARG A  72      93.060  63.910  28.997  1.00  0.00           N  
ATOM    696  CA  ARG A  72      93.484  64.966  29.928  1.00  0.00           C  
ATOM    697  C   ARG A  72      94.908  64.695  30.416  1.00  0.00           C  
ATOM    698  O   ARG A  72      95.231  63.544  30.705  1.00  0.00           O  
ATOM    699  CB  ARG A  72      92.398  65.018  31.005  1.00  0.00           C  
ATOM    700  CG  ARG A  72      92.693  65.948  32.184  1.00  0.00           C  
ATOM    701  CD  ARG A  72      91.583  65.967  33.237  1.00  0.00           C  
ATOM    702  NE  ARG A  72      91.985  66.603  34.500  1.00  0.00           N  
ATOM    703  CZ  ARG A  72      91.171  67.261  35.336  1.00  0.00           C  
ATOM    704  NH1 ARG A  72      89.850  67.339  35.123  1.00  0.00           N1+
ATOM    705  NH2 ARG A  72      91.499  67.537  36.605  1.00  0.00           N  
ATOM    706  H   ARG A  72      93.252  62.991  29.343  1.00  0.00           H  
ATOM    707  HE  ARG A  72      92.954  66.508  34.730  1.00  0.00           H  
ATOM    708 1HH1 ARG A  72      89.428  66.730  34.451  1.00  0.00           H  
ATOM    709 2HH1 ARG A  72      89.256  67.966  35.627  1.00  0.00           H  
ATOM    710 1HH2 ARG A  72      92.448  67.364  36.869  1.00  0.00           H  
ATOM    711 2HH2 ARG A  72      90.727  67.740  37.208  1.00  0.00           H  
ATOM    712  N   ASP A  73      95.613  65.783  30.716  1.00  0.00           N  
ATOM    713  CA  ASP A  73      96.820  65.599  31.535  1.00  0.00           C  
ATOM    714  C   ASP A  73      96.767  66.534  32.745  1.00  0.00           C  
ATOM    715  O   ASP A  73      97.020  67.711  32.494  1.00  0.00           O  
ATOM    716  CB  ASP A  73      98.085  65.680  30.677  1.00  0.00           C  
ATOM    717  H   ASP A  73      95.405  66.709  30.401  1.00  0.00           H  
ATOM    718  CG  ASN A  74      95.006  65.835  36.909  1.00  0.00           C  
ATOM    719  OD1 ASN A  74      94.251  66.782  36.695  1.00  0.00           O  
ATOM    720 2HD2 ASN A  74      93.613  64.781  37.828  1.00  0.00           H  
ATOM    721  C   LYS A  76      99.150  71.222  32.163  1.00  0.00           C  
ATOM    722  O   LYS A  76      99.502  72.352  31.829  1.00  0.00           O  
ATOM    723  CB  LYS A  76     100.192  69.622  30.731  1.00  0.00           C  
ATOM    724  CD  LYS A  76     101.371  68.044  29.155  1.00  0.00           C  
ATOM    725  HZ3 LYS A  76     103.113  66.478  30.283  1.00  0.00           H  
ATOM    726  N   ASN A  77      97.973  70.891  32.687  1.00  0.00           N  
ATOM    727  CA  ASN A  77      96.801  71.743  32.929  1.00  0.00           C  
ATOM    728  C   ASN A  77      95.974  71.927  31.654  1.00  0.00           C  
ATOM    729  O   ASN A  77      95.415  72.981  31.356  1.00  0.00           O  
ATOM    730  CB  ASN A  77      97.136  73.070  33.614  1.00  0.00           C  
ATOM    731  CG  ASN A  77      97.815  72.701  34.935  1.00  0.00           C  
ATOM    732  H   ASN A  77      97.757  69.948  32.942  1.00  0.00           H  
ATOM    733 1HD2 ASN A  77      99.626  73.202  34.298  1.00  0.00           H  
ATOM    734  N   THR A  78      95.865  70.828  30.914  1.00  0.00           N  
ATOM    735  CA  THR A  78      95.282  70.668  29.573  1.00  0.00           C  
ATOM    736  C   THR A  78      94.214  69.583  29.418  1.00  0.00           C  
ATOM    737  O   THR A  78      94.267  68.581  30.129  1.00  0.00           O  
ATOM    738  CB  THR A  78      96.372  70.552  28.506  1.00  0.00           C  
ATOM    739  CG2 THR A  78      97.206  71.819  28.309  1.00  0.00           C  
ATOM    740  OG1 THR A  78      97.132  69.356  28.703  1.00  0.00           O  
ATOM    741  H   THR A  78      96.278  69.995  31.283  1.00  0.00           H  
ATOM    742  HG1 THR A  78      97.767  69.198  27.946  1.00  0.00           H  
ATOM    743  N   LEU A  79      93.279  69.824  28.504  1.00  0.00           N  
ATOM    744  CA  LEU A  79      92.331  68.824  27.992  1.00  0.00           C  
ATOM    745  C   LEU A  79      92.560  68.629  26.491  1.00  0.00           C  
ATOM    746  O   LEU A  79      93.167  69.448  25.802  1.00  0.00           O  
ATOM    747  CB  LEU A  79      90.934  69.429  28.141  1.00  0.00           C  
ATOM    748  CG  LEU A  79      90.383  69.676  29.547  1.00  0.00           C  
ATOM    749  CD1 LEU A  79      89.161  70.573  29.339  1.00  0.00           C  
ATOM    750  CD2 LEU A  79      89.901  68.489  30.383  1.00  0.00           C  
ATOM    751  H   LEU A  79      93.140  70.768  28.205  1.00  0.00           H  
ATOM    752  N   TYR A  80      92.186  67.448  26.010  1.00  0.00           N  
ATOM    753  CA  TYR A  80      92.168  67.241  24.554  1.00  0.00           C  
ATOM    754  C   TYR A  80      90.996  66.382  24.074  1.00  0.00           C  
ATOM    755  O   TYR A  80      90.767  65.262  24.528  1.00  0.00           O  
ATOM    756  CB  TYR A  80      93.506  66.542  24.307  1.00  0.00           C  
ATOM    757  CG  TYR A  80      94.011  66.835  22.893  1.00  0.00           C  
ATOM    758  CD1 TYR A  80      94.836  67.934  22.684  1.00  0.00           C  
ATOM    759  CD2 TYR A  80      93.634  65.983  21.862  1.00  0.00           C  
ATOM    760  CE1 TYR A  80      95.402  68.111  21.427  1.00  0.00           C  
ATOM    761  CE2 TYR A  80      94.164  66.213  20.597  1.00  0.00           C  
ATOM    762  CZ  TYR A  80      95.032  67.276  20.379  1.00  0.00           C  
ATOM    763  OH  TYR A  80      95.634  67.346  19.161  1.00  0.00           O  
ATOM    764  H   TYR A  80      92.002  66.629  26.554  1.00  0.00           H  
ATOM    765  HD1 TYR A  80      94.917  68.667  23.487  1.00  0.00           H  
ATOM    766  HD2 TYR A  80      93.100  65.070  22.124  1.00  0.00           H  
ATOM    767  HE1 TYR A  80      96.170  68.856  21.222  1.00  0.00           H  
ATOM    768  HE2 TYR A  80      93.983  65.571  19.736  1.00  0.00           H  
ATOM    769  HH  TYR A  80      96.080  68.226  19.000  1.00  0.00           H  
ATOM    770  N   LEU A  81      90.413  66.937  23.015  1.00  0.00           N  
ATOM    771  CA  LEU A  81      89.236  66.322  22.384  1.00  0.00           C  
ATOM    772  C   LEU A  81      89.606  65.917  20.956  1.00  0.00           C  
ATOM    773  O   LEU A  81      89.713  66.673  19.991  1.00  0.00           O  
ATOM    774  CB  LEU A  81      88.152  67.399  22.459  1.00  0.00           C  
ATOM    775  CG  LEU A  81      86.861  67.123  21.685  1.00  0.00           C  
ATOM    776  CD1 LEU A  81      85.731  66.394  22.415  1.00  0.00           C  
ATOM    777  CD2 LEU A  81      86.418  68.308  20.825  1.00  0.00           C  
ATOM    778  H   LEU A  81      90.827  67.764  22.636  1.00  0.00           H  
ATOM    779  N   GLN A  82      90.073  64.683  20.786  1.00  0.00           N  
ATOM    780  CA  GLN A  82      90.279  64.035  19.482  1.00  0.00           C  
ATOM    781  C   GLN A  82      88.937  63.531  18.948  1.00  0.00           C  
ATOM    782  O   GLN A  82      88.248  62.912  19.759  1.00  0.00           O  
ATOM    783  CB  GLN A  82      91.006  62.694  19.597  1.00  0.00           C  
ATOM    784  CG  GLN A  82      92.425  62.845  20.148  1.00  0.00           C  
ATOM    785  CD  GLN A  82      93.004  61.454  19.882  1.00  0.00           C  
ATOM    786  NE2 GLN A  82      93.532  60.759  20.885  1.00  0.00           N  
ATOM    787  OE1 GLN A  82      93.217  61.014  18.753  1.00  0.00           O  
ATOM    788  H   GLN A  82      90.026  64.066  21.571  1.00  0.00           H  
ATOM    789 1HE2 GLN A  82      93.530  61.132  21.813  1.00  0.00           H  
ATOM    790 2HE2 GLN A  82      94.119  59.954  20.799  1.00  0.00           H  
ATOM    791  N   MET A  83      88.695  63.647  17.646  1.00  0.00           N  
ATOM    792  CA  MET A  83      87.540  63.060  16.951  1.00  0.00           C  
ATOM    793  C   MET A  83      87.984  62.668  15.540  1.00  0.00           C  
ATOM    794  O   MET A  83      88.576  63.447  14.794  1.00  0.00           O  
ATOM    795  CB  MET A  83      86.431  64.113  16.919  1.00  0.00           C  
ATOM    796  CG  MET A  83      85.246  63.739  16.027  1.00  0.00           C  
ATOM    797  SD  MET A  83      85.238  64.453  14.342  1.00  0.00           S  
ATOM    798  CE  MET A  83      84.346  65.937  14.754  1.00  0.00           C  
ATOM    799  H   MET A  83      89.329  64.198  17.103  1.00  0.00           H  
ATOM    800  N   ASN A  84      87.655  61.449  15.121  1.00  0.00           N  
ATOM    801  CA  ASN A  84      87.974  61.015  13.753  1.00  0.00           C  
ATOM    802  C   ASN A  84      86.973  61.320  12.637  1.00  0.00           C  
ATOM    803  O   ASN A  84      85.774  61.417  12.891  1.00  0.00           O  
ATOM    804  CB  ASN A  84      88.287  59.518  13.806  1.00  0.00           C  
ATOM    805  CG  ASN A  84      89.461  59.339  14.771  1.00  0.00           C  
ATOM    806  ND2 ASN A  84      90.643  59.488  14.179  1.00  0.00           N  
ATOM    807  OD1 ASN A  84      89.443  59.176  15.990  1.00  0.00           O  
ATOM    808  H   ASN A  84      87.186  60.750  15.661  1.00  0.00           H  
ATOM    809 1HD2 ASN A  84      90.651  59.716  13.206  1.00  0.00           H  
ATOM    810 2HD2 ASN A  84      91.518  59.241  14.595  1.00  0.00           H  
ATOM    811  N   SER A  85      87.560  61.424  11.448  1.00  0.00           N  
ATOM    812  CA  SER A  85      86.707  61.800  10.311  1.00  0.00           C  
ATOM    813  C   SER A  85      85.665  62.914  10.427  1.00  0.00           C  
ATOM    814  O   SER A  85      84.449  62.724  10.405  1.00  0.00           O  
ATOM    815  CB  SER A  85      86.074  60.638   9.542  1.00  0.00           C  
ATOM    816  OG  SER A  85      87.015  59.612   9.217  1.00  0.00           O  
ATOM    817  H   SER A  85      88.493  61.173  11.191  1.00  0.00           H  
ATOM    818  HG  SER A  85      86.813  59.258   8.303  1.00  0.00           H  
ATOM    819  N   LEU A  86      86.284  64.051  10.126  1.00  0.00           N  
ATOM    820  CA  LEU A  86      85.629  65.285   9.667  1.00  0.00           C  
ATOM    821  C   LEU A  86      84.940  65.159   8.307  1.00  0.00           C  
ATOM    822  O   LEU A  86      85.545  64.857   7.279  1.00  0.00           O  
ATOM    823  CB  LEU A  86      86.471  66.559   9.566  1.00  0.00           C  
ATOM    824  CG  LEU A  86      86.810  67.086  10.962  1.00  0.00           C  
ATOM    825  CD1 LEU A  86      88.066  67.957  10.900  1.00  0.00           C  
ATOM    826  CD2 LEU A  86      85.607  67.947  11.355  1.00  0.00           C  
ATOM    827  H   LEU A  86      87.236  64.165  10.409  1.00  0.00           H  
ATOM    828  N   ARG A  87      83.615  65.270   8.308  1.00  0.00           N  
ATOM    829  CA  ARG A  87      82.800  65.034   7.108  1.00  0.00           C  
ATOM    830  C   ARG A  87      82.155  66.333   6.619  1.00  0.00           C  
ATOM    831  O   ARG A  87      81.922  67.200   7.460  1.00  0.00           O  
ATOM    832  CB  ARG A  87      81.607  64.173   7.529  1.00  0.00           C  
ATOM    833  CG  ARG A  87      82.039  62.721   7.749  1.00  0.00           C  
ATOM    834  CD  ARG A  87      81.126  61.730   8.473  1.00  0.00           C  
ATOM    835  NE  ARG A  87      79.914  61.412   7.704  1.00  0.00           N  
ATOM    836  CZ  ARG A  87      79.862  60.416   6.810  1.00  0.00           C  
ATOM    837  NH1 ARG A  87      80.911  59.659   6.459  1.00  0.00           N1+
ATOM    838  NH2 ARG A  87      78.638  59.945   6.534  1.00  0.00           N  
ATOM    839  H   ARG A  87      83.114  65.490   9.145  1.00  0.00           H  
ATOM    840  HE  ARG A  87      79.153  62.059   7.660  1.00  0.00           H  
ATOM    841 1HH1 ARG A  87      81.833  59.823   6.809  1.00  0.00           H  
ATOM    842 2HH1 ARG A  87      80.793  59.057   5.669  1.00  0.00           H  
ATOM    843 1HH2 ARG A  87      77.812  60.193   7.041  1.00  0.00           H  
ATOM    844 2HH2 ARG A  87      78.587  59.271   5.797  1.00  0.00           H  
ATOM    845  N   ALA A  88      81.326  66.207   5.587  1.00  0.00           N  
ATOM    846  CA  ALA A  88      80.597  67.290   4.912  1.00  0.00           C  
ATOM    847  C   ALA A  88      79.617  68.100   5.764  1.00  0.00           C  
ATOM    848  O   ALA A  88      79.143  69.193   5.462  1.00  0.00           O  
ATOM    849  CB  ALA A  88      79.788  66.826   3.699  1.00  0.00           C  
ATOM    850  H   ALA A  88      81.389  65.309   5.150  1.00  0.00           H  
ATOM    851  N   GLU A  89      79.189  67.418   6.823  1.00  0.00           N  
ATOM    852  CA  GLU A  89      78.332  68.021   7.854  1.00  0.00           C  
ATOM    853  C   GLU A  89      78.727  68.256   9.313  1.00  0.00           C  
ATOM    854  O   GLU A  89      77.883  68.564  10.153  1.00  0.00           O  
ATOM    855  CB  GLU A  89      77.022  67.230   7.811  1.00  0.00           C  
ATOM    856  CG  GLU A  89      77.036  65.819   8.402  1.00  0.00           C  
ATOM    857  CD  GLU A  89      77.610  64.867   7.350  1.00  0.00           C  
ATOM    858  OE1 GLU A  89      78.685  64.231   7.398  1.00  0.00           O  
ATOM    859  OE2 GLU A  89      76.747  64.592   6.489  1.00  0.00           O1-
ATOM    860  H   GLU A  89      79.321  66.431   6.913  1.00  0.00           H  
ATOM    861  N   ASP A  90      80.042  68.237   9.507  1.00  0.00           N  
ATOM    862  CA  ASP A  90      80.686  68.598  10.779  1.00  0.00           C  
ATOM    863  C   ASP A  90      80.759  70.026  11.323  1.00  0.00           C  
ATOM    864  O   ASP A  90      81.484  70.308  12.276  1.00  0.00           O  
ATOM    865  CB  ASP A  90      82.031  67.879  10.896  1.00  0.00           C  
ATOM    866  CG  ASP A  90      81.849  66.481  11.489  1.00  0.00           C  
ATOM    867  OD1 ASP A  90      81.731  66.352  12.727  1.00  0.00           O  
ATOM    868  OD2 ASP A  90      81.616  65.584  10.650  1.00  0.00           O1-
ATOM    869  H   ASP A  90      80.636  67.671   8.935  1.00  0.00           H  
ATOM    870  N   THR A  91      79.959  70.925  10.757  1.00  0.00           N  
ATOM    871  CA  THR A  91      79.893  72.349  11.115  1.00  0.00           C  
ATOM    872  C   THR A  91      79.275  72.414  12.513  1.00  0.00           C  
ATOM    873  O   THR A  91      78.114  72.115  12.789  1.00  0.00           O  
ATOM    874  CB  THR A  91      78.874  73.040  10.207  1.00  0.00           C  
ATOM    875  CG2 THR A  91      79.240  74.526  10.225  1.00  0.00           C  
ATOM    876  OG1 THR A  91      78.805  72.502   8.884  1.00  0.00           O  
ATOM    877  H   THR A  91      79.412  70.728   9.943  1.00  0.00           H  
ATOM    878  HG1 THR A  91      79.256  73.103   8.225  1.00  0.00           H  
ATOM    879  N   ALA A  92      80.147  72.879  13.403  1.00  0.00           N  
ATOM    880  CA  ALA A  92      80.032  72.760  14.864  1.00  0.00           C  
ATOM    881  C   ALA A  92      80.897  73.739  15.660  1.00  0.00           C  
ATOM    882  O   ALA A  92      82.085  73.860  15.366  1.00  0.00           O  
ATOM    883  CB  ALA A  92      80.456  71.341  15.247  1.00  0.00           C  
ATOM    884  H   ALA A  92      80.992  73.322  13.104  1.00  0.00           H  
ATOM    885  N   VAL A  93      80.340  74.375  16.687  1.00  0.00           N  
ATOM    886  CA  VAL A  93      81.002  75.023  17.828  1.00  0.00           C  
ATOM    887  C   VAL A  93      81.220  74.065  19.002  1.00  0.00           C  
ATOM    888  O   VAL A  93      80.458  73.116  19.181  1.00  0.00           O  
ATOM    889  CB  VAL A  93      80.236  76.301  18.173  1.00  0.00           C  
ATOM    890  CG1 VAL A  93      80.738  77.022  19.426  1.00  0.00           C  
ATOM    891  CG2 VAL A  93      80.288  77.301  17.017  1.00  0.00           C  
ATOM    892  H   VAL A  93      79.341  74.347  16.727  1.00  0.00           H  
ATOM    893  N   TYR A  94      82.375  74.148  19.655  1.00  0.00           N  
ATOM    894  CA  TYR A  94      82.845  73.253  20.723  1.00  0.00           C  
ATOM    895  C   TYR A  94      83.157  74.099  21.959  1.00  0.00           C  
ATOM    896  O   TYR A  94      83.555  75.260  21.894  1.00  0.00           O  
ATOM    897  CB  TYR A  94      84.042  72.412  20.273  1.00  0.00           C  
ATOM    898  CG  TYR A  94      83.479  71.336  19.342  1.00  0.00           C  
ATOM    899  CD1 TYR A  94      83.244  70.045  19.800  1.00  0.00           C  
ATOM    900  CD2 TYR A  94      83.363  71.569  17.977  1.00  0.00           C  
ATOM    901  CE1 TYR A  94      82.954  68.932  19.020  1.00  0.00           C  
ATOM    902  CE2 TYR A  94      83.022  70.458  17.214  1.00  0.00           C  
ATOM    903  CZ  TYR A  94      82.772  69.166  17.662  1.00  0.00           C  
ATOM    904  OH  TYR A  94      82.211  68.238  16.842  1.00  0.00           O  
ATOM    905  H   TYR A  94      83.115  74.778  19.422  1.00  0.00           H  
ATOM    906  HD1 TYR A  94      83.186  69.943  20.884  1.00  0.00           H  
ATOM    907  HD2 TYR A  94      83.675  72.469  17.448  1.00  0.00           H  
ATOM    908  HE1 TYR A  94      82.904  67.964  19.520  1.00  0.00           H  
ATOM    909  HE2 TYR A  94      83.233  70.494  16.145  1.00  0.00           H  
ATOM    910  HH  TYR A  94      82.333  68.317  15.853  1.00  0.00           H  
ATOM    911  N   TYR A  95      82.940  73.482  23.117  1.00  0.00           N  
ATOM    912  CA  TYR A  95      83.122  74.126  24.426  1.00  0.00           C  
ATOM    913  C   TYR A  95      83.604  73.114  25.468  1.00  0.00           C  
ATOM    914  O   TYR A  95      82.965  72.085  25.684  1.00  0.00           O  
ATOM    915  CB  TYR A  95      81.838  74.730  24.997  1.00  0.00           C  
ATOM    916  CG  TYR A  95      81.127  75.732  24.085  1.00  0.00           C  
ATOM    917  CD1 TYR A  95      81.638  77.020  23.972  1.00  0.00           C  
ATOM    918  CD2 TYR A  95      79.886  75.420  23.543  1.00  0.00           C  
ATOM    919  CE1 TYR A  95      80.777  78.017  23.529  1.00  0.00           C  
ATOM    920  CE2 TYR A  95      79.159  76.428  22.921  1.00  0.00           C  
ATOM    921  CZ  TYR A  95      79.527  77.768  22.975  1.00  0.00           C  
ATOM    922  OH  TYR A  95      78.920  78.616  22.102  1.00  0.00           O  
ATOM    923  H   TYR A  95      82.447  72.615  23.188  1.00  0.00           H  
ATOM    924  HD1 TYR A  95      82.645  77.261  24.311  1.00  0.00           H  
ATOM    925  HD2 TYR A  95      79.462  74.426  23.687  1.00  0.00           H  
ATOM    926  HE1 TYR A  95      81.194  79.020  23.438  1.00  0.00           H  
ATOM    927  HE2 TYR A  95      78.149  76.247  22.553  1.00  0.00           H  
ATOM    928  HH  TYR A  95      78.194  78.142  21.604  1.00  0.00           H  
ATOM    929  N   CYS A  96      84.839  73.363  25.893  1.00  0.00           N  
ATOM    930  CA  CYS A  96      85.255  72.799  27.185  1.00  0.00           C  
ATOM    931  C   CYS A  96      84.688  73.656  28.319  1.00  0.00           C  
ATOM    932  O   CYS A  96      85.223  74.712  28.652  1.00  0.00           O  
ATOM    933  CB  CYS A  96      86.774  72.721  27.348  1.00  0.00           C  
ATOM    934  SG  CYS A  96      87.823  74.197  27.086  1.00  0.00           S  
ATOM    935  H   CYS A  96      85.508  73.806  25.296  1.00  0.00           H  
ATOM    936  N   ALA A  97      83.705  73.072  28.997  1.00  0.00           N  
ATOM    937  CA  ALA A  97      82.987  73.537  30.193  1.00  0.00           C  
ATOM    938  C   ALA A  97      83.279  72.828  31.517  1.00  0.00           C  
ATOM    939  O   ALA A  97      83.246  71.601  31.603  1.00  0.00           O  
ATOM    940  CB  ALA A  97      81.516  73.505  29.772  1.00  0.00           C  
ATOM    941  H   ALA A  97      83.416  72.205  28.589  1.00  0.00           H  
ATOM    942  N   ARG A  98      83.520  73.571  32.593  1.00  0.00           N  
ATOM    943  CA  ARG A  98      83.836  73.111  33.953  1.00  0.00           C  
ATOM    944  C   ARG A  98      82.706  72.429  34.727  1.00  0.00           C  
ATOM    945  O   ARG A  98      81.714  73.091  35.027  1.00  0.00           O  
ATOM    946  CB  ARG A  98      84.582  74.105  34.845  1.00  0.00           C  
ATOM    947  CG  ARG A  98      85.123  73.595  36.182  1.00  0.00           C  
ATOM    948  CD  ARG A  98      86.114  74.605  36.765  1.00  0.00           C  
ATOM    949  NE  ARG A  98      85.381  75.299  37.834  1.00  0.00           N  
ATOM    950  CZ  ARG A  98      85.840  76.261  38.645  1.00  0.00           C  
ATOM    951  NH1 ARG A  98      87.070  76.773  38.501  1.00  0.00           N1+
ATOM    952  NH2 ARG A  98      85.088  76.619  39.695  1.00  0.00           N  
ATOM    953  H   ARG A  98      83.473  74.565  32.488  1.00  0.00           H  
ATOM    954  HE  ARG A  98      84.408  75.090  37.935  1.00  0.00           H  
ATOM    955 1HH1 ARG A  98      87.655  76.367  37.799  1.00  0.00           H  
ATOM    956 2HH1 ARG A  98      87.407  77.482  39.120  1.00  0.00           H  
ATOM    957 1HH2 ARG A  98      84.111  76.406  39.684  1.00  0.00           H  
ATOM    958 2HH2 ARG A  98      85.509  76.727  40.595  1.00  0.00           H  
ATOM    959  N   ASP A  99      83.039  71.382  35.478  1.00  0.00           N  
ATOM    960  CA  ASP A  99      82.128  70.635  36.357  1.00  0.00           C  
ATOM    961  C   ASP A  99      81.842  71.253  37.728  1.00  0.00           C  
ATOM    962  O   ASP A  99      82.792  71.721  38.353  1.00  0.00           O  
ATOM    963  CB  ASP A  99      82.603  69.185  36.464  1.00  0.00           C  
ATOM    964  CG  ASP A  99      81.724  68.234  37.279  1.00  0.00           C  
ATOM    965  OD1 ASP A  99      81.881  68.193  38.518  1.00  0.00           O  
ATOM    966  OD2 ASP A  99      81.086  67.433  36.561  1.00  0.00           O1-
ATOM    967  H   ASP A  99      83.987  71.071  35.423  1.00  0.00           H  
ATOM    968  N   ARG A 100      80.601  71.219  38.205  1.00  0.00           N  
ATOM    969  CA  ARG A 100      80.148  71.316  39.600  1.00  0.00           C  
ATOM    970  C   ARG A 100      79.131  70.204  39.865  1.00  0.00           C  
ATOM    971  O   ARG A 100      77.924  70.441  39.907  1.00  0.00           O  
ATOM    972  CB  ARG A 100      79.412  72.653  39.709  1.00  0.00           C  
ATOM    973  CG  ARG A 100      79.042  72.985  41.156  1.00  0.00           C  
ATOM    974  CD  ARG A 100      78.313  74.326  41.255  1.00  0.00           C  
ATOM    975  NE  ARG A 100      77.680  74.312  42.582  1.00  0.00           N  
ATOM    976  CZ  ARG A 100      76.379  74.190  42.880  1.00  0.00           C  
ATOM    977  NH1 ARG A 100      75.495  74.210  41.873  1.00  0.00           N1+
ATOM    978  NH2 ARG A 100      75.901  74.205  44.132  1.00  0.00           N  
ATOM    979  H   ARG A 100      79.872  71.424  37.551  1.00  0.00           H  
ATOM    980  HE  ARG A 100      78.326  74.232  43.342  1.00  0.00           H  
ATOM    981 1HH1 ARG A 100      75.894  74.304  40.961  1.00  0.00           H  
ATOM    982 2HH1 ARG A 100      74.515  74.159  42.063  1.00  0.00           H  
ATOM    983 1HH2 ARG A 100      76.567  74.387  44.856  1.00  0.00           H  
ATOM    984 2HH2 ARG A 100      74.930  73.967  44.155  1.00  0.00           H  
ATOM    985  N   SER A 101      79.586  68.963  39.719  1.00  0.00           N  
ATOM    986  CA  SER A 101      78.771  67.746  39.847  1.00  0.00           C  
ATOM    987  C   SER A 101      77.614  67.627  38.853  1.00  0.00           C  
ATOM    988  O   SER A 101      76.531  68.145  39.122  1.00  0.00           O  
ATOM    989  CB  SER A 101      78.244  67.616  41.278  1.00  0.00           C  
ATOM    990  OG  SER A 101      79.249  67.509  42.289  1.00  0.00           O  
ATOM    991  H   SER A 101      80.467  68.816  39.270  1.00  0.00           H  
ATOM    992  HG  SER A 101      80.086  67.097  41.929  1.00  0.00           H  
ATOM    993  N   TYR A 102      78.104  67.582  37.617  1.00  0.00           N  
ATOM    994  CA  TYR A 102      77.467  67.846  36.319  1.00  0.00           C  
ATOM    995  C   TYR A 102      76.964  69.234  35.917  1.00  0.00           C  
ATOM    996  O   TYR A 102      76.561  69.307  34.758  1.00  0.00           O  
ATOM    997  CB  TYR A 102      76.600  66.621  36.024  1.00  0.00           C  
ATOM    998  CG  TYR A 102      77.196  65.254  35.680  1.00  0.00           C  
ATOM    999  CD1 TYR A 102      77.390  64.902  34.349  1.00  0.00           C  
ATOM   1000  CD2 TYR A 102      77.602  64.310  36.616  1.00  0.00           C  
ATOM   1001  CE1 TYR A 102      78.188  63.821  33.993  1.00  0.00           C  
ATOM   1002  CE2 TYR A 102      78.302  63.161  36.265  1.00  0.00           C  
ATOM   1003  CZ  TYR A 102      78.636  62.907  34.940  1.00  0.00           C  
ATOM   1004  OH  TYR A 102      79.574  62.019  34.515  1.00  0.00           O  
ATOM   1005  H   TYR A 102      79.033  67.263  37.426  1.00  0.00           H  
ATOM   1006  HD1 TYR A 102      76.891  65.450  33.550  1.00  0.00           H  
ATOM   1007  HD2 TYR A 102      77.653  64.469  37.693  1.00  0.00           H  
ATOM   1008  HE1 TYR A 102      78.690  63.771  33.027  1.00  0.00           H  
ATOM   1009  HE2 TYR A 102      78.559  62.482  37.077  1.00  0.00           H  
ATOM   1010  HH  TYR A 102      79.881  61.461  35.286  1.00  0.00           H  
ATOM   1011  N   TYR A 103      76.817  70.197  36.823  1.00  0.00           N  
ATOM   1012  CA  TYR A 103      76.470  71.574  36.443  1.00  0.00           C  
ATOM   1013  C   TYR A 103      77.738  72.208  35.867  1.00  0.00           C  
ATOM   1014  O   TYR A 103      78.808  72.088  36.461  1.00  0.00           O  
ATOM   1015  CB  TYR A 103      76.077  72.336  37.711  1.00  0.00           C  
ATOM   1016  CG  TYR A 103      74.849  71.967  38.546  1.00  0.00           C  
ATOM   1017  CD1 TYR A 103      73.636  71.846  37.878  1.00  0.00           C  
ATOM   1018  CD2 TYR A 103      74.948  71.531  39.862  1.00  0.00           C  
ATOM   1019  CE1 TYR A 103      72.585  71.248  38.564  1.00  0.00           C  
ATOM   1020  CE2 TYR A 103      73.904  70.939  40.564  1.00  0.00           C  
ATOM   1021  CZ  TYR A 103      72.677  70.913  39.910  1.00  0.00           C  
ATOM   1022  OH  TYR A 103      71.560  71.050  40.673  1.00  0.00           O  
ATOM   1023  H   TYR A 103      76.801  70.020  37.807  1.00  0.00           H  
ATOM   1024  HD1 TYR A 103      73.375  72.516  37.058  1.00  0.00           H  
ATOM   1025  HD2 TYR A 103      75.940  71.523  40.312  1.00  0.00           H  
ATOM   1026  HE1 TYR A 103      71.641  71.020  38.070  1.00  0.00           H  
ATOM   1027  HE2 TYR A 103      74.152  70.365  41.456  1.00  0.00           H  
ATOM   1028  HH  TYR A 103      70.980  71.597  40.068  1.00  0.00           H  
ATOM   1029  N   LEU A 104      77.544  73.034  34.843  1.00  0.00           N  
ATOM   1030  CA  LEU A 104      78.680  73.710  34.201  1.00  0.00           C  
ATOM   1031  C   LEU A 104      78.821  75.185  34.581  1.00  0.00           C  
ATOM   1032  O   LEU A 104      78.046  76.032  34.139  1.00  0.00           O  
ATOM   1033  CB  LEU A 104      78.558  73.536  32.686  1.00  0.00           C  
ATOM   1034  CG  LEU A 104      78.710  72.130  32.102  1.00  0.00           C  
ATOM   1035  CD1 LEU A 104      79.669  71.206  32.855  1.00  0.00           C  
ATOM   1036  CD2 LEU A 104      77.361  71.433  31.915  1.00  0.00           C  
ATOM   1037  H   LEU A 104      76.638  73.097  34.425  1.00  0.00           H  
ATOM   1038  N   ASP A 105      79.830  75.531  35.376  1.00  0.00           N  
ATOM   1039  CA  ASP A 105      80.078  76.910  35.819  1.00  0.00           C  
ATOM   1040  C   ASP A 105      80.959  77.845  34.987  1.00  0.00           C  
ATOM   1041  O   ASP A 105      80.551  78.929  34.573  1.00  0.00           O  
ATOM   1042  CB  ASP A 105      80.372  77.060  37.313  1.00  0.00           C  
ATOM   1043  CG  ASP A 105      81.753  76.533  37.710  1.00  0.00           C  
ATOM   1044  OD1 ASP A 105      82.406  75.786  36.949  1.00  0.00           O  
ATOM   1045  OD2 ASP A 105      82.048  76.607  38.922  1.00  0.00           O1-
ATOM   1046  H   ASP A 105      80.508  74.836  35.613  1.00  0.00           H  
ATOM   1047  N   TYR A 106      82.154  77.384  34.628  1.00  0.00           N  
ATOM   1048  CA  TYR A 106      83.151  78.092  33.812  1.00  0.00           C  
ATOM   1049  C   TYR A 106      83.262  77.545  32.388  1.00  0.00           C  
ATOM   1050  O   TYR A 106      83.803  76.461  32.177  1.00  0.00           O  
ATOM   1051  CB  TYR A 106      84.478  78.098  34.573  1.00  0.00           C  
ATOM   1052  CG  TYR A 106      84.481  79.258  35.570  1.00  0.00           C  
ATOM   1053  CD1 TYR A 106      83.990  79.204  36.869  1.00  0.00           C  
ATOM   1054  CD2 TYR A 106      85.127  80.419  35.161  1.00  0.00           C  
ATOM   1055  CE1 TYR A 106      84.282  80.244  37.745  1.00  0.00           C  
ATOM   1056  CE2 TYR A 106      85.376  81.496  36.004  1.00  0.00           C  
ATOM   1057  CZ  TYR A 106      84.906  81.407  37.309  1.00  0.00           C  
ATOM   1058  OH  TYR A 106      85.180  82.416  38.178  1.00  0.00           O  
ATOM   1059  H   TYR A 106      82.614  76.621  35.082  1.00  0.00           H  
ATOM   1060  HD1 TYR A 106      83.111  78.605  37.105  1.00  0.00           H  
ATOM   1061  HD2 TYR A 106      85.499  80.478  34.138  1.00  0.00           H  
ATOM   1062  HE1 TYR A 106      83.959  80.152  38.782  1.00  0.00           H  
ATOM   1063  HE2 TYR A 106      85.967  82.334  35.634  1.00  0.00           H  
ATOM   1064  HH  TYR A 106      85.035  82.057  39.100  1.00  0.00           H  
ATOM   1065  N   TRP A 107      82.655  78.287  31.466  1.00  0.00           N  
ATOM   1066  CA  TRP A 107      82.667  77.859  30.060  1.00  0.00           C  
ATOM   1067  C   TRP A 107      83.764  78.466  29.182  1.00  0.00           C  
ATOM   1068  O   TRP A 107      84.003  79.672  29.149  1.00  0.00           O  
ATOM   1069  CB  TRP A 107      81.262  78.177  29.546  1.00  0.00           C  
ATOM   1070  CG  TRP A 107      80.308  77.100  30.066  1.00  0.00           C  
ATOM   1071  CD1 TRP A 107      79.771  77.135  31.283  1.00  0.00           C  
ATOM   1072  CD2 TRP A 107      79.391  76.393  29.297  1.00  0.00           C  
ATOM   1073  CE2 TRP A 107      78.313  76.050  30.104  1.00  0.00           C  
ATOM   1074  CE3 TRP A 107      79.446  76.041  27.953  1.00  0.00           C  
ATOM   1075  NE1 TRP A 107      78.577  76.549  31.308  1.00  0.00           N  
ATOM   1076  CZ2 TRP A 107      77.233  75.400  29.518  1.00  0.00           C  
ATOM   1077  CZ3 TRP A 107      78.378  75.331  27.419  1.00  0.00           C  
ATOM   1078  CH2 TRP A 107      77.217  75.124  28.156  1.00  0.00           C  
ATOM   1079  H   TRP A 107      82.057  79.070  31.642  1.00  0.00           H  
ATOM   1080  HD1 TRP A 107      80.248  77.468  32.204  1.00  0.00           H  
ATOM   1081  HE1 TRP A 107      77.972  76.483  32.101  1.00  0.00           H  
ATOM   1082  HE3 TRP A 107      80.340  76.252  27.366  1.00  0.00           H  
ATOM   1083  HZ2 TRP A 107      76.241  75.301  29.959  1.00  0.00           H  
ATOM   1084  HZ3 TRP A 107      78.484  74.933  26.409  1.00  0.00           H  
ATOM   1085  HH2 TRP A 107      76.322  74.978  27.551  1.00  0.00           H  
ATOM   1086  N   GLY A 108      84.336  77.574  28.378  1.00  0.00           N  
ATOM   1087  CA  GLY A 108      85.424  77.848  27.429  1.00  0.00           C  
ATOM   1088  C   GLY A 108      85.054  78.799  26.289  1.00  0.00           C  
ATOM   1089  O   GLY A 108      84.228  79.709  26.344  1.00  0.00           O  
ATOM   1090  H   GLY A 108      84.200  76.611  28.611  1.00  0.00           H  
ATOM   1091  N   GLN A 109      85.699  78.584  25.146  1.00  0.00           N  
ATOM   1092  CA  GLN A 109      85.559  79.506  24.010  1.00  0.00           C  
ATOM   1093  C   GLN A 109      84.738  79.085  22.789  1.00  0.00           C  
ATOM   1094  O   GLN A 109      84.594  77.887  22.551  1.00  0.00           O  
ATOM   1095  CB  GLN A 109      86.935  79.957  23.516  1.00  0.00           C  
ATOM   1096  CG  GLN A 109      87.640  80.968  24.422  1.00  0.00           C  
ATOM   1097  CD  GLN A 109      89.155  81.012  24.211  1.00  0.00           C  
ATOM   1098  NE2 GLN A 109      89.827  81.643  25.169  1.00  0.00           N  
ATOM   1099  OE1 GLN A 109      89.706  80.263  23.406  1.00  0.00           O  
ATOM   1100  H   GLN A 109      86.379  77.858  25.038  1.00  0.00           H  
ATOM   1101 1HE2 GLN A 109      89.369  82.007  25.980  1.00  0.00           H  
ATOM   1102 2HE2 GLN A 109      90.773  81.867  24.932  1.00  0.00           H  
ATOM   1103  N   GLY A 110      83.987  79.972  22.142  1.00  0.00           N  
ATOM   1104  CA  GLY A 110      83.169  79.723  20.947  1.00  0.00           C  
ATOM   1105  C   GLY A 110      83.908  79.196  19.715  1.00  0.00           C  
ATOM   1106  O   GLY A 110      83.671  79.657  18.600  1.00  0.00           O  
ATOM   1107  H   GLY A 110      84.066  80.946  22.356  1.00  0.00           H  
ATOM   1108  N   THR A 111      84.696  78.140  19.894  1.00  0.00           N  
ATOM   1109  CA  THR A 111      85.519  77.414  18.916  1.00  0.00           C  
ATOM   1110  C   THR A 111      84.697  76.715  17.832  1.00  0.00           C  
ATOM   1111  O   THR A 111      84.080  75.666  18.013  1.00  0.00           O  
ATOM   1112  CB  THR A 111      86.481  76.365  19.477  1.00  0.00           C  
ATOM   1113  CG2 THR A 111      87.582  77.016  20.316  1.00  0.00           C  
ATOM   1114  OG1 THR A 111      85.836  75.281  20.151  1.00  0.00           O  
ATOM   1115  H   THR A 111      84.892  77.765  20.800  1.00  0.00           H  
ATOM   1116  HG1 THR A 111      85.163  74.815  19.578  1.00  0.00           H  
ATOM   1117  N   LEU A 112      84.689  77.328  16.652  1.00  0.00           N  
ATOM   1118  CA  LEU A 112      84.063  76.811  15.426  1.00  0.00           C  
ATOM   1119  C   LEU A 112      85.054  76.035  14.557  1.00  0.00           C  
ATOM   1120  O   LEU A 112      86.252  76.260  14.393  1.00  0.00           O  
ATOM   1121  CB  LEU A 112      83.504  78.031  14.691  1.00  0.00           C  
ATOM   1122  CG  LEU A 112      82.921  77.893  13.283  1.00  0.00           C  
ATOM   1123  CD1 LEU A 112      81.542  77.238  13.179  1.00  0.00           C  
ATOM   1124  CD2 LEU A 112      82.899  79.209  12.504  1.00  0.00           C  
ATOM   1125  H   LEU A 112      85.041  78.264  16.631  1.00  0.00           H  
ATOM   1126  N   VAL A 113      84.506  74.868  14.230  1.00  0.00           N  
ATOM   1127  CA  VAL A 113      85.026  73.909  13.243  1.00  0.00           C  
ATOM   1128  C   VAL A 113      84.023  73.897  12.088  1.00  0.00           C  
ATOM   1129  O   VAL A 113      82.819  73.802  12.324  1.00  0.00           O  
ATOM   1130  CB  VAL A 113      85.135  72.544  13.926  1.00  0.00           C  
ATOM   1131  CG1 VAL A 113      85.794  71.538  12.981  1.00  0.00           C  
ATOM   1132  CG2 VAL A 113      85.791  72.477  15.307  1.00  0.00           C  
ATOM   1133  H   VAL A 113      83.663  74.561  14.670  1.00  0.00           H  
ATOM   1134  N   THR A 114      84.568  74.318  10.950  1.00  0.00           N  
ATOM   1135  CA  THR A 114      83.754  74.191   9.733  1.00  0.00           C  
ATOM   1136  C   THR A 114      84.493  73.407   8.647  1.00  0.00           C  
ATOM   1137  O   THR A 114      85.581  73.765   8.197  1.00  0.00           O  
ATOM   1138  CB  THR A 114      83.168  75.521   9.255  1.00  0.00           C  
ATOM   1139  CG2 THR A 114      84.255  76.590   9.123  1.00  0.00           C  
ATOM   1140  OG1 THR A 114      82.397  75.448   8.054  1.00  0.00           O  
ATOM   1141  H   THR A 114      85.464  74.752  10.859  1.00  0.00           H  
ATOM   1142  HG1 THR A 114      82.625  76.229   7.473  1.00  0.00           H  
ATOM   1143  N   VAL A 115      83.746  72.522   7.992  1.00  0.00           N  
ATOM   1144  CA  VAL A 115      84.255  71.744   6.853  1.00  0.00           C  
ATOM   1145  C   VAL A 115      84.151  72.491   5.522  1.00  0.00           C  
ATOM   1146  O   VAL A 115      83.029  72.844   5.161  1.00  0.00           O  
ATOM   1147  CB  VAL A 115      83.614  70.355   6.813  1.00  0.00           C  
ATOM   1148  CG1 VAL A 115      84.178  69.579   8.005  1.00  0.00           C  
ATOM   1149  CG2 VAL A 115      82.091  70.428   6.932  1.00  0.00           C  
ATOM   1150  H   VAL A 115      82.764  72.485   8.177  1.00  0.00           H  
ATOM   1151  N   SER A 116      85.310  72.758   4.927  1.00  0.00           N  
ATOM   1152  CA  SER A 116      85.344  73.481   3.648  1.00  0.00           C  
ATOM   1153  C   SER A 116      86.657  73.220   2.908  1.00  0.00           C  
ATOM   1154  O   SER A 116      87.636  73.078   3.639  1.00  0.00           O  
ATOM   1155  CB  SER A 116      85.292  74.981   3.941  1.00  0.00           C  
ATOM   1156  OG  SER A 116      85.374  75.779   2.758  1.00  0.00           O  
ATOM   1157  H   SER A 116      86.151  72.373   5.309  1.00  0.00           H  
ATOM   1158  HG  SER A 116      84.470  76.136   2.520  1.00  0.00           H  
ATOM   1159  N   SER A 117      86.589  73.172   1.581  1.00  0.00           N  
ATOM   1160  CA  SER A 117      87.682  72.988   0.615  1.00  0.00           C  
ATOM   1161  C   SER A 117      87.115  73.404  -0.744  1.00  0.00           C  
ATOM   1162  CB  SER A 117      88.066  71.507   0.618  1.00  0.00           C  
ATOM   1163  OG  SER A 117      88.798  71.317  -0.595  1.00  0.00           O  
ATOM   1164  O1  SER A 117      87.902  73.437  -1.715  1.00  0.00           O  
ATOM   1165  O2  SER A 117      85.878  73.280  -0.870  1.00  0.00           O  
ATOM   1166  H   SER A 117      85.840  73.744   1.245  1.00  0.00           H  
ATOM   1167  HG  SER A 117      88.462  72.087  -1.138  1.00  0.00           H  
TER   
ATOM   1168  N   SER B 132      63.231  54.331  26.579  1.00  0.00           N  
ATOM   1169  CA  SER B 132      63.229  55.778  26.836  1.00  0.00           C  
ATOM   1170  C   SER B 132      64.631  56.387  26.759  1.00  0.00           C  
ATOM   1171  O   SER B 132      65.546  56.059  27.512  1.00  0.00           O  
ATOM   1172  CB  SER B 132      62.690  56.052  28.242  1.00  0.00           C  
ATOM   1173  OG  SER B 132      61.294  55.819  28.037  1.00  0.00           O  
ATOM   1174  HG  SER B 132      60.857  56.352  28.761  1.00  0.00           H  
ATOM   1175  H1  SER B 132      62.306  53.954  26.532  1.00  0.00           H  
ATOM   1176  H2  SER B 132      63.646  54.160  25.686  1.00  0.00           H  
ATOM   1177  H3  SER B 132      63.726  53.773  27.246  1.00  0.00           H  
ATOM   1178  N   GLU B 133      64.589  57.465  25.980  1.00  0.00           N  
ATOM   1179  CA  GLU B 133      65.814  58.237  25.727  1.00  0.00           C  
ATOM   1180  C   GLU B 133      65.896  59.375  26.746  1.00  0.00           C  
ATOM   1181  O   GLU B 133      64.920  59.937  27.241  1.00  0.00           O  
ATOM   1182  CB  GLU B 133      65.840  58.811  24.309  1.00  0.00           C  
ATOM   1183  CG  GLU B 133      65.842  57.793  23.166  1.00  0.00           C  
ATOM   1184  CD  GLU B 133      67.245  57.195  23.047  1.00  0.00           C  
ATOM   1185  OE1 GLU B 133      68.006  57.702  22.195  1.00  0.00           O  
ATOM   1186  OE2 GLU B 133      67.485  56.178  23.733  1.00  0.00           O1-
ATOM   1187  H   GLU B 133      63.869  57.566  25.294  1.00  0.00           H  
ATOM   1188  N   THR B 134      67.064  60.008  26.801  1.00  0.00           N  
ATOM   1189  CA  THR B 134      67.245  61.273  27.527  1.00  0.00           C  
ATOM   1190  C   THR B 134      67.020  62.544  26.706  1.00  0.00           C  
ATOM   1191  O   THR B 134      67.613  63.591  26.964  1.00  0.00           O  
ATOM   1192  CB  THR B 134      68.479  61.358  28.429  1.00  0.00           C  
ATOM   1193  CG2 THR B 134      68.521  60.273  29.507  1.00  0.00           C  
ATOM   1194  OG1 THR B 134      69.572  61.223  27.516  1.00  0.00           O  
ATOM   1195  H   THR B 134      67.944  59.699  26.439  1.00  0.00           H  
ATOM   1196  HG1 THR B 134      70.321  61.569  28.081  1.00  0.00           H  
ATOM   1197  N   THR B 135      66.026  62.471  25.826  1.00  0.00           N  
ATOM   1198  CA  THR B 135      65.730  63.580  24.908  1.00  0.00           C  
ATOM   1199  C   THR B 135      64.929  64.668  25.628  1.00  0.00           C  
ATOM   1200  O   THR B 135      63.950  64.304  26.277  1.00  0.00           O  
ATOM   1201  CB  THR B 135      65.039  63.123  23.622  1.00  0.00           C  
ATOM   1202  CG2 THR B 135      66.124  62.637  22.658  1.00  0.00           C  
ATOM   1203  OG1 THR B 135      63.894  62.306  23.877  1.00  0.00           O  
ATOM   1204  H   THR B 135      65.604  61.588  25.620  1.00  0.00           H  
ATOM   1205  HG1 THR B 135      63.168  62.614  23.262  1.00  0.00           H  
ATOM   1206  N   LEU B 136      65.341  65.925  25.491  1.00  0.00           N  
ATOM   1207  CA  LEU B 136      64.823  67.094  26.217  1.00  0.00           C  
ATOM   1208  C   LEU B 136      64.055  68.030  25.281  1.00  0.00           C  
ATOM   1209  O   LEU B 136      64.579  68.447  24.250  1.00  0.00           O  
ATOM   1210  CB  LEU B 136      66.001  67.764  26.927  1.00  0.00           C  
ATOM   1211  CG  LEU B 136      65.555  68.834  27.926  1.00  0.00           C  
ATOM   1212  CD1 LEU B 136      65.060  68.248  29.250  1.00  0.00           C  
ATOM   1213  CD2 LEU B 136      66.818  69.636  28.243  1.00  0.00           C  
ATOM   1214  H   LEU B 136      66.164  66.037  24.933  1.00  0.00           H  
ATOM   1215  N   THR B 137      62.915  68.575  25.697  1.00  0.00           N  
ATOM   1216  CA  THR B 137      62.119  69.422  24.797  1.00  0.00           C  
ATOM   1217  C   THR B 137      61.842  70.778  25.448  1.00  0.00           C  
ATOM   1218  O   THR B 137      61.220  70.912  26.501  1.00  0.00           O  
ATOM   1219  CB  THR B 137      60.731  68.855  24.490  1.00  0.00           C  
ATOM   1220  CG2 THR B 137      60.719  67.840  23.345  1.00  0.00           C  
ATOM   1221  OG1 THR B 137      60.090  68.493  25.716  1.00  0.00           O  
ATOM   1222  H   THR B 137      62.451  68.338  26.551  1.00  0.00           H  
ATOM   1223  HG1 THR B 137      60.341  69.237  26.334  1.00  0.00           H  
ATOM   1224  N   GLN B 138      62.455  71.795  24.848  1.00  0.00           N  
ATOM   1225  CA  GLN B 138      62.228  73.189  25.254  1.00  0.00           C  
ATOM   1226  C   GLN B 138      60.933  73.795  24.708  1.00  0.00           C  
ATOM   1227  O   GLN B 138      60.662  73.802  23.508  1.00  0.00           O  
ATOM   1228  CB  GLN B 138      63.536  73.967  25.101  1.00  0.00           C  
ATOM   1229  CG  GLN B 138      64.521  73.399  26.125  1.00  0.00           C  
ATOM   1230  CD  GLN B 138      65.633  74.433  26.310  1.00  0.00           C  
ATOM   1231  NE2 GLN B 138      65.249  75.623  26.761  1.00  0.00           N  
ATOM   1232  OE1 GLN B 138      66.815  74.248  26.022  1.00  0.00           O  
ATOM   1233  H   GLN B 138      63.219  71.687  24.212  1.00  0.00           H  
ATOM   1234 1HE2 GLN B 138      64.321  75.854  27.054  1.00  0.00           H  
ATOM   1235 2HE2 GLN B 138      66.044  76.216  26.891  1.00  0.00           H  
ATOM   1236  N   SER B 139      60.125  74.347  25.609  1.00  0.00           N  
ATOM   1237  CA  SER B 139      58.745  74.802  25.391  1.00  0.00           C  
ATOM   1238  C   SER B 139      58.746  76.291  25.742  1.00  0.00           C  
ATOM   1239  O   SER B 139      59.182  76.656  26.832  1.00  0.00           O  
ATOM   1240  CB  SER B 139      57.751  73.941  26.173  1.00  0.00           C  
ATOM   1241  OG  SER B 139      56.388  74.284  25.909  1.00  0.00           O  
ATOM   1242  H   SER B 139      60.441  74.386  26.557  1.00  0.00           H  
ATOM   1243  HG  SER B 139      56.211  74.850  26.714  1.00  0.00           H  
ATOM   1244  N   PRO B 140      58.597  77.124  24.716  1.00  0.00           N  
ATOM   1245  CA  PRO B 140      58.464  76.780  23.293  1.00  0.00           C  
ATOM   1246  C   PRO B 140      59.798  76.807  22.544  1.00  0.00           C  
ATOM   1247  O   PRO B 140      60.825  76.979  23.199  1.00  0.00           O  
ATOM   1248  CB  PRO B 140      57.589  77.923  22.772  1.00  0.00           C  
ATOM   1249  CG  PRO B 140      57.721  79.169  23.650  1.00  0.00           C  
ATOM   1250  CD  PRO B 140      58.347  78.560  24.907  1.00  0.00           C  
ATOM   1251  N   ALA B 141      59.779  76.690  21.219  1.00  0.00           N  
ATOM   1252  CA  ALA B 141      61.051  76.877  20.506  1.00  0.00           C  
ATOM   1253  C   ALA B 141      61.465  78.348  20.429  1.00  0.00           C  
ATOM   1254  O   ALA B 141      62.651  78.608  20.627  1.00  0.00           O  
ATOM   1255  CB  ALA B 141      61.013  76.152  19.159  1.00  0.00           C  
ATOM   1256  H   ALA B 141      59.075  76.185  20.719  1.00  0.00           H  
ATOM   1257  N   THR B 142      60.500  79.164  20.015  1.00  0.00           N  
ATOM   1258  CA  THR B 142      60.613  80.626  19.910  1.00  0.00           C  
ATOM   1259  C   THR B 142      59.734  81.466  20.839  1.00  0.00           C  
ATOM   1260  O   THR B 142      58.728  80.884  21.242  1.00  0.00           O  
ATOM   1261  CB  THR B 142      60.563  81.307  18.541  1.00  0.00           C  
ATOM   1262  CG2 THR B 142      61.872  81.059  17.790  1.00  0.00           C  
ATOM   1263  OG1 THR B 142      59.475  80.768  17.786  1.00  0.00           O  
ATOM   1264  H   THR B 142      59.775  78.747  19.466  1.00  0.00           H  
ATOM   1265  HG1 THR B 142      59.636  80.905  16.808  1.00  0.00           H  
ATOM   1266  N   LEU B 143      60.052  82.672  21.299  1.00  0.00           N  
ATOM   1267  CA  LEU B 143      59.160  83.498  22.125  1.00  0.00           C  
ATOM   1268  C   LEU B 143      59.367  84.979  21.800  1.00  0.00           C  
ATOM   1269  O   LEU B 143      60.427  85.540  22.075  1.00  0.00           O  
ATOM   1270  CB  LEU B 143      59.486  83.197  23.590  1.00  0.00           C  
ATOM   1271  CG  LEU B 143      58.426  83.760  24.538  1.00  0.00           C  
ATOM   1272  CD1 LEU B 143      57.282  82.765  24.738  1.00  0.00           C  
ATOM   1273  CD2 LEU B 143      59.128  84.177  25.833  1.00  0.00           C  
ATOM   1274  H   LEU B 143      61.007  82.971  21.316  1.00  0.00           H  
ATOM   1275  N   SER B 144      58.398  85.567  21.105  1.00  0.00           N  
ATOM   1276  CA  SER B 144      58.323  87.014  20.854  1.00  0.00           C  
ATOM   1277  C   SER B 144      57.867  87.798  22.086  1.00  0.00           C  
ATOM   1278  O   SER B 144      56.676  87.859  22.388  1.00  0.00           O  
ATOM   1279  CB  SER B 144      57.430  87.326  19.651  1.00  0.00           C  
ATOM   1280  OG  SER B 144      58.232  87.284  18.468  1.00  0.00           O  
ATOM   1281  H   SER B 144      57.629  85.024  20.769  1.00  0.00           H  
ATOM   1282  HG  SER B 144      58.301  86.299  18.311  1.00  0.00           H  
ATOM   1283  N   LEU B 145      58.903  88.164  22.834  1.00  0.00           N  
ATOM   1284  CA  LEU B 145      58.700  88.913  24.083  1.00  0.00           C  
ATOM   1285  C   LEU B 145      58.919  90.427  24.048  1.00  0.00           C  
ATOM   1286  O   LEU B 145      59.716  90.953  23.273  1.00  0.00           O  
ATOM   1287  CB  LEU B 145      59.435  88.139  25.179  1.00  0.00           C  
ATOM   1288  CG  LEU B 145      59.313  88.604  26.631  1.00  0.00           C  
ATOM   1289  CD1 LEU B 145      57.848  88.689  27.062  1.00  0.00           C  
ATOM   1290  CD2 LEU B 145      60.144  87.707  27.551  1.00  0.00           C  
ATOM   1291  H   LEU B 145      59.800  88.350  22.432  1.00  0.00           H  
ATOM   1292  N   SER B 146      57.954  91.114  24.654  1.00  0.00           N  
ATOM   1293  CA  SER B 146      57.995  92.582  24.711  1.00  0.00           C  
ATOM   1294  C   SER B 146      59.044  92.900  25.778  1.00  0.00           C  
ATOM   1295  O   SER B 146      59.021  92.343  26.874  1.00  0.00           O  
ATOM   1296  CB  SER B 146      56.638  93.025  25.260  1.00  0.00           C  
ATOM   1297  OG  SER B 146      56.608  94.420  25.572  1.00  0.00           O  
ATOM   1298  H   SER B 146      57.089  90.665  24.878  1.00  0.00           H  
ATOM   1299  HG  SER B 146      56.941  94.876  24.747  1.00  0.00           H  
ATOM   1300  N   PRO B 147      59.820  93.929  25.446  1.00  0.00           N  
ATOM   1301  CA  PRO B 147      60.873  94.376  26.368  1.00  0.00           C  
ATOM   1302  C   PRO B 147      60.311  95.067  27.613  1.00  0.00           C  
ATOM   1303  O   PRO B 147      59.749  96.159  27.541  1.00  0.00           O  
ATOM   1304  CB  PRO B 147      61.911  95.184  25.587  1.00  0.00           C  
ATOM   1305  CG  PRO B 147      61.675  94.553  24.213  1.00  0.00           C  
ATOM   1306  CD  PRO B 147      60.189  94.226  24.055  1.00  0.00           C  
ATOM   1307  N   GLY B 148      60.352  94.430  28.779  1.00  0.00           N  
ATOM   1308  CA  GLY B 148      59.617  94.843  29.984  1.00  0.00           C  
ATOM   1309  C   GLY B 148      58.629  93.878  30.642  1.00  0.00           C  
ATOM   1310  O   GLY B 148      58.321  94.032  31.823  1.00  0.00           O  
ATOM   1311  H   GLY B 148      60.941  93.630  28.895  1.00  0.00           H  
ATOM   1312  N   GLU B 149      58.069  92.961  29.859  1.00  0.00           N  
ATOM   1313  CA  GLU B 149      57.276  91.827  30.356  1.00  0.00           C  
ATOM   1314  C   GLU B 149      57.788  90.581  31.080  1.00  0.00           C  
ATOM   1315  O   GLU B 149      58.980  90.285  31.149  1.00  0.00           O  
ATOM   1316  CB  GLU B 149      56.469  91.305  29.165  1.00  0.00           C  
ATOM   1317  CG  GLU B 149      55.367  92.362  29.075  1.00  0.00           C  
ATOM   1318  CD  GLU B 149      54.145  91.741  28.395  1.00  0.00           C  
ATOM   1319  OE1 GLU B 149      53.990  91.869  27.161  1.00  0.00           O  
ATOM   1320  OE2 GLU B 149      53.227  91.324  29.134  1.00  0.00           O1-
ATOM   1321  H   GLU B 149      57.993  93.132  28.877  1.00  0.00           H  
ATOM   1322  N   ARG B 150      56.885  89.729  31.556  1.00  0.00           N  
ATOM   1323  CA  ARG B 150      57.188  88.447  32.209  1.00  0.00           C  
ATOM   1324  C   ARG B 150      57.497  87.367  31.171  1.00  0.00           C  
ATOM   1325  O   ARG B 150      56.862  87.371  30.117  1.00  0.00           O  
ATOM   1326  CB  ARG B 150      56.199  88.001  33.288  1.00  0.00           C  
ATOM   1327  CG  ARG B 150      56.338  86.679  34.045  1.00  0.00           C  
ATOM   1328  CD  ARG B 150      55.301  86.498  35.154  1.00  0.00           C  
ATOM   1329  NE  ARG B 150      54.019  86.120  34.542  1.00  0.00           N  
ATOM   1330  CZ  ARG B 150      53.039  85.374  35.070  1.00  0.00           C  
ATOM   1331  NH1 ARG B 150      52.820  84.952  36.323  1.00  0.00           N1+
ATOM   1332  NH2 ARG B 150      52.114  84.976  34.186  1.00  0.00           N  
ATOM   1333  H   ARG B 150      55.912  89.858  31.364  1.00  0.00           H  
ATOM   1334  HE  ARG B 150      53.836  86.596  33.682  1.00  0.00           H  
ATOM   1335 1HH1 ARG B 150      53.381  85.235  37.101  1.00  0.00           H  
ATOM   1336 2HH1 ARG B 150      52.083  84.312  36.539  1.00  0.00           H  
ATOM   1337 1HH2 ARG B 150      52.105  85.212  33.215  1.00  0.00           H  
ATOM   1338 2HH2 ARG B 150      51.308  84.469  34.490  1.00  0.00           H  
ATOM   1339  N   ALA B 151      58.440  86.489  31.503  1.00  0.00           N  
ATOM   1340  CA  ALA B 151      58.544  85.216  30.775  1.00  0.00           C  
ATOM   1341  C   ALA B 151      58.238  83.954  31.584  1.00  0.00           C  
ATOM   1342  O   ALA B 151      58.595  83.833  32.755  1.00  0.00           O  
ATOM   1343  CB  ALA B 151      59.968  85.173  30.217  1.00  0.00           C  
ATOM   1344  H   ALA B 151      59.024  86.633  32.302  1.00  0.00           H  
ATOM   1345  N   THR B 152      57.667  83.024  30.822  1.00  0.00           N  
ATOM   1346  CA  THR B 152      57.541  81.595  31.145  1.00  0.00           C  
ATOM   1347  C   THR B 152      58.165  80.580  30.185  1.00  0.00           C  
ATOM   1348  O   THR B 152      57.634  80.173  29.153  1.00  0.00           O  
ATOM   1349  CB  THR B 152      56.157  81.095  31.564  1.00  0.00           C  
ATOM   1350  CG2 THR B 152      55.881  81.574  32.990  1.00  0.00           C  
ATOM   1351  OG1 THR B 152      55.208  81.469  30.561  1.00  0.00           O  
ATOM   1352  H   THR B 152      57.174  83.385  30.031  1.00  0.00           H  
ATOM   1353  HG1 THR B 152      54.340  81.818  30.914  1.00  0.00           H  
ATOM   1354  N   LEU B 153      59.273  80.008  30.648  1.00  0.00           N  
ATOM   1355  CA  LEU B 153      60.050  79.125  29.766  1.00  0.00           C  
ATOM   1356  C   LEU B 153      60.181  77.747  30.417  1.00  0.00           C  
ATOM   1357  O   LEU B 153      60.883  77.485  31.392  1.00  0.00           O  
ATOM   1358  CB  LEU B 153      61.433  79.650  29.375  1.00  0.00           C  
ATOM   1359  CG  LEU B 153      61.287  80.987  28.645  1.00  0.00           C  
ATOM   1360  CD1 LEU B 153      62.688  81.555  28.409  1.00  0.00           C  
ATOM   1361  CD2 LEU B 153      60.570  80.887  27.297  1.00  0.00           C  
ATOM   1362  H   LEU B 153      59.679  80.348  31.496  1.00  0.00           H  
ATOM   1363  N   SER B 154      59.533  76.810  29.730  1.00  0.00           N  
ATOM   1364  CA  SER B 154      59.582  75.431  30.236  1.00  0.00           C  
ATOM   1365  C   SER B 154      60.536  74.444  29.560  1.00  0.00           C  
ATOM   1366  O   SER B 154      60.724  74.495  28.346  1.00  0.00           O  
ATOM   1367  CB  SER B 154      58.176  74.852  30.399  1.00  0.00           C  
ATOM   1368  OG  SER B 154      57.347  75.164  29.275  1.00  0.00           O  
ATOM   1369  H   SER B 154      59.112  76.809  28.822  1.00  0.00           H  
ATOM   1370  HG  SER B 154      56.549  75.710  29.531  1.00  0.00           H  
ATOM   1371  N   CYS B 155      61.163  73.524  30.287  1.00  0.00           N  
ATOM   1372  CA  CYS B 155      61.929  72.384  29.762  1.00  0.00           C  
ATOM   1373  C   CYS B 155      61.492  71.073  30.419  1.00  0.00           C  
ATOM   1374  O   CYS B 155      60.965  71.009  31.528  1.00  0.00           O  
ATOM   1375  CB  CYS B 155      63.394  72.767  29.976  1.00  0.00           C  
ATOM   1376  SG  CYS B 155      63.997  72.551  31.691  1.00  0.00           S  
ATOM   1377  H   CYS B 155      60.895  73.366  31.238  1.00  0.00           H  
ATOM   1378  N   ARG B 156      61.181  70.248  29.423  1.00  0.00           N  
ATOM   1379  CA  ARG B 156      60.356  69.043  29.582  1.00  0.00           C  
ATOM   1380  C   ARG B 156      60.936  67.801  28.903  1.00  0.00           C  
ATOM   1381  O   ARG B 156      61.820  67.886  28.051  1.00  0.00           O  
ATOM   1382  CB  ARG B 156      58.917  69.181  29.080  1.00  0.00           C  
ATOM   1383  CG  ARG B 156      58.236  70.344  29.806  1.00  0.00           C  
ATOM   1384  CD  ARG B 156      56.826  70.598  29.268  1.00  0.00           C  
ATOM   1385  NE  ARG B 156      56.221  71.745  29.960  1.00  0.00           N  
ATOM   1386  CZ  ARG B 156      54.997  72.246  29.743  1.00  0.00           C  
ATOM   1387  NH1 ARG B 156      54.257  71.883  28.686  1.00  0.00           N1+
ATOM   1388  NH2 ARG B 156      54.578  73.386  30.307  1.00  0.00           N  
ATOM   1389  H   ARG B 156      61.574  70.396  28.515  1.00  0.00           H  
ATOM   1390  HE  ARG B 156      56.698  72.038  30.788  1.00  0.00           H  
ATOM   1391 1HH1 ARG B 156      54.691  71.260  28.035  1.00  0.00           H  
ATOM   1392 2HH1 ARG B 156      53.381  72.336  28.518  1.00  0.00           H  
ATOM   1393 1HH2 ARG B 156      54.957  73.855  31.105  1.00  0.00           H  
ATOM   1394 2HH2 ARG B 156      53.786  73.831  29.887  1.00  0.00           H  
ATOM   1395  N   ALA B 157      60.878  66.729  29.688  1.00  0.00           N  
ATOM   1396  CA  ALA B 157      61.329  65.390  29.281  1.00  0.00           C  
ATOM   1397  C   ALA B 157      60.275  64.329  29.607  1.00  0.00           C  
ATOM   1398  O   ALA B 157      59.211  64.602  30.159  1.00  0.00           O  
ATOM   1399  CB  ALA B 157      62.671  65.143  29.972  1.00  0.00           C  
ATOM   1400  H   ALA B 157      60.426  66.875  30.567  1.00  0.00           H  
ATOM   1401  N   SER B 158      60.528  63.221  28.916  1.00  0.00           N  
ATOM   1402  CA  SER B 158      59.777  61.988  29.192  1.00  0.00           C  
ATOM   1403  C   SER B 158      60.235  61.216  30.432  1.00  0.00           C  
ATOM   1404  O   SER B 158      59.388  60.790  31.215  1.00  0.00           O  
ATOM   1405  CB  SER B 158      59.739  61.205  27.878  1.00  0.00           C  
ATOM   1406  OG  SER B 158      58.554  61.577  27.169  1.00  0.00           O  
ATOM   1407  H   SER B 158      61.252  63.225  28.227  1.00  0.00           H  
ATOM   1408  HG  SER B 158      58.027  60.744  26.997  1.00  0.00           H  
ATOM   1409  N   GLN B 159      61.548  61.154  30.635  1.00  0.00           N  
ATOM   1410  CA  GLN B 159      62.224  60.592  31.813  1.00  0.00           C  
ATOM   1411  C   GLN B 159      62.046  61.569  32.977  1.00  0.00           C  
ATOM   1412  O   GLN B 159      62.044  62.794  32.869  1.00  0.00           O  
ATOM   1413  CB  GLN B 159      63.654  60.166  31.471  1.00  0.00           C  
ATOM   1414  CG  GLN B 159      63.684  58.859  30.677  1.00  0.00           C  
ATOM   1415  CD  GLN B 159      65.028  58.131  30.622  1.00  0.00           C  
ATOM   1416  NE2 GLN B 159      65.250  57.264  31.606  1.00  0.00           N  
ATOM   1417  OE1 GLN B 159      65.717  58.137  29.603  1.00  0.00           O  
ATOM   1418  H   GLN B 159      62.204  61.515  29.972  1.00  0.00           H  
ATOM   1419 1HE2 GLN B 159      64.577  57.066  32.318  1.00  0.00           H  
ATOM   1420 2HE2 GLN B 159      66.037  56.650  31.546  1.00  0.00           H  
ATOM   1421  N   SER B 160      61.630  61.047  34.127  1.00  0.00           N  
ATOM   1422  CA  SER B 160      61.401  61.777  35.383  1.00  0.00           C  
ATOM   1423  C   SER B 160      62.451  62.612  36.118  1.00  0.00           C  
ATOM   1424  O   SER B 160      62.551  62.740  37.337  1.00  0.00           O  
ATOM   1425  CB  SER B 160      60.688  60.890  36.405  1.00  0.00           C  
ATOM   1426  OG  SER B 160      61.483  59.703  36.460  1.00  0.00           O  
ATOM   1427  H   SER B 160      61.309  60.100  34.157  1.00  0.00           H  
ATOM   1428  HG  SER B 160      61.097  59.205  37.237  1.00  0.00           H  
ATOM   1429  N   VAL B 161      63.185  63.361  35.299  1.00  0.00           N  
ATOM   1430  CA  VAL B 161      64.334  64.271  35.419  1.00  0.00           C  
ATOM   1431  C   VAL B 161      64.801  64.947  36.709  1.00  0.00           C  
ATOM   1432  O   VAL B 161      65.984  65.235  36.885  1.00  0.00           O  
ATOM   1433  CB  VAL B 161      64.534  65.271  34.278  1.00  0.00           C  
ATOM   1434  CG1 VAL B 161      64.934  64.461  33.043  1.00  0.00           C  
ATOM   1435  CG2 VAL B 161      63.241  66.035  33.987  1.00  0.00           C  
ATOM   1436  H   VAL B 161      62.929  63.383  34.333  1.00  0.00           H  
ATOM   1437  N   ARG B 162      63.848  65.173  37.609  1.00  0.00           N  
ATOM   1438  CA  ARG B 162      63.972  65.925  38.866  1.00  0.00           C  
ATOM   1439  C   ARG B 162      64.206  67.430  38.723  1.00  0.00           C  
ATOM   1440  O   ARG B 162      65.105  67.745  37.945  1.00  0.00           O  
ATOM   1441  CB  ARG B 162      65.009  65.351  39.834  1.00  0.00           C  
ATOM   1442  CG  ARG B 162      64.529  64.213  40.737  1.00  0.00           C  
ATOM   1443  CD  ARG B 162      65.690  63.574  41.501  1.00  0.00           C  
ATOM   1444  NE  ARG B 162      65.019  62.561  42.328  1.00  0.00           N  
ATOM   1445  CZ  ARG B 162      65.245  61.240  42.326  1.00  0.00           C  
ATOM   1446  NH1 ARG B 162      66.277  60.697  41.666  1.00  0.00           N1+
ATOM   1447  NH2 ARG B 162      64.583  60.352  43.080  1.00  0.00           N  
ATOM   1448  H   ARG B 162      63.040  64.587  37.547  1.00  0.00           H  
ATOM   1449  HE  ARG B 162      64.428  62.813  43.094  1.00  0.00           H  
ATOM   1450 1HH1 ARG B 162      66.829  61.263  41.053  1.00  0.00           H  
ATOM   1451 2HH1 ARG B 162      66.505  59.728  41.761  1.00  0.00           H  
ATOM   1452 1HH2 ARG B 162      63.777  60.609  43.613  1.00  0.00           H  
ATOM   1453 2HH2 ARG B 162      64.850  59.393  42.982  1.00  0.00           H  
ATOM   1454  N   SER B 163      63.668  68.192  39.671  1.00  0.00           N  
ATOM   1455  CA  SER B 163      63.771  69.648  39.845  1.00  0.00           C  
ATOM   1456  C   SER B 163      65.185  70.227  39.925  1.00  0.00           C  
ATOM   1457  O   SER B 163      65.301  71.446  40.044  1.00  0.00           O  
ATOM   1458  CB  SER B 163      63.046  70.113  41.109  1.00  0.00           C  
ATOM   1459  OG  SER B 163      63.476  69.363  42.248  1.00  0.00           O  
ATOM   1460  H   SER B 163      63.051  67.749  40.322  1.00  0.00           H  
ATOM   1461  HG  SER B 163      63.775  69.919  43.024  1.00  0.00           H  
ATOM   1462  N   ASN B 164      66.178  69.345  39.996  1.00  0.00           N  
ATOM   1463  CA  ASN B 164      67.594  69.696  39.812  1.00  0.00           C  
ATOM   1464  C   ASN B 164      68.108  70.093  38.427  1.00  0.00           C  
ATOM   1465  O   ASN B 164      69.288  70.397  38.255  1.00  0.00           O  
ATOM   1466  CB  ASN B 164      68.586  68.788  40.543  1.00  0.00           C  
ATOM   1467  CG  ASN B 164      68.760  67.396  39.934  1.00  0.00           C  
ATOM   1468  ND2 ASN B 164      68.162  66.298  40.388  1.00  0.00           N  
ATOM   1469  OD1 ASN B 164      69.230  67.216  38.812  1.00  0.00           O  
ATOM   1470  H   ASN B 164      65.966  68.375  40.117  1.00  0.00           H  
ATOM   1471 1HD2 ASN B 164      67.724  66.230  41.284  1.00  0.00           H  
ATOM   1472 2HD2 ASN B 164      68.417  65.434  39.954  1.00  0.00           H  
ATOM   1473  N   LEU B 165      67.196  69.938  37.472  1.00  0.00           N  
ATOM   1474  CA  LEU B 165      67.336  70.591  36.162  1.00  0.00           C  
ATOM   1475  C   LEU B 165      67.954  71.990  36.110  1.00  0.00           C  
ATOM   1476  O   LEU B 165      67.373  73.002  36.498  1.00  0.00           O  
ATOM   1477  CB  LEU B 165      66.026  70.691  35.377  1.00  0.00           C  
ATOM   1478  CG  LEU B 165      65.477  69.372  34.829  1.00  0.00           C  
ATOM   1479  CD1 LEU B 165      64.061  69.097  35.340  1.00  0.00           C  
ATOM   1480  CD2 LEU B 165      65.581  69.096  33.328  1.00  0.00           C  
ATOM   1481  H   LEU B 165      66.512  69.215  37.575  1.00  0.00           H  
ATOM   1482  N   ALA B 166      69.163  71.934  35.559  1.00  0.00           N  
ATOM   1483  CA  ALA B 166      70.081  73.032  35.223  1.00  0.00           C  
ATOM   1484  C   ALA B 166      69.460  73.937  34.157  1.00  0.00           C  
ATOM   1485  O   ALA B 166      69.056  73.470  33.093  1.00  0.00           O  
ATOM   1486  CB  ALA B 166      71.389  72.347  34.822  1.00  0.00           C  
ATOM   1487  H   ALA B 166      69.548  71.089  35.187  1.00  0.00           H  
ATOM   1488  N   TRP B 167      69.847  75.203  34.282  1.00  0.00           N  
ATOM   1489  CA  TRP B 167      69.474  76.291  33.367  1.00  0.00           C  
ATOM   1490  C   TRP B 167      70.610  77.221  32.937  1.00  0.00           C  
ATOM   1491  O   TRP B 167      71.276  77.760  33.819  1.00  0.00           O  
ATOM   1492  CB  TRP B 167      68.301  77.160  33.826  1.00  0.00           C  
ATOM   1493  CG  TRP B 167      66.987  76.518  33.378  1.00  0.00           C  
ATOM   1494  CD1 TRP B 167      66.424  75.459  33.954  1.00  0.00           C  
ATOM   1495  CD2 TRP B 167      66.092  76.970  32.415  1.00  0.00           C  
ATOM   1496  CE2 TRP B 167      64.973  76.148  32.489  1.00  0.00           C  
ATOM   1497  CE3 TRP B 167      66.295  77.750  31.283  1.00  0.00           C  
ATOM   1498  NE1 TRP B 167      65.206  75.267  33.457  1.00  0.00           N  
ATOM   1499  CZ2 TRP B 167      64.044  76.087  31.456  1.00  0.00           C  
ATOM   1500  CZ3 TRP B 167      65.421  77.630  30.209  1.00  0.00           C  
ATOM   1501  CH2 TRP B 167      64.280  76.843  30.314  1.00  0.00           C  
ATOM   1502  H   TRP B 167      70.674  75.474  34.776  1.00  0.00           H  
ATOM   1503  HD1 TRP B 167      66.714  74.799  34.772  1.00  0.00           H  
ATOM   1504  HE1 TRP B 167      64.533  74.633  33.840  1.00  0.00           H  
ATOM   1505  HE3 TRP B 167      66.957  78.611  31.368  1.00  0.00           H  
ATOM   1506  HZ2 TRP B 167      63.239  75.358  31.367  1.00  0.00           H  
ATOM   1507  HZ3 TRP B 167      65.563  78.157  29.265  1.00  0.00           H  
ATOM   1508  HH2 TRP B 167      63.617  76.882  29.450  1.00  0.00           H  
ATOM   1509  N   TYR B 168      70.590  77.657  31.680  1.00  0.00           N  
ATOM   1510  CA  TYR B 168      71.645  78.523  31.134  1.00  0.00           C  
ATOM   1511  C   TYR B 168      71.117  79.581  30.162  1.00  0.00           C  
ATOM   1512  O   TYR B 168      70.350  79.220  29.271  1.00  0.00           O  
ATOM   1513  CB  TYR B 168      72.699  77.721  30.367  1.00  0.00           C  
ATOM   1514  CG  TYR B 168      73.459  76.658  31.162  1.00  0.00           C  
ATOM   1515  CD1 TYR B 168      74.694  76.842  31.773  1.00  0.00           C  
ATOM   1516  CD2 TYR B 168      72.862  75.407  31.268  1.00  0.00           C  
ATOM   1517  CE1 TYR B 168      75.251  75.882  32.609  1.00  0.00           C  
ATOM   1518  CE2 TYR B 168      73.422  74.415  32.064  1.00  0.00           C  
ATOM   1519  CZ  TYR B 168      74.567  74.687  32.804  1.00  0.00           C  
ATOM   1520  OH  TYR B 168      75.203  73.682  33.463  1.00  0.00           O  
ATOM   1521  H   TYR B 168      69.914  77.414  30.984  1.00  0.00           H  
ATOM   1522  HD1 TYR B 168      75.189  77.800  31.613  1.00  0.00           H  
ATOM   1523  HD2 TYR B 168      71.937  75.200  30.730  1.00  0.00           H  
ATOM   1524  HE1 TYR B 168      75.982  76.160  33.369  1.00  0.00           H  
ATOM   1525  HE2 TYR B 168      73.067  73.385  32.012  1.00  0.00           H  
ATOM   1526  HH  TYR B 168      74.643  72.874  33.282  1.00  0.00           H  
ATOM   1527  N   GLN B 169      71.902  80.648  30.049  1.00  0.00           N  
ATOM   1528  CA  GLN B 169      71.605  81.807  29.194  1.00  0.00           C  
ATOM   1529  C   GLN B 169      72.781  82.004  28.235  1.00  0.00           C  
ATOM   1530  O   GLN B 169      73.902  82.323  28.630  1.00  0.00           O  
ATOM   1531  CB  GLN B 169      71.289  82.977  30.127  1.00  0.00           C  
ATOM   1532  CG  GLN B 169      70.763  84.118  29.254  1.00  0.00           C  
ATOM   1533  CD  GLN B 169      71.161  85.424  29.944  1.00  0.00           C  
ATOM   1534  NE2 GLN B 169      70.213  86.256  30.366  1.00  0.00           N  
ATOM   1535  OE1 GLN B 169      72.351  85.735  29.919  1.00  0.00           O  
ATOM   1536  H   GLN B 169      72.811  80.697  30.464  1.00  0.00           H  
ATOM   1537 1HE2 GLN B 169      69.281  85.912  30.248  1.00  0.00           H  
ATOM   1538 2HE2 GLN B 169      70.368  87.181  30.711  1.00  0.00           H  
ATOM   1539  N   GLN B 170      72.663  81.638  26.962  1.00  0.00           N  
ATOM   1540  CA  GLN B 170      73.616  82.042  25.918  1.00  0.00           C  
ATOM   1541  C   GLN B 170      73.242  83.374  25.265  1.00  0.00           C  
ATOM   1542  O   GLN B 170      72.154  83.457  24.697  1.00  0.00           O  
ATOM   1543  CB  GLN B 170      73.661  80.928  24.870  1.00  0.00           C  
ATOM   1544  CG  GLN B 170      74.992  81.079  24.130  1.00  0.00           C  
ATOM   1545  CD  GLN B 170      75.119  80.320  22.808  1.00  0.00           C  
ATOM   1546  NE2 GLN B 170      76.316  80.434  22.240  1.00  0.00           N  
ATOM   1547  OE1 GLN B 170      74.114  79.937  22.211  1.00  0.00           O  
ATOM   1548  H   GLN B 170      71.935  81.034  26.637  1.00  0.00           H  
ATOM   1549 1HE2 GLN B 170      77.114  80.998  22.452  1.00  0.00           H  
ATOM   1550 2HE2 GLN B 170      76.573  79.697  21.615  1.00  0.00           H  
ATOM   1551  N   LYS B 171      74.149  84.342  25.351  1.00  0.00           N  
ATOM   1552  CA  LYS B 171      74.209  85.603  24.597  1.00  0.00           C  
ATOM   1553  C   LYS B 171      74.631  85.325  23.153  1.00  0.00           C  
ATOM   1554  O   LYS B 171      75.348  84.345  22.962  1.00  0.00           O  
ATOM   1555  CB  LYS B 171      75.109  86.549  25.395  1.00  0.00           C  
ATOM   1556  CG  LYS B 171      74.468  86.881  26.743  1.00  0.00           C  
ATOM   1557  CD  LYS B 171      73.375  87.918  26.475  1.00  0.00           C  
ATOM   1558  CE  LYS B 171      72.804  88.306  27.841  1.00  0.00           C  
ATOM   1559  NZ  LYS B 171      73.737  89.055  28.695  1.00  0.00           N1+
ATOM   1560  H   LYS B 171      74.933  84.190  25.952  1.00  0.00           H  
ATOM   1561  HZ1 LYS B 171      74.032  89.875  28.205  1.00  0.00           H  
ATOM   1562  HZ2 LYS B 171      73.370  89.423  29.549  1.00  0.00           H  
ATOM   1563  HZ3 LYS B 171      74.557  88.499  28.827  1.00  0.00           H  
ATOM   1564  N   PRO B 172      74.293  86.183  22.193  1.00  0.00           N  
ATOM   1565  CA  PRO B 172      74.766  85.956  20.820  1.00  0.00           C  
ATOM   1566  C   PRO B 172      76.287  85.879  20.673  1.00  0.00           C  
ATOM   1567  O   PRO B 172      76.998  86.520  21.445  1.00  0.00           O  
ATOM   1568  CB  PRO B 172      74.152  87.087  19.993  1.00  0.00           C  
ATOM   1569  CG  PRO B 172      73.632  88.105  21.010  1.00  0.00           C  
ATOM   1570  CD  PRO B 172      73.303  87.268  22.248  1.00  0.00           C  
ATOM   1571  N   GLY B 173      76.745  84.853  19.961  1.00  0.00           N  
ATOM   1572  CA  GLY B 173      78.163  84.551  19.719  1.00  0.00           C  
ATOM   1573  C   GLY B 173      78.933  83.969  20.906  1.00  0.00           C  
ATOM   1574  O   GLY B 173      79.760  83.077  20.724  1.00  0.00           O  
ATOM   1575  H   GLY B 173      76.084  84.114  19.828  1.00  0.00           H  
ATOM   1576  N   GLN B 174      78.900  84.631  22.058  1.00  0.00           N  
ATOM   1577  CA  GLN B 174      79.540  84.366  23.355  1.00  0.00           C  
ATOM   1578  C   GLN B 174      79.242  82.962  23.886  1.00  0.00           C  
ATOM   1579  O   GLN B 174      78.261  82.360  23.453  1.00  0.00           O  
ATOM   1580  CB  GLN B 174      79.129  85.400  24.405  1.00  0.00           C  
ATOM   1581  CG  GLN B 174      79.945  86.678  24.203  1.00  0.00           C  
ATOM   1582  CD  GLN B 174      79.102  87.922  24.492  1.00  0.00           C  
ATOM   1583  NE2 GLN B 174      78.257  88.293  23.534  1.00  0.00           N  
ATOM   1584  OE1 GLN B 174      79.221  88.556  25.539  1.00  0.00           O  
ATOM   1585  H   GLN B 174      78.446  85.522  22.034  1.00  0.00           H  
ATOM   1586 1HE2 GLN B 174      78.180  87.755  22.695  1.00  0.00           H  
ATOM   1587 2HE2 GLN B 174      77.606  89.044  23.643  1.00  0.00           H  
ATOM   1588  N   ALA B 175      80.112  82.621  24.833  1.00  0.00           N  
ATOM   1589  CA  ALA B 175      79.913  81.319  25.485  1.00  0.00           C  
ATOM   1590  C   ALA B 175      78.728  81.305  26.453  1.00  0.00           C  
ATOM   1591  O   ALA B 175      78.403  82.366  26.982  1.00  0.00           O  
ATOM   1592  CB  ALA B 175      81.125  80.787  26.253  1.00  0.00           C  
ATOM   1593  H   ALA B 175      80.701  83.255  25.334  1.00  0.00           H  
ATOM   1594  N   PRO B 176      78.024  80.186  26.605  1.00  0.00           N  
ATOM   1595  CA  PRO B 176      76.829  80.084  27.455  1.00  0.00           C  
ATOM   1596  C   PRO B 176      77.169  80.298  28.932  1.00  0.00           C  
ATOM   1597  O   PRO B 176      78.245  79.928  29.400  1.00  0.00           O  
ATOM   1598  CB  PRO B 176      76.261  78.671  27.309  1.00  0.00           C  
ATOM   1599  CG  PRO B 176      76.685  78.328  25.880  1.00  0.00           C  
ATOM   1600  CD  PRO B 176      78.051  79.002  25.735  1.00  0.00           C  
ATOM   1601  N   ARG B 177      76.372  81.082  29.652  1.00  0.00           N  
ATOM   1602  CA  ARG B 177      76.430  81.407  31.085  1.00  0.00           C  
ATOM   1603  C   ARG B 177      75.402  80.606  31.886  1.00  0.00           C  
ATOM   1604  O   ARG B 177      74.212  80.639  31.576  1.00  0.00           O  
ATOM   1605  CB  ARG B 177      76.330  82.910  31.355  1.00  0.00           C  
ATOM   1606  CG  ARG B 177      75.027  83.676  31.122  1.00  0.00           C  
ATOM   1607  CD  ARG B 177      75.227  85.192  31.168  1.00  0.00           C  
ATOM   1608  NE  ARG B 177      75.364  85.815  32.493  1.00  0.00           N  
ATOM   1609  CZ  ARG B 177      74.351  86.417  33.132  1.00  0.00           C  
ATOM   1610  NH1 ARG B 177      73.159  86.636  32.561  1.00  0.00           N1+
ATOM   1611  NH2 ARG B 177      74.645  86.861  34.361  1.00  0.00           N  
ATOM   1612  H   ARG B 177      75.605  81.542  29.206  1.00  0.00           H  
ATOM   1613  HE  ARG B 177      76.302  85.756  32.833  1.00  0.00           H  
ATOM   1614 1HH1 ARG B 177      72.960  86.379  31.615  1.00  0.00           H  
ATOM   1615 2HH1 ARG B 177      72.368  86.918  33.104  1.00  0.00           H  
ATOM   1616 1HH2 ARG B 177      75.583  86.771  34.696  1.00  0.00           H  
ATOM   1617 2HH2 ARG B 177      73.996  87.422  34.874  1.00  0.00           H  
ATOM   1618  N   PRO B 178      75.838  80.110  33.041  1.00  0.00           N  
ATOM   1619  CA  PRO B 178      74.907  79.513  34.009  1.00  0.00           C  
ATOM   1620  C   PRO B 178      73.894  80.512  34.572  1.00  0.00           C  
ATOM   1621  O   PRO B 178      74.263  81.650  34.858  1.00  0.00           O  
ATOM   1622  CB  PRO B 178      75.779  79.081  35.189  1.00  0.00           C  
ATOM   1623  CG  PRO B 178      77.135  79.766  35.009  1.00  0.00           C  
ATOM   1624  CD  PRO B 178      77.228  79.961  33.494  1.00  0.00           C  
ATOM   1625  N   LEU B 179      72.679  79.997  34.740  1.00  0.00           N  
ATOM   1626  CA  LEU B 179      71.585  80.855  35.216  1.00  0.00           C  
ATOM   1627  C   LEU B 179      71.088  80.416  36.595  1.00  0.00           C  
ATOM   1628  O   LEU B 179      71.315  81.110  37.585  1.00  0.00           O  
ATOM   1629  CB  LEU B 179      70.532  80.820  34.107  1.00  0.00           C  
ATOM   1630  CG  LEU B 179      69.656  82.062  34.286  1.00  0.00           C  
ATOM   1631  CD1 LEU B 179      70.242  83.284  33.577  1.00  0.00           C  
ATOM   1632  CD2 LEU B 179      68.252  81.707  33.790  1.00  0.00           C  
ATOM   1633  H   LEU B 179      72.410  79.104  34.379  1.00  0.00           H  
ATOM   1634  N   ILE B 180      70.724  79.141  36.697  1.00  0.00           N  
ATOM   1635  CA  ILE B 180      70.132  78.470  37.864  1.00  0.00           C  
ATOM   1636  C   ILE B 180      70.672  77.041  37.946  1.00  0.00           C  
ATOM   1637  O   ILE B 180      71.244  76.600  36.950  1.00  0.00           O  
ATOM   1638  CB  ILE B 180      68.617  78.664  37.777  1.00  0.00           C  
ATOM   1639  CG1 ILE B 180      68.243  80.126  38.025  1.00  0.00           C  
ATOM   1640  CG2 ILE B 180      67.739  77.800  38.685  1.00  0.00           C  
ATOM   1641  CD  ILE B 180      66.914  80.648  38.576  1.00  0.00           C  
ATOM   1642  H   ILE B 180      70.838  78.497  35.941  1.00  0.00           H  
ATOM   1643  N   TYR B 181      70.643  76.326  39.067  1.00  0.00           N  
ATOM   1644  CA  TYR B 181      71.259  74.995  39.155  1.00  0.00           C  
ATOM   1645  C   TYR B 181      70.204  73.993  39.628  1.00  0.00           C  
ATOM   1646  O   TYR B 181      70.212  72.835  39.211  1.00  0.00           O  
ATOM   1647  CB  TYR B 181      72.477  75.037  40.080  1.00  0.00           C  
ATOM   1648  CG  TYR B 181      73.465  76.163  39.770  1.00  0.00           C  
ATOM   1649  CD1 TYR B 181      74.464  75.964  38.824  1.00  0.00           C  
ATOM   1650  CD2 TYR B 181      73.782  77.034  40.806  1.00  0.00           C  
ATOM   1651  CE1 TYR B 181      75.661  76.666  38.890  1.00  0.00           C  
ATOM   1652  CE2 TYR B 181      75.000  77.676  41.000  1.00  0.00           C  
ATOM   1653  CZ  TYR B 181      75.933  77.471  39.990  1.00  0.00           C  
ATOM   1654  OH  TYR B 181      76.963  78.358  39.934  1.00  0.00           O  
ATOM   1655  H   TYR B 181      70.087  76.601  39.852  1.00  0.00           H  
ATOM   1656  HD1 TYR B 181      74.240  75.277  38.007  1.00  0.00           H  
ATOM   1657  HD2 TYR B 181      72.909  77.389  41.354  1.00  0.00           H  
ATOM   1658  HE1 TYR B 181      76.381  76.646  38.072  1.00  0.00           H  
ATOM   1659  HE2 TYR B 181      75.108  78.402  41.805  1.00  0.00           H  
ATOM   1660  HH  TYR B 181      77.174  78.643  40.869  1.00  0.00           H  
ATOM   1661  N   ASP B 182      69.467  74.371  40.668  1.00  0.00           N  
ATOM   1662  CA  ASP B 182      68.305  73.599  41.131  1.00  0.00           C  
ATOM   1663  C   ASP B 182      67.130  74.565  41.294  1.00  0.00           C  
ATOM   1664  O   ASP B 182      67.220  75.764  41.036  1.00  0.00           O  
ATOM   1665  CB  ASP B 182      68.577  72.690  42.331  1.00  0.00           C  
ATOM   1666  CG  ASP B 182      69.088  73.427  43.571  1.00  0.00           C  
ATOM   1667  OD1 ASP B 182      70.320  73.479  43.774  1.00  0.00           O  
ATOM   1668  OD2 ASP B 182      68.210  74.087  44.167  1.00  0.00           O1-
ATOM   1669  H   ASP B 182      69.738  75.086  41.312  1.00  0.00           H  
ATOM   1670  N   ALA B 183      65.979  74.028  41.691  1.00  0.00           N  
ATOM   1671  CA  ALA B 183      64.761  74.809  41.950  1.00  0.00           C  
ATOM   1672  C   ALA B 183      65.062  75.895  42.985  1.00  0.00           C  
ATOM   1673  O   ALA B 183      64.282  76.845  42.936  1.00  0.00           O  
ATOM   1674  CB  ALA B 183      63.535  73.975  42.325  1.00  0.00           C  
ATOM   1675  H   ALA B 183      65.853  73.037  41.726  1.00  0.00           H  
ATOM   1676  N   SER B 184      65.979  75.652  43.917  1.00  0.00           N  
ATOM   1677  CA  SER B 184      66.229  76.724  44.891  1.00  0.00           C  
ATOM   1678  C   SER B 184      67.366  77.700  44.578  1.00  0.00           C  
ATOM   1679  O   SER B 184      67.304  78.854  45.000  1.00  0.00           O  
ATOM   1680  CB  SER B 184      66.418  76.213  46.321  1.00  0.00           C  
ATOM   1681  OG  SER B 184      65.332  75.400  46.773  1.00  0.00           O  
ATOM   1682  H   SER B 184      66.526  74.817  43.989  1.00  0.00           H  
ATOM   1683  HG  SER B 184      65.083  75.733  47.682  1.00  0.00           H  
ATOM   1684  N   THR B 185      68.277  77.342  43.678  1.00  0.00           N  
ATOM   1685  CA  THR B 185      69.590  77.996  43.584  1.00  0.00           C  
ATOM   1686  C   THR B 185      69.814  78.791  42.296  1.00  0.00           C  
ATOM   1687  O   THR B 185      69.771  78.269  41.183  1.00  0.00           O  
ATOM   1688  CB  THR B 185      70.707  76.954  43.675  1.00  0.00           C  
ATOM   1689  CG2 THR B 185      70.646  76.293  45.054  1.00  0.00           C  
ATOM   1690  OG1 THR B 185      70.735  75.962  42.645  1.00  0.00           O  
ATOM   1691  H   THR B 185      68.098  76.529  43.123  1.00  0.00           H  
ATOM   1692  HG1 THR B 185      70.652  75.069  43.088  1.00  0.00           H  
ATOM   1693  N   ARG B 186      70.386  79.918  42.710  1.00  0.00           N  
ATOM   1694  CA  ARG B 186      70.892  80.913  41.753  1.00  0.00           C  
ATOM   1695  C   ARG B 186      72.404  80.925  41.521  1.00  0.00           C  
ATOM   1696  O   ARG B 186      73.215  81.014  42.442  1.00  0.00           O  
ATOM   1697  CB  ARG B 186      70.456  82.317  42.176  1.00  0.00           C  
ATOM   1698  CG  ARG B 186      68.953  82.555  42.016  1.00  0.00           C  
ATOM   1699  CD  ARG B 186      68.390  83.932  42.374  1.00  0.00           C  
ATOM   1700  NE  ARG B 186      66.938  83.815  42.172  1.00  0.00           N  
ATOM   1701  CZ  ARG B 186      66.083  83.532  43.165  1.00  0.00           C  
ATOM   1702  NH1 ARG B 186      66.401  83.313  44.448  1.00  0.00           N1+
ATOM   1703  NH2 ARG B 186      64.845  83.132  42.846  1.00  0.00           N  
ATOM   1704  H   ARG B 186      70.505  80.104  43.686  1.00  0.00           H  
ATOM   1705  HE  ARG B 186      66.603  83.928  41.237  1.00  0.00           H  
ATOM   1706 1HH1 ARG B 186      67.350  83.324  44.762  1.00  0.00           H  
ATOM   1707 2HH1 ARG B 186      65.628  83.249  45.079  1.00  0.00           H  
ATOM   1708 1HH2 ARG B 186      64.444  83.074  41.932  1.00  0.00           H  
ATOM   1709 2HH2 ARG B 186      64.112  83.048  43.521  1.00  0.00           H  
ATOM   1710  N   ALA B 187      72.857  80.900  40.271  1.00  0.00           N  
ATOM   1711  CA  ALA B 187      74.297  81.030  40.007  1.00  0.00           C  
ATOM   1712  C   ALA B 187      74.802  82.473  40.067  1.00  0.00           C  
ATOM   1713  O   ALA B 187      74.024  83.389  40.333  1.00  0.00           O  
ATOM   1714  CB  ALA B 187      74.611  80.425  38.637  1.00  0.00           C  
ATOM   1715  H   ALA B 187      72.270  80.743  39.476  1.00  0.00           H  
ATOM   1716  N   THR B 188      76.126  82.606  40.066  1.00  0.00           N  
ATOM   1717  CA  THR B 188      76.750  83.890  40.414  1.00  0.00           C  
ATOM   1718  C   THR B 188      76.273  85.133  39.661  1.00  0.00           C  
ATOM   1719  O   THR B 188      76.373  85.193  38.436  1.00  0.00           O  
ATOM   1720  CB  THR B 188      78.278  83.903  40.507  1.00  0.00           C  
ATOM   1721  CG2 THR B 188      78.743  83.157  41.759  1.00  0.00           C  
ATOM   1722  OG1 THR B 188      78.869  83.303  39.351  1.00  0.00           O  
ATOM   1723  H   THR B 188      76.671  81.797  39.845  1.00  0.00           H  
ATOM   1724  HG1 THR B 188      78.606  82.342  39.268  1.00  0.00           H  
ATOM   1725  N   GLY B 189      75.608  86.029  40.385  1.00  0.00           N  
ATOM   1726  CA  GLY B 189      74.994  87.342  40.145  1.00  0.00           C  
ATOM   1727  C   GLY B 189      73.601  87.300  39.512  1.00  0.00           C  
ATOM   1728  O   GLY B 189      73.085  88.400  39.322  1.00  0.00           O  
ATOM   1729  H   GLY B 189      75.318  85.715  41.289  1.00  0.00           H  
ATOM   1730  N   ILE B 190      72.987  86.133  39.341  1.00  0.00           N  
ATOM   1731  CA  ILE B 190      71.637  85.943  38.791  1.00  0.00           C  
ATOM   1732  C   ILE B 190      70.536  86.507  39.693  1.00  0.00           C  
ATOM   1733  O   ILE B 190      70.260  85.864  40.704  1.00  0.00           O  
ATOM   1734  CB  ILE B 190      71.463  84.463  38.445  1.00  0.00           C  
ATOM   1735  CG1 ILE B 190      72.500  84.016  37.413  1.00  0.00           C  
ATOM   1736  CG2 ILE B 190      70.055  84.076  37.987  1.00  0.00           C  
ATOM   1737  CD  ILE B 190      72.427  84.803  36.103  1.00  0.00           C  
ATOM   1738  H   ILE B 190      73.504  85.277  39.363  1.00  0.00           H  
ATOM   1739  N   PRO B 191      70.008  87.703  39.448  1.00  0.00           N  
ATOM   1740  CA  PRO B 191      69.174  88.429  40.417  1.00  0.00           C  
ATOM   1741  C   PRO B 191      67.868  87.732  40.801  1.00  0.00           C  
ATOM   1742  O   PRO B 191      67.295  86.895  40.105  1.00  0.00           O  
ATOM   1743  CB  PRO B 191      68.937  89.825  39.836  1.00  0.00           C  
ATOM   1744  CG  PRO B 191      69.072  89.626  38.325  1.00  0.00           C  
ATOM   1745  CD  PRO B 191      70.203  88.596  38.297  1.00  0.00           C  
ATOM   1746  N   ASP B 192      67.388  88.276  41.916  1.00  0.00           N  
ATOM   1747  CA  ASP B 192      66.048  87.958  42.430  1.00  0.00           C  
ATOM   1748  C   ASP B 192      64.891  87.602  41.493  1.00  0.00           C  
ATOM   1749  O   ASP B 192      64.318  86.536  41.713  1.00  0.00           O  
ATOM   1750  CB  ASP B 192      65.577  89.000  43.447  1.00  0.00           C  
ATOM   1751  CG  ASP B 192      65.456  90.403  42.849  1.00  0.00           C  
ATOM   1752  OD1 ASP B 192      64.488  90.600  42.083  1.00  0.00           O  
ATOM   1753  OD2 ASP B 192      66.477  91.111  42.988  1.00  0.00           O1-
ATOM   1754  H   ASP B 192      67.960  88.928  42.412  1.00  0.00           H  
ATOM   1755  N   ARG B 193      64.787  88.377  40.417  1.00  0.00           N  
ATOM   1756  CA  ARG B 193      63.870  88.237  39.277  1.00  0.00           C  
ATOM   1757  C   ARG B 193      63.838  86.958  38.437  1.00  0.00           C  
ATOM   1758  O   ARG B 193      62.734  86.632  38.004  1.00  0.00           O  
ATOM   1759  CB  ARG B 193      63.974  89.511  38.436  1.00  0.00           C  
ATOM   1760  CG  ARG B 193      65.367  89.663  37.821  1.00  0.00           C  
ATOM   1761  CD  ARG B 193      65.492  90.849  36.862  1.00  0.00           C  
ATOM   1762  NE  ARG B 193      65.295  92.101  37.606  1.00  0.00           N  
ATOM   1763  CZ  ARG B 193      64.249  92.917  37.421  1.00  0.00           C  
ATOM   1764  NH1 ARG B 193      63.260  92.702  36.542  1.00  0.00           N1+
ATOM   1765  NH2 ARG B 193      64.357  94.161  37.909  1.00  0.00           N  
ATOM   1766  H   ARG B 193      65.196  89.287  40.481  1.00  0.00           H  
ATOM   1767  HE  ARG B 193      65.864  92.357  38.388  1.00  0.00           H  
ATOM   1768 1HH1 ARG B 193      63.245  91.853  36.015  1.00  0.00           H  
ATOM   1769 2HH1 ARG B 193      62.577  93.398  36.321  1.00  0.00           H  
ATOM   1770 1HH2 ARG B 193      65.248  94.528  38.177  1.00  0.00           H  
ATOM   1771 2HH2 ARG B 193      63.512  94.678  38.041  1.00  0.00           H  
ATOM   1772  N   PHE B 194      64.939  86.214  38.387  1.00  0.00           N  
ATOM   1773  CA  PHE B 194      65.038  84.895  37.744  1.00  0.00           C  
ATOM   1774  C   PHE B 194      64.635  83.806  38.740  1.00  0.00           C  
ATOM   1775  O   PHE B 194      65.378  83.657  39.709  1.00  0.00           O  
ATOM   1776  CB  PHE B 194      66.442  84.549  37.244  1.00  0.00           C  
ATOM   1777  CG  PHE B 194      66.815  85.491  36.097  1.00  0.00           C  
ATOM   1778  CD1 PHE B 194      67.320  86.734  36.461  1.00  0.00           C  
ATOM   1779  CD2 PHE B 194      66.659  85.161  34.756  1.00  0.00           C  
ATOM   1780  CE1 PHE B 194      67.592  87.684  35.483  1.00  0.00           C  
ATOM   1781  CE2 PHE B 194      66.933  86.143  33.811  1.00  0.00           C  
ATOM   1782  CZ  PHE B 194      67.333  87.432  34.141  1.00  0.00           C  
ATOM   1783  H   PHE B 194      65.779  86.439  38.881  1.00  0.00           H  
ATOM   1784  HD1 PHE B 194      67.641  87.025  37.461  1.00  0.00           H  
ATOM   1785  HD2 PHE B 194      66.112  84.272  34.442  1.00  0.00           H  
ATOM   1786  HE1 PHE B 194      68.183  88.557  35.761  1.00  0.00           H  
ATOM   1787  HE2 PHE B 194      66.616  85.917  32.793  1.00  0.00           H  
ATOM   1788  HZ  PHE B 194      67.080  88.259  33.477  1.00  0.00           H  
ATOM   1789  N   SER B 195      63.469  83.182  38.590  1.00  0.00           N  
ATOM   1790  CA  SER B 195      63.074  82.206  39.615  1.00  0.00           C  
ATOM   1791  C   SER B 195      62.881  80.863  38.908  1.00  0.00           C  
ATOM   1792  O   SER B 195      62.636  80.843  37.702  1.00  0.00           O  
ATOM   1793  CB  SER B 195      61.737  82.713  40.158  1.00  0.00           C  
ATOM   1794  OG  SER B 195      61.289  81.744  41.110  1.00  0.00           O  
ATOM   1795  H   SER B 195      62.858  83.380  37.824  1.00  0.00           H  
ATOM   1796  HG  SER B 195      60.319  81.757  41.350  1.00  0.00           H  
ATOM   1797  N   GLY B 196      62.855  79.760  39.650  1.00  0.00           N  
ATOM   1798  CA  GLY B 196      62.754  78.442  39.007  1.00  0.00           C  
ATOM   1799  C   GLY B 196      61.794  77.537  39.782  1.00  0.00           C  
ATOM   1800  O   GLY B 196      61.798  77.451  41.009  1.00  0.00           O  
ATOM   1801  H   GLY B 196      62.867  79.826  40.648  1.00  0.00           H  
ATOM   1802  N   SER B 197      60.984  76.850  38.982  1.00  0.00           N  
ATOM   1803  CA  SER B 197      59.910  75.972  39.469  1.00  0.00           C  
ATOM   1804  C   SER B 197      60.042  74.606  38.793  1.00  0.00           C  
ATOM   1805  O   SER B 197      60.233  74.600  37.578  1.00  0.00           O  
ATOM   1806  CB  SER B 197      58.549  76.609  39.180  1.00  0.00           C  
ATOM   1807  OG  SER B 197      57.417  75.930  39.730  1.00  0.00           O  
ATOM   1808  H   SER B 197      61.004  76.991  37.992  1.00  0.00           H  
ATOM   1809  HG  SER B 197      56.920  76.571  40.315  1.00  0.00           H  
ATOM   1810  N   GLY B 198      59.780  73.519  39.513  1.00  0.00           N  
ATOM   1811  CA  GLY B 198      59.898  72.126  39.060  1.00  0.00           C  
ATOM   1812  C   GLY B 198      59.112  71.063  39.830  1.00  0.00           C  
ATOM   1813  O   GLY B 198      58.610  71.287  40.931  1.00  0.00           O  
ATOM   1814  H   GLY B 198      59.500  73.663  40.462  1.00  0.00           H  
ATOM   1815  N   SER B 199      59.060  69.886  39.214  1.00  0.00           N  
ATOM   1816  CA  SER B 199      58.368  68.695  39.727  1.00  0.00           C  
ATOM   1817  C   SER B 199      58.529  67.485  38.805  1.00  0.00           C  
ATOM   1818  O   SER B 199      58.026  67.444  37.683  1.00  0.00           O  
ATOM   1819  CB  SER B 199      56.858  68.858  39.913  1.00  0.00           C  
ATOM   1820  OG  SER B 199      56.055  67.720  40.237  1.00  0.00           O  
ATOM   1821  H   SER B 199      59.231  69.887  38.229  1.00  0.00           H  
ATOM   1822  HG  SER B 199      56.079  67.387  41.180  1.00  0.00           H  
ATOM   1823  N   GLY B 200      59.365  66.531  39.207  1.00  0.00           N  
ATOM   1824  CA  GLY B 200      59.470  65.255  38.484  1.00  0.00           C  
ATOM   1825  C   GLY B 200      59.988  65.360  37.048  1.00  0.00           C  
ATOM   1826  O   GLY B 200      61.105  65.831  36.838  1.00  0.00           O  
ATOM   1827  H   GLY B 200      59.872  66.563  40.068  1.00  0.00           H  
ATOM   1828  N   THR B 201      59.072  65.185  36.100  1.00  0.00           N  
ATOM   1829  CA  THR B 201      59.468  65.265  34.687  1.00  0.00           C  
ATOM   1830  C   THR B 201      59.803  66.628  34.078  1.00  0.00           C  
ATOM   1831  O   THR B 201      60.386  66.740  33.001  1.00  0.00           O  
ATOM   1832  CB  THR B 201      58.427  64.800  33.667  1.00  0.00           C  
ATOM   1833  CG2 THR B 201      58.567  63.288  33.473  1.00  0.00           C  
ATOM   1834  OG1 THR B 201      57.111  65.187  34.073  1.00  0.00           O  
ATOM   1835  H   THR B 201      58.098  65.045  36.279  1.00  0.00           H  
ATOM   1836  HG1 THR B 201      57.110  66.186  34.102  1.00  0.00           H  
ATOM   1837  N   ASP B 202      59.504  67.720  34.776  1.00  0.00           N  
ATOM   1838  CA  ASP B 202      59.538  69.108  34.292  1.00  0.00           C  
ATOM   1839  C   ASP B 202      60.077  70.192  35.227  1.00  0.00           C  
ATOM   1840  O   ASP B 202      59.902  70.114  36.442  1.00  0.00           O  
ATOM   1841  CB  ASP B 202      58.264  69.541  33.563  1.00  0.00           C  
ATOM   1842  CG  ASP B 202      56.890  69.269  34.177  1.00  0.00           C  
ATOM   1843  OD1 ASP B 202      56.438  68.116  34.349  1.00  0.00           O  
ATOM   1844  OD2 ASP B 202      56.149  70.242  34.437  1.00  0.00           O1-
ATOM   1845  H   ASP B 202      59.249  67.708  35.743  1.00  0.00           H  
ATOM   1846  N   PHE B 203      60.475  71.256  34.535  1.00  0.00           N  
ATOM   1847  CA  PHE B 203      60.922  72.548  35.074  1.00  0.00           C  
ATOM   1848  C   PHE B 203      60.459  73.747  34.243  1.00  0.00           C  
ATOM   1849  O   PHE B 203      60.584  73.677  33.022  1.00  0.00           O  
ATOM   1850  CB  PHE B 203      62.443  72.455  34.932  1.00  0.00           C  
ATOM   1851  CG  PHE B 203      63.049  73.393  35.978  1.00  0.00           C  
ATOM   1852  CD1 PHE B 203      63.266  74.670  35.473  1.00  0.00           C  
ATOM   1853  CD2 PHE B 203      63.343  73.118  37.308  1.00  0.00           C  
ATOM   1854  CE1 PHE B 203      63.860  75.664  36.241  1.00  0.00           C  
ATOM   1855  CE2 PHE B 203      63.968  74.106  38.060  1.00  0.00           C  
ATOM   1856  CZ  PHE B 203      64.292  75.347  37.524  1.00  0.00           C  
ATOM   1857  H   PHE B 203      60.610  71.146  33.551  1.00  0.00           H  
ATOM   1858  HD1 PHE B 203      62.831  74.932  34.508  1.00  0.00           H  
ATOM   1859  HD2 PHE B 203      62.943  72.230  37.797  1.00  0.00           H  
ATOM   1860  HE1 PHE B 203      63.919  76.677  35.844  1.00  0.00           H  
ATOM   1861  HE2 PHE B 203      64.487  73.792  38.965  1.00  0.00           H  
ATOM   1862  HZ  PHE B 203      64.922  76.048  38.071  1.00  0.00           H  
ATOM   1863  N   THR B 204      60.127  74.838  34.928  1.00  0.00           N  
ATOM   1864  CA  THR B 204      59.745  76.114  34.307  1.00  0.00           C  
ATOM   1865  C   THR B 204      60.690  77.137  34.942  1.00  0.00           C  
ATOM   1866  O   THR B 204      60.629  77.342  36.153  1.00  0.00           O  
ATOM   1867  CB  THR B 204      58.312  76.533  34.640  1.00  0.00           C  
ATOM   1868  CG2 THR B 204      58.040  77.828  33.872  1.00  0.00           C  
ATOM   1869  OG1 THR B 204      57.287  75.608  34.266  1.00  0.00           O  
ATOM   1870  H   THR B 204      60.130  74.837  35.928  1.00  0.00           H  
ATOM   1871  HG1 THR B 204      57.288  74.823  34.885  1.00  0.00           H  
ATOM   1872  N   LEU B 205      61.384  77.883  34.088  1.00  0.00           N  
ATOM   1873  CA  LEU B 205      62.130  79.123  34.347  1.00  0.00           C  
ATOM   1874  C   LEU B 205      61.189  80.329  34.311  1.00  0.00           C  
ATOM   1875  O   LEU B 205      60.524  80.496  33.290  1.00  0.00           O  
ATOM   1876  CB  LEU B 205      63.325  79.307  33.409  1.00  0.00           C  
ATOM   1877  CG  LEU B 205      64.215  80.450  33.902  1.00  0.00           C  
ATOM   1878  CD1 LEU B 205      65.144  80.111  35.069  1.00  0.00           C  
ATOM   1879  CD2 LEU B 205      65.010  80.898  32.674  1.00  0.00           C  
ATOM   1880  H   LEU B 205      61.329  77.602  33.130  1.00  0.00           H  
ATOM   1881  N   THR B 206      60.938  80.968  35.450  1.00  0.00           N  
ATOM   1882  CA  THR B 206      60.176  82.217  35.598  1.00  0.00           C  
ATOM   1883  C   THR B 206      60.985  83.513  35.674  1.00  0.00           C  
ATOM   1884  O   THR B 206      61.611  83.711  36.715  1.00  0.00           O  
ATOM   1885  CB  THR B 206      59.076  82.257  36.661  1.00  0.00           C  
ATOM   1886  CG2 THR B 206      57.869  81.407  36.259  1.00  0.00           C  
ATOM   1887  OG1 THR B 206      59.649  81.777  37.881  1.00  0.00           O  
ATOM   1888  H   THR B 206      61.379  80.611  36.273  1.00  0.00           H  
ATOM   1889  HG1 THR B 206      58.968  81.402  38.509  1.00  0.00           H  
ATOM   1890  N   ILE B 207      60.989  84.393  34.677  1.00  0.00           N  
ATOM   1891  CA  ILE B 207      61.709  85.675  34.691  1.00  0.00           C  
ATOM   1892  C   ILE B 207      60.673  86.784  34.885  1.00  0.00           C  
ATOM   1893  O   ILE B 207      59.850  87.103  34.029  1.00  0.00           O  
ATOM   1894  CB  ILE B 207      62.438  85.990  33.383  1.00  0.00           C  
ATOM   1895  CG1 ILE B 207      63.276  84.816  32.874  1.00  0.00           C  
ATOM   1896  CG2 ILE B 207      63.266  87.272  33.493  1.00  0.00           C  
ATOM   1897  CD  ILE B 207      63.483  84.703  31.362  1.00  0.00           C  
ATOM   1898  H   ILE B 207      60.653  83.994  33.824  1.00  0.00           H  
ATOM   1899  N   GLU B 208      60.767  87.268  36.120  1.00  0.00           N  
ATOM   1900  CA  GLU B 208      60.006  88.480  36.456  1.00  0.00           C  
ATOM   1901  C   GLU B 208      60.434  89.843  35.907  1.00  0.00           C  
ATOM   1902  O   GLU B 208      61.410  90.363  36.446  1.00  0.00           O  
ATOM   1903  CB  GLU B 208      59.514  88.443  37.904  1.00  0.00           C  
ATOM   1904  CG  GLU B 208      58.482  87.368  38.251  1.00  0.00           C  
ATOM   1905  CD  GLU B 208      57.992  87.421  39.699  1.00  0.00           C  
ATOM   1906  OE1 GLU B 208      58.460  86.588  40.505  1.00  0.00           O  
ATOM   1907  OE2 GLU B 208      57.266  88.364  40.082  1.00  0.00           O1-
ATOM   1908  H   GLU B 208      61.417  86.905  36.788  1.00  0.00           H  
ATOM   1909  N   ARG B 209      59.762  90.340  34.872  1.00  0.00           N  
ATOM   1910  CA  ARG B 209      60.143  91.494  34.045  1.00  0.00           C  
ATOM   1911  C   ARG B 209      61.497  91.318  33.356  1.00  0.00           C  
ATOM   1912  O   ARG B 209      62.556  91.438  33.970  1.00  0.00           O  
ATOM   1913  CB  ARG B 209      60.134  92.879  34.694  1.00  0.00           C  
ATOM   1914  CG  ARG B 209      58.678  93.237  34.997  1.00  0.00           C  
ATOM   1915  CD  ARG B 209      58.734  94.059  36.286  1.00  0.00           C  
ATOM   1916  NE  ARG B 209      57.641  95.040  36.320  1.00  0.00           N  
ATOM   1917  CZ  ARG B 209      56.340  94.761  36.485  1.00  0.00           C  
ATOM   1918  NH1 ARG B 209      55.901  93.540  36.820  1.00  0.00           N1+
ATOM   1919  NH2 ARG B 209      55.381  95.678  36.299  1.00  0.00           N  
ATOM   1920  H   ARG B 209      58.932  89.885  34.547  1.00  0.00           H  
ATOM   1921  HE  ARG B 209      57.882  95.963  36.022  1.00  0.00           H  
ATOM   1922 1HH1 ARG B 209      56.553  92.784  36.871  1.00  0.00           H  
ATOM   1923 2HH1 ARG B 209      54.939  93.265  36.836  1.00  0.00           H  
ATOM   1924 1HH2 ARG B 209      55.815  96.578  36.265  1.00  0.00           H  
ATOM   1925 2HH2 ARG B 209      54.407  95.527  36.471  1.00  0.00           H  
ATOM   1926  N   LEU B 210      61.363  90.761  32.155  1.00  0.00           N  
ATOM   1927  CA  LEU B 210      62.537  90.789  31.271  1.00  0.00           C  
ATOM   1928  C   LEU B 210      62.970  92.114  30.639  1.00  0.00           C  
ATOM   1929  O   LEU B 210      62.367  92.669  29.723  1.00  0.00           O  
ATOM   1930  CB  LEU B 210      62.531  89.645  30.255  1.00  0.00           C  
ATOM   1931  CG  LEU B 210      63.886  89.185  29.714  1.00  0.00           C  
ATOM   1932  CD1 LEU B 210      64.820  88.419  30.653  1.00  0.00           C  
ATOM   1933  CD2 LEU B 210      63.581  88.266  28.529  1.00  0.00           C  
ATOM   1934  H   LEU B 210      60.446  90.468  31.886  1.00  0.00           H  
ATOM   1935  N   GLU B 211      64.124  92.461  31.203  1.00  0.00           N  
ATOM   1936  CA  GLU B 211      64.945  93.587  30.735  1.00  0.00           C  
ATOM   1937  C   GLU B 211      65.673  93.356  29.409  1.00  0.00           C  
ATOM   1938  O   GLU B 211      66.056  92.231  29.090  1.00  0.00           O  
ATOM   1939  CB  GLU B 211      65.956  93.957  31.822  1.00  0.00           C  
ATOM   1940  CG  GLU B 211      65.366  94.299  33.192  1.00  0.00           C  
ATOM   1941  CD  GLU B 211      66.458  94.470  34.250  1.00  0.00           C  
ATOM   1942  OE1 GLU B 211      67.114  93.478  34.636  1.00  0.00           O  
ATOM   1943  OE2 GLU B 211      66.812  95.635  34.534  1.00  0.00           O1-
ATOM   1944  H   GLU B 211      64.371  92.045  32.078  1.00  0.00           H  
ATOM   1945  N   PRO B 212      65.848  94.371  28.568  1.00  0.00           N  
ATOM   1946  CA  PRO B 212      66.500  94.306  27.252  1.00  0.00           C  
ATOM   1947  C   PRO B 212      67.855  93.599  27.165  1.00  0.00           C  
ATOM   1948  O   PRO B 212      68.159  92.965  26.156  1.00  0.00           O  
ATOM   1949  CB  PRO B 212      66.752  95.715  26.713  1.00  0.00           C  
ATOM   1950  CG  PRO B 212      65.494  96.369  27.287  1.00  0.00           C  
ATOM   1951  CD  PRO B 212      65.316  95.737  28.670  1.00  0.00           C  
ATOM   1952  N   GLU B 213      68.697  93.853  28.163  1.00  0.00           N  
ATOM   1953  CA  GLU B 213      70.011  93.223  28.353  1.00  0.00           C  
ATOM   1954  C   GLU B 213      70.019  91.695  28.275  1.00  0.00           C  
ATOM   1955  O   GLU B 213      70.583  91.133  27.337  1.00  0.00           O  
ATOM   1956  CB  GLU B 213      70.873  93.720  29.515  1.00  0.00           C  
ATOM   1957  CG  GLU B 213      71.136  95.225  29.446  1.00  0.00           C  
ATOM   1958  CD  GLU B 213      70.093  96.078  30.172  1.00  0.00           C  
ATOM   1959  OE1 GLU B 213      70.430  97.195  30.619  1.00  0.00           O  
ATOM   1960  OE2 GLU B 213      68.946  95.609  30.332  1.00  0.00           O1-
ATOM   1961  H   GLU B 213      68.589  94.572  28.850  1.00  0.00           H  
ATOM   1962  N   ASP B 214      68.988  91.129  28.896  1.00  0.00           N  
ATOM   1963  CA  ASP B 214      68.806  89.680  29.061  1.00  0.00           C  
ATOM   1964  C   ASP B 214      68.044  88.875  28.006  1.00  0.00           C  
ATOM   1965  O   ASP B 214      67.873  87.660  28.095  1.00  0.00           O  
ATOM   1966  CB  ASP B 214      68.300  89.398  30.477  1.00  0.00           C  
ATOM   1967  CG  ASP B 214      69.504  89.548  31.409  1.00  0.00           C  
ATOM   1968  OD1 ASP B 214      69.277  90.013  32.547  1.00  0.00           O  
ATOM   1969  OD2 ASP B 214      70.604  89.068  31.057  1.00  0.00           O1-
ATOM   1970  H   ASP B 214      68.337  91.743  29.343  1.00  0.00           H  
ATOM   1971  N   PHE B 215      67.746  89.538  26.892  1.00  0.00           N  
ATOM   1972  CA  PHE B 215      67.335  88.853  25.658  1.00  0.00           C  
ATOM   1973  C   PHE B 215      68.451  88.023  25.019  1.00  0.00           C  
ATOM   1974  O   PHE B 215      69.311  88.530  24.300  1.00  0.00           O  
ATOM   1975  CB  PHE B 215      66.598  89.789  24.698  1.00  0.00           C  
ATOM   1976  CG  PHE B 215      65.179  90.092  25.181  1.00  0.00           C  
ATOM   1977  CD1 PHE B 215      64.891  91.094  26.100  1.00  0.00           C  
ATOM   1978  CD2 PHE B 215      64.197  89.356  24.528  1.00  0.00           C  
ATOM   1979  CE1 PHE B 215      63.559  91.392  26.363  1.00  0.00           C  
ATOM   1980  CE2 PHE B 215      62.873  89.716  24.750  1.00  0.00           C  
ATOM   1981  CZ  PHE B 215      62.569  90.748  25.630  1.00  0.00           C  
ATOM   1982  H   PHE B 215      67.950  90.513  26.805  1.00  0.00           H  
ATOM   1983  HD1 PHE B 215      65.642  91.494  26.782  1.00  0.00           H  
ATOM   1984  HD2 PHE B 215      64.453  88.594  23.791  1.00  0.00           H  
ATOM   1985  HE1 PHE B 215      63.194  91.989  27.199  1.00  0.00           H  
ATOM   1986  HE2 PHE B 215      62.068  89.403  24.086  1.00  0.00           H  
ATOM   1987  HZ  PHE B 215      61.533  90.838  25.958  1.00  0.00           H  
ATOM   1988  N   ALA B 216      68.125  86.734  25.004  1.00  0.00           N  
ATOM   1989  CA  ALA B 216      69.067  85.651  24.686  1.00  0.00           C  
ATOM   1990  C   ALA B 216      68.558  84.216  24.543  1.00  0.00           C  
ATOM   1991  O   ALA B 216      67.344  84.061  24.664  1.00  0.00           O  
ATOM   1992  CB  ALA B 216      70.074  85.705  25.837  1.00  0.00           C  
ATOM   1993  H   ALA B 216      67.162  86.521  24.839  1.00  0.00           H  
ATOM   1994  N   VAL B 217      69.433  83.323  24.090  1.00  0.00           N  
ATOM   1995  CA  VAL B 217      69.032  81.913  23.988  1.00  0.00           C  
ATOM   1996  C   VAL B 217      69.137  81.172  25.323  1.00  0.00           C  
ATOM   1997  O   VAL B 217      70.181  80.934  25.929  1.00  0.00           O  
ATOM   1998  CB  VAL B 217      69.702  81.157  22.838  1.00  0.00           C  
ATOM   1999  CG1 VAL B 217      68.920  79.845  22.746  1.00  0.00           C  
ATOM   2000  CG2 VAL B 217      69.618  81.980  21.551  1.00  0.00           C  
ATOM   2001  H   VAL B 217      70.390  83.564  23.923  1.00  0.00           H  
ATOM   2002  N   TYR B 218      67.925  80.829  25.749  1.00  0.00           N  
ATOM   2003  CA  TYR B 218      67.643  80.154  27.023  1.00  0.00           C  
ATOM   2004  C   TYR B 218      67.654  78.628  26.906  1.00  0.00           C  
ATOM   2005  O   TYR B 218      66.697  78.020  26.428  1.00  0.00           O  
ATOM   2006  CB  TYR B 218      66.406  80.668  27.763  1.00  0.00           C  
ATOM   2007  CG  TYR B 218      66.609  82.077  28.323  1.00  0.00           C  
ATOM   2008  CD1 TYR B 218      66.512  83.232  27.555  1.00  0.00           C  
ATOM   2009  CD2 TYR B 218      66.843  82.259  29.681  1.00  0.00           C  
ATOM   2010  CE1 TYR B 218      66.622  84.501  28.112  1.00  0.00           C  
ATOM   2011  CE2 TYR B 218      67.026  83.515  30.248  1.00  0.00           C  
ATOM   2012  CZ  TYR B 218      66.936  84.654  29.457  1.00  0.00           C  
ATOM   2013  OH  TYR B 218      67.504  85.793  29.937  1.00  0.00           O  
ATOM   2014  H   TYR B 218      67.165  81.063  25.142  1.00  0.00           H  
ATOM   2015  HD1 TYR B 218      66.474  83.166  26.467  1.00  0.00           H  
ATOM   2016  HD2 TYR B 218      66.913  81.344  30.270  1.00  0.00           H  
ATOM   2017  HE1 TYR B 218      66.247  85.348  27.538  1.00  0.00           H  
ATOM   2018  HE2 TYR B 218      67.250  83.631  31.309  1.00  0.00           H  
ATOM   2019  HH  TYR B 218      67.418  86.529  29.266  1.00  0.00           H  
ATOM   2020  N   TYR B 219      68.636  78.028  27.572  1.00  0.00           N  
ATOM   2021  CA  TYR B 219      68.838  76.572  27.610  1.00  0.00           C  
ATOM   2022  C   TYR B 219      68.726  75.841  28.950  1.00  0.00           C  
ATOM   2023  O   TYR B 219      68.871  76.542  29.950  1.00  0.00           O  
ATOM   2024  CB  TYR B 219      70.226  76.139  27.134  1.00  0.00           C  
ATOM   2025  CG  TYR B 219      70.494  76.467  25.664  1.00  0.00           C  
ATOM   2026  CD1 TYR B 219      70.254  75.492  24.702  1.00  0.00           C  
ATOM   2027  CD2 TYR B 219      71.197  77.598  25.267  1.00  0.00           C  
ATOM   2028  CE1 TYR B 219      70.724  75.717  23.414  1.00  0.00           C  
ATOM   2029  CE2 TYR B 219      71.608  77.876  23.968  1.00  0.00           C  
ATOM   2030  CZ  TYR B 219      71.401  76.869  23.032  1.00  0.00           C  
ATOM   2031  OH  TYR B 219      71.980  76.889  21.801  1.00  0.00           O  
ATOM   2032  H   TYR B 219      69.047  78.448  28.381  1.00  0.00           H  
ATOM   2033  HD1 TYR B 219      69.549  74.695  24.941  1.00  0.00           H  
ATOM   2034  HD2 TYR B 219      71.464  78.343  26.017  1.00  0.00           H  
ATOM   2035  HE1 TYR B 219      70.656  74.879  22.721  1.00  0.00           H  
ATOM   2036  HE2 TYR B 219      71.536  78.925  23.681  1.00  0.00           H  
ATOM   2037  HH  TYR B 219      72.516  77.724  21.674  1.00  0.00           H  
ATOM   2038  N   CYS B 220      68.125  74.658  28.855  1.00  0.00           N  
ATOM   2039  CA  CYS B 220      67.981  73.725  29.982  1.00  0.00           C  
ATOM   2040  C   CYS B 220      68.881  72.530  29.658  1.00  0.00           C  
ATOM   2041  O   CYS B 220      69.148  72.128  28.527  1.00  0.00           O  
ATOM   2042  CB  CYS B 220      66.522  73.267  29.988  1.00  0.00           C  
ATOM   2043  SG  CYS B 220      65.992  72.236  31.405  1.00  0.00           S  
ATOM   2044  H   CYS B 220      67.757  74.338  27.982  1.00  0.00           H  
ATOM   2045  N   GLN B 221      69.518  72.105  30.745  1.00  0.00           N  
ATOM   2046  CA  GLN B 221      70.339  70.885  30.724  1.00  0.00           C  
ATOM   2047  C   GLN B 221      69.778  69.961  31.807  1.00  0.00           C  
ATOM   2048  O   GLN B 221      69.428  70.415  32.895  1.00  0.00           O  
ATOM   2049  CB  GLN B 221      71.811  71.194  31.004  1.00  0.00           C  
ATOM   2050  CG  GLN B 221      72.590  69.954  31.447  1.00  0.00           C  
ATOM   2051  CD  GLN B 221      73.756  70.251  32.392  1.00  0.00           C  
ATOM   2052  NE2 GLN B 221      74.774  69.407  32.538  1.00  0.00           N  
ATOM   2053  OE1 GLN B 221      73.917  71.393  32.819  1.00  0.00           O  
ATOM   2054  H   GLN B 221      69.403  72.484  31.663  1.00  0.00           H  
ATOM   2055 1HE2 GLN B 221      74.830  68.668  31.867  1.00  0.00           H  
ATOM   2056 2HE2 GLN B 221      75.490  69.554  33.220  1.00  0.00           H  
ATOM   2057  N   GLN B 222      69.676  68.669  31.504  1.00  0.00           N  
ATOM   2058  CA  GLN B 222      69.246  67.678  32.500  1.00  0.00           C  
ATOM   2059  C   GLN B 222      70.554  66.943  32.800  1.00  0.00           C  
ATOM   2060  O   GLN B 222      71.235  66.479  31.888  1.00  0.00           O  
ATOM   2061  CB  GLN B 222      68.150  66.718  32.034  1.00  0.00           C  
ATOM   2062  CG  GLN B 222      68.261  65.736  30.865  1.00  0.00           C  
ATOM   2063  CD  GLN B 222      68.895  64.447  31.392  1.00  0.00           C  
ATOM   2064  NE2 GLN B 222      69.649  63.786  30.518  1.00  0.00           N  
ATOM   2065  OE1 GLN B 222      68.741  64.004  32.529  1.00  0.00           O  
ATOM   2066  H   GLN B 222      70.121  68.349  30.668  1.00  0.00           H  
ATOM   2067 1HE2 GLN B 222      69.633  64.121  29.576  1.00  0.00           H  
ATOM   2068 2HE2 GLN B 222      70.092  62.918  30.741  1.00  0.00           H  
ATOM   2069  N   ARG B 223      70.762  66.790  34.105  1.00  0.00           N  
ATOM   2070  CA  ARG B 223      71.988  66.136  34.585  1.00  0.00           C  
ATOM   2071  C   ARG B 223      71.815  64.760  35.232  1.00  0.00           C  
ATOM   2072  O   ARG B 223      72.742  64.187  35.803  1.00  0.00           O  
ATOM   2073  CB  ARG B 223      72.981  67.025  35.337  1.00  0.00           C  
ATOM   2074  CG  ARG B 223      72.492  67.804  36.560  1.00  0.00           C  
ATOM   2075  CD  ARG B 223      72.613  66.922  37.805  1.00  0.00           C  
ATOM   2076  NE  ARG B 223      72.045  67.418  39.067  1.00  0.00           N  
ATOM   2077  CZ  ARG B 223      72.629  67.411  40.273  1.00  0.00           C  
ATOM   2078  NH1 ARG B 223      73.871  66.946  40.467  1.00  0.00           N1+
ATOM   2079  NH2 ARG B 223      71.975  67.997  41.285  1.00  0.00           N  
ATOM   2080  H   ARG B 223      70.095  67.202  34.725  1.00  0.00           H  
ATOM   2081  HE  ARG B 223      71.078  67.673  39.045  1.00  0.00           H  
ATOM   2082 1HH1 ARG B 223      74.355  66.416  39.771  1.00  0.00           H  
ATOM   2083 2HH1 ARG B 223      74.243  67.049  41.390  1.00  0.00           H  
ATOM   2084 1HH2 ARG B 223      71.100  68.465  41.166  1.00  0.00           H  
ATOM   2085 2HH2 ARG B 223      72.367  67.767  42.176  1.00  0.00           H  
ATOM   2086  N   SER B 224      70.560  64.482  35.570  1.00  0.00           N  
ATOM   2087  CA  SER B 224      70.089  63.330  36.352  1.00  0.00           C  
ATOM   2088  C   SER B 224      70.215  61.967  35.669  1.00  0.00           C  
ATOM   2089  O   SER B 224      70.977  61.112  36.118  1.00  0.00           O  
ATOM   2090  CB  SER B 224      68.659  63.385  36.894  1.00  0.00           C  
ATOM   2091  OG  SER B 224      68.373  64.576  37.631  1.00  0.00           O  
ATOM   2092  H   SER B 224      69.765  65.041  35.332  1.00  0.00           H  
ATOM   2093  HG  SER B 224      67.518  64.919  37.241  1.00  0.00           H  
ATOM   2094  N   ASN B 225      69.684  61.840  34.456  1.00  0.00           N  
ATOM   2095  CA  ASN B 225      69.656  60.581  33.698  1.00  0.00           C  
ATOM   2096  C   ASN B 225      70.646  60.476  32.537  1.00  0.00           C  
ATOM   2097  O   ASN B 225      70.592  61.375  31.700  1.00  0.00           O  
ATOM   2098  CB  ASN B 225      68.199  60.322  33.308  1.00  0.00           C  
ATOM   2099  CG  ASN B 225      67.214  60.097  34.456  1.00  0.00           C  
ATOM   2100  ND2 ASN B 225      66.090  59.468  34.122  1.00  0.00           N  
ATOM   2101  OD1 ASN B 225      67.534  60.197  35.640  1.00  0.00           O  
ATOM   2102  H   ASN B 225      69.145  62.565  34.027  1.00  0.00           H  
ATOM   2103 1HD2 ASN B 225      66.081  59.056  33.211  1.00  0.00           H  
ATOM   2104 2HD2 ASN B 225      65.427  59.412  34.868  1.00  0.00           H  
ATOM   2105  N   TRP B 226      71.304  59.324  32.440  1.00  0.00           N  
ATOM   2106  CA  TRP B 226      72.237  58.833  31.416  1.00  0.00           C  
ATOM   2107  C   TRP B 226      71.811  58.749  29.949  1.00  0.00           C  
ATOM   2108  O   TRP B 226      70.759  58.161  29.699  1.00  0.00           O  
ATOM   2109  CB  TRP B 226      72.823  57.482  31.831  1.00  0.00           C  
ATOM   2110  CG  TRP B 226      74.299  57.513  31.430  1.00  0.00           C  
ATOM   2111  CD1 TRP B 226      74.760  56.827  30.388  1.00  0.00           C  
ATOM   2112  CD2 TRP B 226      75.325  58.216  32.051  1.00  0.00           C  
ATOM   2113  CE2 TRP B 226      76.388  58.030  31.175  1.00  0.00           C  
ATOM   2114  CE3 TRP B 226      75.361  59.006  33.195  1.00  0.00           C  
ATOM   2115  NE1 TRP B 226      76.046  57.138  30.250  1.00  0.00           N  
ATOM   2116  CZ2 TRP B 226      77.576  58.715  31.402  1.00  0.00           C  
ATOM   2117  CZ3 TRP B 226      76.582  59.604  33.483  1.00  0.00           C  
ATOM   2118  CH2 TRP B 226      77.625  59.458  32.576  1.00  0.00           C  
ATOM   2119  H   TRP B 226      71.286  58.709  33.229  1.00  0.00           H  
ATOM   2120  HD1 TRP B 226      74.193  56.037  29.896  1.00  0.00           H  
ATOM   2121  HE1 TRP B 226      76.700  56.859  29.547  1.00  0.00           H  
ATOM   2122  HE3 TRP B 226      74.588  58.981  33.963  1.00  0.00           H  
ATOM   2123  HZ2 TRP B 226      78.422  58.466  30.761  1.00  0.00           H  
ATOM   2124  HZ3 TRP B 226      76.757  60.244  34.348  1.00  0.00           H  
ATOM   2125  HH2 TRP B 226      78.408  60.209  32.678  1.00  0.00           H  
ATOM   2126  N   PRO B 227      72.420  59.435  28.986  1.00  0.00           N  
ATOM   2127  CA  PRO B 227      73.453  60.462  29.188  1.00  0.00           C  
ATOM   2128  C   PRO B 227      72.799  61.826  29.420  1.00  0.00           C  
ATOM   2129  O   PRO B 227      71.675  62.073  28.986  1.00  0.00           O  
ATOM   2130  CB  PRO B 227      74.310  60.457  27.920  1.00  0.00           C  
ATOM   2131  CG  PRO B 227      73.342  59.906  26.872  1.00  0.00           C  
ATOM   2132  CD  PRO B 227      72.204  59.149  27.560  1.00  0.00           C  
ATOM   2133  N   PRO B 228      73.542  62.614  30.192  1.00  0.00           N  
ATOM   2134  CA  PRO B 228      73.359  64.061  30.374  1.00  0.00           C  
ATOM   2135  C   PRO B 228      73.150  64.753  29.025  1.00  0.00           C  
ATOM   2136  O   PRO B 228      74.112  64.893  28.271  1.00  0.00           O  
ATOM   2137  CB  PRO B 228      74.568  64.440  31.231  1.00  0.00           C  
ATOM   2138  CG  PRO B 228      74.741  63.219  32.138  1.00  0.00           C  
ATOM   2139  CD  PRO B 228      74.435  62.041  31.210  1.00  0.00           C  
ATOM   2140  N   THR B 229      72.167  65.649  29.017  1.00  0.00           N  
ATOM   2141  CA  THR B 229      71.783  66.207  27.712  1.00  0.00           C  
ATOM   2142  C   THR B 229      71.330  67.666  27.795  1.00  0.00           C  
ATOM   2143  O   THR B 229      71.061  68.079  28.922  1.00  0.00           O  
ATOM   2144  CB  THR B 229      70.650  65.469  26.996  1.00  0.00           C  
ATOM   2145  CG2 THR B 229      71.170  64.245  26.239  1.00  0.00           C  
ATOM   2146  OG1 THR B 229      69.585  65.103  27.877  1.00  0.00           O  
ATOM   2147  H   THR B 229      71.748  66.031  29.840  1.00  0.00           H  
ATOM   2148  HG1 THR B 229      68.942  64.529  27.370  1.00  0.00           H  
ATOM   2149  N   PHE B 230      71.627  68.429  26.747  1.00  0.00           N  
ATOM   2150  CA  PHE B 230      71.267  69.849  26.621  1.00  0.00           C  
ATOM   2151  C   PHE B 230      70.047  70.005  25.710  1.00  0.00           C  
ATOM   2152  O   PHE B 230      69.797  69.172  24.840  1.00  0.00           O  
ATOM   2153  CB  PHE B 230      72.334  70.709  25.941  1.00  0.00           C  
ATOM   2154  CG  PHE B 230      73.297  71.313  26.965  1.00  0.00           C  
ATOM   2155  CD1 PHE B 230      74.455  70.688  27.411  1.00  0.00           C  
ATOM   2156  CD2 PHE B 230      73.103  72.552  27.565  1.00  0.00           C  
ATOM   2157  CE1 PHE B 230      75.297  71.157  28.413  1.00  0.00           C  
ATOM   2158  CE2 PHE B 230      73.966  73.096  28.509  1.00  0.00           C  
ATOM   2159  CZ  PHE B 230      75.071  72.402  28.987  1.00  0.00           C  
ATOM   2160  H   PHE B 230      71.866  68.015  25.869  1.00  0.00           H  
ATOM   2161  HD1 PHE B 230      74.872  69.877  26.813  1.00  0.00           H  
ATOM   2162  HD2 PHE B 230      72.336  73.153  27.077  1.00  0.00           H  
ATOM   2163  HE1 PHE B 230      76.174  70.566  28.679  1.00  0.00           H  
ATOM   2164  HE2 PHE B 230      73.734  74.065  28.951  1.00  0.00           H  
ATOM   2165  HZ  PHE B 230      75.604  72.790  29.855  1.00  0.00           H  
ATOM   2166  N   GLY B 231      69.338  71.094  25.992  1.00  0.00           N  
ATOM   2167  CA  GLY B 231      68.206  71.490  25.141  1.00  0.00           C  
ATOM   2168  C   GLY B 231      68.664  72.173  23.850  1.00  0.00           C  
ATOM   2169  O   GLY B 231      69.825  72.515  23.631  1.00  0.00           O  
ATOM   2170  H   GLY B 231      69.494  71.548  26.869  1.00  0.00           H  
ATOM   2171  N   GLN B 232      67.705  72.315  22.940  1.00  0.00           N  
ATOM   2172  CA  GLN B 232      67.770  73.159  21.738  1.00  0.00           C  
ATOM   2173  C   GLN B 232      67.672  74.657  22.036  1.00  0.00           C  
ATOM   2174  O   GLN B 232      68.161  75.508  21.295  1.00  0.00           O  
ATOM   2175  CB  GLN B 232      66.776  72.839  20.620  1.00  0.00           C  
ATOM   2176  CG  GLN B 232      65.328  73.004  21.084  1.00  0.00           C  
ATOM   2177  CD  GLN B 232      64.783  71.813  21.876  1.00  0.00           C  
ATOM   2178  NE2 GLN B 232      64.377  70.825  21.083  1.00  0.00           N  
ATOM   2179  OE1 GLN B 232      64.663  71.727  23.097  1.00  0.00           O  
ATOM   2180  H   GLN B 232      66.949  71.662  22.898  1.00  0.00           H  
ATOM   2181 1HE2 GLN B 232      64.351  71.091  20.119  1.00  0.00           H  
ATOM   2182 2HE2 GLN B 232      64.024  69.984  21.493  1.00  0.00           H  
ATOM   2183  N   GLY B 233      67.261  74.985  23.258  1.00  0.00           N  
ATOM   2184  CA  GLY B 233      67.129  76.372  23.726  1.00  0.00           C  
ATOM   2185  C   GLY B 233      66.074  77.261  23.063  1.00  0.00           C  
ATOM   2186  O   GLY B 233      66.027  77.496  21.856  1.00  0.00           O  
ATOM   2187  H   GLY B 233      67.081  74.255  23.917  1.00  0.00           H  
ATOM   2188  N   THR B 234      65.361  77.935  23.960  1.00  0.00           N  
ATOM   2189  CA  THR B 234      64.213  78.741  23.520  1.00  0.00           C  
ATOM   2190  C   THR B 234      64.748  80.112  23.102  1.00  0.00           C  
ATOM   2191  O   THR B 234      65.568  80.786  23.723  1.00  0.00           O  
ATOM   2192  CB  THR B 234      63.181  78.959  24.628  1.00  0.00           C  
ATOM   2193  CG2 THR B 234      62.033  79.904  24.270  1.00  0.00           C  
ATOM   2194  OG1 THR B 234      62.658  77.695  25.045  1.00  0.00           O  
ATOM   2195  H   THR B 234      65.609  78.005  24.926  1.00  0.00           H  
ATOM   2196  HG1 THR B 234      61.999  77.369  24.368  1.00  0.00           H  
ATOM   2197  N   LYS B 235      64.513  80.418  21.829  1.00  0.00           N  
ATOM   2198  CA  LYS B 235      65.027  81.680  21.278  1.00  0.00           C  
ATOM   2199  C   LYS B 235      64.080  82.758  21.809  1.00  0.00           C  
ATOM   2200  O   LYS B 235      62.903  82.674  21.461  1.00  0.00           O  
ATOM   2201  CB  LYS B 235      65.149  81.810  19.759  1.00  0.00           C  
ATOM   2202  CG  LYS B 235      66.033  80.754  19.093  1.00  0.00           C  
ATOM   2203  CD  LYS B 235      65.642  79.285  19.265  1.00  0.00           C  
ATOM   2204  CE  LYS B 235      66.826  78.443  18.785  1.00  0.00           C  
ATOM   2205  NZ  LYS B 235      66.697  77.028  19.162  1.00  0.00           N1+
ATOM   2206  H   LYS B 235      63.966  79.781  21.286  1.00  0.00           H  
ATOM   2207  HZ1 LYS B 235      66.049  76.543  18.574  1.00  0.00           H  
ATOM   2208  HZ2 LYS B 235      67.549  76.509  19.231  1.00  0.00           H  
ATOM   2209  HZ3 LYS B 235      66.414  77.017  20.121  1.00  0.00           H  
ATOM   2210  N   VAL B 236      64.441  83.443  22.891  1.00  0.00           N  
ATOM   2211  CA  VAL B 236      63.659  84.606  23.335  1.00  0.00           C  
ATOM   2212  C   VAL B 236      64.046  85.805  22.467  1.00  0.00           C  
ATOM   2213  O   VAL B 236      65.156  86.334  22.435  1.00  0.00           O  
ATOM   2214  CB  VAL B 236      63.773  84.907  24.830  1.00  0.00           C  
ATOM   2215  CG1 VAL B 236      62.901  86.108  25.204  1.00  0.00           C  
ATOM   2216  CG2 VAL B 236      63.341  83.666  25.614  1.00  0.00           C  
ATOM   2217  H   VAL B 236      65.258  83.315  23.453  1.00  0.00           H  
ATOM   2218  N   GLU B 237      63.039  86.287  21.744  1.00  0.00           N  
ATOM   2219  CA  GLU B 237      63.267  87.302  20.705  1.00  0.00           C  
ATOM   2220  C   GLU B 237      62.491  88.565  21.082  1.00  0.00           C  
ATOM   2221  O   GLU B 237      61.355  88.550  21.553  1.00  0.00           O  
ATOM   2222  CB  GLU B 237      62.733  86.853  19.344  1.00  0.00           C  
ATOM   2223  CG  GLU B 237      63.197  85.440  18.987  1.00  0.00           C  
ATOM   2224  CD  GLU B 237      62.924  85.279  17.490  1.00  0.00           C  
ATOM   2225  OE1 GLU B 237      61.770  84.930  17.162  1.00  0.00           O  
ATOM   2226  OE2 GLU B 237      63.840  85.550  16.684  1.00  0.00           O1-
ATOM   2227  H   GLU B 237      62.069  86.212  21.976  1.00  0.00           H  
ATOM   2228  N   VAL B 238      63.227  89.639  20.811  1.00  0.00           N  
ATOM   2229  CA  VAL B 238      62.674  90.987  21.009  1.00  0.00           C  
ATOM   2230  C   VAL B 238      61.481  91.167  20.068  1.00  0.00           C  
ATOM   2231  O   VAL B 238      61.692  91.181  18.857  1.00  0.00           O  
ATOM   2232  CB  VAL B 238      63.670  92.130  20.799  1.00  0.00           C  
ATOM   2233  CG1 VAL B 238      64.622  92.033  21.994  1.00  0.00           C  
ATOM   2234  CG2 VAL B 238      64.677  92.142  19.648  1.00  0.00           C  
ATOM   2235  H   VAL B 238      63.916  89.584  20.088  1.00  0.00           H  
ATOM   2236  N   LYS B 239      60.455  91.757  20.675  1.00  0.00           N  
ATOM   2237  CA  LYS B 239      59.374  92.422  19.933  1.00  0.00           C  
ATOM   2238  C   LYS B 239      59.453  93.949  19.862  1.00  0.00           C  
ATOM   2239  O   LYS B 239      60.242  94.623  20.523  1.00  0.00           O  
ATOM   2240  CB  LYS B 239      58.018  92.029  20.523  1.00  0.00           C  
ATOM   2241  CG  LYS B 239      57.389  90.861  19.760  1.00  0.00           C  
ATOM   2242  CD  LYS B 239      56.787  91.467  18.490  1.00  0.00           C  
ATOM   2243  CE  LYS B 239      56.008  90.621  17.482  1.00  0.00           C  
ATOM   2244  NZ  LYS B 239      55.393  91.448  16.433  1.00  0.00           N1+
ATOM   2245  H   LYS B 239      60.376  91.743  21.672  1.00  0.00           H  
ATOM   2246  HZ1 LYS B 239      54.767  92.057  16.920  1.00  0.00           H  
ATOM   2247  HZ2 LYS B 239      56.097  92.013  16.003  1.00  0.00           H  
ATOM   2248  HZ3 LYS B 239      55.004  90.923  15.675  1.00  0.00           H  
ATOM   2249  N   SER B 240      58.758  94.547  18.899  1.00  0.00           N  
ATOM   2250  CA  SER B 240      58.675  96.007  18.750  1.00  0.00           C  
ATOM   2251  C   SER B 240      58.109  96.746  19.965  1.00  0.00           C  
ATOM   2252  O   SER B 240      58.681  97.721  20.450  1.00  0.00           O  
ATOM   2253  CB  SER B 240      57.744  96.436  17.613  1.00  0.00           C  
ATOM   2254  OG  SER B 240      56.577  95.612  17.544  1.00  0.00           O  
ATOM   2255  H   SER B 240      58.237  94.040  18.213  1.00  0.00           H  
ATOM   2256  HG  SER B 240      56.503  95.382  16.573  1.00  0.00           H  
ATOM   2257  N   GLY B 241      56.923  96.305  20.373  1.00  0.00           N  
ATOM   2258  CA  GLY B 241      56.164  96.892  21.487  1.00  0.00           C  
ATOM   2259  C   GLY B 241      56.841  96.980  22.856  1.00  0.00           C  
ATOM   2260  O   GLY B 241      57.171  95.926  23.398  1.00  0.00           O  
ATOM   2261  H   GLY B 241      56.533  95.475  19.975  1.00  0.00           H  
ATOM   2262  N   LEU B 242      57.111  98.169  23.386  1.00  0.00           N  
ATOM   2263  CA  LEU B 242      57.884  98.411  24.613  1.00  0.00           C  
ATOM   2264  C   LEU B 242      57.035  98.740  25.843  1.00  0.00           C  
ATOM   2265  O   LEU B 242      56.098  99.532  25.752  1.00  0.00           O  
ATOM   2266  CB  LEU B 242      58.926  99.530  24.567  1.00  0.00           C  
ATOM   2267  CG  LEU B 242      60.016  99.402  23.501  1.00  0.00           C  
ATOM   2268  CD1 LEU B 242      60.663 100.769  23.268  1.00  0.00           C  
ATOM   2269  CD2 LEU B 242      61.135  98.446  23.917  1.00  0.00           C  
ATOM   2270  H   LEU B 242      56.716  98.989  22.971  1.00  0.00           H  
ATOM   2271  N   VAL B 243      57.274  98.118  26.993  1.00  0.00           N  
ATOM   2272  CA  VAL B 243      56.533  98.527  28.195  1.00  0.00           C  
ATOM   2273  C   VAL B 243      57.000  99.832  28.842  1.00  0.00           C  
ATOM   2274  O   VAL B 243      56.048 100.590  29.018  1.00  0.00           O  
ATOM   2275  CB  VAL B 243      56.416  97.328  29.139  1.00  0.00           C  
ATOM   2276  CG1 VAL B 243      55.641  97.615  30.427  1.00  0.00           C  
ATOM   2277  CG2 VAL B 243      55.780  96.134  28.422  1.00  0.00           C  
ATOM   2278  H   VAL B 243      58.078  97.542  27.142  1.00  0.00           H  
ATOM   2279  N   PRO B 244      58.261 100.039  29.211  1.00  0.00           N  
ATOM   2280  CA  PRO B 244      58.743 101.260  29.873  1.00  0.00           C  
ATOM   2281  C   PRO B 244      58.560 102.499  28.994  1.00  0.00           C  
ATOM   2282  O   PRO B 244      58.114 102.397  27.852  1.00  0.00           O  
ATOM   2283  CB  PRO B 244      60.202 101.020  30.269  1.00  0.00           C  
ATOM   2284  CG  PRO B 244      60.657 100.086  29.146  1.00  0.00           C  
ATOM   2285  CD  PRO B 244      59.424  99.295  28.705  1.00  0.00           C  
ATOM   2286  N   ARG B 245      58.934 103.608  29.624  1.00  0.00           N  
ATOM   2287  CA  ARG B 245      58.775 104.968  29.088  1.00  0.00           C  
ATOM   2288  C   ARG B 245      59.701 105.317  27.922  1.00  0.00           C  
ATOM   2289  CB  ARG B 245      58.838 105.898  30.301  1.00  0.00           C  
ATOM   2290  CG  ARG B 245      57.466 105.734  30.958  1.00  0.00           C  
ATOM   2291  CD  ARG B 245      57.467 106.080  32.448  1.00  0.00           C  
ATOM   2292  NE  ARG B 245      56.088 105.880  32.917  1.00  0.00           N  
ATOM   2293  CZ  ARG B 245      55.616 105.977  34.167  1.00  0.00           C  
ATOM   2294  NH1 ARG B 245      56.391 106.028  35.259  1.00  0.00           N1+
ATOM   2295  NH2 ARG B 245      54.303 106.148  34.372  1.00  0.00           N  
ATOM   2296  O1  ARG B 245      59.324 106.253  27.184  1.00  0.00           O  
ATOM   2297  O2  ARG B 245      60.770 104.705  27.710  1.00  0.00           O  
ATOM   2298  H   ARG B 245      59.531 103.607  30.427  1.00  0.00           H  
ATOM   2299  HE  ARG B 245      55.478 105.602  32.175  1.00  0.00           H  
ATOM   2300 1HH1 ARG B 245      57.384 105.942  35.175  1.00  0.00           H  
ATOM   2301 2HH1 ARG B 245      55.868 106.137  36.104  1.00  0.00           H  
ATOM   2302 1HH2 ARG B 245      53.713 106.104  33.566  1.00  0.00           H  
ATOM   2303 2HH2 ARG B 245      53.984 106.083  35.318  1.00  0.00           H  
TER   
END
