# Supplementary material for: Potential neutralizing antibodies discovered for novel corona virus using machine learning
Source: Sci Rep. 2021 Mar 4;11:5261. doi: 10.1038/s41598-021-84637-4 (PMC7970853; doi:10.1038/s41598-021-84637-4)
Supplement: Supplementary file 2 — Supplementary Information 2. [file 41598_2021_84637_MOESM2_ESM.zip › C15.pdb]

ATOM      1  N   GLU A   1      63.457  54.997  22.959  1.00  0.00           N  
ATOM      2  CA  GLU A   1      62.956  55.736  24.127  1.00  0.00           C  
ATOM      3  C   GLU A   1      63.759  57.014  24.378  1.00  0.00           C  
ATOM      4  O   GLU A   1      64.984  57.003  24.269  1.00  0.00           O  
ATOM      5  CB  GLU A   1      63.049  54.944  25.433  1.00  0.00           C  
ATOM      6  CG  GLU A   1      62.318  55.531  26.642  1.00  0.00           C  
ATOM      7  CD  GLU A   1      60.825  55.817  26.470  1.00  0.00           C  
ATOM      8  OE1 GLU A   1      60.478  56.860  25.875  1.00  0.00           O  
ATOM      9  OE2 GLU A   1      60.081  54.883  26.841  1.00  0.00           O1-
ATOM     10  H1  GLU A   1      64.426  55.202  22.822  1.00  0.00           H  
ATOM     11  H2  GLU A   1      63.253  54.022  23.040  1.00  0.00           H  
ATOM     12  H3  GLU A   1      63.114  55.324  22.078  1.00  0.00           H  
ATOM     13  N   VAL A   2      62.986  58.071  24.613  1.00  0.00           N  
ATOM     14  CA  VAL A   2      63.498  59.364  25.088  1.00  0.00           C  
ATOM     15  C   VAL A   2      63.244  59.614  26.576  1.00  0.00           C  
ATOM     16  O   VAL A   2      63.895  60.501  27.126  1.00  0.00           O  
ATOM     17  CB  VAL A   2      62.928  60.503  24.241  1.00  0.00           C  
ATOM     18  CG1 VAL A   2      63.750  60.491  22.950  1.00  0.00           C  
ATOM     19  CG2 VAL A   2      61.425  60.476  23.959  1.00  0.00           C  
ATOM     20  H   VAL A   2      61.997  58.134  24.483  1.00  0.00           H  
ATOM     21  N   GLN A   3      62.185  59.009  27.106  1.00  0.00           N  
ATOM     22  CA  GLN A   3      61.747  59.269  28.485  1.00  0.00           C  
ATOM     23  C   GLN A   3      62.754  58.926  29.584  1.00  0.00           C  
ATOM     24  O   GLN A   3      63.435  57.912  29.434  1.00  0.00           O  
ATOM     25  CB  GLN A   3      60.440  58.522  28.762  1.00  0.00           C  
ATOM     26  CG  GLN A   3      59.311  59.286  28.067  1.00  0.00           C  
ATOM     27  CD  GLN A   3      58.055  58.427  28.222  1.00  0.00           C  
ATOM     28  NE2 GLN A   3      57.909  57.239  27.644  1.00  0.00           N  
ATOM     29  OE1 GLN A   3      57.224  58.922  28.983  1.00  0.00           O  
ATOM     30  H   GLN A   3      61.516  58.409  26.668  1.00  0.00           H  
ATOM     31 1HE2 GLN A   3      58.639  56.727  27.190  1.00  0.00           H  
ATOM     32 2HE2 GLN A   3      56.964  56.917  27.583  1.00  0.00           H  
ATOM     33  N   LEU A   4      62.661  59.610  30.720  1.00  0.00           N  
ATOM     34  CA  LEU A   4      63.735  59.448  31.711  1.00  0.00           C  
ATOM     35  C   LEU A   4      63.158  58.595  32.843  1.00  0.00           C  
ATOM     36  O   LEU A   4      62.043  58.857  33.289  1.00  0.00           O  
ATOM     37  CB  LEU A   4      64.039  60.866  32.198  1.00  0.00           C  
ATOM     38  CG  LEU A   4      64.793  61.739  31.193  1.00  0.00           C  
ATOM     39  CD1 LEU A   4      65.109  63.137  31.727  1.00  0.00           C  
ATOM     40  CD2 LEU A   4      66.176  61.114  30.995  1.00  0.00           C  
ATOM     41  H   LEU A   4      61.894  60.204  30.963  1.00  0.00           H  
ATOM     42  N   VAL A   5      63.987  57.782  33.493  1.00  0.00           N  
ATOM     43  CA  VAL A   5      63.517  56.954  34.613  1.00  0.00           C  
ATOM     44  C   VAL A   5      63.980  57.577  35.932  1.00  0.00           C  
ATOM     45  O   VAL A   5      65.173  57.499  36.220  1.00  0.00           O  
ATOM     46  CB  VAL A   5      63.786  55.456  34.459  1.00  0.00           C  
ATOM     47  CG1 VAL A   5      62.681  54.574  33.875  1.00  0.00           C  
ATOM     48  CG2 VAL A   5      65.183  55.158  33.909  1.00  0.00           C  
ATOM     49  H   VAL A   5      64.974  57.774  33.335  1.00  0.00           H  
ATOM     50  N   GLN A   6      63.048  57.830  36.846  1.00  0.00           N  
ATOM     51  CA  GLN A   6      63.388  58.216  38.223  1.00  0.00           C  
ATOM     52  C   GLN A   6      63.578  57.140  39.294  1.00  0.00           C  
ATOM     53  O   GLN A   6      63.088  56.028  39.103  1.00  0.00           O  
ATOM     54  CB  GLN A   6      62.502  59.327  38.790  1.00  0.00           C  
ATOM     55  CG  GLN A   6      62.902  60.535  37.940  1.00  0.00           C  
ATOM     56  CD  GLN A   6      62.207  61.821  38.392  1.00  0.00           C  
ATOM     57  NE2 GLN A   6      62.395  62.213  39.649  1.00  0.00           N  
ATOM     58  OE1 GLN A   6      61.564  62.532  37.622  1.00  0.00           O  
ATOM     59  H   GLN A   6      62.069  57.905  36.654  1.00  0.00           H  
ATOM     60 1HE2 GLN A   6      63.033  61.687  40.212  1.00  0.00           H  
ATOM     61 2HE2 GLN A   6      61.809  62.964  39.953  1.00  0.00           H  
ATOM     62  N   SER A   7      64.453  57.415  40.258  1.00  0.00           N  
ATOM     63  CA  SER A   7      64.721  56.553  41.418  1.00  0.00           C  
ATOM     64  C   SER A   7      64.645  57.274  42.766  1.00  0.00           C  
ATOM     65  O   SER A   7      64.716  58.502  42.751  1.00  0.00           O  
ATOM     66  CB  SER A   7      66.123  55.943  41.375  1.00  0.00           C  
ATOM     67  OG  SER A   7      66.325  54.858  42.285  1.00  0.00           O  
ATOM     68  H   SER A   7      64.954  58.279  40.205  1.00  0.00           H  
ATOM     69  HG  SER A   7      67.012  54.218  41.940  1.00  0.00           H  
ATOM     70  N   GLY A   8      64.353  56.638  43.897  1.00  0.00           N  
ATOM     71  CA  GLY A   8      64.330  57.223  45.245  1.00  0.00           C  
ATOM     72  C   GLY A   8      63.045  57.787  45.855  1.00  0.00           C  
ATOM     73  O   GLY A   8      61.913  57.406  45.562  1.00  0.00           O  
ATOM     74  H   GLY A   8      64.263  55.642  43.875  1.00  0.00           H  
ATOM     75  N   GLY A   9      63.262  58.704  46.794  1.00  0.00           N  
ATOM     76  CA  GLY A   9      62.210  59.554  47.369  1.00  0.00           C  
ATOM     77  C   GLY A   9      61.473  58.801  48.478  1.00  0.00           C  
ATOM     78  O   GLY A   9      62.115  58.110  49.268  1.00  0.00           O  
ATOM     79  H   GLY A   9      64.195  58.948  47.058  1.00  0.00           H  
ATOM     80  N   GLY A  10      60.144  58.830  48.473  1.00  0.00           N  
ATOM     81  CA  GLY A  10      59.331  58.224  49.537  1.00  0.00           C  
ATOM     82  C   GLY A  10      59.403  58.992  50.858  1.00  0.00           C  
ATOM     83  O   GLY A  10      59.061  60.159  51.042  1.00  0.00           O  
ATOM     84  H   GLY A  10      59.724  59.520  47.882  1.00  0.00           H  
ATOM     85  N   VAL A  11      59.272  58.135  51.867  1.00  0.00           N  
ATOM     86  CA  VAL A  11      59.094  58.477  53.286  1.00  0.00           C  
ATOM     87  C   VAL A  11      60.433  58.707  53.988  1.00  0.00           C  
ATOM     88  O   VAL A  11      61.108  57.800  54.473  1.00  0.00           O  
ATOM     89  CB  VAL A  11      58.200  57.421  53.939  1.00  0.00           C  
ATOM     90  CG1 VAL A  11      56.736  57.704  53.598  1.00  0.00           C  
ATOM     91  CG2 VAL A  11      58.662  55.974  53.757  1.00  0.00           C  
ATOM     92  H   VAL A  11      59.184  57.151  51.711  1.00  0.00           H  
ATOM     93  N   VAL A  12      60.835  59.973  53.908  1.00  0.00           N  
ATOM     94  CA  VAL A  12      62.204  60.264  54.356  1.00  0.00           C  
ATOM     95  C   VAL A  12      62.366  60.917  55.730  1.00  0.00           C  
ATOM     96  O   VAL A  12      61.485  61.595  56.256  1.00  0.00           O  
ATOM     97  CB  VAL A  12      62.837  61.196  53.321  1.00  0.00           C  
ATOM     98  CG1 VAL A  12      63.005  60.413  52.017  1.00  0.00           C  
ATOM     99  CG2 VAL A  12      62.280  62.608  53.129  1.00  0.00           C  
ATOM    100  H   VAL A  12      60.320  60.767  53.586  1.00  0.00           H  
ATOM    101  N   GLN A  13      63.552  60.738  56.305  1.00  0.00           N  
ATOM    102  CA  GLN A  13      63.844  61.341  57.614  1.00  0.00           C  
ATOM    103  C   GLN A  13      64.051  62.851  57.475  1.00  0.00           C  
ATOM    104  O   GLN A  13      64.791  63.338  56.622  1.00  0.00           O  
ATOM    105  CB  GLN A  13      65.024  60.699  58.345  1.00  0.00           C  
ATOM    106  CG  GLN A  13      64.700  59.349  58.987  1.00  0.00           C  
ATOM    107  CD  GLN A  13      65.921  58.616  59.546  1.00  0.00           C  
ATOM    108  NE2 GLN A  13      66.130  58.802  60.846  1.00  0.00           N  
ATOM    109  OE1 GLN A  13      66.478  57.750  58.873  1.00  0.00           O  
ATOM    110  H   GLN A  13      64.280  60.195  55.886  1.00  0.00           H  
ATOM    111 1HE2 GLN A  13      65.549  59.422  61.373  1.00  0.00           H  
ATOM    112 2HE2 GLN A  13      66.722  58.184  61.365  1.00  0.00           H  
ATOM    113  N   PRO A  14      63.500  63.653  58.381  1.00  0.00           N  
ATOM    114  CA  PRO A  14      63.881  65.066  58.520  1.00  0.00           C  
ATOM    115  C   PRO A  14      65.251  65.175  59.193  1.00  0.00           C  
ATOM    116  O   PRO A  14      65.799  64.170  59.643  1.00  0.00           O  
ATOM    117  CB  PRO A  14      62.731  65.725  59.284  1.00  0.00           C  
ATOM    118  CG  PRO A  14      62.080  64.572  60.051  1.00  0.00           C  
ATOM    119  CD  PRO A  14      62.307  63.336  59.179  1.00  0.00           C  
ATOM    120  N   GLY A  15      65.938  66.228  58.760  1.00  0.00           N  
ATOM    121  CA  GLY A  15      67.210  66.711  59.316  1.00  0.00           C  
ATOM    122  C   GLY A  15      68.400  66.250  58.471  1.00  0.00           C  
ATOM    123  O   GLY A  15      69.509  66.768  58.594  1.00  0.00           O  
ATOM    124  H   GLY A  15      65.487  66.825  58.097  1.00  0.00           H  
ATOM    125  N   LYS A  16      68.238  65.053  57.915  1.00  0.00           N  
ATOM    126  CA  LYS A  16      69.214  64.433  57.007  1.00  0.00           C  
ATOM    127  C   LYS A  16      68.984  64.843  55.552  1.00  0.00           C  
ATOM    128  O   LYS A  16      68.008  65.522  55.235  1.00  0.00           O  
ATOM    129  CB  LYS A  16      69.107  62.929  57.270  1.00  0.00           C  
ATOM    130  CG  LYS A  16      69.579  62.629  58.694  1.00  0.00           C  
ATOM    131  CD  LYS A  16      68.631  61.657  59.399  1.00  0.00           C  
ATOM    132  CE  LYS A  16      69.079  60.204  59.233  1.00  0.00           C  
ATOM    133  NZ  LYS A  16      70.297  60.009  60.032  1.00  0.00           N1+
ATOM    134  H   LYS A  16      67.456  64.477  58.155  1.00  0.00           H  
ATOM    135  HZ1 LYS A  16      71.090  59.929  59.428  1.00  0.00           H  
ATOM    136  HZ2 LYS A  16      70.398  60.721  60.727  1.00  0.00           H  
ATOM    137  HZ3 LYS A  16      70.059  59.288  60.682  1.00  0.00           H  
ATOM    138  N   SER A  17      70.001  64.642  54.719  1.00  0.00           N  
ATOM    139  CA  SER A  17      69.981  65.068  53.312  1.00  0.00           C  
ATOM    140  C   SER A  17      69.615  63.836  52.481  1.00  0.00           C  
ATOM    141  O   SER A  17      69.535  62.735  53.024  1.00  0.00           O  
ATOM    142  CB  SER A  17      71.392  65.369  52.802  1.00  0.00           C  
ATOM    143  OG  SER A  17      72.326  64.288  52.873  1.00  0.00           O  
ATOM    144  H   SER A  17      70.747  64.070  55.058  1.00  0.00           H  
ATOM    145  HG  SER A  17      72.903  64.334  52.058  1.00  0.00           H  
ATOM    146  N   LEU A  18      69.289  64.162  51.234  1.00  0.00           N  
ATOM    147  CA  LEU A  18      68.650  63.252  50.273  1.00  0.00           C  
ATOM    148  C   LEU A  18      69.217  63.470  48.869  1.00  0.00           C  
ATOM    149  O   LEU A  18      69.411  64.634  48.521  1.00  0.00           O  
ATOM    150  CB  LEU A  18      67.138  63.481  50.240  1.00  0.00           C  
ATOM    151  CG  LEU A  18      66.341  62.290  49.703  1.00  0.00           C  
ATOM    152  CD1 LEU A  18      66.551  61.027  50.540  1.00  0.00           C  
ATOM    153  CD2 LEU A  18      64.893  62.783  49.731  1.00  0.00           C  
ATOM    154  H   LEU A  18      69.319  65.107  50.905  1.00  0.00           H  
ATOM    155  N   ARG A  19      69.691  62.409  48.222  1.00  0.00           N  
ATOM    156  CA  ARG A  19      69.995  62.446  46.784  1.00  0.00           C  
ATOM    157  C   ARG A  19      68.847  61.826  45.985  1.00  0.00           C  
ATOM    158  O   ARG A  19      68.560  60.644  46.167  1.00  0.00           O  
ATOM    159  CB  ARG A  19      71.273  61.630  46.581  1.00  0.00           C  
ATOM    160  CG  ARG A  19      71.977  61.882  45.246  1.00  0.00           C  
ATOM    161  CD  ARG A  19      73.319  61.164  45.095  1.00  0.00           C  
ATOM    162  NE  ARG A  19      73.180  59.706  44.973  1.00  0.00           N  
ATOM    163  CZ  ARG A  19      74.100  58.759  44.742  1.00  0.00           C  
ATOM    164  NH1 ARG A  19      75.335  59.182  44.440  1.00  0.00           N1+
ATOM    165  NH2 ARG A  19      73.816  57.453  44.639  1.00  0.00           N  
ATOM    166  H   ARG A  19      69.962  61.541  48.636  1.00  0.00           H  
ATOM    167  HE  ARG A  19      72.248  59.370  45.106  1.00  0.00           H  
ATOM    168 1HH1 ARG A  19      75.384  60.179  44.380  1.00  0.00           H  
ATOM    169 2HH1 ARG A  19      76.176  58.642  44.421  1.00  0.00           H  
ATOM    170 1HH2 ARG A  19      72.869  57.136  44.693  1.00  0.00           H  
ATOM    171 2HH2 ARG A  19      74.490  56.732  44.480  1.00  0.00           H  
ATOM    172  N   LEU A  20      68.237  62.630  45.118  1.00  0.00           N  
ATOM    173  CA  LEU A  20      67.197  62.105  44.222  1.00  0.00           C  
ATOM    174  C   LEU A  20      67.859  61.889  42.859  1.00  0.00           C  
ATOM    175  O   LEU A  20      68.441  62.847  42.354  1.00  0.00           O  
ATOM    176  CB  LEU A  20      66.157  63.190  43.938  1.00  0.00           C  
ATOM    177  CG  LEU A  20      65.369  63.669  45.159  1.00  0.00           C  
ATOM    178  CD1 LEU A  20      65.323  65.198  45.109  1.00  0.00           C  
ATOM    179  CD2 LEU A  20      63.964  63.063  45.156  1.00  0.00           C  
ATOM    180  H   LEU A  20      68.703  63.479  44.869  1.00  0.00           H  
ATOM    181  N   SER A  21      67.558  60.727  42.285  1.00  0.00           N  
ATOM    182  CA  SER A  21      68.273  60.215  41.107  1.00  0.00           C  
ATOM    183  C   SER A  21      67.304  59.989  39.944  1.00  0.00           C  
ATOM    184  O   SER A  21      66.290  59.297  40.016  1.00  0.00           O  
ATOM    185  CB  SER A  21      69.046  58.903  41.248  1.00  0.00           C  
ATOM    186  OG  SER A  21      69.878  58.640  40.115  1.00  0.00           O  
ATOM    187  H   SER A  21      66.628  60.393  42.441  1.00  0.00           H  
ATOM    188  HG  SER A  21      70.221  57.707  40.223  1.00  0.00           H  
ATOM    189  N   CYS A  22      67.838  60.411  38.802  1.00  0.00           N  
ATOM    190  CA  CYS A  22      67.175  60.396  37.490  1.00  0.00           C  
ATOM    191  C   CYS A  22      68.084  59.726  36.458  1.00  0.00           C  
ATOM    192  O   CYS A  22      69.285  59.973  36.563  1.00  0.00           O  
ATOM    193  CB  CYS A  22      66.723  61.801  37.084  1.00  0.00           C  
ATOM    194  SG  CYS A  22      66.514  61.980  35.275  1.00  0.00           S  
ATOM    195  H   CYS A  22      68.818  60.608  38.847  1.00  0.00           H  
ATOM    196  N   ALA A  23      67.601  58.762  35.679  1.00  0.00           N  
ATOM    197  CA  ALA A  23      68.463  58.097  34.691  1.00  0.00           C  
ATOM    198  C   ALA A  23      67.889  58.128  33.273  1.00  0.00           C  
ATOM    199  O   ALA A  23      66.677  58.238  33.094  1.00  0.00           O  
ATOM    200  CB  ALA A  23      68.812  56.672  35.127  1.00  0.00           C  
ATOM    201  H   ALA A  23      66.665  58.415  35.732  1.00  0.00           H  
ATOM    202  N   ALA A  24      68.803  58.072  32.309  1.00  0.00           N  
ATOM    203  CA  ALA A  24      68.316  57.931  30.929  1.00  0.00           C  
ATOM    204  C   ALA A  24      67.763  56.567  30.510  1.00  0.00           C  
ATOM    205  O   ALA A  24      68.278  55.547  30.966  1.00  0.00           O  
ATOM    206  CB  ALA A  24      69.341  58.425  29.906  1.00  0.00           C  
ATOM    207  H   ALA A  24      69.780  57.944  32.479  1.00  0.00           H  
ATOM    208  N   SER A  25      66.726  56.461  29.685  1.00  0.00           N  
ATOM    209  CA  SER A  25      66.255  55.174  29.152  1.00  0.00           C  
ATOM    210  C   SER A  25      66.258  55.310  27.628  1.00  0.00           C  
ATOM    211  O   SER A  25      65.722  56.288  27.108  1.00  0.00           O  
ATOM    212  CB  SER A  25      64.873  54.671  29.575  1.00  0.00           C  
ATOM    213  OG  SER A  25      64.900  53.258  29.357  1.00  0.00           O  
ATOM    214  H   SER A  25      66.106  57.220  29.482  1.00  0.00           H  
ATOM    215  HG  SER A  25      64.167  53.003  28.727  1.00  0.00           H  
ATOM    216  N   GLY A  26      66.782  54.247  27.025  1.00  0.00           N  
ATOM    217  CA  GLY A  26      66.819  53.999  25.577  1.00  0.00           C  
ATOM    218  C   GLY A  26      67.911  54.852  24.927  1.00  0.00           C  
ATOM    219  O   GLY A  26      68.911  54.313  24.456  1.00  0.00           O  
ATOM    220  H   GLY A  26      67.098  53.486  27.591  1.00  0.00           H  
ATOM    221  N   PHE A  27      67.776  56.166  25.079  1.00  0.00           N  
ATOM    222  CA  PHE A  27      68.718  57.179  24.580  1.00  0.00           C  
ATOM    223  C   PHE A  27      69.958  57.227  25.475  1.00  0.00           C  
ATOM    224  O   PHE A  27      69.861  57.319  26.698  1.00  0.00           O  
ATOM    225  CB  PHE A  27      68.025  58.528  24.378  1.00  0.00           C  
ATOM    226  CG  PHE A  27      67.987  59.433  25.611  1.00  0.00           C  
ATOM    227  CD1 PHE A  27      68.764  60.563  25.837  1.00  0.00           C  
ATOM    228  CD2 PHE A  27      66.966  59.132  26.506  1.00  0.00           C  
ATOM    229  CE1 PHE A  27      68.490  61.421  26.895  1.00  0.00           C  
ATOM    230  CE2 PHE A  27      66.746  59.955  27.605  1.00  0.00           C  
ATOM    231  CZ  PHE A  27      67.517  61.090  27.831  1.00  0.00           C  
ATOM    232  H   PHE A  27      67.032  56.501  25.657  1.00  0.00           H  
ATOM    233  HD1 PHE A  27      69.573  60.858  25.167  1.00  0.00           H  
ATOM    234  HD2 PHE A  27      66.167  58.416  26.317  1.00  0.00           H  
ATOM    235  HE1 PHE A  27      68.964  62.400  26.953  1.00  0.00           H  
ATOM    236  HE2 PHE A  27      65.848  59.673  28.154  1.00  0.00           H  
ATOM    237  HZ  PHE A  27      67.353  61.587  28.787  1.00  0.00           H  
ATOM    238  N   ALA A  28      71.049  57.485  24.759  1.00  0.00           N  
ATOM    239  CA  ALA A  28      72.354  57.697  25.401  1.00  0.00           C  
ATOM    240  C   ALA A  28      72.433  59.141  25.899  1.00  0.00           C  
ATOM    241  O   ALA A  28      72.089  60.011  25.100  1.00  0.00           O  
ATOM    242  CB  ALA A  28      73.482  57.479  24.391  1.00  0.00           C  
ATOM    243  H   ALA A  28      71.062  57.529  23.760  1.00  0.00           H  
ATOM    244  N   PHE A  29      73.005  59.309  27.088  1.00  0.00           N  
ATOM    245  CA  PHE A  29      72.974  60.646  27.699  1.00  0.00           C  
ATOM    246  C   PHE A  29      73.800  61.822  27.174  1.00  0.00           C  
ATOM    247  O   PHE A  29      73.202  62.871  26.941  1.00  0.00           O  
ATOM    248  CB  PHE A  29      73.154  60.590  29.217  1.00  0.00           C  
ATOM    249  CG  PHE A  29      72.088  61.126  30.174  1.00  0.00           C  
ATOM    250  CD1 PHE A  29      70.758  61.299  29.809  1.00  0.00           C  
ATOM    251  CD2 PHE A  29      72.526  61.503  31.438  1.00  0.00           C  
ATOM    252  CE1 PHE A  29      69.847  61.803  30.729  1.00  0.00           C  
ATOM    253  CE2 PHE A  29      71.629  61.944  32.404  1.00  0.00           C  
ATOM    254  CZ  PHE A  29      70.308  62.108  32.005  1.00  0.00           C  
ATOM    255  H   PHE A  29      73.412  58.581  27.639  1.00  0.00           H  
ATOM    256  HD1 PHE A  29      70.435  60.826  28.881  1.00  0.00           H  
ATOM    257  HD2 PHE A  29      73.568  61.264  31.652  1.00  0.00           H  
ATOM    258  HE1 PHE A  29      68.819  61.964  30.404  1.00  0.00           H  
ATOM    259  HE2 PHE A  29      71.906  62.387  33.361  1.00  0.00           H  
ATOM    260  HZ  PHE A  29      69.555  62.353  32.754  1.00  0.00           H  
ATOM    261  N   SER A  30      75.027  61.493  26.780  1.00  0.00           N  
ATOM    262  C   SER A  30      75.781  63.794  25.765  1.00  0.00           C  
ATOM    263  O   SER A  30      76.457  64.741  26.164  1.00  0.00           O  
ATOM    264  H   SER A  30      75.348  60.550  26.872  1.00  0.00           H  
ATOM    265  N   SER A  31      74.851  63.908  24.821  1.00  0.00           N  
ATOM    266  CA  SER A  31      74.654  65.167  24.090  1.00  0.00           C  
ATOM    267  C   SER A  31      73.376  65.937  24.431  1.00  0.00           C  
ATOM    268  O   SER A  31      73.328  67.075  23.966  1.00  0.00           O  
ATOM    269  CB  SER A  31      74.560  64.961  22.576  1.00  0.00           C  
ATOM    270  H   SER A  31      74.305  63.149  24.465  1.00  0.00           H  
ATOM    271  N   TYR A  32      72.535  65.424  25.324  1.00  0.00           N  
ATOM    272  CA  TYR A  32      71.310  66.153  25.682  1.00  0.00           C  
ATOM    273  C   TYR A  32      71.294  66.650  27.129  1.00  0.00           C  
ATOM    274  O   TYR A  32      71.748  66.047  28.101  1.00  0.00           O  
ATOM    275  CB  TYR A  32      70.044  65.354  25.367  1.00  0.00           C  
ATOM    276  CG  TYR A  32      69.941  64.954  23.894  1.00  0.00           C  
ATOM    277  CD1 TYR A  32      70.574  63.790  23.473  1.00  0.00           C  
ATOM    278  CD2 TYR A  32      69.377  65.852  22.995  1.00  0.00           C  
ATOM    279  CE1 TYR A  32      70.513  63.456  22.125  1.00  0.00           C  
ATOM    280  CE2 TYR A  32      69.377  65.580  21.632  1.00  0.00           C  
ATOM    281  CZ  TYR A  32      69.924  64.361  21.250  1.00  0.00           C  
ATOM    282  OH  TYR A  32      69.642  63.734  20.077  1.00  0.00           O  
ATOM    283  H   TYR A  32      72.607  64.483  25.656  1.00  0.00           H  
ATOM    284  HD1 TYR A  32      71.181  63.174  24.136  1.00  0.00           H  
ATOM    285  HD2 TYR A  32      69.150  66.877  23.288  1.00  0.00           H  
ATOM    286  HE1 TYR A  32      70.718  62.419  21.860  1.00  0.00           H  
ATOM    287  HE2 TYR A  32      68.850  66.263  20.966  1.00  0.00           H  
ATOM    288  HH  TYR A  32      68.984  64.261  19.540  1.00  0.00           H  
ATOM    289  N   ALA A  33      70.885  67.913  27.218  1.00  0.00           N  
ATOM    290  CA  ALA A  33      70.787  68.660  28.480  1.00  0.00           C  
ATOM    291  C   ALA A  33      69.558  68.386  29.349  1.00  0.00           C  
ATOM    292  O   ALA A  33      68.432  68.264  28.870  1.00  0.00           O  
ATOM    293  CB  ALA A  33      70.815  70.162  28.188  1.00  0.00           C  
ATOM    294  H   ALA A  33      70.534  68.487  26.478  1.00  0.00           H  
ATOM    295  N   MET A  34      69.701  68.579  30.658  1.00  0.00           N  
ATOM    296  CA  MET A  34      68.545  68.402  31.549  1.00  0.00           C  
ATOM    297  C   MET A  34      68.129  69.554  32.465  1.00  0.00           C  
ATOM    298  O   MET A  34      68.984  70.313  32.918  1.00  0.00           O  
ATOM    299  CB  MET A  34      68.673  67.167  32.443  1.00  0.00           C  
ATOM    300  CG  MET A  34      68.593  65.811  31.739  1.00  0.00           C  
ATOM    301  SD  MET A  34      70.072  65.375  30.754  1.00  0.00           S  
ATOM    302  CE  MET A  34      69.210  64.924  29.263  1.00  0.00           C  
ATOM    303  H   MET A  34      70.524  69.030  31.003  1.00  0.00           H  
ATOM    304  N   HIS A  35      66.877  69.495  32.909  1.00  0.00           N  
ATOM    305  CA  HIS A  35      66.161  70.300  33.910  1.00  0.00           C  
ATOM    306  C   HIS A  35      65.604  69.468  35.067  1.00  0.00           C  
ATOM    307  O   HIS A  35      64.812  68.543  34.896  1.00  0.00           O  
ATOM    308  CB  HIS A  35      64.968  70.930  33.189  1.00  0.00           C  
ATOM    309  CG  HIS A  35      65.267  72.016  32.154  1.00  0.00           C  
ATOM    310  CD2 HIS A  35      65.707  71.782  30.921  1.00  0.00           C  
ATOM    311  ND1 HIS A  35      65.140  73.332  32.298  1.00  0.00           N  
ATOM    312  CE1 HIS A  35      65.451  73.885  31.129  1.00  0.00           C  
ATOM    313  NE2 HIS A  35      65.803  72.936  30.266  1.00  0.00           N  
ATOM    314  H   HIS A  35      66.382  68.711  32.535  1.00  0.00           H  
ATOM    315  HD2 HIS A  35      66.247  70.887  30.611  1.00  0.00           H  
ATOM    316  HE1 HIS A  35      65.284  74.936  30.892  1.00  0.00           H  
ATOM    317  HE2 HIS A  35      66.088  73.049  29.315  1.00  0.00           H  
ATOM    318  N   TRP A  36      65.825  70.016  36.259  1.00  0.00           N  
ATOM    319  CA  TRP A  36      65.129  69.568  37.474  1.00  0.00           C  
ATOM    320  C   TRP A  36      64.018  70.514  37.934  1.00  0.00           C  
ATOM    321  O   TRP A  36      64.084  71.741  37.970  1.00  0.00           O  
ATOM    322  CB  TRP A  36      66.032  69.446  38.703  1.00  0.00           C  
ATOM    323  CG  TRP A  36      66.764  68.103  38.741  1.00  0.00           C  
ATOM    324  CD1 TRP A  36      68.046  67.996  38.403  1.00  0.00           C  
ATOM    325  CD2 TRP A  36      66.383  66.911  39.345  1.00  0.00           C  
ATOM    326  CE2 TRP A  36      67.479  66.071  39.183  1.00  0.00           C  
ATOM    327  CE3 TRP A  36      65.149  66.350  39.655  1.00  0.00           C  
ATOM    328  NE1 TRP A  36      68.502  66.790  38.729  1.00  0.00           N  
ATOM    329  CZ2 TRP A  36      67.331  64.700  39.352  1.00  0.00           C  
ATOM    330  CZ3 TRP A  36      64.959  64.973  39.665  1.00  0.00           C  
ATOM    331  CH2 TRP A  36      66.060  64.148  39.463  1.00  0.00           C  
ATOM    332  H   TRP A  36      66.438  70.801  36.347  1.00  0.00           H  
ATOM    333  HD1 TRP A  36      68.679  68.853  38.174  1.00  0.00           H  
ATOM    334  HE1 TRP A  36      69.464  66.547  38.850  1.00  0.00           H  
ATOM    335  HE3 TRP A  36      64.331  66.969  40.021  1.00  0.00           H  
ATOM    336  HZ2 TRP A  36      68.163  64.016  39.184  1.00  0.00           H  
ATOM    337  HZ3 TRP A  36      63.985  64.503  39.799  1.00  0.00           H  
ATOM    338  HH2 TRP A  36      65.996  63.081  39.676  1.00  0.00           H  
ATOM    339  N   VAL A  37      62.857  69.952  38.263  1.00  0.00           N  
ATOM    340  CA  VAL A  37      61.614  70.673  38.571  1.00  0.00           C  
ATOM    341  C   VAL A  37      60.974  70.134  39.852  1.00  0.00           C  
ATOM    342  O   VAL A  37      61.323  69.029  40.263  1.00  0.00           O  
ATOM    343  CB  VAL A  37      60.705  70.671  37.340  1.00  0.00           C  
ATOM    344  CG1 VAL A  37      59.562  71.687  37.374  1.00  0.00           C  
ATOM    345  CG2 VAL A  37      61.358  70.784  35.961  1.00  0.00           C  
ATOM    346  H   VAL A  37      62.787  68.959  38.167  1.00  0.00           H  
ATOM    347  N   ARG A  38      60.060  70.855  40.495  1.00  0.00           N  
ATOM    348  CA  ARG A  38      59.125  70.342  41.507  1.00  0.00           C  
ATOM    349  C   ARG A  38      57.674  70.780  41.301  1.00  0.00           C  
ATOM    350  O   ARG A  38      57.334  71.943  41.090  1.00  0.00           O  
ATOM    351  CB  ARG A  38      59.713  70.659  42.883  1.00  0.00           C  
ATOM    352  CG  ARG A  38      60.119  72.117  43.110  1.00  0.00           C  
ATOM    353  CD  ARG A  38      60.347  72.357  44.604  1.00  0.00           C  
ATOM    354  NE  ARG A  38      60.661  73.785  44.749  1.00  0.00           N  
ATOM    355  CZ  ARG A  38      61.707  74.218  45.466  1.00  0.00           C  
ATOM    356  NH1 ARG A  38      62.390  73.468  46.342  1.00  0.00           N1+
ATOM    357  NH2 ARG A  38      62.023  75.518  45.397  1.00  0.00           N  
ATOM    358  H   ARG A  38      60.057  71.856  40.499  1.00  0.00           H  
ATOM    359  HE  ARG A  38      60.078  74.406  44.224  1.00  0.00           H  
ATOM    360 1HH1 ARG A  38      62.169  72.506  46.505  1.00  0.00           H  
ATOM    361 2HH1 ARG A  38      62.921  73.898  47.072  1.00  0.00           H  
ATOM    362 1HH2 ARG A  38      61.472  76.070  44.771  1.00  0.00           H  
ATOM    363 2HH2 ARG A  38      62.739  75.972  45.928  1.00  0.00           H  
ATOM    364  N   GLN A  39      56.907  69.884  41.915  1.00  0.00           N  
ATOM    365  CA  GLN A  39      55.518  70.181  42.294  1.00  0.00           C  
ATOM    366  C   GLN A  39      55.470  70.500  43.790  1.00  0.00           C  
ATOM    367  O   GLN A  39      55.166  69.605  44.577  1.00  0.00           O  
ATOM    368  CB  GLN A  39      54.546  69.034  42.011  1.00  0.00           C  
ATOM    369  CG  GLN A  39      53.964  69.052  40.595  1.00  0.00           C  
ATOM    370  CD  GLN A  39      52.864  67.989  40.622  1.00  0.00           C  
ATOM    371  NE2 GLN A  39      51.650  68.452  40.908  1.00  0.00           N  
ATOM    372  OE1 GLN A  39      53.122  66.787  40.648  1.00  0.00           O  
ATOM    373  H   GLN A  39      57.249  68.950  42.021  1.00  0.00           H  
ATOM    374 1HE2 GLN A  39      51.456  69.426  41.024  1.00  0.00           H  
ATOM    375 2HE2 GLN A  39      50.975  67.822  41.293  1.00  0.00           H  
ATOM    376  N   ALA A  40      55.657  71.772  44.130  1.00  0.00           N  
ATOM    377  CA  ALA A  40      55.717  72.196  45.537  1.00  0.00           C  
ATOM    378  C   ALA A  40      54.357  72.576  46.126  1.00  0.00           C  
ATOM    379  O   ALA A  40      53.521  73.115  45.403  1.00  0.00           O  
ATOM    380  CB  ALA A  40      56.530  73.492  45.580  1.00  0.00           C  
ATOM    381  H   ALA A  40      55.490  72.534  43.504  1.00  0.00           H  
ATOM    382  N   PRO A  41      54.237  72.506  47.449  1.00  0.00           N  
ATOM    383  CA  PRO A  41      53.040  72.912  48.201  1.00  0.00           C  
ATOM    384  C   PRO A  41      52.475  74.306  47.921  1.00  0.00           C  
ATOM    385  O   PRO A  41      53.262  75.238  47.769  1.00  0.00           O  
ATOM    386  CB  PRO A  41      53.320  72.939  49.704  1.00  0.00           C  
ATOM    387  CG  PRO A  41      54.538  72.016  49.791  1.00  0.00           C  
ATOM    388  CD  PRO A  41      55.237  72.062  48.431  1.00  0.00           C  
ATOM    389  N   GLY A  42      51.173  74.554  48.037  1.00  0.00           N  
ATOM    390  CA  GLY A  42      50.479  75.768  47.584  1.00  0.00           C  
ATOM    391  C   GLY A  42      50.341  75.830  46.062  1.00  0.00           C  
ATOM    392  O   GLY A  42      49.264  75.849  45.469  1.00  0.00           O  
ATOM    393  H   GLY A  42      50.503  73.930  48.439  1.00  0.00           H  
ATOM    394  N   LYS A  43      51.487  75.641  45.412  1.00  0.00           N  
ATOM    395  CA  LYS A  43      51.704  75.907  43.983  1.00  0.00           C  
ATOM    396  C   LYS A  43      51.745  74.619  43.158  1.00  0.00           C  
ATOM    397  O   LYS A  43      51.353  73.563  43.654  1.00  0.00           O  
ATOM    398  CB  LYS A  43      53.047  76.612  43.783  1.00  0.00           C  
ATOM    399  CG  LYS A  43      53.075  78.052  44.299  1.00  0.00           C  
ATOM    400  CD  LYS A  43      54.201  78.878  43.673  1.00  0.00           C  
ATOM    401  CE  LYS A  43      53.898  80.364  43.880  1.00  0.00           C  
ATOM    402  NZ  LYS A  43      54.918  81.165  43.189  1.00  0.00           N1+
ATOM    403  H   LYS A  43      52.213  75.122  45.863  1.00  0.00           H  
ATOM    404  HZ1 LYS A  43      54.691  82.121  43.375  1.00  0.00           H  
ATOM    405  HZ2 LYS A  43      55.841  80.961  43.517  1.00  0.00           H  
ATOM    406  HZ3 LYS A  43      54.888  80.958  42.211  1.00  0.00           H  
ATOM    407  N   GLY A  44      51.906  74.876  41.864  1.00  0.00           N  
ATOM    408  CA  GLY A  44      52.075  73.740  40.946  1.00  0.00           C  
ATOM    409  C   GLY A  44      53.561  73.479  40.693  1.00  0.00           C  
ATOM    410  O   GLY A  44      54.348  73.496  41.638  1.00  0.00           O  
ATOM    411  H   GLY A  44      51.429  75.623  41.401  1.00  0.00           H  
ATOM    412  N   LEU A  45      53.901  73.523  39.408  1.00  0.00           N  
ATOM    413  CA  LEU A  45      55.277  73.505  38.890  1.00  0.00           C  
ATOM    414  C   LEU A  45      56.155  74.709  39.237  1.00  0.00           C  
ATOM    415  O   LEU A  45      55.848  75.868  38.963  1.00  0.00           O  
ATOM    416  CB  LEU A  45      55.385  73.423  37.366  1.00  0.00           C  
ATOM    417  CG  LEU A  45      54.610  72.234  36.795  1.00  0.00           C  
ATOM    418  CD1 LEU A  45      54.826  72.193  35.281  1.00  0.00           C  
ATOM    419  CD2 LEU A  45      55.024  70.865  37.341  1.00  0.00           C  
ATOM    420  H   LEU A  45      53.161  73.410  38.745  1.00  0.00           H  
ATOM    421  N   GLU A  46      57.303  74.391  39.829  1.00  0.00           N  
ATOM    422  CA  GLU A  46      58.375  75.360  40.098  1.00  0.00           C  
ATOM    423  C   GLU A  46      59.715  74.675  39.820  1.00  0.00           C  
ATOM    424  O   GLU A  46      59.924  73.530  40.217  1.00  0.00           O  
ATOM    425  CB  GLU A  46      58.188  75.817  41.546  1.00  0.00           C  
ATOM    426  CG  GLU A  46      57.619  77.235  41.624  1.00  0.00           C  
ATOM    427  CD  GLU A  46      58.078  77.957  42.893  1.00  0.00           C  
ATOM    428  OE1 GLU A  46      59.215  78.475  42.897  1.00  0.00           O  
ATOM    429  OE2 GLU A  46      57.195  77.977  43.777  1.00  0.00           O1-
ATOM    430  H   GLU A  46      57.481  73.463  40.158  1.00  0.00           H  
ATOM    431  N   TRP A  47      60.548  75.383  39.063  1.00  0.00           N  
ATOM    432  CA  TRP A  47      61.861  74.848  38.675  1.00  0.00           C  
ATOM    433  C   TRP A  47      62.991  74.832  39.706  1.00  0.00           C  
ATOM    434  O   TRP A  47      63.087  75.730  40.541  1.00  0.00           O  
ATOM    435  CB  TRP A  47      62.180  75.604  37.384  1.00  0.00           C  
ATOM    436  CG  TRP A  47      63.311  75.037  36.525  1.00  0.00           C  
ATOM    437  CD1 TRP A  47      63.211  74.186  35.508  1.00  0.00           C  
ATOM    438  CD2 TRP A  47      64.442  75.821  36.330  1.00  0.00           C  
ATOM    439  CE2 TRP A  47      64.927  75.422  35.090  1.00  0.00           C  
ATOM    440  CE3 TRP A  47      64.931  76.990  36.902  1.00  0.00           C  
ATOM    441  NE1 TRP A  47      64.158  74.447  34.612  1.00  0.00           N  
ATOM    442  CZ2 TRP A  47      65.909  76.143  34.422  1.00  0.00           C  
ATOM    443  CZ3 TRP A  47      65.883  77.759  36.243  1.00  0.00           C  
ATOM    444  CH2 TRP A  47      66.348  77.325  35.007  1.00  0.00           C  
ATOM    445  H   TRP A  47      60.368  76.305  38.720  1.00  0.00           H  
ATOM    446  HD1 TRP A  47      62.593  73.288  35.486  1.00  0.00           H  
ATOM    447  HE1 TRP A  47      64.233  74.010  33.715  1.00  0.00           H  
ATOM    448  HE3 TRP A  47      64.414  77.436  37.752  1.00  0.00           H  
ATOM    449  HZ2 TRP A  47      66.220  75.688  33.481  1.00  0.00           H  
ATOM    450  HZ3 TRP A  47      66.366  78.574  36.782  1.00  0.00           H  
ATOM    451  HH2 TRP A  47      66.946  77.938  34.333  1.00  0.00           H  
ATOM    452  N   VAL A  48      63.920  73.891  39.564  1.00  0.00           N  
ATOM    453  CA  VAL A  48      65.103  73.690  40.413  1.00  0.00           C  
ATOM    454  C   VAL A  48      66.365  74.217  39.728  1.00  0.00           C  
ATOM    455  O   VAL A  48      66.927  75.266  40.039  1.00  0.00           O  
ATOM    456  CB  VAL A  48      65.028  72.314  41.079  1.00  0.00           C  
ATOM    457  CG1 VAL A  48      66.261  72.076  41.953  1.00  0.00           C  
ATOM    458  CG2 VAL A  48      63.820  72.130  41.999  1.00  0.00           C  
ATOM    459  H   VAL A  48      63.753  73.132  38.934  1.00  0.00           H  
ATOM    460  N   ALA A  49      66.805  73.428  38.752  1.00  0.00           N  
ATOM    461  CA  ALA A  49      68.143  73.482  38.147  1.00  0.00           C  
ATOM    462  C   ALA A  49      68.233  72.994  36.699  1.00  0.00           C  
ATOM    463  O   ALA A  49      67.596  71.978  36.425  1.00  0.00           O  
ATOM    464  CB  ALA A  49      69.046  72.637  39.048  1.00  0.00           C  
ATOM    465  H   ALA A  49      66.296  72.632  38.422  1.00  0.00           H  
ATOM    466  N   VAL A  50      69.166  73.560  35.940  1.00  0.00           N  
ATOM    467  CA  VAL A  50      69.531  73.208  34.560  1.00  0.00           C  
ATOM    468  C   VAL A  50      71.012  72.935  34.289  1.00  0.00           C  
ATOM    469  O   VAL A  50      71.919  73.648  34.717  1.00  0.00           O  
ATOM    470  CB  VAL A  50      68.881  74.139  33.535  1.00  0.00           C  
ATOM    471  CG1 VAL A  50      69.281  75.602  33.737  1.00  0.00           C  
ATOM    472  CG2 VAL A  50      69.264  73.673  32.129  1.00  0.00           C  
ATOM    473  H   VAL A  50      69.729  74.302  36.306  1.00  0.00           H  
ATOM    474  N   ILE A  51      71.236  71.659  33.986  1.00  0.00           N  
ATOM    475  CA  ILE A  51      72.542  71.041  33.714  1.00  0.00           C  
ATOM    476  C   ILE A  51      72.761  70.811  32.217  1.00  0.00           C  
ATOM    477  O   ILE A  51      72.003  70.046  31.622  1.00  0.00           O  
ATOM    478  CB  ILE A  51      72.781  69.775  34.538  1.00  0.00           C  
ATOM    479  CG1 ILE A  51      74.175  69.223  34.232  1.00  0.00           C  
ATOM    480  CG2 ILE A  51      71.662  68.742  34.388  1.00  0.00           C  
ATOM    481  CD  ILE A  51      75.317  69.968  34.926  1.00  0.00           C  
ATOM    482  H   ILE A  51      70.440  71.110  33.732  1.00  0.00           H  
ATOM    483  N   SER A  52      73.773  71.439  31.626  1.00  0.00           N  
ATOM    484  CA  SER A  52      74.314  71.341  30.263  1.00  0.00           C  
ATOM    485  C   SER A  52      74.544  69.850  30.008  1.00  0.00           C  
ATOM    486  O   SER A  52      74.908  69.092  30.906  1.00  0.00           O  
ATOM    487  CB  SER A  52      75.695  71.960  30.040  1.00  0.00           C  
ATOM    488  OG  SER A  52      76.729  71.797  31.015  1.00  0.00           O  
ATOM    489  H   SER A  52      74.295  71.965  32.297  1.00  0.00           H  
ATOM    490  HG  SER A  52      77.615  71.722  30.559  1.00  0.00           H  
ATOM    491  N   TYR A  53      74.677  69.441  28.750  1.00  0.00           N  
ATOM    492  CA  TYR A  53      74.999  68.070  28.329  1.00  0.00           C  
ATOM    493  C   TYR A  53      76.322  67.527  28.874  1.00  0.00           C  
ATOM    494  O   TYR A  53      76.316  66.566  29.641  1.00  0.00           O  
ATOM    495  CB  TYR A  53      74.785  68.101  26.815  1.00  0.00           C  
ATOM    496  CG  TYR A  53      75.677  68.980  25.936  1.00  0.00           C  
ATOM    497  CD1 TYR A  53      75.356  70.320  25.753  1.00  0.00           C  
ATOM    498  CD2 TYR A  53      76.767  68.470  25.241  1.00  0.00           C  
ATOM    499  CE2 TYR A  53      77.420  69.227  24.275  1.00  0.00           C  
ATOM    500  CZ  TYR A  53      77.080  70.552  24.026  1.00  0.00           C  
ATOM    501  H   TYR A  53      74.858  70.104  28.023  1.00  0.00           H  
ATOM    502  HD1 TYR A  53      74.396  70.677  26.126  1.00  0.00           H  
ATOM    503  HD2 TYR A  53      76.814  67.381  25.251  1.00  0.00           H  
ATOM    504  HE2 TYR A  53      78.023  68.722  23.521  1.00  0.00           H  
ATOM    505  N   ASP A  54      77.371  68.324  28.693  1.00  0.00           N  
ATOM    506  CA  ASP A  54      78.715  68.112  29.252  1.00  0.00           C  
ATOM    507  C   ASP A  54      78.782  67.968  30.774  1.00  0.00           C  
ATOM    508  O   ASP A  54      79.682  67.320  31.305  1.00  0.00           O  
ATOM    509  CG  ASP A  54      79.192  70.662  29.158  1.00  0.00           C  
ATOM    510  OD1 ASP A  54      78.622  71.334  28.270  1.00  0.00           O  
ATOM    511  H   ASP A  54      77.301  68.902  27.880  1.00  0.00           H  
ATOM    512  N   GLY A  55      77.793  68.415  31.543  1.00  0.00           N  
ATOM    513  CA  GLY A  55      77.861  68.243  33.001  1.00  0.00           C  
ATOM    514  C   GLY A  55      78.724  69.235  33.784  1.00  0.00           C  
ATOM    515  O   GLY A  55      78.649  69.191  35.011  1.00  0.00           O  
ATOM    516  H   GLY A  55      76.900  68.547  31.111  1.00  0.00           H  
ATOM    517  N   SER A  56      79.501  70.024  33.046  1.00  0.00           N  
ATOM    518  CA  SER A  56      80.407  71.061  33.560  1.00  0.00           C  
ATOM    519  C   SER A  56      79.672  72.360  33.899  1.00  0.00           C  
ATOM    520  O   SER A  56      80.113  72.959  34.878  1.00  0.00           O  
ATOM    521  CB  SER A  56      81.684  71.349  32.767  1.00  0.00           C  
ATOM    522  OG  SER A  56      81.393  71.958  31.507  1.00  0.00           O  
ATOM    523  H   SER A  56      79.410  70.060  32.051  1.00  0.00           H  
ATOM    524  N   ASN A  57      78.635  72.856  33.230  1.00  0.00           N  
ATOM    525  CA  ASN A  57      77.962  74.121  33.559  1.00  0.00           C  
ATOM    526  C   ASN A  57      76.781  73.883  34.503  1.00  0.00           C  
ATOM    527  O   ASN A  57      75.754  73.408  34.022  1.00  0.00           O  
ATOM    528  CB  ASN A  57      77.598  74.692  32.186  1.00  0.00           C  
ATOM    529  CG  ASN A  57      77.199  76.155  32.384  1.00  0.00           C  
ATOM    530  ND2 ASN A  57      76.106  76.627  31.790  1.00  0.00           N  
ATOM    531  OD1 ASN A  57      77.894  76.887  33.086  1.00  0.00           O  
ATOM    532  H   ASN A  57      78.075  72.231  32.687  1.00  0.00           H  
ATOM    533 1HD2 ASN A  57      75.645  76.125  31.058  1.00  0.00           H  
ATOM    534 2HD2 ASN A  57      75.996  77.618  31.860  1.00  0.00           H  
ATOM    535  N   LYS A  58      76.779  74.453  35.704  1.00  0.00           N  
ATOM    536  CA  LYS A  58      75.788  74.160  36.750  1.00  0.00           C  
ATOM    537  C   LYS A  58      74.933  75.332  37.237  1.00  0.00           C  
ATOM    538  O   LYS A  58      75.267  76.180  38.063  1.00  0.00           O  
ATOM    539  CB  LYS A  58      76.385  73.379  37.923  1.00  0.00           C  
ATOM    540  CG  LYS A  58      77.140  72.111  37.520  1.00  0.00           C  
ATOM    541  CD  LYS A  58      77.842  71.386  38.670  1.00  0.00           C  
ATOM    542  CE  LYS A  58      78.812  70.358  38.083  1.00  0.00           C  
ATOM    543  NZ  LYS A  58      79.662  69.815  39.151  1.00  0.00           N1+
ATOM    544  H   LYS A  58      77.618  74.882  36.039  1.00  0.00           H  
ATOM    545  HZ1 LYS A  58      79.961  68.917  38.827  1.00  0.00           H  
ATOM    546  HZ2 LYS A  58      80.410  70.450  39.347  1.00  0.00           H  
ATOM    547  HZ3 LYS A  58      79.055  69.628  39.923  1.00  0.00           H  
ATOM    548  N   TYR A  59      73.788  75.525  36.589  1.00  0.00           N  
ATOM    549  CA  TYR A  59      72.922  76.693  36.807  1.00  0.00           C  
ATOM    550  C   TYR A  59      71.652  76.395  37.606  1.00  0.00           C  
ATOM    551  O   TYR A  59      70.756  75.699  37.131  1.00  0.00           O  
ATOM    552  CB  TYR A  59      72.585  77.489  35.545  1.00  0.00           C  
ATOM    553  CG  TYR A  59      73.598  78.636  35.520  1.00  0.00           C  
ATOM    554  CD1 TYR A  59      73.274  79.848  36.119  1.00  0.00           C  
ATOM    555  CD2 TYR A  59      74.836  78.476  34.908  1.00  0.00           C  
ATOM    556  CE1 TYR A  59      74.179  80.902  36.106  1.00  0.00           C  
ATOM    557  CE2 TYR A  59      75.697  79.566  34.855  1.00  0.00           C  
ATOM    558  CZ  TYR A  59      75.397  80.788  35.446  1.00  0.00           C  
ATOM    559  OH  TYR A  59      76.241  81.840  35.620  1.00  0.00           O  
ATOM    560  H   TYR A  59      73.482  74.896  35.874  1.00  0.00           H  
ATOM    561  HD1 TYR A  59      72.352  79.866  36.699  1.00  0.00           H  
ATOM    562  HD2 TYR A  59      75.137  77.610  34.319  1.00  0.00           H  
ATOM    563  HE1 TYR A  59      73.859  81.917  36.342  1.00  0.00           H  
ATOM    564  HE2 TYR A  59      76.470  79.570  34.087  1.00  0.00           H  
ATOM    565  HH  TYR A  59      75.871  82.506  36.269  1.00  0.00           H  
ATOM    566  N   TYR A  60      71.499  77.266  38.600  1.00  0.00           N  
ATOM    567  CA  TYR A  60      70.375  77.092  39.531  1.00  0.00           C  
ATOM    568  C   TYR A  60      69.473  78.326  39.608  1.00  0.00           C  
ATOM    569  O   TYR A  60      69.900  79.447  39.332  1.00  0.00           O  
ATOM    570  CB  TYR A  60      70.990  76.743  40.888  1.00  0.00           C  
ATOM    571  CG  TYR A  60      71.941  75.545  40.898  1.00  0.00           C  
ATOM    572  CD1 TYR A  60      73.271  75.679  40.517  1.00  0.00           C  
ATOM    573  CD2 TYR A  60      71.517  74.282  41.294  1.00  0.00           C  
ATOM    574  CE1 TYR A  60      74.171  74.624  40.606  1.00  0.00           C  
ATOM    575  CE2 TYR A  60      72.374  73.189  41.356  1.00  0.00           C  
ATOM    576  CZ  TYR A  60      73.702  73.372  40.989  1.00  0.00           C  
ATOM    577  OH  TYR A  60      74.539  72.301  41.028  1.00  0.00           O  
ATOM    578  H   TYR A  60      72.037  78.091  38.776  1.00  0.00           H  
ATOM    579  HD1 TYR A  60      73.764  76.634  40.336  1.00  0.00           H  
ATOM    580  HD2 TYR A  60      70.556  74.141  41.790  1.00  0.00           H  
ATOM    581  HE1 TYR A  60      75.245  74.757  40.473  1.00  0.00           H  
ATOM    582  HE2 TYR A  60      71.856  72.270  41.631  1.00  0.00           H  
ATOM    583  HH  TYR A  60      75.503  72.562  40.992  1.00  0.00           H  
ATOM    584  N   ALA A  61      68.272  78.123  40.141  1.00  0.00           N  
ATOM    585  CA  ALA A  61      67.291  79.180  40.426  1.00  0.00           C  
ATOM    586  C   ALA A  61      67.378  79.644  41.881  1.00  0.00           C  
ATOM    587  O   ALA A  61      67.180  78.771  42.725  1.00  0.00           O  
ATOM    588  CB  ALA A  61      65.904  78.591  40.158  1.00  0.00           C  
ATOM    589  H   ALA A  61      67.843  77.220  40.123  1.00  0.00           H  
ATOM    590  N   ASP A  62      67.131  80.925  42.143  1.00  0.00           N  
ATOM    591  CA  ASP A  62      67.322  81.585  43.442  1.00  0.00           C  
ATOM    592  C   ASP A  62      66.900  80.865  44.724  1.00  0.00           C  
ATOM    593  O   ASP A  62      67.776  80.608  45.550  1.00  0.00           O  
ATOM    594  CB  ASP A  62      66.793  83.020  43.454  1.00  0.00           C  
ATOM    595  CG  ASP A  62      67.587  83.933  42.517  1.00  0.00           C  
ATOM    596  OD1 ASP A  62      68.750  84.286  42.810  1.00  0.00           O  
ATOM    597  OD2 ASP A  62      67.007  84.105  41.424  1.00  0.00           O1-
ATOM    598  H   ASP A  62      66.558  81.402  41.477  1.00  0.00           H  
ATOM    599  N   SER A  63      65.678  80.343  44.793  1.00  0.00           N  
ATOM    600  CA  SER A  63      65.123  79.620  45.946  1.00  0.00           C  
ATOM    601  C   SER A  63      65.849  78.334  46.343  1.00  0.00           C  
ATOM    602  O   SER A  63      65.516  77.756  47.377  1.00  0.00           O  
ATOM    603  CB  SER A  63      63.635  79.352  45.711  1.00  0.00           C  
ATOM    604  OG  SER A  63      63.370  78.430  44.651  1.00  0.00           O  
ATOM    605  H   SER A  63      65.059  80.317  44.008  1.00  0.00           H  
ATOM    606  HG  SER A  63      63.047  78.908  43.834  1.00  0.00           H  
ATOM    607  N   VAL A  64      66.691  77.855  45.432  1.00  0.00           N  
ATOM    608  CA  VAL A  64      67.256  76.516  45.651  1.00  0.00           C  
ATOM    609  C   VAL A  64      68.778  76.393  45.741  1.00  0.00           C  
ATOM    610  O   VAL A  64      69.370  75.374  46.093  1.00  0.00           O  
ATOM    611  CB  VAL A  64      66.788  75.475  44.632  1.00  0.00           C  
ATOM    612  CG1 VAL A  64      65.262  75.427  44.730  1.00  0.00           C  
ATOM    613  CG2 VAL A  64      67.152  75.817  43.185  1.00  0.00           C  
ATOM    614  H   VAL A  64      66.457  78.008  44.472  1.00  0.00           H  
ATOM    615  N   LYS A  65      69.393  77.561  45.578  1.00  0.00           N  
ATOM    616  CA  LYS A  65      70.853  77.641  45.424  1.00  0.00           C  
ATOM    617  C   LYS A  65      71.603  77.396  46.735  1.00  0.00           C  
ATOM    618  O   LYS A  65      71.102  77.528  47.851  1.00  0.00           O  
ATOM    619  CB  LYS A  65      71.377  79.020  45.019  1.00  0.00           C  
ATOM    620  CG  LYS A  65      71.164  79.301  43.531  1.00  0.00           C  
ATOM    621  CD  LYS A  65      71.358  80.792  43.245  1.00  0.00           C  
ATOM    622  CE  LYS A  65      71.045  81.275  41.827  1.00  0.00           C  
ATOM    623  NZ  LYS A  65      71.449  82.662  41.556  1.00  0.00           N1+
ATOM    624  H   LYS A  65      68.807  78.352  45.404  1.00  0.00           H  
ATOM    625  HZ1 LYS A  65      71.462  83.165  42.420  1.00  0.00           H  
ATOM    626  HZ2 LYS A  65      72.355  82.618  41.135  1.00  0.00           H  
ATOM    627  HZ3 LYS A  65      70.745  82.996  40.928  1.00  0.00           H  
ATOM    628  N   GLY A  66      72.677  76.651  46.491  1.00  0.00           N  
ATOM    629  CA  GLY A  66      73.608  76.029  47.442  1.00  0.00           C  
ATOM    630  C   GLY A  66      73.033  74.747  48.049  1.00  0.00           C  
ATOM    631  O   GLY A  66      73.469  73.632  47.768  1.00  0.00           O  
ATOM    632  H   GLY A  66      72.919  76.450  45.542  1.00  0.00           H  
ATOM    633  N   ARG A  67      71.900  74.892  48.730  1.00  0.00           N  
ATOM    634  CA  ARG A  67      71.150  73.779  49.331  1.00  0.00           C  
ATOM    635  C   ARG A  67      70.879  72.643  48.344  1.00  0.00           C  
ATOM    636  O   ARG A  67      70.733  71.464  48.664  1.00  0.00           O  
ATOM    637  CB  ARG A  67      69.872  74.434  49.859  1.00  0.00           C  
ATOM    638  CG  ARG A  67      69.148  73.531  50.859  1.00  0.00           C  
ATOM    639  CD  ARG A  67      68.034  74.256  51.617  1.00  0.00           C  
ATOM    640  NE  ARG A  67      67.355  73.266  52.465  1.00  0.00           N  
ATOM    641  CZ  ARG A  67      66.038  73.020  52.460  1.00  0.00           C  
ATOM    642  NH1 ARG A  67      65.180  73.544  51.574  1.00  0.00           N1+
ATOM    643  NH2 ARG A  67      65.635  72.198  53.439  1.00  0.00           N  
ATOM    644  H   ARG A  67      71.607  75.848  48.706  1.00  0.00           H  
ATOM    645  HE  ARG A  67      67.971  72.707  53.019  1.00  0.00           H  
ATOM    646 1HH1 ARG A  67      65.474  74.228  50.906  1.00  0.00           H  
ATOM    647 2HH1 ARG A  67      64.195  73.453  51.716  1.00  0.00           H  
ATOM    648 1HH2 ARG A  67      66.278  71.681  54.004  1.00  0.00           H  
ATOM    649 2HH2 ARG A  67      64.681  71.923  53.554  1.00  0.00           H  
ATOM    650  N   PHE A  68      70.638  72.921  47.066  1.00  0.00           N  
ATOM    651  CA  PHE A  68      70.441  71.901  46.026  1.00  0.00           C  
ATOM    652  C   PHE A  68      71.589  71.849  45.015  1.00  0.00           C  
ATOM    653  O   PHE A  68      72.023  72.929  44.620  1.00  0.00           O  
ATOM    654  CB  PHE A  68      69.104  72.157  45.328  1.00  0.00           C  
ATOM    655  CG  PHE A  68      67.867  71.812  46.158  1.00  0.00           C  
ATOM    656  CD1 PHE A  68      66.997  70.793  45.789  1.00  0.00           C  
ATOM    657  CD2 PHE A  68      67.526  72.756  47.120  1.00  0.00           C  
ATOM    658  CE1 PHE A  68      65.734  70.699  46.362  1.00  0.00           C  
ATOM    659  CE2 PHE A  68      66.263  72.660  47.692  1.00  0.00           C  
ATOM    660  CZ  PHE A  68      65.374  71.672  47.287  1.00  0.00           C  
ATOM    661  H   PHE A  68      70.637  73.852  46.699  1.00  0.00           H  
ATOM    662  HD1 PHE A  68      67.351  70.024  45.103  1.00  0.00           H  
ATOM    663  HD2 PHE A  68      68.066  73.703  47.091  1.00  0.00           H  
ATOM    664  HE1 PHE A  68      65.135  69.801  46.211  1.00  0.00           H  
ATOM    665  HE2 PHE A  68      65.954  73.359  48.470  1.00  0.00           H  
ATOM    666  HZ  PHE A  68      64.350  71.732  47.656  1.00  0.00           H  
ATOM    667  N   THR A  69      72.124  70.643  44.848  1.00  0.00           N  
ATOM    668  CA  THR A  69      73.259  70.461  43.931  1.00  0.00           C  
ATOM    669  C   THR A  69      72.920  69.365  42.919  1.00  0.00           C  
ATOM    670  O   THR A  69      72.647  68.198  43.197  1.00  0.00           O  
ATOM    671  CB  THR A  69      74.644  70.248  44.546  1.00  0.00           C  
ATOM    672  CG2 THR A  69      75.255  71.614  44.865  1.00  0.00           C  
ATOM    673  OG1 THR A  69      74.782  69.411  45.697  1.00  0.00           O  
ATOM    674  H   THR A  69      71.901  69.865  45.435  1.00  0.00           H  
ATOM    675  HG1 THR A  69      74.278  69.784  46.476  1.00  0.00           H  
ATOM    676  N   ILE A  70      73.331  69.742  41.711  1.00  0.00           N  
ATOM    677  CA  ILE A  70      73.159  68.759  40.632  1.00  0.00           C  
ATOM    678  C   ILE A  70      74.472  68.127  40.164  1.00  0.00           C  
ATOM    679  O   ILE A  70      75.270  68.763  39.478  1.00  0.00           O  
ATOM    680  CB  ILE A  70      72.277  69.144  39.442  1.00  0.00           C  
ATOM    681  CG1 ILE A  70      72.420  70.613  39.037  1.00  0.00           C  
ATOM    682  CG2 ILE A  70      70.807  68.775  39.649  1.00  0.00           C  
ATOM    683  CD  ILE A  70      73.724  70.962  38.317  1.00  0.00           C  
ATOM    684  H   ILE A  70      73.678  70.637  41.432  1.00  0.00           H  
ATOM    685  N   SER A  71      74.495  66.799  40.227  1.00  0.00           N  
ATOM    686  CA  SER A  71      75.668  66.004  39.836  1.00  0.00           C  
ATOM    687  C   SER A  71      75.340  65.140  38.617  1.00  0.00           C  
ATOM    688  O   SER A  71      74.160  64.834  38.452  1.00  0.00           O  
ATOM    689  CB  SER A  71      76.372  65.090  40.842  1.00  0.00           C  
ATOM    690  OG  SER A  71      77.594  64.617  40.269  1.00  0.00           O  
ATOM    691  H   SER A  71      73.673  66.232  40.177  1.00  0.00           H  
ATOM    692  HG  SER A  71      78.341  65.258  40.445  1.00  0.00           H  
ATOM    693  N   ARG A  72      76.281  64.633  37.825  1.00  0.00           N  
ATOM    694  CA  ARG A  72      75.988  63.808  36.644  1.00  0.00           C  
ATOM    695  C   ARG A  72      77.095  62.823  36.263  1.00  0.00           C  
ATOM    696  O   ARG A  72      78.251  63.218  36.123  1.00  0.00           O  
ATOM    697  CB  ARG A  72      75.792  64.842  35.534  1.00  0.00           C  
ATOM    698  CG  ARG A  72      75.255  64.223  34.242  1.00  0.00           C  
ATOM    699  CD  ARG A  72      74.714  65.262  33.257  1.00  0.00           C  
ATOM    700  NE  ARG A  72      74.414  64.621  31.969  1.00  0.00           N  
ATOM    701  CZ  ARG A  72      73.629  65.087  30.987  1.00  0.00           C  
ATOM    702  NH1 ARG A  72      72.987  66.259  31.085  1.00  0.00           N1+
ATOM    703  NH2 ARG A  72      73.338  64.349  29.907  1.00  0.00           N  
ATOM    704  H   ARG A  72      77.252  64.627  38.063  1.00  0.00           H  
ATOM    705  HE  ARG A  72      75.049  63.883  31.741  1.00  0.00           H  
ATOM    706 1HH1 ARG A  72      73.245  66.931  31.779  1.00  0.00           H  
ATOM    707 2HH1 ARG A  72      72.145  66.390  30.562  1.00  0.00           H  
ATOM    708 1HH2 ARG A  72      73.751  63.443  29.813  1.00  0.00           H  
ATOM    709 2HH2 ARG A  72      72.651  64.734  29.291  1.00  0.00           H  
ATOM    710  N   ASP A  73      76.678  61.688  35.708  1.00  0.00           N  
ATOM    711  CA  ASP A  73      77.574  60.668  35.144  1.00  0.00           C  
ATOM    712  C   ASP A  73      76.992  60.050  33.871  1.00  0.00           C  
ATOM    713  O   ASP A  73      75.962  59.379  33.915  1.00  0.00           O  
ATOM    714  CB  ASP A  73      77.882  59.711  36.297  1.00  0.00           C  
ATOM    715  H   ASP A  73      75.759  61.321  35.854  1.00  0.00           H  
ATOM    716  CG  ASN A  74      76.743  62.539  30.358  1.00  0.00           C  
ATOM    717  ND2 ASN A  74      77.469  63.558  29.908  1.00  0.00           N  
ATOM    718  OD1 ASN A  74      75.515  62.585  30.399  1.00  0.00           O  
ATOM    719  H   ASN A  74      78.281  61.191  32.781  1.00  0.00           H  
ATOM    720 2HD2 ASN A  74      76.992  64.432  29.812  1.00  0.00           H  
ATOM    721  C   LYS A  76      74.836  55.873  33.433  1.00  0.00           C  
ATOM    722  O   LYS A  76      73.887  55.143  33.716  1.00  0.00           O  
ATOM    723  CB  LYS A  76      76.263  55.855  35.500  1.00  0.00           C  
ATOM    724  N   ASN A  77      74.723  56.923  32.624  1.00  0.00           N  
ATOM    725  CA  ASN A  77      73.528  57.611  32.116  1.00  0.00           C  
ATOM    726  C   ASN A  77      72.594  58.103  33.224  1.00  0.00           C  
ATOM    727  O   ASN A  77      71.376  58.167  33.067  1.00  0.00           O  
ATOM    728  CB  ASN A  77      72.738  56.623  31.255  1.00  0.00           C  
ATOM    729  CG  ASN A  77      73.395  56.604  29.874  1.00  0.00           C  
ATOM    730  ND2 ASN A  77      73.487  55.389  29.340  1.00  0.00           N  
ATOM    731  OD1 ASN A  77      73.552  57.503  29.050  1.00  0.00           O  
ATOM    732  H   ASN A  77      75.579  57.331  32.308  1.00  0.00           H  
ATOM    733 1HD2 ASN A  77      73.056  54.605  29.786  1.00  0.00           H  
ATOM    734  N   THR A  78      73.268  58.794  34.138  1.00  0.00           N  
ATOM    735  CA  THR A  78      72.598  59.253  35.364  1.00  0.00           C  
ATOM    736  C   THR A  78      72.706  60.740  35.709  1.00  0.00           C  
ATOM    737  O   THR A  78      73.384  61.552  35.082  1.00  0.00           O  
ATOM    738  CB  THR A  78      73.065  58.583  36.657  1.00  0.00           C  
ATOM    739  CG2 THR A  78      72.816  57.075  36.743  1.00  0.00           C  
ATOM    740  OG1 THR A  78      74.455  58.836  36.875  1.00  0.00           O  
ATOM    741  H   THR A  78      74.255  58.944  34.085  1.00  0.00           H  
ATOM    742  HG1 THR A  78      74.603  58.561  37.825  1.00  0.00           H  
ATOM    743  N   LEU A  79      71.703  61.150  36.481  1.00  0.00           N  
ATOM    744  CA  LEU A  79      71.540  62.520  36.989  1.00  0.00           C  
ATOM    745  C   LEU A  79      71.015  62.651  38.420  1.00  0.00           C  
ATOM    746  O   LEU A  79      69.955  62.185  38.835  1.00  0.00           O  
ATOM    747  CB  LEU A  79      70.542  63.245  36.083  1.00  0.00           C  
ATOM    748  CG  LEU A  79      70.586  64.766  36.243  1.00  0.00           C  
ATOM    749  CD1 LEU A  79      71.851  65.297  35.566  1.00  0.00           C  
ATOM    750  CD2 LEU A  79      69.352  65.490  35.701  1.00  0.00           C  
ATOM    751  H   LEU A  79      70.956  60.487  36.525  1.00  0.00           H  
ATOM    752  N   TYR A  80      71.859  63.294  39.222  1.00  0.00           N  
ATOM    753  CA  TYR A  80      71.707  63.266  40.684  1.00  0.00           C  
ATOM    754  C   TYR A  80      71.475  64.680  41.219  1.00  0.00           C  
ATOM    755  O   TYR A  80      72.138  65.577  40.702  1.00  0.00           O  
ATOM    756  CB  TYR A  80      72.893  62.681  41.453  1.00  0.00           C  
ATOM    757  CG  TYR A  80      73.545  61.366  41.021  1.00  0.00           C  
ATOM    758  CD1 TYR A  80      72.803  60.235  40.699  1.00  0.00           C  
ATOM    759  CD2 TYR A  80      74.927  61.240  40.936  1.00  0.00           C  
ATOM    760  CE1 TYR A  80      73.341  59.092  40.119  1.00  0.00           C  
ATOM    761  CE2 TYR A  80      75.525  60.092  40.429  1.00  0.00           C  
ATOM    762  CZ  TYR A  80      74.725  59.038  40.004  1.00  0.00           C  
ATOM    763  OH  TYR A  80      75.301  58.083  39.225  1.00  0.00           O  
ATOM    764  H   TYR A  80      72.699  63.747  38.924  1.00  0.00           H  
ATOM    765  HD1 TYR A  80      71.764  60.147  41.014  1.00  0.00           H  
ATOM    766  HD2 TYR A  80      75.559  62.001  41.392  1.00  0.00           H  
ATOM    767  HE1 TYR A  80      72.789  58.229  39.747  1.00  0.00           H  
ATOM    768  HE2 TYR A  80      76.607  60.024  40.315  1.00  0.00           H  
ATOM    769  HH  TYR A  80      76.040  57.671  39.758  1.00  0.00           H  
ATOM    770  N   LEU A  81      70.473  64.808  42.085  1.00  0.00           N  
ATOM    771  CA  LEU A  81      70.226  66.077  42.785  1.00  0.00           C  
ATOM    772  C   LEU A  81      70.417  65.946  44.298  1.00  0.00           C  
ATOM    773  O   LEU A  81      69.717  65.148  44.920  1.00  0.00           O  
ATOM    774  CB  LEU A  81      68.753  66.452  42.614  1.00  0.00           C  
ATOM    775  CG  LEU A  81      68.214  67.761  43.196  1.00  0.00           C  
ATOM    776  CD1 LEU A  81      69.131  68.940  42.863  1.00  0.00           C  
ATOM    777  CD2 LEU A  81      66.936  68.151  42.452  1.00  0.00           C  
ATOM    778  H   LEU A  81      69.737  64.148  42.230  1.00  0.00           H  
ATOM    779  N   GLN A  82      71.479  66.529  44.845  1.00  0.00           N  
ATOM    780  CA  GLN A  82      71.735  66.494  46.292  1.00  0.00           C  
ATOM    781  C   GLN A  82      70.946  67.565  47.049  1.00  0.00           C  
ATOM    782  O   GLN A  82      71.019  68.710  46.605  1.00  0.00           O  
ATOM    783  CB  GLN A  82      73.222  66.767  46.528  1.00  0.00           C  
ATOM    784  CG  GLN A  82      74.090  65.676  45.898  1.00  0.00           C  
ATOM    785  CD  GLN A  82      75.588  65.690  46.211  1.00  0.00           C  
ATOM    786  NE2 GLN A  82      76.098  66.909  46.365  1.00  0.00           N  
ATOM    787  OE1 GLN A  82      76.332  64.719  46.085  1.00  0.00           O  
ATOM    788  H   GLN A  82      72.130  67.045  44.289  1.00  0.00           H  
ATOM    789 1HE2 GLN A  82      75.554  67.746  46.313  1.00  0.00           H  
ATOM    790 2HE2 GLN A  82      77.089  66.988  46.261  1.00  0.00           H  
ATOM    791  N   MET A  83      70.035  67.204  47.947  1.00  0.00           N  
ATOM    792  CA  MET A  83      69.026  68.012  48.649  1.00  0.00           C  
ATOM    793  C   MET A  83      69.344  68.015  50.146  1.00  0.00           C  
ATOM    794  O   MET A  83      69.498  66.966  50.770  1.00  0.00           O  
ATOM    795  CB  MET A  83      67.637  67.452  48.340  1.00  0.00           C  
ATOM    796  CG  MET A  83      66.454  68.306  48.800  1.00  0.00           C  
ATOM    797  SD  MET A  83      64.722  67.933  48.343  1.00  0.00           S  
ATOM    798  CE  MET A  83      63.997  69.390  49.064  1.00  0.00           C  
ATOM    799  H   MET A  83      69.969  66.211  48.044  1.00  0.00           H  
ATOM    800  N   ASN A  84      69.650  69.251  50.528  1.00  0.00           N  
ATOM    801  CA  ASN A  84      70.187  69.472  51.878  1.00  0.00           C  
ATOM    802  C   ASN A  84      69.140  69.650  52.980  1.00  0.00           C  
ATOM    803  O   ASN A  84      68.129  70.271  52.658  1.00  0.00           O  
ATOM    804  CB  ASN A  84      71.174  70.635  51.998  1.00  0.00           C  
ATOM    805  CG  ASN A  84      72.549  70.260  51.440  1.00  0.00           C  
ATOM    806  ND2 ASN A  84      73.591  70.498  52.231  1.00  0.00           N  
ATOM    807  OD1 ASN A  84      72.737  69.736  50.343  1.00  0.00           O  
ATOM    808  H   ASN A  84      69.761  70.028  49.908  1.00  0.00           H  
ATOM    809 1HD2 ASN A  84      73.427  70.680  53.200  1.00  0.00           H  
ATOM    810 2HD2 ASN A  84      74.497  70.292  51.860  1.00  0.00           H  
ATOM    811  N   SER A  85      69.431  69.190  54.194  1.00  0.00           N  
ATOM    812  CA  SER A  85      68.651  69.243  55.438  1.00  0.00           C  
ATOM    813  C   SER A  85      67.125  69.327  55.354  1.00  0.00           C  
ATOM    814  O   SER A  85      66.578  70.411  55.552  1.00  0.00           O  
ATOM    815  CB  SER A  85      69.124  70.382  56.343  1.00  0.00           C  
ATOM    816  OG  SER A  85      70.552  70.436  56.383  1.00  0.00           O  
ATOM    817  H   SER A  85      70.298  68.761  54.449  1.00  0.00           H  
ATOM    818  HG  SER A  85      70.809  71.319  56.777  1.00  0.00           H  
ATOM    819  N   LEU A  86      66.403  68.215  55.255  1.00  0.00           N  
ATOM    820  CA  LEU A  86      64.962  68.276  54.969  1.00  0.00           C  
ATOM    821  C   LEU A  86      64.158  68.702  56.198  1.00  0.00           C  
ATOM    822  O   LEU A  86      64.364  68.315  57.348  1.00  0.00           O  
ATOM    823  CB  LEU A  86      64.452  66.897  54.546  1.00  0.00           C  
ATOM    824  CG  LEU A  86      65.192  66.284  53.356  1.00  0.00           C  
ATOM    825  CD1 LEU A  86      65.049  64.762  53.278  1.00  0.00           C  
ATOM    826  CD2 LEU A  86      64.750  66.952  52.052  1.00  0.00           C  
ATOM    827  H   LEU A  86      66.906  67.351  55.294  1.00  0.00           H  
ATOM    828  N   ARG A  87      63.146  69.542  55.999  1.00  0.00           N  
ATOM    829  CA  ARG A  87      62.060  69.942  56.906  1.00  0.00           C  
ATOM    830  C   ARG A  87      60.707  69.645  56.257  1.00  0.00           C  
ATOM    831  O   ARG A  87      60.619  69.425  55.050  1.00  0.00           O  
ATOM    832  CB  ARG A  87      62.169  71.463  57.034  1.00  0.00           C  
ATOM    833  CG  ARG A  87      63.561  71.979  57.407  1.00  0.00           C  
ATOM    834  CD  ARG A  87      63.735  73.474  57.131  1.00  0.00           C  
ATOM    835  NE  ARG A  87      63.078  74.301  58.153  1.00  0.00           N  
ATOM    836  CZ  ARG A  87      63.295  75.598  58.411  1.00  0.00           C  
ATOM    837  NH1 ARG A  87      64.088  76.304  57.594  1.00  0.00           N1+
ATOM    838  NH2 ARG A  87      62.678  76.046  59.513  1.00  0.00           N  
ATOM    839  H   ARG A  87      63.168  70.102  55.171  1.00  0.00           H  
ATOM    840  HE  ARG A  87      62.323  73.799  58.575  1.00  0.00           H  
ATOM    841 1HH1 ARG A  87      64.507  75.939  56.763  1.00  0.00           H  
ATOM    842 2HH1 ARG A  87      64.179  77.280  57.794  1.00  0.00           H  
ATOM    843 1HH2 ARG A  87      62.152  75.345  59.994  1.00  0.00           H  
ATOM    844 2HH2 ARG A  87      62.628  77.024  59.713  1.00  0.00           H  
ATOM    845  N   ALA A  88      59.626  69.826  57.010  1.00  0.00           N  
ATOM    846  CA  ALA A  88      58.230  69.582  56.618  1.00  0.00           C  
ATOM    847  C   ALA A  88      57.727  70.401  55.428  1.00  0.00           C  
ATOM    848  O   ALA A  88      56.777  69.967  54.778  1.00  0.00           O  
ATOM    849  CB  ALA A  88      57.429  69.907  57.881  1.00  0.00           C  
ATOM    850  H   ALA A  88      59.825  69.910  57.987  1.00  0.00           H  
ATOM    851  N   GLU A  89      58.284  71.602  55.301  1.00  0.00           N  
ATOM    852  CA  GLU A  89      58.137  72.516  54.160  1.00  0.00           C  
ATOM    853  C   GLU A  89      58.600  71.819  52.879  1.00  0.00           C  
ATOM    854  O   GLU A  89      58.048  71.967  51.790  1.00  0.00           O  
ATOM    855  CB  GLU A  89      58.763  73.908  54.273  1.00  0.00           C  
ATOM    856  CG  GLU A  89      58.210  74.708  55.454  1.00  0.00           C  
ATOM    857  CD  GLU A  89      59.025  74.528  56.736  1.00  0.00           C  
ATOM    858  OE1 GLU A  89      59.843  75.417  57.056  1.00  0.00           O  
ATOM    859  OE2 GLU A  89      58.703  73.556  57.453  1.00  0.00           O1-
ATOM    860  H   GLU A  89      58.632  72.075  56.111  1.00  0.00           H  
ATOM    861  N   ASP A  90      59.532  70.874  52.967  1.00  0.00           N  
ATOM    862  CA  ASP A  90      60.099  70.188  51.798  1.00  0.00           C  
ATOM    863  C   ASP A  90      59.216  69.035  51.318  1.00  0.00           C  
ATOM    864  O   ASP A  90      59.666  68.323  50.421  1.00  0.00           O  
ATOM    865  CB  ASP A  90      61.480  69.714  52.255  1.00  0.00           C  
ATOM    866  CG  ASP A  90      62.387  70.938  52.394  1.00  0.00           C  
ATOM    867  OD1 ASP A  90      62.883  71.487  51.386  1.00  0.00           O  
ATOM    868  OD2 ASP A  90      62.704  71.264  53.559  1.00  0.00           O1-
ATOM    869  H   ASP A  90      59.915  70.604  53.851  1.00  0.00           H  
ATOM    870  N   THR A  91      57.911  69.070  51.571  1.00  0.00           N  
ATOM    871  CA  THR A  91      56.918  68.059  51.179  1.00  0.00           C  
ATOM    872  C   THR A  91      56.407  68.258  49.751  1.00  0.00           C  
ATOM    873  O   THR A  91      55.246  68.606  49.541  1.00  0.00           O  
ATOM    874  CB  THR A  91      55.794  67.819  52.190  1.00  0.00           C  
ATOM    875  CG2 THR A  91      56.239  67.073  53.449  1.00  0.00           C  
ATOM    876  OG1 THR A  91      55.333  69.066  52.717  1.00  0.00           O  
ATOM    877  H   THR A  91      57.569  69.966  51.854  1.00  0.00           H  
ATOM    878  HG1 THR A  91      55.882  69.315  53.515  1.00  0.00           H  
ATOM    879  N   ALA A  92      57.289  67.888  48.826  1.00  0.00           N  
ATOM    880  CA  ALA A  92      57.220  68.168  47.385  1.00  0.00           C  
ATOM    881  C   ALA A  92      57.520  66.975  46.475  1.00  0.00           C  
ATOM    882  O   ALA A  92      58.324  66.123  46.851  1.00  0.00           O  
ATOM    883  CB  ALA A  92      58.173  69.314  47.039  1.00  0.00           C  
ATOM    884  H   ALA A  92      58.040  67.260  49.031  1.00  0.00           H  
ATOM    885  N   VAL A  93      57.075  67.028  45.222  1.00  0.00           N  
ATOM    886  CA  VAL A  93      57.430  66.040  44.193  1.00  0.00           C  
ATOM    887  C   VAL A  93      58.506  66.563  43.239  1.00  0.00           C  
ATOM    888  O   VAL A  93      58.212  67.509  42.510  1.00  0.00           O  
ATOM    889  CB  VAL A  93      56.172  65.657  43.411  1.00  0.00           C  
ATOM    890  CG1 VAL A  93      56.363  64.521  42.405  1.00  0.00           C  
ATOM    891  CG2 VAL A  93      54.953  65.304  44.266  1.00  0.00           C  
ATOM    892  H   VAL A  93      56.477  67.757  44.888  1.00  0.00           H  
ATOM    893  N   TYR A  94      59.515  65.726  43.016  1.00  0.00           N  
ATOM    894  CA  TYR A  94      60.592  66.174  42.121  1.00  0.00           C  
ATOM    895  C   TYR A  94      60.587  65.491  40.752  1.00  0.00           C  
ATOM    896  O   TYR A  94      60.360  64.292  40.602  1.00  0.00           O  
ATOM    897  CB  TYR A  94      61.910  65.891  42.845  1.00  0.00           C  
ATOM    898  CG  TYR A  94      62.212  67.054  43.792  1.00  0.00           C  
ATOM    899  CD1 TYR A  94      61.638  67.125  45.056  1.00  0.00           C  
ATOM    900  CD2 TYR A  94      62.827  68.174  43.243  1.00  0.00           C  
ATOM    901  CE1 TYR A  94      61.762  68.239  45.878  1.00  0.00           C  
ATOM    902  CE2 TYR A  94      62.909  69.308  44.043  1.00  0.00           C  
ATOM    903  CZ  TYR A  94      62.378  69.356  45.327  1.00  0.00           C  
ATOM    904  OH  TYR A  94      62.568  70.522  46.000  1.00  0.00           O  
ATOM    905  H   TYR A  94      59.651  64.913  43.581  1.00  0.00           H  
ATOM    906  HD1 TYR A  94      61.002  66.308  45.396  1.00  0.00           H  
ATOM    907  HD2 TYR A  94      63.138  68.314  42.208  1.00  0.00           H  
ATOM    908  HE1 TYR A  94      61.375  68.284  46.896  1.00  0.00           H  
ATOM    909  HE2 TYR A  94      63.711  69.983  43.744  1.00  0.00           H  
ATOM    910  HH  TYR A  94      62.339  70.455  46.972  1.00  0.00           H  
ATOM    911  N   TYR A  95      60.734  66.309  39.713  1.00  0.00           N  
ATOM    912  CA  TYR A  95      60.683  65.739  38.359  1.00  0.00           C  
ATOM    913  C   TYR A  95      62.012  66.068  37.676  1.00  0.00           C  
ATOM    914  O   TYR A  95      62.619  67.099  37.964  1.00  0.00           O  
ATOM    915  CB  TYR A  95      59.594  66.534  37.636  1.00  0.00           C  
ATOM    916  CG  TYR A  95      58.196  65.980  37.921  1.00  0.00           C  
ATOM    917  CD1 TYR A  95      57.462  65.173  37.060  1.00  0.00           C  
ATOM    918  CD2 TYR A  95      57.551  66.512  39.032  1.00  0.00           C  
ATOM    919  CE1 TYR A  95      56.139  64.870  37.360  1.00  0.00           C  
ATOM    920  CE2 TYR A  95      56.238  66.238  39.397  1.00  0.00           C  
ATOM    921  CZ  TYR A  95      55.551  65.457  38.475  1.00  0.00           C  
ATOM    922  OH  TYR A  95      54.229  65.246  38.711  1.00  0.00           O  
ATOM    923  H   TYR A  95      60.917  67.289  39.786  1.00  0.00           H  
ATOM    924  HD1 TYR A  95      57.874  64.803  36.121  1.00  0.00           H  
ATOM    925  HD2 TYR A  95      58.206  66.693  39.885  1.00  0.00           H  
ATOM    926  HE1 TYR A  95      55.555  64.187  36.743  1.00  0.00           H  
ATOM    927  HE2 TYR A  95      55.830  66.528  40.365  1.00  0.00           H  
ATOM    928  HH  TYR A  95      54.040  65.515  39.655  1.00  0.00           H  
ATOM    929  N   CYS A  96      62.423  65.180  36.776  1.00  0.00           N  
ATOM    930  CA  CYS A  96      63.631  65.284  35.945  1.00  0.00           C  
ATOM    931  C   CYS A  96      63.275  65.357  34.459  1.00  0.00           C  
ATOM    932  O   CYS A  96      62.501  64.537  33.969  1.00  0.00           O  
ATOM    933  CB  CYS A  96      64.680  64.207  36.228  1.00  0.00           C  
ATOM    934  SG  CYS A  96      66.102  63.970  35.102  1.00  0.00           S  
ATOM    935  H   CYS A  96      62.024  64.263  36.752  1.00  0.00           H  
ATOM    936  N   ALA A  97      63.719  66.425  33.801  1.00  0.00           N  
ATOM    937  CA  ALA A  97      63.296  66.704  32.421  1.00  0.00           C  
ATOM    938  C   ALA A  97      64.456  66.947  31.454  1.00  0.00           C  
ATOM    939  O   ALA A  97      65.565  67.289  31.862  1.00  0.00           O  
ATOM    940  CB  ALA A  97      62.374  67.925  32.410  1.00  0.00           C  
ATOM    941  H   ALA A  97      64.201  67.174  34.254  1.00  0.00           H  
ATOM    942  N   ARG A  98      64.221  66.712  30.166  1.00  0.00           N  
ATOM    943  CA  ARG A  98      65.074  67.128  29.043  1.00  0.00           C  
ATOM    944  C   ARG A  98      64.936  68.566  28.538  1.00  0.00           C  
ATOM    945  O   ARG A  98      64.016  69.267  28.957  1.00  0.00           O  
ATOM    946  CB  ARG A  98      64.802  66.074  27.968  1.00  0.00           C  
ATOM    947  CG  ARG A  98      65.721  64.892  28.284  1.00  0.00           C  
ATOM    948  CD  ARG A  98      65.650  63.731  27.290  1.00  0.00           C  
ATOM    949  NE  ARG A  98      65.988  64.226  25.948  1.00  0.00           N  
ATOM    950  CZ  ARG A  98      66.150  63.485  24.843  1.00  0.00           C  
ATOM    951  NH1 ARG A  98      66.138  62.154  25.001  1.00  0.00           N1+
ATOM    952  NH2 ARG A  98      66.062  64.089  23.650  1.00  0.00           N  
ATOM    953  H   ARG A  98      63.528  66.013  29.986  1.00  0.00           H  
ATOM    954  HE  ARG A  98      65.905  65.222  25.940  1.00  0.00           H  
ATOM    955 1HH1 ARG A  98      65.766  61.796  25.857  1.00  0.00           H  
ATOM    956 2HH1 ARG A  98      66.483  61.540  24.292  1.00  0.00           H  
ATOM    957 1HH2 ARG A  98      65.878  65.072  23.669  1.00  0.00           H  
ATOM    958 2HH2 ARG A  98      66.319  63.641  22.793  1.00  0.00           H  
ATOM    959  N   ASP A  99      65.857  68.951  27.660  1.00  0.00           N  
ATOM    960  CA  ASP A  99      65.900  70.369  27.275  1.00  0.00           C  
ATOM    961  C   ASP A  99      65.789  70.560  25.761  1.00  0.00           C  
ATOM    962  O   ASP A  99      66.317  69.796  24.955  1.00  0.00           O  
ATOM    963  CB  ASP A  99      67.219  70.941  27.798  1.00  0.00           C  
ATOM    964  CG  ASP A  99      67.544  72.371  27.362  1.00  0.00           C  
ATOM    965  OD1 ASP A  99      68.495  72.519  26.564  1.00  0.00           O  
ATOM    966  OD2 ASP A  99      66.695  73.221  27.709  1.00  0.00           O1-
ATOM    967  H   ASP A  99      66.398  68.336  27.086  1.00  0.00           H  
ATOM    968  N   ARG A 100      65.096  71.626  25.372  1.00  0.00           N  
ATOM    969  CA  ARG A 100      64.983  72.232  24.037  1.00  0.00           C  
ATOM    970  C   ARG A 100      65.449  73.689  24.046  1.00  0.00           C  
ATOM    971  O   ARG A 100      64.744  74.564  23.545  1.00  0.00           O  
ATOM    972  CB  ARG A 100      63.601  72.140  23.387  1.00  0.00           C  
ATOM    973  CG  ARG A 100      63.387  70.769  22.743  1.00  0.00           C  
ATOM    974  CD  ARG A 100      62.044  70.748  22.011  1.00  0.00           C  
ATOM    975  NE  ARG A 100      61.458  69.444  21.668  1.00  0.00           N  
ATOM    976  CZ  ARG A 100      60.825  69.140  20.527  1.00  0.00           C  
ATOM    977  NH1 ARG A 100      60.470  70.139  19.707  1.00  0.00           N1+
ATOM    978  NH2 ARG A 100      60.573  67.884  20.135  1.00  0.00           N  
ATOM    979  H   ARG A 100      64.537  72.094  26.056  1.00  0.00           H  
ATOM    980  HE  ARG A 100      61.473  68.871  22.487  1.00  0.00           H  
ATOM    981 1HH1 ARG A 100      60.727  71.076  19.942  1.00  0.00           H  
ATOM    982 2HH1 ARG A 100      60.055  69.818  18.855  1.00  0.00           H  
ATOM    983 1HH2 ARG A 100      61.038  67.124  20.590  1.00  0.00           H  
ATOM    984 2HH2 ARG A 100      59.948  67.682  19.380  1.00  0.00           H  
ATOM    985  N   SER A 101      66.618  73.926  24.635  1.00  0.00           N  
ATOM    986  CA  SER A 101      67.082  75.302  24.861  1.00  0.00           C  
ATOM    987  C   SER A 101      66.129  76.185  25.669  1.00  0.00           C  
ATOM    988  O   SER A 101      65.345  76.998  25.183  1.00  0.00           O  
ATOM    989  CB  SER A 101      67.513  76.056  23.601  1.00  0.00           C  
ATOM    990  OG  SER A 101      68.321  77.156  24.027  1.00  0.00           O  
ATOM    991  H   SER A 101      67.231  73.236  25.019  1.00  0.00           H  
ATOM    992  HG  SER A 101      69.307  76.997  23.976  1.00  0.00           H  
ATOM    993  N   TYR A 102      66.239  75.788  26.934  1.00  0.00           N  
ATOM    994  CA  TYR A 102      65.539  76.490  28.019  1.00  0.00           C  
ATOM    995  C   TYR A 102      64.026  76.264  28.055  1.00  0.00           C  
ATOM    996  O   TYR A 102      63.463  76.129  29.140  1.00  0.00           O  
ATOM    997  CB  TYR A 102      65.914  77.955  28.253  1.00  0.00           C  
ATOM    998  CG  TYR A 102      67.414  78.116  28.509  1.00  0.00           C  
ATOM    999  CD1 TYR A 102      68.258  78.371  27.434  1.00  0.00           C  
ATOM   1000  CD2 TYR A 102      67.896  77.690  29.741  1.00  0.00           C  
ATOM   1001  CE1 TYR A 102      69.629  78.177  27.547  1.00  0.00           C  
ATOM   1002  CE2 TYR A 102      69.270  77.526  29.873  1.00  0.00           C  
ATOM   1003  CZ  TYR A 102      70.103  77.757  28.784  1.00  0.00           C  
ATOM   1004  OH  TYR A 102      71.431  78.000  28.949  1.00  0.00           O  
ATOM   1005  H   TYR A 102      66.571  74.863  27.118  1.00  0.00           H  
ATOM   1006  HD1 TYR A 102      67.807  78.543  26.457  1.00  0.00           H  
ATOM   1007  HD2 TYR A 102      67.274  77.887  30.614  1.00  0.00           H  
ATOM   1008  HE1 TYR A 102      70.219  78.182  26.631  1.00  0.00           H  
ATOM   1009  HE2 TYR A 102      69.632  77.131  30.822  1.00  0.00           H  
ATOM   1010  HH  TYR A 102      71.724  77.450  29.731  1.00  0.00           H  
ATOM   1011  N   TYR A 103      63.449  75.856  26.928  1.00  0.00           N  
ATOM   1012  CA  TYR A 103      62.168  75.145  27.047  1.00  0.00           C  
ATOM   1013  C   TYR A 103      62.422  73.649  27.248  1.00  0.00           C  
ATOM   1014  O   TYR A 103      63.372  73.054  26.742  1.00  0.00           O  
ATOM   1015  CB  TYR A 103      61.300  75.304  25.798  1.00  0.00           C  
ATOM   1016  CG  TYR A 103      61.362  76.689  25.151  1.00  0.00           C  
ATOM   1017  CD1 TYR A 103      62.023  76.668  23.928  1.00  0.00           C  
ATOM   1018  CD2 TYR A 103      60.763  77.829  25.674  1.00  0.00           C  
ATOM   1019  CE1 TYR A 103      61.939  77.875  23.244  1.00  0.00           C  
ATOM   1020  CE2 TYR A 103      60.704  79.017  24.954  1.00  0.00           C  
ATOM   1021  CZ  TYR A 103      61.324  79.031  23.710  1.00  0.00           C  
ATOM   1022  OH  TYR A 103      61.097  80.114  22.920  1.00  0.00           O  
ATOM   1023  H   TYR A 103      63.801  76.155  26.041  1.00  0.00           H  
ATOM   1024  HD1 TYR A 103      62.335  75.760  23.413  1.00  0.00           H  
ATOM   1025  HD2 TYR A 103      60.285  77.698  26.645  1.00  0.00           H  
ATOM   1026  HE1 TYR A 103      62.466  77.813  22.292  1.00  0.00           H  
ATOM   1027  HE2 TYR A 103      60.035  79.792  25.326  1.00  0.00           H  
ATOM   1028  HH  TYR A 103      61.217  79.894  21.952  1.00  0.00           H  
ATOM   1029  N   LEU A 104      61.485  73.054  27.981  1.00  0.00           N  
ATOM   1030  CA  LEU A 104      61.603  71.631  28.331  1.00  0.00           C  
ATOM   1031  C   LEU A 104      61.132  70.698  27.213  1.00  0.00           C  
ATOM   1032  O   LEU A 104      60.367  71.002  26.299  1.00  0.00           O  
ATOM   1033  CB  LEU A 104      60.851  71.326  29.628  1.00  0.00           C  
ATOM   1034  CG  LEU A 104      61.450  71.755  30.969  1.00  0.00           C  
ATOM   1035  CD1 LEU A 104      61.683  73.266  31.016  1.00  0.00           C  
ATOM   1036  CD2 LEU A 104      60.647  71.459  32.236  1.00  0.00           C  
ATOM   1037  H   LEU A 104      60.640  73.534  28.218  1.00  0.00           H  
ATOM   1038  N   ASP A 105      61.827  69.573  27.071  1.00  0.00           N  
ATOM   1039  CA  ASP A 105      61.554  68.408  26.217  1.00  0.00           C  
ATOM   1040  C   ASP A 105      60.884  67.289  27.017  1.00  0.00           C  
ATOM   1041  O   ASP A 105      60.141  67.657  27.925  1.00  0.00           O  
ATOM   1042  CB  ASP A 105      62.835  67.922  25.537  1.00  0.00           C  
ATOM   1043  CG  ASP A 105      62.642  66.922  24.395  1.00  0.00           C  
ATOM   1044  OD1 ASP A 105      63.152  65.792  24.552  1.00  0.00           O  
ATOM   1045  OD2 ASP A 105      61.730  67.090  23.556  1.00  0.00           O1-
ATOM   1046  H   ASP A 105      62.575  69.567  27.735  1.00  0.00           H  
ATOM   1047  N   TYR A 106      61.180  66.016  26.771  1.00  0.00           N  
ATOM   1048  CA  TYR A 106      60.512  64.895  27.449  1.00  0.00           C  
ATOM   1049  C   TYR A 106      60.872  64.640  28.914  1.00  0.00           C  
ATOM   1050  O   TYR A 106      61.980  64.937  29.358  1.00  0.00           O  
ATOM   1051  CB  TYR A 106      60.605  63.589  26.658  1.00  0.00           C  
ATOM   1052  CG  TYR A 106      59.455  63.519  25.652  1.00  0.00           C  
ATOM   1053  CD1 TYR A 106      59.760  64.044  24.402  1.00  0.00           C  
ATOM   1054  CD2 TYR A 106      58.473  62.552  25.835  1.00  0.00           C  
ATOM   1055  CE1 TYR A 106      59.029  63.713  23.267  1.00  0.00           C  
ATOM   1056  CE2 TYR A 106      57.771  62.144  24.706  1.00  0.00           C  
ATOM   1057  CZ  TYR A 106      58.044  62.759  23.489  1.00  0.00           C  
ATOM   1058  OH  TYR A 106      57.292  62.329  22.440  1.00  0.00           O  
ATOM   1059  H   TYR A 106      61.918  65.829  26.123  1.00  0.00           H  
ATOM   1060  HD1 TYR A 106      60.602  64.730  24.302  1.00  0.00           H  
ATOM   1061  HD2 TYR A 106      58.353  61.997  26.765  1.00  0.00           H  
ATOM   1062  HE1 TYR A 106      59.271  64.060  22.263  1.00  0.00           H  
ATOM   1063  HE2 TYR A 106      57.090  61.299  24.808  1.00  0.00           H  
ATOM   1064  HH  TYR A 106      57.572  62.836  21.625  1.00  0.00           H  
ATOM   1065  N   TRP A 107      59.951  64.023  29.650  1.00  0.00           N  
ATOM   1066  CA  TRP A 107      60.109  64.007  31.111  1.00  0.00           C  
ATOM   1067  C   TRP A 107      60.421  62.669  31.784  1.00  0.00           C  
ATOM   1068  O   TRP A 107      60.289  61.581  31.225  1.00  0.00           O  
ATOM   1069  CB  TRP A 107      58.917  64.619  31.851  1.00  0.00           C  
ATOM   1070  CG  TRP A 107      58.527  66.045  31.457  1.00  0.00           C  
ATOM   1071  CD1 TRP A 107      58.355  66.521  30.227  1.00  0.00           C  
ATOM   1072  CD2 TRP A 107      58.414  67.095  32.361  1.00  0.00           C  
ATOM   1073  CE2 TRP A 107      58.045  68.188  31.586  1.00  0.00           C  
ATOM   1074  CE3 TRP A 107      58.636  67.220  33.727  1.00  0.00           C  
ATOM   1075  NE1 TRP A 107      58.130  67.829  30.309  1.00  0.00           N  
ATOM   1076  CZ2 TRP A 107      57.955  69.450  32.162  1.00  0.00           C  
ATOM   1077  CZ3 TRP A 107      58.531  68.468  34.330  1.00  0.00           C  
ATOM   1078  CH2 TRP A 107      58.247  69.559  33.517  1.00  0.00           C  
ATOM   1079  H   TRP A 107      59.042  63.810  29.291  1.00  0.00           H  
ATOM   1080  HD1 TRP A 107      58.141  65.970  29.311  1.00  0.00           H  
ATOM   1081  HE1 TRP A 107      58.455  68.462  29.605  1.00  0.00           H  
ATOM   1082  HE3 TRP A 107      58.862  66.293  34.255  1.00  0.00           H  
ATOM   1083  HZ2 TRP A 107      57.928  70.337  31.529  1.00  0.00           H  
ATOM   1084  HZ3 TRP A 107      58.172  68.451  35.359  1.00  0.00           H  
ATOM   1085  HH2 TRP A 107      57.953  70.442  34.085  1.00  0.00           H  
ATOM   1086  N   GLY A 108      60.631  62.667  33.097  1.00  0.00           N  
ATOM   1087  CA  GLY A 108      60.602  61.551  34.053  1.00  0.00           C  
ATOM   1088  C   GLY A 108      59.375  61.575  34.966  1.00  0.00           C  
ATOM   1089  O   GLY A 108      59.114  62.590  35.611  1.00  0.00           O  
ATOM   1090  H   GLY A 108      60.666  63.538  33.587  1.00  0.00           H  
ATOM   1091  N   GLN A 109      59.034  60.375  35.427  1.00  0.00           N  
ATOM   1092  CA  GLN A 109      57.722  60.209  36.069  1.00  0.00           C  
ATOM   1093  C   GLN A 109      57.468  60.663  37.508  1.00  0.00           C  
ATOM   1094  O   GLN A 109      56.404  60.480  38.097  1.00  0.00           O  
ATOM   1095  CB  GLN A 109      57.465  58.701  36.087  1.00  0.00           C  
ATOM   1096  CG  GLN A 109      56.838  58.181  34.792  1.00  0.00           C  
ATOM   1097  CD  GLN A 109      55.308  58.165  34.779  1.00  0.00           C  
ATOM   1098  NE2 GLN A 109      54.768  57.288  35.621  1.00  0.00           N  
ATOM   1099  OE1 GLN A 109      54.613  58.839  34.020  1.00  0.00           O  
ATOM   1100  H   GLN A 109      59.694  59.633  35.542  1.00  0.00           H  
ATOM   1101 1HE2 GLN A 109      55.316  56.715  36.230  1.00  0.00           H  
ATOM   1102 2HE2 GLN A 109      53.775  57.307  35.742  1.00  0.00           H  
ATOM   1103  N   GLY A 110      58.314  61.578  37.974  1.00  0.00           N  
ATOM   1104  CA  GLY A 110      58.298  62.085  39.353  1.00  0.00           C  
ATOM   1105  C   GLY A 110      58.512  61.217  40.595  1.00  0.00           C  
ATOM   1106  O   GLY A 110      58.564  59.991  40.506  1.00  0.00           O  
ATOM   1107  H   GLY A 110      58.887  62.098  37.341  1.00  0.00           H  
ATOM   1108  N   THR A 111      59.043  61.819  41.655  1.00  0.00           N  
ATOM   1109  CA  THR A 111      59.264  61.260  42.997  1.00  0.00           C  
ATOM   1110  C   THR A 111      58.966  62.278  44.100  1.00  0.00           C  
ATOM   1111  O   THR A 111      59.556  63.357  44.088  1.00  0.00           O  
ATOM   1112  CB  THR A 111      60.700  60.760  43.167  1.00  0.00           C  
ATOM   1113  CG2 THR A 111      60.947  59.351  42.625  1.00  0.00           C  
ATOM   1114  OG1 THR A 111      61.666  61.744  42.785  1.00  0.00           O  
ATOM   1115  H   THR A 111      59.297  62.775  41.511  1.00  0.00           H  
ATOM   1116  HG1 THR A 111      61.202  62.590  43.047  1.00  0.00           H  
ATOM   1117  N   LEU A 112      58.138  61.793  45.021  1.00  0.00           N  
ATOM   1118  CA  LEU A 112      57.685  62.496  46.230  1.00  0.00           C  
ATOM   1119  C   LEU A 112      58.801  62.497  47.276  1.00  0.00           C  
ATOM   1120  O   LEU A 112      59.310  61.423  47.590  1.00  0.00           O  
ATOM   1121  CB  LEU A 112      56.558  61.619  46.779  1.00  0.00           C  
ATOM   1122  CG  LEU A 112      55.241  62.383  46.930  1.00  0.00           C  
ATOM   1123  CD1 LEU A 112      54.149  61.430  47.419  1.00  0.00           C  
ATOM   1124  CD2 LEU A 112      55.335  63.638  47.801  1.00  0.00           C  
ATOM   1125  H   LEU A 112      58.206  60.805  45.158  1.00  0.00           H  
ATOM   1126  N   VAL A 113      59.098  63.645  47.880  1.00  0.00           N  
ATOM   1127  CA  VAL A 113      59.924  63.755  49.091  1.00  0.00           C  
ATOM   1128  C   VAL A 113      58.880  64.127  50.146  1.00  0.00           C  
ATOM   1129  O   VAL A 113      58.191  65.116  49.900  1.00  0.00           O  
ATOM   1130  CB  VAL A 113      60.987  64.840  48.905  1.00  0.00           C  
ATOM   1131  CG1 VAL A 113      61.670  65.125  50.244  1.00  0.00           C  
ATOM   1132  CG2 VAL A 113      62.042  64.355  47.908  1.00  0.00           C  
ATOM   1133  H   VAL A 113      58.818  64.505  47.455  1.00  0.00           H  
ATOM   1134  N   THR A 114      58.448  63.096  50.867  1.00  0.00           N  
ATOM   1135  CA  THR A 114      57.662  63.242  52.101  1.00  0.00           C  
ATOM   1136  C   THR A 114      58.481  62.947  53.360  1.00  0.00           C  
ATOM   1137  O   THR A 114      59.066  61.874  53.497  1.00  0.00           O  
ATOM   1138  CB  THR A 114      56.343  62.469  52.167  1.00  0.00           C  
ATOM   1139  CG2 THR A 114      55.244  63.188  51.382  1.00  0.00           C  
ATOM   1140  OG1 THR A 114      56.666  61.103  51.898  1.00  0.00           O  
ATOM   1141  H   THR A 114      58.797  62.183  50.657  1.00  0.00           H  
ATOM   1142  HG1 THR A 114      57.576  60.838  52.218  1.00  0.00           H  
ATOM   1143  N   VAL A 115      58.320  63.771  54.391  1.00  0.00           N  
ATOM   1144  CA  VAL A 115      58.898  63.536  55.722  1.00  0.00           C  
ATOM   1145  C   VAL A 115      58.182  62.503  56.595  1.00  0.00           C  
ATOM   1146  O   VAL A 115      56.980  62.304  56.424  1.00  0.00           O  
ATOM   1147  CB  VAL A 115      59.104  64.814  56.538  1.00  0.00           C  
ATOM   1148  CG1 VAL A 115      60.303  65.540  55.925  1.00  0.00           C  
ATOM   1149  CG2 VAL A 115      57.878  65.729  56.526  1.00  0.00           C  
ATOM   1150  H   VAL A 115      57.682  64.541  54.390  1.00  0.00           H  
ATOM   1151  N   SER A 116      58.949  61.652  57.269  1.00  0.00           N  
ATOM   1152  CA  SER A 116      58.401  60.533  58.050  1.00  0.00           C  
ATOM   1153  C   SER A 116      57.465  60.899  59.203  1.00  0.00           C  
ATOM   1154  O   SER A 116      57.872  61.447  60.226  1.00  0.00           O  
ATOM   1155  CB  SER A 116      59.619  59.752  58.547  1.00  0.00           C  
ATOM   1156  OG  SER A 116      59.535  58.439  57.986  1.00  0.00           O  
ATOM   1157  H   SER A 116      59.866  61.461  56.918  1.00  0.00           H  
ATOM   1158  HG  SER A 116      58.768  58.332  57.353  1.00  0.00           H  
ATOM   1159  N   SER A 117      56.218  60.443  59.114  1.00  0.00           N  
ATOM   1160  CA  SER A 117      55.119  60.566  60.082  1.00  0.00           C  
ATOM   1161  C   SER A 117      54.045  59.490  59.902  1.00  0.00           C  
ATOM   1162  CB  SER A 117      54.543  61.978  59.964  1.00  0.00           C  
ATOM   1163  OG  SER A 117      55.102  62.925  60.878  1.00  0.00           O  
ATOM   1164  O1  SER A 117      54.185  58.827  58.852  1.00  0.00           O  
ATOM   1165  O2  SER A 117      53.027  59.376  60.618  1.00  0.00           O  
ATOM   1166  H   SER A 117      55.908  59.828  58.390  1.00  0.00           H  
ATOM   1167  HG  SER A 117      56.041  62.626  61.049  1.00  0.00           H  
TER   
ATOM   1168  N   SER B 132      65.075  88.879  37.146  1.00  0.00           N  
ATOM   1169  CA  SER B 132      64.141  88.496  38.214  1.00  0.00           C  
ATOM   1170  C   SER B 132      63.180  87.566  37.470  1.00  0.00           C  
ATOM   1171  O   SER B 132      62.942  87.656  36.267  1.00  0.00           O  
ATOM   1172  CB  SER B 132      63.300  89.677  38.702  1.00  0.00           C  
ATOM   1173  OG  SER B 132      62.684  90.394  37.629  1.00  0.00           O  
ATOM   1174  HG  SER B 132      62.483  91.311  37.975  1.00  0.00           H  
ATOM   1175  H1  SER B 132      64.586  89.633  36.708  1.00  0.00           H  
ATOM   1176  H2  SER B 132      65.935  89.230  37.517  1.00  0.00           H  
ATOM   1177  H3  SER B 132      65.220  88.107  36.527  1.00  0.00           H  
ATOM   1178  N   GLU B 133      62.489  86.953  38.427  1.00  0.00           N  
ATOM   1179  CA  GLU B 133      61.417  85.980  38.170  1.00  0.00           C  
ATOM   1180  C   GLU B 133      60.069  86.577  37.763  1.00  0.00           C  
ATOM   1181  O   GLU B 133      59.261  87.018  38.579  1.00  0.00           O  
ATOM   1182  CB  GLU B 133      61.272  84.959  39.301  1.00  0.00           C  
ATOM   1183  CG  GLU B 133      62.119  83.684  39.283  1.00  0.00           C  
ATOM   1184  CD  GLU B 133      61.831  82.732  40.446  1.00  0.00           C  
ATOM   1185  OE1 GLU B 133      61.043  81.778  40.274  1.00  0.00           O  
ATOM   1186  OE2 GLU B 133      62.401  82.927  41.542  1.00  0.00           O1-
ATOM   1187  H   GLU B 133      62.710  86.974  39.402  1.00  0.00           H  
ATOM   1188  N   THR B 134      59.856  86.870  36.483  1.00  0.00           N  
ATOM   1189  CA  THR B 134      58.571  87.389  35.993  1.00  0.00           C  
ATOM   1190  C   THR B 134      57.446  86.409  36.329  1.00  0.00           C  
ATOM   1191  O   THR B 134      57.413  85.285  35.830  1.00  0.00           O  
ATOM   1192  CB  THR B 134      58.653  87.454  34.467  1.00  0.00           C  
ATOM   1193  CG2 THR B 134      57.439  88.140  33.836  1.00  0.00           C  
ATOM   1194  OG1 THR B 134      59.787  88.225  34.060  1.00  0.00           O  
ATOM   1195  H   THR B 134      60.542  86.710  35.774  1.00  0.00           H  
ATOM   1196  HG1 THR B 134      59.833  89.011  34.677  1.00  0.00           H  
ATOM   1197  N   THR B 135      56.358  86.906  36.909  1.00  0.00           N  
ATOM   1198  CA  THR B 135      55.121  86.163  37.189  1.00  0.00           C  
ATOM   1199  C   THR B 135      54.179  86.177  35.982  1.00  0.00           C  
ATOM   1200  O   THR B 135      53.979  87.206  35.338  1.00  0.00           O  
ATOM   1201  CB  THR B 135      54.461  86.840  38.392  1.00  0.00           C  
ATOM   1202  CG2 THR B 135      55.177  86.435  39.682  1.00  0.00           C  
ATOM   1203  OG1 THR B 135      54.573  88.252  38.192  1.00  0.00           O  
ATOM   1204  H   THR B 135      56.231  87.884  37.077  1.00  0.00           H  
ATOM   1205  HG1 THR B 135      53.643  88.620  38.197  1.00  0.00           H  
ATOM   1206  N   LEU B 136      53.726  84.975  35.637  1.00  0.00           N  
ATOM   1207  CA  LEU B 136      52.847  84.619  34.515  1.00  0.00           C  
ATOM   1208  C   LEU B 136      51.476  84.323  35.125  1.00  0.00           C  
ATOM   1209  O   LEU B 136      51.253  83.237  35.659  1.00  0.00           O  
ATOM   1210  CB  LEU B 136      53.346  83.344  33.831  1.00  0.00           C  
ATOM   1211  CG  LEU B 136      54.784  83.483  33.329  1.00  0.00           C  
ATOM   1212  CD1 LEU B 136      55.414  82.090  33.396  1.00  0.00           C  
ATOM   1213  CD2 LEU B 136      54.712  83.956  31.876  1.00  0.00           C  
ATOM   1214  H   LEU B 136      54.095  84.200  36.150  1.00  0.00           H  
ATOM   1215  N   THR B 137      50.468  85.110  34.760  1.00  0.00           N  
ATOM   1216  CA  THR B 137      49.114  85.007  35.325  1.00  0.00           C  
ATOM   1217  C   THR B 137      48.146  84.470  34.269  1.00  0.00           C  
ATOM   1218  O   THR B 137      48.112  84.888  33.112  1.00  0.00           O  
ATOM   1219  CB  THR B 137      48.556  86.350  35.799  1.00  0.00           C  
ATOM   1220  CG2 THR B 137      49.042  86.830  37.168  1.00  0.00           C  
ATOM   1221  OG1 THR B 137      48.960  87.364  34.876  1.00  0.00           O  
ATOM   1222  H   THR B 137      50.648  85.742  34.007  1.00  0.00           H  
ATOM   1223  HG1 THR B 137      49.868  87.682  35.150  1.00  0.00           H  
ATOM   1224  N   GLN B 138      47.539  83.370  34.704  1.00  0.00           N  
ATOM   1225  CA  GLN B 138      46.663  82.567  33.839  1.00  0.00           C  
ATOM   1226  C   GLN B 138      45.179  82.693  34.190  1.00  0.00           C  
ATOM   1227  O   GLN B 138      44.609  82.412  35.243  1.00  0.00           O  
ATOM   1228  CB  GLN B 138      47.100  81.103  33.758  1.00  0.00           C  
ATOM   1229  CG  GLN B 138      48.320  80.933  32.849  1.00  0.00           C  
ATOM   1230  CD  GLN B 138      48.873  79.513  32.718  1.00  0.00           C  
ATOM   1231  NE2 GLN B 138      48.098  78.785  31.920  1.00  0.00           N  
ATOM   1232  OE1 GLN B 138      49.719  79.057  33.486  1.00  0.00           O  
ATOM   1233  H   GLN B 138      47.391  83.206  35.680  1.00  0.00           H  
ATOM   1234 1HE2 GLN B 138      47.320  79.226  31.472  1.00  0.00           H  
ATOM   1235 2HE2 GLN B 138      48.172  77.789  31.977  1.00  0.00           H  
ATOM   1236  N   SER B 139      44.477  83.141  33.153  1.00  0.00           N  
ATOM   1237  CA  SER B 139      43.030  83.380  33.052  1.00  0.00           C  
ATOM   1238  C   SER B 139      42.287  82.383  32.162  1.00  0.00           C  
ATOM   1239  O   SER B 139      42.677  82.324  30.996  1.00  0.00           O  
ATOM   1240  CB  SER B 139      42.680  84.813  32.644  1.00  0.00           C  
ATOM   1241  OG  SER B 139      41.257  84.943  32.689  1.00  0.00           O  
ATOM   1242  H   SER B 139      44.985  83.303  32.307  1.00  0.00           H  
ATOM   1243  HG  SER B 139      40.943  84.585  31.810  1.00  0.00           H  
ATOM   1244  N   PRO B 140      41.390  81.517  32.626  1.00  0.00           N  
ATOM   1245  CA  PRO B 140      41.008  81.318  34.031  1.00  0.00           C  
ATOM   1246  C   PRO B 140      42.004  80.436  34.786  1.00  0.00           C  
ATOM   1247  O   PRO B 140      43.082  80.063  34.326  1.00  0.00           O  
ATOM   1248  CB  PRO B 140      39.605  80.711  33.983  1.00  0.00           C  
ATOM   1249  CG  PRO B 140      39.573  80.054  32.602  1.00  0.00           C  
ATOM   1250  CD  PRO B 140      40.329  81.050  31.721  1.00  0.00           C  
ATOM   1251  N   ALA B 141      41.608  80.183  36.030  1.00  0.00           N  
ATOM   1252  CA  ALA B 141      42.230  79.147  36.866  1.00  0.00           C  
ATOM   1253  C   ALA B 141      41.647  77.773  36.529  1.00  0.00           C  
ATOM   1254  O   ALA B 141      42.376  76.833  36.218  1.00  0.00           O  
ATOM   1255  CB  ALA B 141      42.022  79.474  38.346  1.00  0.00           C  
ATOM   1256  H   ALA B 141      40.810  80.569  36.494  1.00  0.00           H  
ATOM   1257  N   THR B 142      40.321  77.680  36.587  1.00  0.00           N  
ATOM   1258  CA  THR B 142      39.631  76.401  36.370  1.00  0.00           C  
ATOM   1259  C   THR B 142      38.519  76.535  35.327  1.00  0.00           C  
ATOM   1260  O   THR B 142      37.834  77.557  35.323  1.00  0.00           O  
ATOM   1261  CB  THR B 142      39.065  75.858  37.684  1.00  0.00           C  
ATOM   1262  CG2 THR B 142      40.157  75.436  38.668  1.00  0.00           C  
ATOM   1263  OG1 THR B 142      38.153  76.848  38.168  1.00  0.00           O  
ATOM   1264  H   THR B 142      39.768  78.371  37.054  1.00  0.00           H  
ATOM   1265  HG1 THR B 142      37.660  76.559  38.988  1.00  0.00           H  
ATOM   1266  N   LEU B 143      38.280  75.405  34.668  1.00  0.00           N  
ATOM   1267  CA  LEU B 143      37.338  75.349  33.541  1.00  0.00           C  
ATOM   1268  C   LEU B 143      36.770  73.942  33.343  1.00  0.00           C  
ATOM   1269  O   LEU B 143      37.430  72.952  33.033  1.00  0.00           O  
ATOM   1270  CB  LEU B 143      38.062  75.872  32.299  1.00  0.00           C  
ATOM   1271  CG  LEU B 143      37.130  76.196  31.129  1.00  0.00           C  
ATOM   1272  CD1 LEU B 143      36.405  77.491  31.503  1.00  0.00           C  
ATOM   1273  CD2 LEU B 143      37.884  76.211  29.799  1.00  0.00           C  
ATOM   1274  H   LEU B 143      38.846  74.610  34.883  1.00  0.00           H  
ATOM   1275  N   SER B 144      35.462  74.001  33.107  1.00  0.00           N  
ATOM   1276  CA  SER B 144      34.660  72.821  32.755  1.00  0.00           C  
ATOM   1277  C   SER B 144      34.087  72.816  31.336  1.00  0.00           C  
ATOM   1278  O   SER B 144      32.971  73.315  31.201  1.00  0.00           O  
ATOM   1279  CB  SER B 144      33.492  72.837  33.743  1.00  0.00           C  
ATOM   1280  OG  SER B 144      33.839  72.399  35.059  1.00  0.00           O  
ATOM   1281  H   SER B 144      34.986  74.881  33.094  1.00  0.00           H  
ATOM   1282  HG  SER B 144      34.368  71.551  35.031  1.00  0.00           H  
ATOM   1283  N   LEU B 145      34.626  72.014  30.423  1.00  0.00           N  
ATOM   1284  CA  LEU B 145      34.412  72.036  28.969  1.00  0.00           C  
ATOM   1285  C   LEU B 145      34.142  70.628  28.435  1.00  0.00           C  
ATOM   1286  O   LEU B 145      34.502  69.663  29.107  1.00  0.00           O  
ATOM   1287  CB  LEU B 145      35.675  72.487  28.231  1.00  0.00           C  
ATOM   1288  CG  LEU B 145      35.409  73.130  26.869  1.00  0.00           C  
ATOM   1289  CD1 LEU B 145      34.633  74.434  27.067  1.00  0.00           C  
ATOM   1290  CD2 LEU B 145      36.655  73.453  26.043  1.00  0.00           C  
ATOM   1291  H   LEU B 145      35.390  71.407  30.644  1.00  0.00           H  
ATOM   1292  N   SER B 146      33.180  70.512  27.523  1.00  0.00           N  
ATOM   1293  CA  SER B 146      32.879  69.200  26.932  1.00  0.00           C  
ATOM   1294  C   SER B 146      33.569  68.762  25.638  1.00  0.00           C  
ATOM   1295  O   SER B 146      33.603  69.589  24.729  1.00  0.00           O  
ATOM   1296  CB  SER B 146      31.371  69.228  26.675  1.00  0.00           C  
ATOM   1297  OG  SER B 146      30.956  70.225  25.738  1.00  0.00           O  
ATOM   1298  H   SER B 146      32.747  71.328  27.141  1.00  0.00           H  
ATOM   1299  HG  SER B 146      31.298  71.079  26.130  1.00  0.00           H  
ATOM   1300  N   PRO B 147      33.842  67.468  25.492  1.00  0.00           N  
ATOM   1301  CA  PRO B 147      34.470  66.882  24.299  1.00  0.00           C  
ATOM   1302  C   PRO B 147      33.700  67.178  23.010  1.00  0.00           C  
ATOM   1303  O   PRO B 147      32.648  66.603  22.736  1.00  0.00           O  
ATOM   1304  CB  PRO B 147      34.594  65.384  24.589  1.00  0.00           C  
ATOM   1305  CG  PRO B 147      34.854  65.446  26.095  1.00  0.00           C  
ATOM   1306  CD  PRO B 147      34.065  66.623  26.673  1.00  0.00           C  
ATOM   1307  N   GLY B 148      34.104  68.244  22.326  1.00  0.00           N  
ATOM   1308  CA  GLY B 148      33.348  68.890  21.243  1.00  0.00           C  
ATOM   1309  C   GLY B 148      33.699  70.377  21.167  1.00  0.00           C  
ATOM   1310  O   GLY B 148      33.791  70.883  20.050  1.00  0.00           O  
ATOM   1311  H   GLY B 148      35.088  68.420  22.338  1.00  0.00           H  
ATOM   1312  N   GLU B 149      33.570  71.054  22.305  1.00  0.00           N  
ATOM   1313  CA  GLU B 149      33.531  72.517  22.439  1.00  0.00           C  
ATOM   1314  C   GLU B 149      34.815  73.238  22.022  1.00  0.00           C  
ATOM   1315  O   GLU B 149      35.847  72.656  21.690  1.00  0.00           O  
ATOM   1316  CB  GLU B 149      33.166  72.903  23.874  1.00  0.00           C  
ATOM   1317  CG  GLU B 149      31.641  72.897  23.992  1.00  0.00           C  
ATOM   1318  CD  GLU B 149      31.270  73.393  25.391  1.00  0.00           C  
ATOM   1319  OE1 GLU B 149      31.079  74.606  25.628  1.00  0.00           O  
ATOM   1320  OE2 GLU B 149      31.466  72.631  26.362  1.00  0.00           O1-
ATOM   1321  H   GLU B 149      33.482  70.587  23.185  1.00  0.00           H  
ATOM   1322  N   ARG B 150      34.844  74.559  22.168  1.00  0.00           N  
ATOM   1323  CA  ARG B 150      35.910  75.531  21.883  1.00  0.00           C  
ATOM   1324  C   ARG B 150      36.070  76.484  23.069  1.00  0.00           C  
ATOM   1325  O   ARG B 150      35.182  76.546  23.918  1.00  0.00           O  
ATOM   1326  CB  ARG B 150      35.632  76.353  20.623  1.00  0.00           C  
ATOM   1327  CG  ARG B 150      36.079  75.521  19.419  1.00  0.00           C  
ATOM   1328  CD  ARG B 150      35.855  76.350  18.153  1.00  0.00           C  
ATOM   1329  NE  ARG B 150      37.098  76.201  17.383  1.00  0.00           N  
ATOM   1330  CZ  ARG B 150      37.468  76.706  16.198  1.00  0.00           C  
ATOM   1331  NH1 ARG B 150      36.732  77.674  15.635  1.00  0.00           N1+
ATOM   1332  NH2 ARG B 150      38.451  76.081  15.535  1.00  0.00           N  
ATOM   1333  H   ARG B 150      34.107  75.029  22.654  1.00  0.00           H  
ATOM   1334  HE  ARG B 150      37.784  75.679  17.890  1.00  0.00           H  
ATOM   1335 1HH1 ARG B 150      35.864  77.975  16.029  1.00  0.00           H  
ATOM   1336 2HH1 ARG B 150      37.011  78.146  14.799  1.00  0.00           H  
ATOM   1337 1HH2 ARG B 150      38.897  75.318  16.003  1.00  0.00           H  
ATOM   1338 2HH2 ARG B 150      38.800  76.442  14.671  1.00  0.00           H  
ATOM   1339  N   ALA B 151      37.307  76.972  23.108  1.00  0.00           N  
ATOM   1340  CA  ALA B 151      37.772  77.899  24.150  1.00  0.00           C  
ATOM   1341  C   ALA B 151      39.047  78.650  23.761  1.00  0.00           C  
ATOM   1342  O   ALA B 151      39.963  78.028  23.226  1.00  0.00           O  
ATOM   1343  CB  ALA B 151      38.017  77.127  25.448  1.00  0.00           C  
ATOM   1344  H   ALA B 151      37.902  76.975  22.304  1.00  0.00           H  
ATOM   1345  N   THR B 152      39.192  79.708  24.553  1.00  0.00           N  
ATOM   1346  CA  THR B 152      40.403  80.541  24.540  1.00  0.00           C  
ATOM   1347  C   THR B 152      40.971  80.886  25.918  1.00  0.00           C  
ATOM   1348  O   THR B 152      40.344  81.575  26.721  1.00  0.00           O  
ATOM   1349  CB  THR B 152      40.321  81.893  23.828  1.00  0.00           C  
ATOM   1350  CG2 THR B 152      41.713  82.307  23.346  1.00  0.00           C  
ATOM   1351  OG1 THR B 152      39.517  81.950  22.647  1.00  0.00           O  
ATOM   1352  H   THR B 152      38.338  80.096  24.899  1.00  0.00           H  
ATOM   1353  HG1 THR B 152      39.791  82.716  22.066  1.00  0.00           H  
ATOM   1354  N   LEU B 153      42.210  80.430  26.083  1.00  0.00           N  
ATOM   1355  CA  LEU B 153      42.927  80.729  27.331  1.00  0.00           C  
ATOM   1356  C   LEU B 153      44.071  81.746  27.324  1.00  0.00           C  
ATOM   1357  O   LEU B 153      44.778  81.870  26.326  1.00  0.00           O  
ATOM   1358  CB  LEU B 153      43.483  79.396  27.835  1.00  0.00           C  
ATOM   1359  CG  LEU B 153      42.505  78.252  28.112  1.00  0.00           C  
ATOM   1360  CD1 LEU B 153      43.329  77.051  28.580  1.00  0.00           C  
ATOM   1361  CD2 LEU B 153      41.757  78.478  29.427  1.00  0.00           C  
ATOM   1362  H   LEU B 153      42.714  79.854  25.440  1.00  0.00           H  
ATOM   1363  N   SER B 154      44.062  82.431  28.464  1.00  0.00           N  
ATOM   1364  CA  SER B 154      44.846  83.674  28.498  1.00  0.00           C  
ATOM   1365  C   SER B 154      46.056  83.505  29.420  1.00  0.00           C  
ATOM   1366  O   SER B 154      45.904  82.956  30.509  1.00  0.00           O  
ATOM   1367  CB  SER B 154      44.028  84.851  29.033  1.00  0.00           C  
ATOM   1368  OG  SER B 154      44.784  85.998  29.430  1.00  0.00           O  
ATOM   1369  H   SER B 154      43.497  82.301  29.279  1.00  0.00           H  
ATOM   1370  HG  SER B 154      44.908  86.556  28.609  1.00  0.00           H  
ATOM   1371  N   CYS B 155      47.211  84.027  29.017  1.00  0.00           N  
ATOM   1372  CA  CYS B 155      48.466  84.030  29.783  1.00  0.00           C  
ATOM   1373  C   CYS B 155      49.115  85.411  29.662  1.00  0.00           C  
ATOM   1374  O   CYS B 155      49.576  85.808  28.594  1.00  0.00           O  
ATOM   1375  CB  CYS B 155      49.374  82.966  29.165  1.00  0.00           C  
ATOM   1376  SG  CYS B 155      50.852  82.442  30.109  1.00  0.00           S  
ATOM   1377  H   CYS B 155      47.317  84.193  28.037  1.00  0.00           H  
ATOM   1378  N   ARG B 156      49.272  86.215  30.710  1.00  0.00           N  
ATOM   1379  CA  ARG B 156      49.992  87.495  30.760  1.00  0.00           C  
ATOM   1380  C   ARG B 156      51.138  87.385  31.768  1.00  0.00           C  
ATOM   1381  O   ARG B 156      51.028  86.694  32.780  1.00  0.00           O  
ATOM   1382  CB  ARG B 156      48.976  88.538  31.229  1.00  0.00           C  
ATOM   1383  CG  ARG B 156      47.911  88.769  30.155  1.00  0.00           C  
ATOM   1384  CD  ARG B 156      46.845  89.725  30.694  1.00  0.00           C  
ATOM   1385  NE  ARG B 156      45.730  89.726  29.735  1.00  0.00           N  
ATOM   1386  CZ  ARG B 156      44.543  89.209  30.079  1.00  0.00           C  
ATOM   1387  NH1 ARG B 156      44.346  88.707  31.305  1.00  0.00           N1+
ATOM   1388  NH2 ARG B 156      43.510  89.438  29.256  1.00  0.00           N  
ATOM   1389  H   ARG B 156      48.650  86.044  31.474  1.00  0.00           H  
ATOM   1390  HE  ARG B 156      46.012  89.940  28.800  1.00  0.00           H  
ATOM   1391 1HH1 ARG B 156      45.081  88.636  31.980  1.00  0.00           H  
ATOM   1392 2HH1 ARG B 156      43.403  88.466  31.535  1.00  0.00           H  
ATOM   1393 1HH2 ARG B 156      43.612  90.073  28.491  1.00  0.00           H  
ATOM   1394 2HH2 ARG B 156      42.559  89.160  29.390  1.00  0.00           H  
ATOM   1395  N   ALA B 157      52.200  87.980  31.232  1.00  0.00           N  
ATOM   1396  CA  ALA B 157      53.406  88.198  32.043  1.00  0.00           C  
ATOM   1397  C   ALA B 157      53.319  89.510  32.827  1.00  0.00           C  
ATOM   1398  O   ALA B 157      52.491  90.350  32.479  1.00  0.00           O  
ATOM   1399  CB  ALA B 157      54.573  88.378  31.070  1.00  0.00           C  
ATOM   1400  H   ALA B 157      52.133  87.990  30.235  1.00  0.00           H  
ATOM   1401  N   SER B 158      54.124  89.683  33.872  1.00  0.00           N  
ATOM   1402  CA  SER B 158      54.295  90.978  34.546  1.00  0.00           C  
ATOM   1403  C   SER B 158      55.153  91.992  33.788  1.00  0.00           C  
ATOM   1404  O   SER B 158      54.751  93.123  33.517  1.00  0.00           O  
ATOM   1405  CB  SER B 158      54.977  90.834  35.907  1.00  0.00           C  
ATOM   1406  OG  SER B 158      56.112  89.969  35.991  1.00  0.00           O  
ATOM   1407  H   SER B 158      54.365  88.873  34.407  1.00  0.00           H  
ATOM   1408  HG  SER B 158      56.728  90.313  36.700  1.00  0.00           H  
ATOM   1409  N   GLN B 159      56.319  91.526  33.350  1.00  0.00           N  
ATOM   1410  CA  GLN B 159      57.287  92.129  32.423  1.00  0.00           C  
ATOM   1411  C   GLN B 159      57.318  91.508  31.025  1.00  0.00           C  
ATOM   1412  O   GLN B 159      56.866  90.369  30.911  1.00  0.00           O  
ATOM   1413  CB  GLN B 159      58.661  92.312  33.071  1.00  0.00           C  
ATOM   1414  CG  GLN B 159      58.582  93.189  34.323  1.00  0.00           C  
ATOM   1415  CD  GLN B 159      59.907  93.753  34.841  1.00  0.00           C  
ATOM   1416  NE2 GLN B 159      60.067  95.057  35.046  1.00  0.00           N  
ATOM   1417  OE1 GLN B 159      60.831  93.010  35.167  1.00  0.00           O  
ATOM   1418  H   GLN B 159      56.413  90.536  33.463  1.00  0.00           H  
ATOM   1419 1HE2 GLN B 159      59.265  95.643  34.930  1.00  0.00           H  
ATOM   1420 2HE2 GLN B 159      60.898  95.534  35.334  1.00  0.00           H  
ATOM   1421  N   SER B 160      58.014  92.141  30.085  1.00  0.00           N  
ATOM   1422  CA  SER B 160      58.164  91.604  28.724  1.00  0.00           C  
ATOM   1423  C   SER B 160      59.086  90.382  28.733  1.00  0.00           C  
ATOM   1424  O   SER B 160      60.134  90.322  29.374  1.00  0.00           O  
ATOM   1425  CB  SER B 160      58.438  92.642  27.634  1.00  0.00           C  
ATOM   1426  OG  SER B 160      58.872  92.108  26.381  1.00  0.00           O  
ATOM   1427  H   SER B 160      58.288  93.099  30.165  1.00  0.00           H  
ATOM   1428  HG  SER B 160      58.636  92.676  25.592  1.00  0.00           H  
ATOM   1429  N   VAL B 161      58.609  89.436  27.929  1.00  0.00           N  
ATOM   1430  CA  VAL B 161      59.291  88.172  27.614  1.00  0.00           C  
ATOM   1431  C   VAL B 161      59.512  88.002  26.109  1.00  0.00           C  
ATOM   1432  O   VAL B 161      60.205  87.078  25.687  1.00  0.00           O  
ATOM   1433  CB  VAL B 161      58.651  86.957  28.288  1.00  0.00           C  
ATOM   1434  CG1 VAL B 161      58.565  87.162  29.801  1.00  0.00           C  
ATOM   1435  CG2 VAL B 161      57.184  86.974  27.851  1.00  0.00           C  
ATOM   1436  H   VAL B 161      57.629  89.444  27.733  1.00  0.00           H  
ATOM   1437  N   ARG B 162      59.084  89.002  25.343  1.00  0.00           N  
ATOM   1438  CA  ARG B 162      59.005  88.943  23.876  1.00  0.00           C  
ATOM   1439  C   ARG B 162      58.323  87.689  23.326  1.00  0.00           C  
ATOM   1440  O   ARG B 162      57.140  87.424  23.534  1.00  0.00           O  
ATOM   1441  CB  ARG B 162      60.316  89.310  23.178  1.00  0.00           C  
ATOM   1442  CG  ARG B 162      60.678  90.784  23.369  1.00  0.00           C  
ATOM   1443  CD  ARG B 162      61.851  90.998  22.410  1.00  0.00           C  
ATOM   1444  NE  ARG B 162      61.650  92.324  21.809  1.00  0.00           N  
ATOM   1445  CZ  ARG B 162      62.079  93.530  22.206  1.00  0.00           C  
ATOM   1446  NH1 ARG B 162      63.000  93.738  23.157  1.00  0.00           N1+
ATOM   1447  NH2 ARG B 162      61.735  94.601  21.478  1.00  0.00           N  
ATOM   1448  H   ARG B 162      58.813  89.883  25.731  1.00  0.00           H  
ATOM   1449  HE  ARG B 162      60.968  92.292  21.078  1.00  0.00           H  
ATOM   1450 1HH1 ARG B 162      63.297  92.969  23.723  1.00  0.00           H  
ATOM   1451 2HH1 ARG B 162      63.365  94.640  23.389  1.00  0.00           H  
ATOM   1452 1HH2 ARG B 162      61.104  94.445  20.718  1.00  0.00           H  
ATOM   1453 2HH2 ARG B 162      61.949  95.511  21.835  1.00  0.00           H  
ATOM   1454  N   SER B 163      59.014  86.792  22.628  1.00  0.00           N  
ATOM   1455  CA  SER B 163      58.490  85.503  22.150  1.00  0.00           C  
ATOM   1456  C   SER B 163      58.885  84.230  22.900  1.00  0.00           C  
ATOM   1457  O   SER B 163      58.337  83.170  22.601  1.00  0.00           O  
ATOM   1458  CB  SER B 163      58.688  85.360  20.640  1.00  0.00           C  
ATOM   1459  OG  SER B 163      60.057  85.510  20.256  1.00  0.00           O  
ATOM   1460  H   SER B 163      59.949  86.959  22.317  1.00  0.00           H  
ATOM   1461  HG  SER B 163      60.448  84.590  20.232  1.00  0.00           H  
ATOM   1462  N   ASN B 164      59.683  84.357  23.957  1.00  0.00           N  
ATOM   1463  CA  ASN B 164      60.429  83.221  24.518  1.00  0.00           C  
ATOM   1464  C   ASN B 164      59.671  82.571  25.677  1.00  0.00           C  
ATOM   1465  O   ASN B 164      60.050  82.645  26.845  1.00  0.00           O  
ATOM   1466  CB  ASN B 164      61.839  83.658  24.921  1.00  0.00           C  
ATOM   1467  CG  ASN B 164      62.838  83.664  23.762  1.00  0.00           C  
ATOM   1468  ND2 ASN B 164      63.871  84.472  23.984  1.00  0.00           N  
ATOM   1469  OD1 ASN B 164      62.729  83.029  22.714  1.00  0.00           O  
ATOM   1470  H   ASN B 164      59.981  85.246  24.304  1.00  0.00           H  
ATOM   1471 1HD2 ASN B 164      63.969  85.063  24.785  1.00  0.00           H  
ATOM   1472 2HD2 ASN B 164      64.719  84.354  23.468  1.00  0.00           H  
ATOM   1473  N   LEU B 165      58.481  82.048  25.395  1.00  0.00           N  
ATOM   1474  CA  LEU B 165      57.459  81.431  26.252  1.00  0.00           C  
ATOM   1475  C   LEU B 165      57.023  80.099  25.639  1.00  0.00           C  
ATOM   1476  O   LEU B 165      56.743  79.952  24.450  1.00  0.00           O  
ATOM   1477  CB  LEU B 165      56.434  82.523  26.564  1.00  0.00           C  
ATOM   1478  CG  LEU B 165      55.208  82.096  27.374  1.00  0.00           C  
ATOM   1479  CD1 LEU B 165      54.700  83.233  28.263  1.00  0.00           C  
ATOM   1480  CD2 LEU B 165      54.012  81.487  26.638  1.00  0.00           C  
ATOM   1481  H   LEU B 165      58.138  82.133  24.459  1.00  0.00           H  
ATOM   1482  N   ALA B 166      56.878  79.106  26.512  1.00  0.00           N  
ATOM   1483  CA  ALA B 166      56.415  77.747  26.195  1.00  0.00           C  
ATOM   1484  C   ALA B 166      55.194  77.269  26.984  1.00  0.00           C  
ATOM   1485  O   ALA B 166      55.011  77.833  28.062  1.00  0.00           O  
ATOM   1486  CB  ALA B 166      57.527  76.696  26.190  1.00  0.00           C  
ATOM   1487  H   ALA B 166      57.363  79.170  27.384  1.00  0.00           H  
ATOM   1488  N   TRP B 167      54.333  76.492  26.333  1.00  0.00           N  
ATOM   1489  CA  TRP B 167      53.121  75.959  26.973  1.00  0.00           C  
ATOM   1490  C   TRP B 167      53.185  74.450  27.219  1.00  0.00           C  
ATOM   1491  O   TRP B 167      53.536  73.663  26.342  1.00  0.00           O  
ATOM   1492  CB  TRP B 167      51.905  76.206  26.079  1.00  0.00           C  
ATOM   1493  CG  TRP B 167      51.390  77.646  26.136  1.00  0.00           C  
ATOM   1494  CD1 TRP B 167      51.915  78.571  25.338  1.00  0.00           C  
ATOM   1495  CD2 TRP B 167      50.248  78.216  26.686  1.00  0.00           C  
ATOM   1496  CE2 TRP B 167      50.185  79.527  26.227  1.00  0.00           C  
ATOM   1497  CE3 TRP B 167      49.368  77.796  27.677  1.00  0.00           C  
ATOM   1498  NE1 TRP B 167      51.222  79.704  25.412  1.00  0.00           N  
ATOM   1499  CZ2 TRP B 167      49.238  80.394  26.758  1.00  0.00           C  
ATOM   1500  CZ3 TRP B 167      48.449  78.688  28.215  1.00  0.00           C  
ATOM   1501  CH2 TRP B 167      48.368  80.003  27.770  1.00  0.00           C  
ATOM   1502  H   TRP B 167      54.504  76.218  25.387  1.00  0.00           H  
ATOM   1503  HD1 TRP B 167      52.841  78.480  24.770  1.00  0.00           H  
ATOM   1504  HE1 TRP B 167      51.426  80.516  24.865  1.00  0.00           H  
ATOM   1505  HE3 TRP B 167      49.319  76.736  27.925  1.00  0.00           H  
ATOM   1506  HZ2 TRP B 167      49.342  81.441  26.474  1.00  0.00           H  
ATOM   1507  HZ3 TRP B 167      47.993  78.403  29.164  1.00  0.00           H  
ATOM   1508  HH2 TRP B 167      47.578  80.689  28.073  1.00  0.00           H  
ATOM   1509  N   TYR B 168      52.641  74.043  28.363  1.00  0.00           N  
ATOM   1510  CA  TYR B 168      52.764  72.681  28.902  1.00  0.00           C  
ATOM   1511  C   TYR B 168      51.607  72.005  29.641  1.00  0.00           C  
ATOM   1512  O   TYR B 168      50.930  72.587  30.488  1.00  0.00           O  
ATOM   1513  CB  TYR B 168      53.965  72.582  29.844  1.00  0.00           C  
ATOM   1514  CG  TYR B 168      55.286  73.078  29.252  1.00  0.00           C  
ATOM   1515  CD1 TYR B 168      55.643  74.407  29.445  1.00  0.00           C  
ATOM   1516  CD2 TYR B 168      56.285  72.204  28.838  1.00  0.00           C  
ATOM   1517  CE1 TYR B 168      56.916  74.904  29.195  1.00  0.00           C  
ATOM   1518  CE2 TYR B 168      57.531  72.689  28.460  1.00  0.00           C  
ATOM   1519  CZ  TYR B 168      57.867  74.015  28.707  1.00  0.00           C  
ATOM   1520  OH  TYR B 168      59.088  74.602  28.587  1.00  0.00           O  
ATOM   1521  H   TYR B 168      52.015  74.659  28.842  1.00  0.00           H  
ATOM   1522  HD1 TYR B 168      54.979  75.085  29.982  1.00  0.00           H  
ATOM   1523  HD2 TYR B 168      56.110  71.176  29.155  1.00  0.00           H  
ATOM   1524  HE1 TYR B 168      57.008  75.989  29.137  1.00  0.00           H  
ATOM   1525  HE2 TYR B 168      58.264  71.995  28.048  1.00  0.00           H  
ATOM   1526  HH  TYR B 168      58.952  75.532  28.926  1.00  0.00           H  
ATOM   1527  N   GLN B 169      51.490  70.694  29.449  1.00  0.00           N  
ATOM   1528  CA  GLN B 169      50.306  69.876  29.746  1.00  0.00           C  
ATOM   1529  C   GLN B 169      50.510  68.960  30.954  1.00  0.00           C  
ATOM   1530  O   GLN B 169      50.960  67.820  30.844  1.00  0.00           O  
ATOM   1531  CB  GLN B 169      49.811  69.213  28.459  1.00  0.00           C  
ATOM   1532  CG  GLN B 169      48.287  69.095  28.392  1.00  0.00           C  
ATOM   1533  CD  GLN B 169      47.887  68.180  27.233  1.00  0.00           C  
ATOM   1534  NE2 GLN B 169      46.713  68.361  26.636  1.00  0.00           N  
ATOM   1535  OE1 GLN B 169      48.471  67.131  26.962  1.00  0.00           O  
ATOM   1536  H   GLN B 169      52.123  70.086  28.969  1.00  0.00           H  
ATOM   1537 1HE2 GLN B 169      46.067  69.042  26.981  1.00  0.00           H  
ATOM   1538 2HE2 GLN B 169      46.463  67.781  25.861  1.00  0.00           H  
ATOM   1539  N   GLN B 170      50.268  69.519  32.137  1.00  0.00           N  
ATOM   1540  CA  GLN B 170      50.381  68.760  33.390  1.00  0.00           C  
ATOM   1541  C   GLN B 170      49.154  67.903  33.710  1.00  0.00           C  
ATOM   1542  O   GLN B 170      48.033  68.365  33.504  1.00  0.00           O  
ATOM   1543  CB  GLN B 170      50.832  69.696  34.513  1.00  0.00           C  
ATOM   1544  CG  GLN B 170      51.422  69.054  35.770  1.00  0.00           C  
ATOM   1545  CD  GLN B 170      50.368  68.997  36.878  1.00  0.00           C  
ATOM   1546  NE2 GLN B 170      50.357  67.835  37.525  1.00  0.00           N  
ATOM   1547  OE1 GLN B 170      49.626  69.948  37.121  1.00  0.00           O  
ATOM   1548  H   GLN B 170      50.083  70.502  32.149  1.00  0.00           H  
ATOM   1549 1HE2 GLN B 170      50.849  67.019  37.222  1.00  0.00           H  
ATOM   1550 2HE2 GLN B 170      49.845  67.904  38.382  1.00  0.00           H  
ATOM   1551  N   LYS B 171      49.401  66.605  33.867  1.00  0.00           N  
ATOM   1552  CA  LYS B 171      48.488  65.463  34.015  1.00  0.00           C  
ATOM   1553  C   LYS B 171      48.824  64.760  35.332  1.00  0.00           C  
ATOM   1554  O   LYS B 171      49.834  64.058  35.352  1.00  0.00           O  
ATOM   1555  CB  LYS B 171      48.766  64.597  32.785  1.00  0.00           C  
ATOM   1556  CG  LYS B 171      48.212  65.255  31.519  1.00  0.00           C  
ATOM   1557  CD  LYS B 171      48.273  64.131  30.484  1.00  0.00           C  
ATOM   1558  CE  LYS B 171      47.609  64.585  29.182  1.00  0.00           C  
ATOM   1559  NZ  LYS B 171      47.777  63.550  28.153  1.00  0.00           N1+
ATOM   1560  H   LYS B 171      50.350  66.313  33.985  1.00  0.00           H  
ATOM   1561  HZ1 LYS B 171      47.388  62.686  28.473  1.00  0.00           H  
ATOM   1562  HZ2 LYS B 171      47.255  63.823  27.345  1.00  0.00           H  
ATOM   1563  HZ3 LYS B 171      48.754  63.481  27.952  1.00  0.00           H  
ATOM   1564  N   PRO B 172      48.000  64.841  36.372  1.00  0.00           N  
ATOM   1565  CA  PRO B 172      48.383  64.341  37.701  1.00  0.00           C  
ATOM   1566  C   PRO B 172      48.402  62.813  37.786  1.00  0.00           C  
ATOM   1567  O   PRO B 172      47.610  62.173  37.096  1.00  0.00           O  
ATOM   1568  CB  PRO B 172      47.361  64.970  38.650  1.00  0.00           C  
ATOM   1569  CG  PRO B 172      46.678  66.138  37.936  1.00  0.00           C  
ATOM   1570  CD  PRO B 172      46.783  65.658  36.487  1.00  0.00           C  
ATOM   1571  N   GLY B 173      49.261  62.317  38.672  1.00  0.00           N  
ATOM   1572  CA  GLY B 173      49.599  60.899  38.861  1.00  0.00           C  
ATOM   1573  C   GLY B 173      50.581  60.337  37.832  1.00  0.00           C  
ATOM   1574  O   GLY B 173      51.062  59.225  38.046  1.00  0.00           O  
ATOM   1575  H   GLY B 173      49.453  62.746  39.555  1.00  0.00           H  
ATOM   1576  N   GLN B 174      50.986  61.228  36.931  1.00  0.00           N  
ATOM   1577  CA  GLN B 174      51.849  60.891  35.790  1.00  0.00           C  
ATOM   1578  C   GLN B 174      52.712  62.069  35.332  1.00  0.00           C  
ATOM   1579  O   GLN B 174      52.549  63.186  35.820  1.00  0.00           O  
ATOM   1580  CB  GLN B 174      51.080  60.252  34.632  1.00  0.00           C  
ATOM   1581  CG  GLN B 174      49.824  60.971  34.137  1.00  0.00           C  
ATOM   1582  CD  GLN B 174      49.192  60.472  32.836  1.00  0.00           C  
ATOM   1583  NE2 GLN B 174      47.883  60.660  32.691  1.00  0.00           N  
ATOM   1584  OE1 GLN B 174      49.821  59.794  32.024  1.00  0.00           O  
ATOM   1585  H   GLN B 174      51.103  62.186  37.196  1.00  0.00           H  
ATOM   1586 1HE2 GLN B 174      47.307  61.138  33.353  1.00  0.00           H  
ATOM   1587 2HE2 GLN B 174      47.467  60.328  31.844  1.00  0.00           H  
ATOM   1588  N   ALA B 175      53.766  61.744  34.589  1.00  0.00           N  
ATOM   1589  CA  ALA B 175      54.597  62.847  34.085  1.00  0.00           C  
ATOM   1590  C   ALA B 175      53.888  63.779  33.101  1.00  0.00           C  
ATOM   1591  O   ALA B 175      53.417  63.239  32.102  1.00  0.00           O  
ATOM   1592  CB  ALA B 175      55.749  62.121  33.387  1.00  0.00           C  
ATOM   1593  H   ALA B 175      54.024  60.791  34.429  1.00  0.00           H  
ATOM   1594  N   PRO B 176      54.186  65.070  33.224  1.00  0.00           N  
ATOM   1595  CA  PRO B 176      53.813  66.101  32.245  1.00  0.00           C  
ATOM   1596  C   PRO B 176      54.273  65.922  30.797  1.00  0.00           C  
ATOM   1597  O   PRO B 176      55.203  65.166  30.519  1.00  0.00           O  
ATOM   1598  CB  PRO B 176      54.405  67.449  32.662  1.00  0.00           C  
ATOM   1599  CG  PRO B 176      54.480  67.226  34.174  1.00  0.00           C  
ATOM   1600  CD  PRO B 176      54.883  65.757  34.321  1.00  0.00           C  
ATOM   1601  N   ARG B 177      53.486  66.536  29.918  1.00  0.00           N  
ATOM   1602  CA  ARG B 177      53.790  66.606  28.481  1.00  0.00           C  
ATOM   1603  C   ARG B 177      53.878  68.037  27.947  1.00  0.00           C  
ATOM   1604  O   ARG B 177      53.266  68.932  28.528  1.00  0.00           O  
ATOM   1605  CB  ARG B 177      52.698  65.818  27.756  1.00  0.00           C  
ATOM   1606  CG  ARG B 177      53.086  65.382  26.342  1.00  0.00           C  
ATOM   1607  CD  ARG B 177      54.400  64.598  26.366  1.00  0.00           C  
ATOM   1608  NE  ARG B 177      54.611  64.032  25.026  1.00  0.00           N  
ATOM   1609  CZ  ARG B 177      55.037  64.703  23.947  1.00  0.00           C  
ATOM   1610  NH1 ARG B 177      55.391  65.991  24.054  1.00  0.00           N1+
ATOM   1611  NH2 ARG B 177      54.622  64.324  22.730  1.00  0.00           N  
ATOM   1612  H   ARG B 177      52.574  66.849  30.184  1.00  0.00           H  
ATOM   1613  HE  ARG B 177      54.382  63.062  24.946  1.00  0.00           H  
ATOM   1614 1HH1 ARG B 177      55.216  66.483  24.906  1.00  0.00           H  
ATOM   1615 2HH1 ARG B 177      55.793  66.501  23.293  1.00  0.00           H  
ATOM   1616 1HH2 ARG B 177      54.002  63.540  22.713  1.00  0.00           H  
ATOM   1617 2HH2 ARG B 177      54.691  64.912  21.925  1.00  0.00           H  
ATOM   1618  N   PRO B 178      54.901  68.437  27.197  1.00  0.00           N  
ATOM   1619  CA  PRO B 178      54.890  69.656  26.375  1.00  0.00           C  
ATOM   1620  C   PRO B 178      53.820  69.872  25.303  1.00  0.00           C  
ATOM   1621  O   PRO B 178      53.314  68.968  24.640  1.00  0.00           O  
ATOM   1622  CB  PRO B 178      56.284  69.752  25.750  1.00  0.00           C  
ATOM   1623  CG  PRO B 178      57.151  69.128  26.845  1.00  0.00           C  
ATOM   1624  CD  PRO B 178      56.277  67.922  27.195  1.00  0.00           C  
ATOM   1625  N   LEU B 179      53.410  71.122  25.109  1.00  0.00           N  
ATOM   1626  CA  LEU B 179      52.291  71.363  24.186  1.00  0.00           C  
ATOM   1627  C   LEU B 179      52.609  72.336  23.049  1.00  0.00           C  
ATOM   1628  O   LEU B 179      52.876  71.874  21.941  1.00  0.00           O  
ATOM   1629  CB  LEU B 179      51.061  71.839  24.961  1.00  0.00           C  
ATOM   1630  CG  LEU B 179      49.727  71.967  24.222  1.00  0.00           C  
ATOM   1631  CD1 LEU B 179      48.919  70.668  24.200  1.00  0.00           C  
ATOM   1632  CD2 LEU B 179      49.018  73.102  24.963  1.00  0.00           C  
ATOM   1633  H   LEU B 179      53.840  71.946  25.478  1.00  0.00           H  
ATOM   1634  N   ILE B 180      53.011  73.564  23.361  1.00  0.00           N  
ATOM   1635  CA  ILE B 180      53.301  74.571  22.330  1.00  0.00           C  
ATOM   1636  C   ILE B 180      54.681  75.175  22.599  1.00  0.00           C  
ATOM   1637  O   ILE B 180      54.980  75.342  23.780  1.00  0.00           O  
ATOM   1638  CB  ILE B 180      52.164  75.591  22.236  1.00  0.00           C  
ATOM   1639  CG1 ILE B 180      50.768  75.076  21.880  1.00  0.00           C  
ATOM   1640  CG2 ILE B 180      52.441  76.760  21.288  1.00  0.00           C  
ATOM   1641  CD  ILE B 180      50.536  74.466  20.496  1.00  0.00           C  
ATOM   1642  H   ILE B 180      53.250  73.811  24.301  1.00  0.00           H  
ATOM   1643  N   TYR B 181      55.584  75.451  21.663  1.00  0.00           N  
ATOM   1644  CA  TYR B 181      56.730  76.317  21.978  1.00  0.00           C  
ATOM   1645  C   TYR B 181      56.847  77.631  21.203  1.00  0.00           C  
ATOM   1646  O   TYR B 181      56.158  77.774  20.194  1.00  0.00           O  
ATOM   1647  CB  TYR B 181      57.942  75.439  21.662  1.00  0.00           C  
ATOM   1648  CG  TYR B 181      57.923  74.170  22.517  1.00  0.00           C  
ATOM   1649  CD1 TYR B 181      58.522  74.184  23.771  1.00  0.00           C  
ATOM   1650  CD2 TYR B 181      57.743  72.991  21.803  1.00  0.00           C  
ATOM   1651  CE1 TYR B 181      58.887  72.973  24.347  1.00  0.00           C  
ATOM   1652  CE2 TYR B 181      58.078  71.796  22.430  1.00  0.00           C  
ATOM   1653  CZ  TYR B 181      58.706  71.773  23.670  1.00  0.00           C  
ATOM   1654  OH  TYR B 181      59.186  70.594  24.147  1.00  0.00           O  
ATOM   1655  H   TYR B 181      55.441  75.217  20.702  1.00  0.00           H  
ATOM   1656  HD1 TYR B 181      58.976  75.122  24.092  1.00  0.00           H  
ATOM   1657  HD2 TYR B 181      57.378  72.917  20.779  1.00  0.00           H  
ATOM   1658  HE1 TYR B 181      59.046  73.000  25.425  1.00  0.00           H  
ATOM   1659  HE2 TYR B 181      57.679  70.896  21.963  1.00  0.00           H  
ATOM   1660  HH  TYR B 181      59.672  70.883  24.971  1.00  0.00           H  
ATOM   1661  N   ASP B 182      57.851  78.345  21.704  1.00  0.00           N  
ATOM   1662  CA  ASP B 182      58.209  79.673  21.182  1.00  0.00           C  
ATOM   1663  C   ASP B 182      56.989  80.592  21.085  1.00  0.00           C  
ATOM   1664  O   ASP B 182      56.881  81.495  20.257  1.00  0.00           O  
ATOM   1665  CB  ASP B 182      59.023  79.649  19.888  1.00  0.00           C  
ATOM   1666  CG  ASP B 182      60.517  79.361  20.048  1.00  0.00           C  
ATOM   1667  OD1 ASP B 182      61.233  80.385  20.007  1.00  0.00           O  
ATOM   1668  OD2 ASP B 182      60.851  78.157  20.084  1.00  0.00           O1-
ATOM   1669  H   ASP B 182      58.306  78.068  22.550  1.00  0.00           H  
ATOM   1670  N   ALA B 183      56.061  80.563  22.037  1.00  0.00           N  
ATOM   1671  CA  ALA B 183      54.703  81.108  21.896  1.00  0.00           C  
ATOM   1672  C   ALA B 183      53.849  80.907  20.643  1.00  0.00           C  
ATOM   1673  O   ALA B 183      52.697  81.338  20.660  1.00  0.00           O  
ATOM   1674  CB  ALA B 183      54.740  82.593  22.262  1.00  0.00           C  
ATOM   1675  H   ALA B 183      56.278  80.238  22.957  1.00  0.00           H  
ATOM   1676  N   SER B 184      54.141  79.839  19.906  1.00  0.00           N  
ATOM   1677  CA  SER B 184      53.498  79.580  18.609  1.00  0.00           C  
ATOM   1678  C   SER B 184      53.474  78.154  18.055  1.00  0.00           C  
ATOM   1679  O   SER B 184      52.443  77.489  18.155  1.00  0.00           O  
ATOM   1680  CB  SER B 184      53.901  80.580  17.524  1.00  0.00           C  
ATOM   1681  OG  SER B 184      53.277  81.828  17.836  1.00  0.00           O  
ATOM   1682  H   SER B 184      54.558  79.104  20.441  1.00  0.00           H  
ATOM   1683  HG  SER B 184      53.304  82.002  18.820  1.00  0.00           H  
ATOM   1684  N   THR B 185      54.657  77.633  17.745  1.00  0.00           N  
ATOM   1685  CA  THR B 185      54.940  76.377  17.035  1.00  0.00           C  
ATOM   1686  C   THR B 185      54.595  75.089  17.786  1.00  0.00           C  
ATOM   1687  O   THR B 185      54.958  74.851  18.937  1.00  0.00           O  
ATOM   1688  CB  THR B 185      56.389  76.300  16.549  1.00  0.00           C  
ATOM   1689  CG2 THR B 185      57.501  76.078  17.576  1.00  0.00           C  
ATOM   1690  OG1 THR B 185      56.339  75.304  15.523  1.00  0.00           O  
ATOM   1691  H   THR B 185      55.488  78.188  17.801  1.00  0.00           H  
ATOM   1692  HG1 THR B 185      55.886  75.636  14.696  1.00  0.00           H  
ATOM   1693  N   ARG B 186      53.910  74.142  17.151  1.00  0.00           N  
ATOM   1694  CA  ARG B 186      53.268  72.972  17.768  1.00  0.00           C  
ATOM   1695  C   ARG B 186      54.288  71.860  18.023  1.00  0.00           C  
ATOM   1696  O   ARG B 186      55.334  71.814  17.377  1.00  0.00           O  
ATOM   1697  CB  ARG B 186      52.186  72.411  16.842  1.00  0.00           C  
ATOM   1698  CG  ARG B 186      50.953  73.304  16.995  1.00  0.00           C  
ATOM   1699  CD  ARG B 186      50.316  73.417  15.609  1.00  0.00           C  
ATOM   1700  NE  ARG B 186      49.291  74.468  15.687  1.00  0.00           N  
ATOM   1701  CZ  ARG B 186      48.339  74.801  14.805  1.00  0.00           C  
ATOM   1702  NH1 ARG B 186      48.242  74.010  13.727  1.00  0.00           N1+
ATOM   1703  NH2 ARG B 186      47.223  75.373  15.277  1.00  0.00           N  
ATOM   1704  H   ARG B 186      53.800  74.253  16.164  1.00  0.00           H  
ATOM   1705  HE  ARG B 186      49.281  75.085  16.474  1.00  0.00           H  
ATOM   1706 1HH1 ARG B 186      48.673  73.110  13.658  1.00  0.00           H  
ATOM   1707 2HH1 ARG B 186      47.673  74.342  12.975  1.00  0.00           H  
ATOM   1708 1HH2 ARG B 186      47.031  75.494  16.251  1.00  0.00           H  
ATOM   1709 2HH2 ARG B 186      46.463  75.625  14.678  1.00  0.00           H  
ATOM   1710  N   ALA B 187      54.149  71.248  19.195  1.00  0.00           N  
ATOM   1711  CA  ALA B 187      55.002  70.111  19.568  1.00  0.00           C  
ATOM   1712  C   ALA B 187      54.739  68.803  18.819  1.00  0.00           C  
ATOM   1713  O   ALA B 187      53.724  68.559  18.169  1.00  0.00           O  
ATOM   1714  CB  ALA B 187      55.075  69.958  21.089  1.00  0.00           C  
ATOM   1715  H   ALA B 187      53.644  71.666  19.951  1.00  0.00           H  
ATOM   1716  N   THR B 188      55.735  67.926  18.917  1.00  0.00           N  
ATOM   1717  CA  THR B 188      55.814  66.663  18.168  1.00  0.00           C  
ATOM   1718  C   THR B 188      54.808  65.626  18.673  1.00  0.00           C  
ATOM   1719  O   THR B 188      54.990  65.162  19.797  1.00  0.00           O  
ATOM   1720  CB  THR B 188      57.230  66.095  18.052  1.00  0.00           C  
ATOM   1721  CG2 THR B 188      58.107  66.912  17.101  1.00  0.00           C  
ATOM   1722  OG1 THR B 188      57.839  66.037  19.344  1.00  0.00           O  
ATOM   1723  H   THR B 188      56.367  67.825  19.685  1.00  0.00           H  
ATOM   1724  HG1 THR B 188      57.812  65.112  19.723  1.00  0.00           H  
ATOM   1725  N   GLY B 189      53.685  65.438  17.985  1.00  0.00           N  
ATOM   1726  CA  GLY B 189      52.469  64.673  18.296  1.00  0.00           C  
ATOM   1727  C   GLY B 189      51.237  65.550  18.530  1.00  0.00           C  
ATOM   1728  O   GLY B 189      50.134  65.010  18.466  1.00  0.00           O  
ATOM   1729  H   GLY B 189      53.616  65.820  17.063  1.00  0.00           H  
ATOM   1730  N   ILE B 190      51.438  66.826  18.849  1.00  0.00           N  
ATOM   1731  CA  ILE B 190      50.288  67.674  19.196  1.00  0.00           C  
ATOM   1732  C   ILE B 190      49.362  68.005  18.024  1.00  0.00           C  
ATOM   1733  O   ILE B 190      49.920  68.273  16.961  1.00  0.00           O  
ATOM   1734  CB  ILE B 190      50.890  68.897  19.890  1.00  0.00           C  
ATOM   1735  CG1 ILE B 190      51.367  68.569  21.307  1.00  0.00           C  
ATOM   1736  CG2 ILE B 190      49.938  70.092  19.979  1.00  0.00           C  
ATOM   1737  CD  ILE B 190      50.304  67.887  22.170  1.00  0.00           C  
ATOM   1738  H   ILE B 190      52.334  67.268  18.821  1.00  0.00           H  
ATOM   1739  N   PRO B 191      48.072  67.713  18.158  1.00  0.00           N  
ATOM   1740  CA  PRO B 191      47.200  67.820  16.979  1.00  0.00           C  
ATOM   1741  C   PRO B 191      46.925  69.300  16.701  1.00  0.00           C  
ATOM   1742  O   PRO B 191      46.670  70.011  17.671  1.00  0.00           O  
ATOM   1743  CB  PRO B 191      45.867  67.228  17.443  1.00  0.00           C  
ATOM   1744  CG  PRO B 191      46.353  66.215  18.481  1.00  0.00           C  
ATOM   1745  CD  PRO B 191      47.455  66.946  19.250  1.00  0.00           C  
ATOM   1746  N   ASP B 192      46.590  69.660  15.465  1.00  0.00           N  
ATOM   1747  CA  ASP B 192      46.505  71.012  14.895  1.00  0.00           C  
ATOM   1748  C   ASP B 192      45.401  71.930  15.423  1.00  0.00           C  
ATOM   1749  O   ASP B 192      45.500  73.145  15.257  1.00  0.00           O  
ATOM   1750  CB  ASP B 192      46.489  70.825  13.377  1.00  0.00           C  
ATOM   1751  CG  ASP B 192      45.514  69.877  12.675  1.00  0.00           C  
ATOM   1752  OD1 ASP B 192      44.330  70.220  12.883  1.00  0.00           O  
ATOM   1753  OD2 ASP B 192      45.877  68.682  12.624  1.00  0.00           O1-
ATOM   1754  H   ASP B 192      46.183  68.961  14.878  1.00  0.00           H  
ATOM   1755  N   ARG B 193      44.497  71.346  16.204  1.00  0.00           N  
ATOM   1756  CA  ARG B 193      43.427  71.977  16.991  1.00  0.00           C  
ATOM   1757  C   ARG B 193      43.878  72.898  18.126  1.00  0.00           C  
ATOM   1758  O   ARG B 193      43.113  73.679  18.691  1.00  0.00           O  
ATOM   1759  CB  ARG B 193      42.527  70.867  17.538  1.00  0.00           C  
ATOM   1760  CG  ARG B 193      41.691  70.344  16.368  1.00  0.00           C  
ATOM   1761  CD  ARG B 193      40.726  69.211  16.724  1.00  0.00           C  
ATOM   1762  NE  ARG B 193      39.909  68.968  15.526  1.00  0.00           N  
ATOM   1763  CZ  ARG B 193      40.194  68.007  14.637  1.00  0.00           C  
ATOM   1764  NH1 ARG B 193      41.211  67.158  14.839  1.00  0.00           N1+
ATOM   1765  NH2 ARG B 193      39.283  67.828  13.670  1.00  0.00           N  
ATOM   1766  H   ARG B 193      44.320  70.370  16.076  1.00  0.00           H  
ATOM   1767  HE  ARG B 193      39.174  69.617  15.333  1.00  0.00           H  
ATOM   1768 1HH1 ARG B 193      41.786  67.214  15.655  1.00  0.00           H  
ATOM   1769 2HH1 ARG B 193      41.375  66.504  14.101  1.00  0.00           H  
ATOM   1770 1HH2 ARG B 193      38.347  68.160  13.783  1.00  0.00           H  
ATOM   1771 2HH2 ARG B 193      39.640  67.420  12.830  1.00  0.00           H  
ATOM   1772  N   PHE B 194      45.042  72.612  18.702  1.00  0.00           N  
ATOM   1773  CA  PHE B 194      45.743  73.450  19.686  1.00  0.00           C  
ATOM   1774  C   PHE B 194      46.551  74.517  18.946  1.00  0.00           C  
ATOM   1775  O   PHE B 194      47.543  74.182  18.300  1.00  0.00           O  
ATOM   1776  CB  PHE B 194      46.739  72.506  20.364  1.00  0.00           C  
ATOM   1777  CG  PHE B 194      46.079  71.537  21.347  1.00  0.00           C  
ATOM   1778  CD1 PHE B 194      46.301  70.181  21.138  1.00  0.00           C  
ATOM   1779  CD2 PHE B 194      45.415  71.948  22.497  1.00  0.00           C  
ATOM   1780  CE1 PHE B 194      45.773  69.236  22.010  1.00  0.00           C  
ATOM   1781  CE2 PHE B 194      45.062  71.043  23.491  1.00  0.00           C  
ATOM   1782  CZ  PHE B 194      45.234  69.694  23.206  1.00  0.00           C  
ATOM   1783  H   PHE B 194      45.457  71.715  18.553  1.00  0.00           H  
ATOM   1784  HD1 PHE B 194      46.953  69.868  20.323  1.00  0.00           H  
ATOM   1785  HD2 PHE B 194      45.379  73.014  22.724  1.00  0.00           H  
ATOM   1786  HE1 PHE B 194      45.601  68.224  21.644  1.00  0.00           H  
ATOM   1787  HE2 PHE B 194      44.814  71.425  24.481  1.00  0.00           H  
ATOM   1788  HZ  PHE B 194      44.779  68.983  23.896  1.00  0.00           H  
ATOM   1789  N   SER B 195      46.263  75.798  19.160  1.00  0.00           N  
ATOM   1790  CA  SER B 195      46.935  76.986  18.613  1.00  0.00           C  
ATOM   1791  C   SER B 195      47.439  77.852  19.769  1.00  0.00           C  
ATOM   1792  O   SER B 195      46.713  78.403  20.595  1.00  0.00           O  
ATOM   1793  CB  SER B 195      45.991  77.815  17.740  1.00  0.00           C  
ATOM   1794  OG  SER B 195      45.251  77.149  16.713  1.00  0.00           O  
ATOM   1795  H   SER B 195      45.456  75.997  19.716  1.00  0.00           H  
ATOM   1796  HG  SER B 195      44.920  77.959  16.229  1.00  0.00           H  
ATOM   1797  N   GLY B 196      48.751  78.027  19.640  1.00  0.00           N  
ATOM   1798  CA  GLY B 196      49.522  79.010  20.415  1.00  0.00           C  
ATOM   1799  C   GLY B 196      49.694  80.295  19.603  1.00  0.00           C  
ATOM   1800  O   GLY B 196      49.788  80.261  18.377  1.00  0.00           O  
ATOM   1801  H   GLY B 196      49.367  77.537  19.023  1.00  0.00           H  
ATOM   1802  N   SER B 197      49.554  81.392  20.343  1.00  0.00           N  
ATOM   1803  CA  SER B 197      49.704  82.735  19.763  1.00  0.00           C  
ATOM   1804  C   SER B 197      49.935  83.731  20.901  1.00  0.00           C  
ATOM   1805  O   SER B 197      50.023  83.479  22.102  1.00  0.00           O  
ATOM   1806  CB  SER B 197      48.333  83.033  19.152  1.00  0.00           C  
ATOM   1807  OG  SER B 197      48.356  84.248  18.398  1.00  0.00           O  
ATOM   1808  H   SER B 197      49.169  81.299  21.261  1.00  0.00           H  
ATOM   1809  HG  SER B 197      47.402  84.445  18.171  1.00  0.00           H  
ATOM   1810  N   GLY B 198      50.527  84.857  20.515  1.00  0.00           N  
ATOM   1811  CA  GLY B 198      50.775  86.078  21.296  1.00  0.00           C  
ATOM   1812  C   GLY B 198      52.199  86.637  21.261  1.00  0.00           C  
ATOM   1813  O   GLY B 198      53.067  86.113  20.566  1.00  0.00           O  
ATOM   1814  H   GLY B 198      50.864  84.987  19.582  1.00  0.00           H  
ATOM   1815  N   SER B 199      52.451  87.492  22.248  1.00  0.00           N  
ATOM   1816  CA  SER B 199      53.688  88.283  22.308  1.00  0.00           C  
ATOM   1817  C   SER B 199      53.775  89.408  23.341  1.00  0.00           C  
ATOM   1818  O   SER B 199      52.768  89.806  23.925  1.00  0.00           O  
ATOM   1819  CB  SER B 199      53.882  89.047  20.996  1.00  0.00           C  
ATOM   1820  OG  SER B 199      55.195  89.594  20.848  1.00  0.00           O  
ATOM   1821  H   SER B 199      51.895  87.566  23.076  1.00  0.00           H  
ATOM   1822  HG  SER B 199      55.212  90.357  20.201  1.00  0.00           H  
ATOM   1823  N   GLY B 200      55.014  89.709  23.719  1.00  0.00           N  
ATOM   1824  CA  GLY B 200      55.377  90.753  24.688  1.00  0.00           C  
ATOM   1825  C   GLY B 200      55.026  90.331  26.116  1.00  0.00           C  
ATOM   1826  O   GLY B 200      55.717  89.564  26.785  1.00  0.00           O  
ATOM   1827  H   GLY B 200      55.740  89.096  23.406  1.00  0.00           H  
ATOM   1828  N   THR B 201      54.105  91.148  26.618  1.00  0.00           N  
ATOM   1829  CA  THR B 201      53.308  90.807  27.806  1.00  0.00           C  
ATOM   1830  C   THR B 201      52.165  89.813  27.595  1.00  0.00           C  
ATOM   1831  O   THR B 201      52.029  88.897  28.406  1.00  0.00           O  
ATOM   1832  CB  THR B 201      52.721  92.000  28.564  1.00  0.00           C  
ATOM   1833  CG2 THR B 201      53.809  92.810  29.271  1.00  0.00           C  
ATOM   1834  OG1 THR B 201      51.938  92.849  27.722  1.00  0.00           O  
ATOM   1835  H   THR B 201      53.855  91.949  26.075  1.00  0.00           H  
ATOM   1836  HG1 THR B 201      51.453  93.504  28.302  1.00  0.00           H  
ATOM   1837  N   ASP B 202      51.472  89.812  26.460  1.00  0.00           N  
ATOM   1838  CA  ASP B 202      50.234  89.025  26.361  1.00  0.00           C  
ATOM   1839  C   ASP B 202      50.271  87.820  25.418  1.00  0.00           C  
ATOM   1840  O   ASP B 202      50.647  87.887  24.249  1.00  0.00           O  
ATOM   1841  CB  ASP B 202      49.162  90.036  25.952  1.00  0.00           C  
ATOM   1842  CG  ASP B 202      47.708  89.595  26.130  1.00  0.00           C  
ATOM   1843  OD1 ASP B 202      47.112  89.151  25.125  1.00  0.00           O  
ATOM   1844  OD2 ASP B 202      47.226  89.830  27.259  1.00  0.00           O1-
ATOM   1845  H   ASP B 202      51.822  90.197  25.607  1.00  0.00           H  
ATOM   1846  N   PHE B 203      49.702  86.699  25.853  1.00  0.00           N  
ATOM   1847  CA  PHE B 203      49.668  85.458  25.065  1.00  0.00           C  
ATOM   1848  C   PHE B 203      48.370  84.670  25.255  1.00  0.00           C  
ATOM   1849  O   PHE B 203      47.787  84.668  26.338  1.00  0.00           O  
ATOM   1850  CB  PHE B 203      50.745  84.432  25.425  1.00  0.00           C  
ATOM   1851  CG  PHE B 203      52.151  85.035  25.407  1.00  0.00           C  
ATOM   1852  CD1 PHE B 203      52.576  85.717  26.542  1.00  0.00           C  
ATOM   1853  CD2 PHE B 203      52.942  84.990  24.265  1.00  0.00           C  
ATOM   1854  CE1 PHE B 203      53.813  86.341  26.426  1.00  0.00           C  
ATOM   1855  CE2 PHE B 203      54.206  85.564  24.209  1.00  0.00           C  
ATOM   1856  CZ  PHE B 203      54.684  86.194  25.352  1.00  0.00           C  
ATOM   1857  H   PHE B 203      49.225  86.683  26.732  1.00  0.00           H  
ATOM   1858  HD1 PHE B 203      51.905  85.833  27.392  1.00  0.00           H  
ATOM   1859  HD2 PHE B 203      52.650  84.391  23.402  1.00  0.00           H  
ATOM   1860  HE1 PHE B 203      54.164  86.733  27.380  1.00  0.00           H  
ATOM   1861  HE2 PHE B 203      54.813  85.379  23.323  1.00  0.00           H  
ATOM   1862  HZ  PHE B 203      55.706  86.558  25.454  1.00  0.00           H  
ATOM   1863  N   THR B 204      48.141  83.891  24.202  1.00  0.00           N  
ATOM   1864  CA  THR B 204      46.875  83.192  23.937  1.00  0.00           C  
ATOM   1865  C   THR B 204      46.981  81.760  23.410  1.00  0.00           C  
ATOM   1866  O   THR B 204      47.897  81.432  22.657  1.00  0.00           O  
ATOM   1867  CB  THR B 204      45.655  83.936  23.388  1.00  0.00           C  
ATOM   1868  CG2 THR B 204      45.049  84.904  24.405  1.00  0.00           C  
ATOM   1869  OG1 THR B 204      46.015  84.692  22.229  1.00  0.00           O  
ATOM   1870  H   THR B 204      48.741  83.915  23.401  1.00  0.00           H  
ATOM   1871  HG1 THR B 204      45.756  84.279  21.355  1.00  0.00           H  
ATOM   1872  N   LEU B 205      46.047  80.991  23.963  1.00  0.00           N  
ATOM   1873  CA  LEU B 205      45.963  79.538  23.756  1.00  0.00           C  
ATOM   1874  C   LEU B 205      44.573  79.073  23.316  1.00  0.00           C  
ATOM   1875  O   LEU B 205      43.581  79.235  24.025  1.00  0.00           O  
ATOM   1876  CB  LEU B 205      46.416  78.737  24.978  1.00  0.00           C  
ATOM   1877  CG  LEU B 205      46.344  77.222  24.781  1.00  0.00           C  
ATOM   1878  CD1 LEU B 205      47.456  76.676  23.884  1.00  0.00           C  
ATOM   1879  CD2 LEU B 205      46.209  76.446  26.094  1.00  0.00           C  
ATOM   1880  H   LEU B 205      45.631  81.307  24.815  1.00  0.00           H  
ATOM   1881  N   ASN B 206      44.479  78.924  21.997  1.00  0.00           N  
ATOM   1882  CA  ASN B 206      43.238  78.394  21.414  1.00  0.00           C  
ATOM   1883  C   ASN B 206      43.048  76.876  21.401  1.00  0.00           C  
ATOM   1884  O   ASN B 206      43.976  76.212  20.942  1.00  0.00           O  
ATOM   1885  CB  ASN B 206      43.117  78.799  19.943  1.00  0.00           C  
ATOM   1886  CG  ASN B 206      42.864  80.294  19.736  1.00  0.00           C  
ATOM   1887  ND2 ASN B 206      41.589  80.674  19.758  1.00  0.00           N  
ATOM   1888  OD1 ASN B 206      43.793  81.100  19.740  1.00  0.00           O  
ATOM   1889  H   ASN B 206      45.170  79.171  21.318  1.00  0.00           H  
ATOM   1890 1HD2 ASN B 206      40.759  80.125  19.859  1.00  0.00           H  
ATOM   1891 2HD2 ASN B 206      41.424  81.626  19.501  1.00  0.00           H  
ATOM   1892  N   ILE B 207      42.044  76.369  22.112  1.00  0.00           N  
ATOM   1893  CA  ILE B 207      41.745  74.940  22.286  1.00  0.00           C  
ATOM   1894  C   ILE B 207      40.420  74.644  21.581  1.00  0.00           C  
ATOM   1895  O   ILE B 207      39.587  75.542  21.464  1.00  0.00           O  
ATOM   1896  CB  ILE B 207      41.761  74.435  23.730  1.00  0.00           C  
ATOM   1897  CG1 ILE B 207      40.737  74.949  24.744  1.00  0.00           C  
ATOM   1898  CG2 ILE B 207      43.162  74.664  24.303  1.00  0.00           C  
ATOM   1899  CD  ILE B 207      40.844  74.439  26.183  1.00  0.00           C  
ATOM   1900  H   ILE B 207      41.399  76.980  22.569  1.00  0.00           H  
ATOM   1901  N   SER B 208      40.360  73.532  20.854  1.00  0.00           N  
ATOM   1902  CA  SER B 208      39.197  73.131  20.049  1.00  0.00           C  
ATOM   1903  C   SER B 208      39.104  71.605  20.098  1.00  0.00           C  
ATOM   1904  O   SER B 208      40.144  70.949  20.052  1.00  0.00           O  
ATOM   1905  CB  SER B 208      39.474  73.454  18.579  1.00  0.00           C  
ATOM   1906  OG  SER B 208      38.312  73.734  17.795  1.00  0.00           O  
ATOM   1907  H   SER B 208      41.128  72.891  20.841  1.00  0.00           H  
ATOM   1908  HG  SER B 208      38.193  72.899  17.258  1.00  0.00           H  
ATOM   1909  N   ARG B 209      37.819  71.265  20.060  1.00  0.00           N  
ATOM   1910  CA  ARG B 209      37.284  69.896  20.062  1.00  0.00           C  
ATOM   1911  C   ARG B 209      37.625  69.060  21.298  1.00  0.00           C  
ATOM   1912  O   ARG B 209      36.740  68.763  22.099  1.00  0.00           O  
ATOM   1913  CB  ARG B 209      37.586  69.164  18.753  1.00  0.00           C  
ATOM   1914  CG  ARG B 209      36.770  67.896  18.490  1.00  0.00           C  
ATOM   1915  CD  ARG B 209      35.322  68.061  18.025  1.00  0.00           C  
ATOM   1916  NE  ARG B 209      34.608  66.789  17.844  1.00  0.00           N  
ATOM   1917  CZ  ARG B 209      33.380  66.638  17.330  1.00  0.00           C  
ATOM   1918  NH1 ARG B 209      32.586  67.695  17.109  1.00  0.00           N1+
ATOM   1919  NH2 ARG B 209      33.104  65.399  16.900  1.00  0.00           N  
ATOM   1920  H   ARG B 209      37.071  71.925  20.124  1.00  0.00           H  
ATOM   1921  HE  ARG B 209      35.192  66.008  18.066  1.00  0.00           H  
ATOM   1922 1HH1 ARG B 209      32.872  68.653  17.149  1.00  0.00           H  
ATOM   1923 2HH1 ARG B 209      31.598  67.556  17.046  1.00  0.00           H  
ATOM   1924 1HH2 ARG B 209      33.859  64.758  16.766  1.00  0.00           H  
ATOM   1925 2HH2 ARG B 209      32.219  65.134  16.515  1.00  0.00           H  
ATOM   1926  N   LEU B 210      38.933  68.927  21.496  1.00  0.00           N  
ATOM   1927  CA  LEU B 210      39.582  68.327  22.670  1.00  0.00           C  
ATOM   1928  C   LEU B 210      39.340  66.819  22.760  1.00  0.00           C  
ATOM   1929  O   LEU B 210      38.203  66.359  22.846  1.00  0.00           O  
ATOM   1930  CB  LEU B 210      39.335  68.919  24.060  1.00  0.00           C  
ATOM   1931  CG  LEU B 210      39.932  70.302  24.324  1.00  0.00           C  
ATOM   1932  CD1 LEU B 210      39.463  70.923  25.642  1.00  0.00           C  
ATOM   1933  CD2 LEU B 210      41.445  70.122  24.466  1.00  0.00           C  
ATOM   1934  H   LEU B 210      39.499  69.596  21.012  1.00  0.00           H  
ATOM   1935  N   GLU B 211      40.415  66.068  22.985  1.00  0.00           N  
ATOM   1936  CA  GLU B 211      40.380  64.637  23.317  1.00  0.00           C  
ATOM   1937  C   GLU B 211      40.291  64.435  24.831  1.00  0.00           C  
ATOM   1938  O   GLU B 211      40.832  65.291  25.530  1.00  0.00           O  
ATOM   1939  CB  GLU B 211      41.611  63.922  22.757  1.00  0.00           C  
ATOM   1940  CG  GLU B 211      41.537  63.729  21.242  1.00  0.00           C  
ATOM   1941  CD  GLU B 211      40.804  62.479  20.749  1.00  0.00           C  
ATOM   1942  OE1 GLU B 211      41.501  61.443  20.692  1.00  0.00           O  
ATOM   1943  OE2 GLU B 211      39.602  62.589  20.425  1.00  0.00           O1-
ATOM   1944  H   GLU B 211      41.359  66.391  22.913  1.00  0.00           H  
ATOM   1945  N   PRO B 212      39.656  63.336  25.229  1.00  0.00           N  
ATOM   1946  CA  PRO B 212      39.499  62.832  26.601  1.00  0.00           C  
ATOM   1947  C   PRO B 212      40.824  62.809  27.365  1.00  0.00           C  
ATOM   1948  O   PRO B 212      40.931  63.437  28.417  1.00  0.00           O  
ATOM   1949  CB  PRO B 212      38.899  61.427  26.519  1.00  0.00           C  
ATOM   1950  CG  PRO B 212      37.991  61.567  25.295  1.00  0.00           C  
ATOM   1951  CD  PRO B 212      38.885  62.412  24.385  1.00  0.00           C  
ATOM   1952  N   GLU B 213      41.852  62.312  26.682  1.00  0.00           N  
ATOM   1953  CA  GLU B 213      43.221  62.333  27.216  1.00  0.00           C  
ATOM   1954  C   GLU B 213      43.870  63.715  27.313  1.00  0.00           C  
ATOM   1955  O   GLU B 213      44.802  63.946  28.082  1.00  0.00           O  
ATOM   1956  CB  GLU B 213      44.095  61.168  26.747  1.00  0.00           C  
ATOM   1957  CG  GLU B 213      44.199  60.928  25.239  1.00  0.00           C  
ATOM   1958  CD  GLU B 213      42.982  60.145  24.744  1.00  0.00           C  
ATOM   1959  OE1 GLU B 213      43.161  58.990  24.300  1.00  0.00           O  
ATOM   1960  OE2 GLU B 213      41.948  60.810  24.517  1.00  0.00           O1-
ATOM   1961  H   GLU B 213      41.738  61.881  25.787  1.00  0.00           H  
ATOM   1962  N   ASP B 214      43.219  64.690  26.685  1.00  0.00           N  
ATOM   1963  CA  ASP B 214      43.734  66.063  26.579  1.00  0.00           C  
ATOM   1964  C   ASP B 214      43.157  67.078  27.568  1.00  0.00           C  
ATOM   1965  O   ASP B 214      43.479  68.263  27.628  1.00  0.00           O  
ATOM   1966  CB  ASP B 214      43.454  66.650  25.194  1.00  0.00           C  
ATOM   1967  CG  ASP B 214      44.389  66.259  24.048  1.00  0.00           C  
ATOM   1968  OD1 ASP B 214      45.613  66.227  24.303  1.00  0.00           O  
ATOM   1969  OD2 ASP B 214      43.989  66.285  22.864  1.00  0.00           O1-
ATOM   1970  H   ASP B 214      42.646  64.442  25.903  1.00  0.00           H  
ATOM   1971  N   PHE B 215      42.410  66.519  28.516  1.00  0.00           N  
ATOM   1972  CA  PHE B 215      41.961  67.331  29.656  1.00  0.00           C  
ATOM   1973  C   PHE B 215      43.020  67.425  30.756  1.00  0.00           C  
ATOM   1974  O   PHE B 215      43.112  66.431  31.476  1.00  0.00           O  
ATOM   1975  CB  PHE B 215      40.554  66.907  30.083  1.00  0.00           C  
ATOM   1976  CG  PHE B 215      39.495  67.401  29.095  1.00  0.00           C  
ATOM   1977  CD1 PHE B 215      39.216  66.513  28.062  1.00  0.00           C  
ATOM   1978  CD2 PHE B 215      38.882  68.648  29.146  1.00  0.00           C  
ATOM   1979  CE1 PHE B 215      38.356  66.977  27.073  1.00  0.00           C  
ATOM   1980  CE2 PHE B 215      37.823  69.049  28.339  1.00  0.00           C  
ATOM   1981  CZ  PHE B 215      37.660  68.162  27.282  1.00  0.00           C  
ATOM   1982  H   PHE B 215      42.015  65.620  28.329  1.00  0.00           H  
ATOM   1983  HD1 PHE B 215      39.583  65.487  28.093  1.00  0.00           H  
ATOM   1984  HD2 PHE B 215      39.171  69.309  29.962  1.00  0.00           H  
ATOM   1985  HE1 PHE B 215      38.259  66.518  26.089  1.00  0.00           H  
ATOM   1986  HE2 PHE B 215      37.050  69.733  28.688  1.00  0.00           H  
ATOM   1987  HZ  PHE B 215      36.972  68.482  26.499  1.00  0.00           H  
ATOM   1988  N   ALA B 216      43.588  68.576  31.105  1.00  0.00           N  
ATOM   1989  CA  ALA B 216      44.818  68.685  31.902  1.00  0.00           C  
ATOM   1990  C   ALA B 216      45.233  70.140  32.128  1.00  0.00           C  
ATOM   1991  O   ALA B 216      44.743  71.103  31.540  1.00  0.00           O  
ATOM   1992  CB  ALA B 216      45.993  68.006  31.193  1.00  0.00           C  
ATOM   1993  H   ALA B 216      43.005  69.388  31.067  1.00  0.00           H  
ATOM   1994  N   VAL B 217      46.008  70.348  33.189  1.00  0.00           N  
ATOM   1995  CA  VAL B 217      46.350  71.667  33.741  1.00  0.00           C  
ATOM   1996  C   VAL B 217      47.273  72.357  32.735  1.00  0.00           C  
ATOM   1997  O   VAL B 217      48.362  71.877  32.426  1.00  0.00           O  
ATOM   1998  CB  VAL B 217      47.047  71.616  35.102  1.00  0.00           C  
ATOM   1999  CG1 VAL B 217      47.056  72.978  35.799  1.00  0.00           C  
ATOM   2000  CG2 VAL B 217      46.407  70.574  36.022  1.00  0.00           C  
ATOM   2001  H   VAL B 217      46.637  69.590  33.362  1.00  0.00           H  
ATOM   2002  N   TYR B 218      46.717  73.306  31.986  1.00  0.00           N  
ATOM   2003  CA  TYR B 218      47.573  73.923  30.963  1.00  0.00           C  
ATOM   2004  C   TYR B 218      48.470  75.007  31.564  1.00  0.00           C  
ATOM   2005  O   TYR B 218      47.928  75.984  32.079  1.00  0.00           O  
ATOM   2006  CB  TYR B 218      46.833  74.660  29.845  1.00  0.00           C  
ATOM   2007  CG  TYR B 218      46.102  73.725  28.880  1.00  0.00           C  
ATOM   2008  CD1 TYR B 218      44.776  73.398  29.136  1.00  0.00           C  
ATOM   2009  CD2 TYR B 218      46.682  73.187  27.737  1.00  0.00           C  
ATOM   2010  CE1 TYR B 218      44.076  72.489  28.351  1.00  0.00           C  
ATOM   2011  CE2 TYR B 218      46.014  72.291  26.911  1.00  0.00           C  
ATOM   2012  CZ  TYR B 218      44.748  71.872  27.303  1.00  0.00           C  
ATOM   2013  OH  TYR B 218      44.153  70.824  26.671  1.00  0.00           O  
ATOM   2014  H   TYR B 218      45.735  73.492  31.971  1.00  0.00           H  
ATOM   2015  HD1 TYR B 218      44.195  73.915  29.900  1.00  0.00           H  
ATOM   2016  HD2 TYR B 218      47.737  73.340  27.509  1.00  0.00           H  
ATOM   2017  HE1 TYR B 218      42.994  72.389  28.442  1.00  0.00           H  
ATOM   2018  HE2 TYR B 218      46.417  72.070  25.923  1.00  0.00           H  
ATOM   2019  HH  TYR B 218      43.474  70.432  27.291  1.00  0.00           H  
ATOM   2020  N   TYR B 219      49.743  74.664  31.743  1.00  0.00           N  
ATOM   2021  CA  TYR B 219      50.785  75.612  32.164  1.00  0.00           C  
ATOM   2022  C   TYR B 219      51.592  76.361  31.102  1.00  0.00           C  
ATOM   2023  O   TYR B 219      51.652  75.916  29.957  1.00  0.00           O  
ATOM   2024  CB  TYR B 219      51.839  74.867  32.987  1.00  0.00           C  
ATOM   2025  CG  TYR B 219      51.574  74.608  34.471  1.00  0.00           C  
ATOM   2026  CD1 TYR B 219      52.096  75.445  35.450  1.00  0.00           C  
ATOM   2027  CD2 TYR B 219      50.841  73.458  34.742  1.00  0.00           C  
ATOM   2028  CE1 TYR B 219      51.856  75.133  36.783  1.00  0.00           C  
ATOM   2029  CE2 TYR B 219      50.605  73.162  36.080  1.00  0.00           C  
ATOM   2030  CZ  TYR B 219      51.066  74.025  37.067  1.00  0.00           C  
ATOM   2031  OH  TYR B 219      50.416  73.881  38.253  1.00  0.00           O  
ATOM   2032  H   TYR B 219      50.039  73.730  31.545  1.00  0.00           H  
ATOM   2033  HD1 TYR B 219      52.771  76.273  35.231  1.00  0.00           H  
ATOM   2034  HD2 TYR B 219      50.303  72.899  33.978  1.00  0.00           H  
ATOM   2035  HE1 TYR B 219      52.014  75.996  37.430  1.00  0.00           H  
ATOM   2036  HE2 TYR B 219      50.119  72.217  36.324  1.00  0.00           H  
ATOM   2037  HH  TYR B 219      50.018  72.970  38.357  1.00  0.00           H  
ATOM   2038  N   CYS B 220      51.813  77.648  31.354  1.00  0.00           N  
ATOM   2039  CA  CYS B 220      52.881  78.429  30.714  1.00  0.00           C  
ATOM   2040  C   CYS B 220      54.197  78.351  31.491  1.00  0.00           C  
ATOM   2041  O   CYS B 220      54.278  77.941  32.648  1.00  0.00           O  
ATOM   2042  CB  CYS B 220      52.390  79.877  30.780  1.00  0.00           C  
ATOM   2043  SG  CYS B 220      50.997  80.441  29.737  1.00  0.00           S  
ATOM   2044  H   CYS B 220      51.174  78.187  31.904  1.00  0.00           H  
ATOM   2045  N   GLN B 221      55.243  78.666  30.734  1.00  0.00           N  
ATOM   2046  CA  GLN B 221      56.618  78.844  31.222  1.00  0.00           C  
ATOM   2047  C   GLN B 221      57.392  79.782  30.293  1.00  0.00           C  
ATOM   2048  O   GLN B 221      57.244  79.768  29.072  1.00  0.00           O  
ATOM   2049  CB  GLN B 221      57.335  77.499  31.360  1.00  0.00           C  
ATOM   2050  CG  GLN B 221      58.806  77.436  31.775  1.00  0.00           C  
ATOM   2051  CD  GLN B 221      59.730  77.137  30.593  1.00  0.00           C  
ATOM   2052  NE2 GLN B 221      60.974  76.778  30.896  1.00  0.00           N  
ATOM   2053  OE1 GLN B 221      59.432  77.206  29.402  1.00  0.00           O  
ATOM   2054  H   GLN B 221      55.202  78.719  29.736  1.00  0.00           H  
ATOM   2055 1HE2 GLN B 221      61.306  76.553  31.812  1.00  0.00           H  
ATOM   2056 2HE2 GLN B 221      61.672  76.757  30.181  1.00  0.00           H  
ATOM   2057  N   GLN B 222      58.235  80.673  30.806  1.00  0.00           N  
ATOM   2058  CA  GLN B 222      58.987  81.648  30.003  1.00  0.00           C  
ATOM   2059  C   GLN B 222      60.477  81.365  30.209  1.00  0.00           C  
ATOM   2060  O   GLN B 222      60.879  80.963  31.299  1.00  0.00           O  
ATOM   2061  CB  GLN B 222      58.591  83.085  30.348  1.00  0.00           C  
ATOM   2062  CG  GLN B 222      58.817  83.581  31.778  1.00  0.00           C  
ATOM   2063  CD  GLN B 222      60.185  84.248  31.941  1.00  0.00           C  
ATOM   2064  NE2 GLN B 222      60.654  84.091  33.175  1.00  0.00           N  
ATOM   2065  OE1 GLN B 222      60.872  84.667  31.010  1.00  0.00           O  
ATOM   2066  H   GLN B 222      58.534  80.633  31.760  1.00  0.00           H  
ATOM   2067 1HE2 GLN B 222      60.164  83.568  33.872  1.00  0.00           H  
ATOM   2068 2HE2 GLN B 222      61.626  84.305  33.273  1.00  0.00           H  
ATOM   2069  N   ARG B 223      61.280  81.679  29.196  1.00  0.00           N  
ATOM   2070  CA  ARG B 223      62.745  81.605  29.297  1.00  0.00           C  
ATOM   2071  C   ARG B 223      63.481  82.947  29.316  1.00  0.00           C  
ATOM   2072  O   ARG B 223      64.628  83.091  29.735  1.00  0.00           O  
ATOM   2073  CB  ARG B 223      63.417  80.711  28.253  1.00  0.00           C  
ATOM   2074  CG  ARG B 223      63.187  81.012  26.770  1.00  0.00           C  
ATOM   2075  CD  ARG B 223      64.079  80.082  25.946  1.00  0.00           C  
ATOM   2076  NE  ARG B 223      63.842  80.217  24.501  1.00  0.00           N  
ATOM   2077  CZ  ARG B 223      64.783  80.184  23.549  1.00  0.00           C  
ATOM   2078  NH1 ARG B 223      65.973  79.580  23.673  1.00  0.00           N1+
ATOM   2079  NH2 ARG B 223      64.603  80.978  22.484  1.00  0.00           N  
ATOM   2080  H   ARG B 223      60.979  81.894  28.267  1.00  0.00           H  
ATOM   2081  HE  ARG B 223      62.870  80.398  24.348  1.00  0.00           H  
ATOM   2082 1HH1 ARG B 223      66.126  79.012  24.483  1.00  0.00           H  
ATOM   2083 2HH1 ARG B 223      66.619  79.566  22.910  1.00  0.00           H  
ATOM   2084 1HH2 ARG B 223      63.889  81.677  22.499  1.00  0.00           H  
ATOM   2085 2HH2 ARG B 223      65.145  80.888  21.649  1.00  0.00           H  
ATOM   2086  N   SER B 224      62.836  84.029  28.889  1.00  0.00           N  
ATOM   2087  CA  SER B 224      63.616  85.248  28.633  1.00  0.00           C  
ATOM   2088  C   SER B 224      64.178  86.064  29.798  1.00  0.00           C  
ATOM   2089  O   SER B 224      65.098  86.848  29.570  1.00  0.00           O  
ATOM   2090  CB  SER B 224      62.890  86.285  27.773  1.00  0.00           C  
ATOM   2091  OG  SER B 224      63.506  86.398  26.487  1.00  0.00           O  
ATOM   2092  H   SER B 224      61.867  84.001  28.642  1.00  0.00           H  
ATOM   2093  HG  SER B 224      64.481  86.557  26.641  1.00  0.00           H  
ATOM   2094  N   ASN B 225      63.579  86.016  30.984  1.00  0.00           N  
ATOM   2095  CA  ASN B 225      64.074  86.639  32.220  1.00  0.00           C  
ATOM   2096  C   ASN B 225      64.500  85.507  33.158  1.00  0.00           C  
ATOM   2097  O   ASN B 225      63.731  84.564  33.333  1.00  0.00           O  
ATOM   2098  CB  ASN B 225      62.966  87.452  32.893  1.00  0.00           C  
ATOM   2099  CG  ASN B 225      62.617  88.679  32.048  1.00  0.00           C  
ATOM   2100  ND2 ASN B 225      61.336  89.034  32.037  1.00  0.00           N  
ATOM   2101  OD1 ASN B 225      63.434  89.433  31.521  1.00  0.00           O  
ATOM   2102  H   ASN B 225      62.842  85.381  31.216  1.00  0.00           H  
ATOM   2103 1HD2 ASN B 225      60.694  88.578  32.653  1.00  0.00           H  
ATOM   2104 2HD2 ASN B 225      61.024  89.793  31.466  1.00  0.00           H  
ATOM   2105  N   TRP B 226      65.749  85.447  33.610  1.00  0.00           N  
ATOM   2106  CA  TRP B 226      66.282  84.498  34.598  1.00  0.00           C  
ATOM   2107  C   TRP B 226      66.048  84.720  36.094  1.00  0.00           C  
ATOM   2108  O   TRP B 226      65.969  85.898  36.442  1.00  0.00           O  
ATOM   2109  CB  TRP B 226      67.790  84.458  34.342  1.00  0.00           C  
ATOM   2110  CG  TRP B 226      68.564  83.337  35.038  1.00  0.00           C  
ATOM   2111  CD1 TRP B 226      68.959  83.426  36.305  1.00  0.00           C  
ATOM   2112  CD2 TRP B 226      68.794  82.051  34.564  1.00  0.00           C  
ATOM   2113  CE2 TRP B 226      69.301  81.402  35.683  1.00  0.00           C  
ATOM   2114  CE3 TRP B 226      68.743  81.422  33.325  1.00  0.00           C  
ATOM   2115  NE1 TRP B 226      69.305  82.216  36.735  1.00  0.00           N  
ATOM   2116  CZ2 TRP B 226      69.603  80.050  35.567  1.00  0.00           C  
ATOM   2117  CZ3 TRP B 226      69.184  80.108  33.216  1.00  0.00           C  
ATOM   2118  CH2 TRP B 226      69.509  79.378  34.353  1.00  0.00           C  
ATOM   2119  H   TRP B 226      66.246  86.315  33.605  1.00  0.00           H  
ATOM   2120  HD1 TRP B 226      69.137  84.300  36.932  1.00  0.00           H  
ATOM   2121  HE1 TRP B 226      69.531  81.909  37.659  1.00  0.00           H  
ATOM   2122  HE3 TRP B 226      68.305  81.907  32.452  1.00  0.00           H  
ATOM   2123  HZ2 TRP B 226      69.965  79.556  36.468  1.00  0.00           H  
ATOM   2124  HZ3 TRP B 226      68.886  79.558  32.324  1.00  0.00           H  
ATOM   2125  HH2 TRP B 226      69.797  78.338  34.202  1.00  0.00           H  
ATOM   2126  N   PRO B 227      65.665  83.708  36.866  1.00  0.00           N  
ATOM   2127  CA  PRO B 227      65.249  82.382  36.386  1.00  0.00           C  
ATOM   2128  C   PRO B 227      64.016  82.265  35.487  1.00  0.00           C  
ATOM   2129  O   PRO B 227      62.996  82.860  35.831  1.00  0.00           O  
ATOM   2130  CB  PRO B 227      65.001  81.608  37.682  1.00  0.00           C  
ATOM   2131  CG  PRO B 227      65.772  82.355  38.773  1.00  0.00           C  
ATOM   2132  CD  PRO B 227      65.593  83.809  38.331  1.00  0.00           C  
ATOM   2133  N   PRO B 228      64.007  81.278  34.596  1.00  0.00           N  
ATOM   2134  CA  PRO B 228      62.799  80.858  33.871  1.00  0.00           C  
ATOM   2135  C   PRO B 228      61.760  80.470  34.925  1.00  0.00           C  
ATOM   2136  O   PRO B 228      61.904  79.793  35.942  1.00  0.00           O  
ATOM   2137  CB  PRO B 228      63.338  79.617  33.157  1.00  0.00           C  
ATOM   2138  CG  PRO B 228      64.707  80.144  32.721  1.00  0.00           C  
ATOM   2139  CD  PRO B 228      65.259  80.817  33.978  1.00  0.00           C  
ATOM   2140  N   THR B 229      60.546  80.953  34.675  1.00  0.00           N  
ATOM   2141  CA  THR B 229      59.380  80.793  35.555  1.00  0.00           C  
ATOM   2142  C   THR B 229      58.317  79.911  34.897  1.00  0.00           C  
ATOM   2143  O   THR B 229      58.169  80.095  33.690  1.00  0.00           O  
ATOM   2144  CB  THR B 229      58.772  82.118  36.018  1.00  0.00           C  
ATOM   2145  CG2 THR B 229      59.590  82.813  37.108  1.00  0.00           C  
ATOM   2146  OG1 THR B 229      58.648  82.997  34.897  1.00  0.00           O  
ATOM   2147  H   THR B 229      60.352  81.189  33.723  1.00  0.00           H  
ATOM   2148  HG1 THR B 229      58.057  83.737  35.218  1.00  0.00           H  
ATOM   2149  N   PHE B 230      57.432  79.437  35.770  1.00  0.00           N  
ATOM   2150  CA  PHE B 230      56.221  78.686  35.408  1.00  0.00           C  
ATOM   2151  C   PHE B 230      54.924  79.397  35.802  1.00  0.00           C  
ATOM   2152  O   PHE B 230      54.836  80.057  36.836  1.00  0.00           O  
ATOM   2153  CB  PHE B 230      56.143  77.248  35.924  1.00  0.00           C  
ATOM   2154  CG  PHE B 230      56.923  76.145  35.205  1.00  0.00           C  
ATOM   2155  CD1 PHE B 230      58.205  75.811  35.625  1.00  0.00           C  
ATOM   2156  CD2 PHE B 230      56.374  75.313  34.236  1.00  0.00           C  
ATOM   2157  CE1 PHE B 230      59.005  74.760  35.191  1.00  0.00           C  
ATOM   2158  CE2 PHE B 230      57.173  74.316  33.691  1.00  0.00           C  
ATOM   2159  CZ  PHE B 230      58.464  74.045  34.129  1.00  0.00           C  
ATOM   2160  H   PHE B 230      57.630  79.414  36.749  1.00  0.00           H  
ATOM   2161  HD1 PHE B 230      58.633  76.520  36.333  1.00  0.00           H  
ATOM   2162  HD2 PHE B 230      55.300  75.275  34.055  1.00  0.00           H  
ATOM   2163  HE1 PHE B 230      59.907  74.390  35.679  1.00  0.00           H  
ATOM   2164  HE2 PHE B 230      56.769  73.788  32.826  1.00  0.00           H  
ATOM   2165  HZ  PHE B 230      59.086  73.410  33.498  1.00  0.00           H  
ATOM   2166  N   GLY B 231      53.921  79.096  34.982  1.00  0.00           N  
ATOM   2167  CA  GLY B 231      52.581  79.702  34.962  1.00  0.00           C  
ATOM   2168  C   GLY B 231      51.748  79.324  36.188  1.00  0.00           C  
ATOM   2169  O   GLY B 231      52.104  78.391  36.907  1.00  0.00           O  
ATOM   2170  H   GLY B 231      54.094  78.498  34.199  1.00  0.00           H  
ATOM   2171  N   GLN B 232      50.663  80.076  36.352  1.00  0.00           N  
ATOM   2172  CA  GLN B 232      49.610  79.610  37.267  1.00  0.00           C  
ATOM   2173  C   GLN B 232      48.963  78.256  36.966  1.00  0.00           C  
ATOM   2174  O   GLN B 232      48.499  77.592  37.891  1.00  0.00           O  
ATOM   2175  CB  GLN B 232      48.476  80.617  37.466  1.00  0.00           C  
ATOM   2176  CG  GLN B 232      48.767  81.981  38.095  1.00  0.00           C  
ATOM   2177  CD  GLN B 232      47.420  82.643  38.393  1.00  0.00           C  
ATOM   2178  NE2 GLN B 232      46.720  82.209  39.437  1.00  0.00           N  
ATOM   2179  OE1 GLN B 232      46.960  83.506  37.647  1.00  0.00           O  
ATOM   2180  H   GLN B 232      50.436  80.946  35.915  1.00  0.00           H  
ATOM   2181 1HE2 GLN B 232      47.072  81.483  40.028  1.00  0.00           H  
ATOM   2182 2HE2 GLN B 232      45.862  82.642  39.714  1.00  0.00           H  
ATOM   2183  N   GLY B 233      48.905  77.844  35.703  1.00  0.00           N  
ATOM   2184  CA  GLY B 233      48.232  76.653  35.166  1.00  0.00           C  
ATOM   2185  C   GLY B 233      46.706  76.640  35.275  1.00  0.00           C  
ATOM   2186  O   GLY B 233      46.141  77.021  36.300  1.00  0.00           O  
ATOM   2187  H   GLY B 233      49.570  78.230  35.063  1.00  0.00           H  
ATOM   2188  N   THR B 234      46.010  76.697  34.143  1.00  0.00           N  
ATOM   2189  CA  THR B 234      44.581  76.445  33.909  1.00  0.00           C  
ATOM   2190  C   THR B 234      44.289  74.944  33.950  1.00  0.00           C  
ATOM   2191  O   THR B 234      44.428  74.157  33.014  1.00  0.00           O  
ATOM   2192  CB  THR B 234      44.031  77.110  32.645  1.00  0.00           C  
ATOM   2193  CG2 THR B 234      42.545  76.922  32.332  1.00  0.00           C  
ATOM   2194  OG1 THR B 234      44.334  78.507  32.621  1.00  0.00           O  
ATOM   2195  H   THR B 234      46.472  76.997  33.308  1.00  0.00           H  
ATOM   2196  HG1 THR B 234      43.748  79.025  33.245  1.00  0.00           H  
ATOM   2197  N   LYS B 235      43.463  74.608  34.937  1.00  0.00           N  
ATOM   2198  CA  LYS B 235      42.843  73.279  35.047  1.00  0.00           C  
ATOM   2199  C   LYS B 235      41.565  73.168  34.212  1.00  0.00           C  
ATOM   2200  O   LYS B 235      40.513  73.682  34.591  1.00  0.00           O  
ATOM   2201  CB  LYS B 235      42.706  72.927  36.529  1.00  0.00           C  
ATOM   2202  CG  LYS B 235      41.900  71.638  36.701  1.00  0.00           C  
ATOM   2203  CD  LYS B 235      41.602  71.114  38.107  1.00  0.00           C  
ATOM   2204  CE  LYS B 235      40.372  70.232  37.883  1.00  0.00           C  
ATOM   2205  NZ  LYS B 235      39.835  69.806  39.184  1.00  0.00           N1+
ATOM   2206  H   LYS B 235      43.144  75.311  35.572  1.00  0.00           H  
ATOM   2207  HZ1 LYS B 235      39.458  70.569  39.710  1.00  0.00           H  
ATOM   2208  HZ2 LYS B 235      39.142  69.105  39.016  1.00  0.00           H  
ATOM   2209  HZ3 LYS B 235      40.546  69.365  39.732  1.00  0.00           H  
ATOM   2210  N   VAL B 236      41.649  72.312  33.198  1.00  0.00           N  
ATOM   2211  CA  VAL B 236      40.513  72.074  32.295  1.00  0.00           C  
ATOM   2212  C   VAL B 236      40.034  70.626  32.422  1.00  0.00           C  
ATOM   2213  O   VAL B 236      40.819  69.701  32.221  1.00  0.00           O  
ATOM   2214  CB  VAL B 236      40.818  72.441  30.841  1.00  0.00           C  
ATOM   2215  CG1 VAL B 236      39.652  72.213  29.877  1.00  0.00           C  
ATOM   2216  CG2 VAL B 236      41.340  73.879  30.831  1.00  0.00           C  
ATOM   2217  H   VAL B 236      42.489  71.917  32.826  1.00  0.00           H  
ATOM   2218  N   GLU B 237      38.781  70.533  32.859  1.00  0.00           N  
ATOM   2219  CA  GLU B 237      38.103  69.249  33.089  1.00  0.00           C  
ATOM   2220  C   GLU B 237      36.745  69.207  32.386  1.00  0.00           C  
ATOM   2221  O   GLU B 237      36.246  70.146  31.767  1.00  0.00           O  
ATOM   2222  CB  GLU B 237      37.954  69.076  34.602  1.00  0.00           C  
ATOM   2223  CG  GLU B 237      37.193  70.228  35.260  1.00  0.00           C  
ATOM   2224  CD  GLU B 237      35.799  69.750  35.673  1.00  0.00           C  
ATOM   2225  OE1 GLU B 237      35.779  69.024  36.691  1.00  0.00           O  
ATOM   2226  OE2 GLU B 237      34.749  69.993  35.040  1.00  0.00           O1-
ATOM   2227  H   GLU B 237      38.158  71.293  33.041  1.00  0.00           H  
ATOM   2228  N   VAL B 238      36.275  67.964  32.350  1.00  0.00           N  
ATOM   2229  CA  VAL B 238      35.130  67.600  31.502  1.00  0.00           C  
ATOM   2230  C   VAL B 238      33.807  67.896  32.211  1.00  0.00           C  
ATOM   2231  O   VAL B 238      33.582  67.328  33.279  1.00  0.00           O  
ATOM   2232  CB  VAL B 238      35.122  66.140  31.044  1.00  0.00           C  
ATOM   2233  CG1 VAL B 238      33.982  65.880  30.057  1.00  0.00           C  
ATOM   2234  CG2 VAL B 238      36.340  65.762  30.198  1.00  0.00           C  
ATOM   2235  H   VAL B 238      36.739  67.157  32.716  1.00  0.00           H  
ATOM   2236  N   LYS B 239      32.992  68.717  31.555  1.00  0.00           N  
ATOM   2237  CA  LYS B 239      31.683  69.208  32.010  1.00  0.00           C  
ATOM   2238  C   LYS B 239      30.711  68.116  32.461  1.00  0.00           C  
ATOM   2239  O   LYS B 239      30.390  67.288  31.610  1.00  0.00           O  
ATOM   2240  CB  LYS B 239      30.962  69.980  30.902  1.00  0.00           C  
ATOM   2241  CG  LYS B 239      29.735  70.751  31.394  1.00  0.00           C  
ATOM   2242  CD  LYS B 239      29.109  71.509  30.222  1.00  0.00           C  
ATOM   2243  CE  LYS B 239      28.160  72.570  30.781  1.00  0.00           C  
ATOM   2244  NZ  LYS B 239      27.832  73.739  29.953  1.00  0.00           N1+
ATOM   2245  H   LYS B 239      33.288  69.056  30.662  1.00  0.00           H  
ATOM   2246  HZ1 LYS B 239      27.282  73.390  29.194  1.00  0.00           H  
ATOM   2247  HZ2 LYS B 239      27.286  74.411  30.453  1.00  0.00           H  
ATOM   2248  HZ3 LYS B 239      28.672  74.051  29.508  1.00  0.00           H  
ATOM   2249  N   SER B 240      30.635  68.033  33.786  1.00  0.00           N  
ATOM   2250  CA  SER B 240      29.778  67.069  34.491  1.00  0.00           C  
ATOM   2251  C   SER B 240      30.144  65.593  34.321  1.00  0.00           C  
ATOM   2252  O   SER B 240      29.265  64.738  34.221  1.00  0.00           O  
ATOM   2253  CB  SER B 240      28.336  67.422  34.118  1.00  0.00           C  
ATOM   2254  OG  SER B 240      27.917  68.636  34.746  1.00  0.00           O  
ATOM   2255  H   SER B 240      31.163  68.681  34.334  1.00  0.00           H  
ATOM   2256  HG  SER B 240      27.757  68.520  35.726  1.00  0.00           H  
ATOM   2257  N   GLY B 241      31.417  65.298  34.075  1.00  0.00           N  
ATOM   2258  CA  GLY B 241      32.017  63.967  33.908  1.00  0.00           C  
ATOM   2259  C   GLY B 241      31.572  63.181  32.672  1.00  0.00           C  
ATOM   2260  O   GLY B 241      32.257  62.202  32.381  1.00  0.00           O  
ATOM   2261  H   GLY B 241      32.020  66.093  34.001  1.00  0.00           H  
ATOM   2262  N   LEU B 242      30.461  63.583  32.061  1.00  0.00           N  
ATOM   2263  CA  LEU B 242      30.004  63.038  30.774  1.00  0.00           C  
ATOM   2264  C   LEU B 242      30.843  63.338  29.530  1.00  0.00           C  
ATOM   2265  O   LEU B 242      31.011  64.505  29.180  1.00  0.00           O  
ATOM   2266  CB  LEU B 242      28.557  63.346  30.382  1.00  0.00           C  
ATOM   2267  CG  LEU B 242      27.574  62.757  31.396  1.00  0.00           C  
ATOM   2268  CD1 LEU B 242      26.852  63.836  32.205  1.00  0.00           C  
ATOM   2269  CD2 LEU B 242      26.661  61.839  30.579  1.00  0.00           C  
ATOM   2270  H   LEU B 242      29.768  64.187  32.454  1.00  0.00           H  
ATOM   2271  N   VAL B 243      31.080  62.279  28.761  1.00  0.00           N  
ATOM   2272  CA  VAL B 243      31.879  62.240  27.528  1.00  0.00           C  
ATOM   2273  C   VAL B 243      31.054  61.787  26.321  1.00  0.00           C  
ATOM   2274  O   VAL B 243      30.663  60.625  26.213  1.00  0.00           O  
ATOM   2275  CB  VAL B 243      33.123  61.373  27.728  1.00  0.00           C  
ATOM   2276  CG1 VAL B 243      34.223  61.981  28.601  1.00  0.00           C  
ATOM   2277  CG2 VAL B 243      32.828  59.998  28.331  1.00  0.00           C  
ATOM   2278  H   VAL B 243      30.585  61.440  28.990  1.00  0.00           H  
ATOM   2279  N   PRO B 244      30.734  62.747  25.458  1.00  0.00           N  
ATOM   2280  CA  PRO B 244      30.168  62.388  24.150  1.00  0.00           C  
ATOM   2281  C   PRO B 244      31.139  61.789  23.131  1.00  0.00           C  
ATOM   2282  O   PRO B 244      32.322  62.123  23.091  1.00  0.00           O  
ATOM   2283  CB  PRO B 244      29.538  63.653  23.563  1.00  0.00           C  
ATOM   2284  CG  PRO B 244      30.426  64.724  24.200  1.00  0.00           C  
ATOM   2285  CD  PRO B 244      30.834  64.208  25.582  1.00  0.00           C  
ATOM   2286  N   ARG B 245      30.545  60.996  22.243  1.00  0.00           N  
ATOM   2287  CA  ARG B 245      31.258  60.167  21.261  1.00  0.00           C  
ATOM   2288  C   ARG B 245      30.222  59.716  20.229  1.00  0.00           C  
ATOM   2289  CB  ARG B 245      31.988  58.986  21.903  1.00  0.00           C  
ATOM   2290  CG  ARG B 245      33.064  58.292  21.065  1.00  0.00           C  
ATOM   2291  CD  ARG B 245      34.027  57.625  22.050  1.00  0.00           C  
ATOM   2292  NE  ARG B 245      35.094  56.978  21.274  1.00  0.00           N  
ATOM   2293  CZ  ARG B 245      35.425  55.680  21.309  1.00  0.00           C  
ATOM   2294  NH1 ARG B 245      34.930  54.715  22.097  1.00  0.00           N1+
ATOM   2295  NH2 ARG B 245      36.333  55.368  20.375  1.00  0.00           N  
ATOM   2296  O1  ARG B 245      29.033  59.545  20.578  1.00  0.00           O  
ATOM   2297  O2  ARG B 245      30.624  59.454  19.075  1.00  0.00           O  
ATOM   2298  H   ARG B 245      29.559  60.924  22.092  1.00  0.00           H  
ATOM   2299  HE  ARG B 245      35.887  57.570  21.127  1.00  0.00           H  
ATOM   2300 1HH1 ARG B 245      34.194  54.836  22.763  1.00  0.00           H  
ATOM   2301 2HH1 ARG B 245      35.267  53.789  21.925  1.00  0.00           H  
ATOM   2302 1HH2 ARG B 245      36.701  55.978  19.673  1.00  0.00           H  
ATOM   2303 2HH2 ARG B 245      36.441  54.391  20.190  1.00  0.00           H  
TER   
END
