# Supplementary material for: Potential neutralizing antibodies discovered for novel corona virus using machine learning
Source: Sci Rep. 2021 Mar 4;11:5261. doi: 10.1038/s41598-021-84637-4 (PMC7970853; doi:10.1038/s41598-021-84637-4)
Supplement: Supplementary file 2 — Supplementary Information 2. [file 41598_2021_84637_MOESM2_ESM.zip › co_1.pdb]

ATOM      1  N   GLU A   1      58.470  65.559  14.211  1.00  0.00           N  
ATOM      2  CA  GLU A   1      58.666  66.105  15.562  1.00  0.00           C  
ATOM      3  C   GLU A   1      60.117  65.911  16.008  1.00  0.00           C  
ATOM      4  O   GLU A   1      60.941  65.521  15.182  1.00  0.00           O  
ATOM      5  CB  GLU A   1      57.701  65.300  16.435  1.00  0.00           C  
ATOM      6  CG  GLU A   1      56.546  66.219  16.836  1.00  0.00           C  
ATOM      7  CD  GLU A   1      56.778  67.169  18.014  1.00  0.00           C  
ATOM      8  OE1 GLU A   1      57.642  66.896  18.875  1.00  0.00           O  
ATOM      9  OE2 GLU A   1      56.162  68.255  18.061  1.00  0.00           O1-
ATOM     10  H1  GLU A   1      59.337  65.312  13.778  1.00  0.00           H  
ATOM     11  H2  GLU A   1      57.943  64.712  14.290  1.00  0.00           H  
ATOM     12  H3  GLU A   1      57.918  66.148  13.621  1.00  0.00           H  
ATOM     13  N   VAL A   2      60.374  66.087  17.301  1.00  0.00           N  
ATOM     14  CA  VAL A   2      61.492  65.416  17.980  1.00  0.00           C  
ATOM     15  C   VAL A   2      61.075  64.015  18.432  1.00  0.00           C  
ATOM     16  O   VAL A   2      59.901  63.747  18.683  1.00  0.00           O  
ATOM     17  CB  VAL A   2      61.824  66.220  19.239  1.00  0.00           C  
ATOM     18  CG1 VAL A   2      62.384  67.565  18.774  1.00  0.00           C  
ATOM     19  CG2 VAL A   2      60.671  66.350  20.236  1.00  0.00           C  
ATOM     20  H   VAL A   2      59.794  66.596  17.936  1.00  0.00           H  
ATOM     21  N   GLN A   3      62.089  63.177  18.629  1.00  0.00           N  
ATOM     22  CA  GLN A   3      61.931  61.761  18.992  1.00  0.00           C  
ATOM     23  C   GLN A   3      63.181  61.286  19.735  1.00  0.00           C  
ATOM     24  O   GLN A   3      64.288  61.732  19.437  1.00  0.00           O  
ATOM     25  CB  GLN A   3      61.619  60.785  17.856  1.00  0.00           C  
ATOM     26  CG  GLN A   3      62.551  61.026  16.667  1.00  0.00           C  
ATOM     27  CD  GLN A   3      61.865  62.013  15.721  1.00  0.00           C  
ATOM     28  NE2 GLN A   3      62.669  62.858  15.081  1.00  0.00           N  
ATOM     29  OE1 GLN A   3      60.668  62.014  15.436  1.00  0.00           O  
ATOM     30  H   GLN A   3      62.994  63.593  18.723  1.00  0.00           H  
ATOM     31 1HE2 GLN A   3      63.652  62.718  15.200  1.00  0.00           H  
ATOM     32 2HE2 GLN A   3      62.283  63.711  14.731  1.00  0.00           H  
ATOM     33  N   LEU A   4      62.951  60.323  20.624  1.00  0.00           N  
ATOM     34  CA  LEU A   4      63.995  59.860  21.549  1.00  0.00           C  
ATOM     35  C   LEU A   4      65.280  59.312  20.925  1.00  0.00           C  
ATOM     36  O   LEU A   4      65.222  58.346  20.165  1.00  0.00           O  
ATOM     37  CB  LEU A   4      63.367  58.962  22.616  1.00  0.00           C  
ATOM     38  CG  LEU A   4      62.300  59.614  23.499  1.00  0.00           C  
ATOM     39  CD1 LEU A   4      61.821  58.595  24.534  1.00  0.00           C  
ATOM     40  CD2 LEU A   4      62.830  60.790  24.322  1.00  0.00           C  
ATOM     41  H   LEU A   4      62.138  59.776  20.426  1.00  0.00           H  
ATOM     42  N   VAL A   5      66.440  59.793  21.363  1.00  0.00           N  
ATOM     43  CA  VAL A   5      67.659  59.361  20.664  1.00  0.00           C  
ATOM     44  C   VAL A   5      68.389  58.178  21.303  1.00  0.00           C  
ATOM     45  O   VAL A   5      68.860  58.298  22.434  1.00  0.00           O  
ATOM     46  CB  VAL A   5      68.595  60.553  20.451  1.00  0.00           C  
ATOM     47  CG1 VAL A   5      69.706  60.192  19.463  1.00  0.00           C  
ATOM     48  CG2 VAL A   5      67.876  61.759  19.842  1.00  0.00           C  
ATOM     49  H   VAL A   5      66.577  60.241  22.246  1.00  0.00           H  
ATOM     50  N   GLN A   6      68.654  57.158  20.492  1.00  0.00           N  
ATOM     51  CA  GLN A   6      69.160  55.830  20.867  1.00  0.00           C  
ATOM     52  C   GLN A   6      70.517  55.370  20.330  1.00  0.00           C  
ATOM     53  O   GLN A   6      70.861  55.559  19.164  1.00  0.00           O  
ATOM     54  CB  GLN A   6      68.082  54.811  20.495  1.00  0.00           C  
ATOM     55  CG  GLN A   6      67.098  54.441  21.607  1.00  0.00           C  
ATOM     56  CD  GLN A   6      66.268  53.226  21.189  1.00  0.00           C  
ATOM     57  NE2 GLN A   6      66.624  52.074  21.750  1.00  0.00           N  
ATOM     58  OE1 GLN A   6      65.151  53.316  20.681  1.00  0.00           O  
ATOM     59  H   GLN A   6      68.618  57.264  19.498  1.00  0.00           H  
ATOM     60 1HE2 GLN A   6      67.463  52.088  22.294  1.00  0.00           H  
ATOM     61 2HE2 GLN A   6      66.030  51.281  21.612  1.00  0.00           H  
ATOM     62  N   SER A   7      71.207  54.681  21.234  1.00  0.00           N  
ATOM     63  CA  SER A   7      72.549  54.102  21.077  1.00  0.00           C  
ATOM     64  C   SER A   7      72.837  52.754  21.741  1.00  0.00           C  
ATOM     65  O   SER A   7      72.210  52.445  22.753  1.00  0.00           O  
ATOM     66  CB  SER A   7      73.568  55.197  21.399  1.00  0.00           C  
ATOM     67  OG  SER A   7      74.778  54.753  20.780  1.00  0.00           O  
ATOM     68  H   SER A   7      70.810  54.656  22.152  1.00  0.00           H  
ATOM     69  HG  SER A   7      75.116  55.422  20.118  1.00  0.00           H  
ATOM     70  N   GLY A   8      73.776  51.979  21.206  1.00  0.00           N  
ATOM     71  CA  GLY A   8      74.163  50.638  21.670  1.00  0.00           C  
ATOM     72  C   GLY A   8      73.837  49.498  20.703  1.00  0.00           C  
ATOM     73  O   GLY A   8      72.927  49.543  19.876  1.00  0.00           O  
ATOM     74  H   GLY A   8      74.367  52.434  20.540  1.00  0.00           H  
ATOM     75  N   GLY A   9      74.609  48.436  20.912  1.00  0.00           N  
ATOM     76  CA  GLY A   9      74.354  47.174  20.203  1.00  0.00           C  
ATOM     77  C   GLY A   9      75.270  46.872  19.015  1.00  0.00           C  
ATOM     78  O   GLY A   9      76.441  46.540  19.191  1.00  0.00           O  
ATOM     79  H   GLY A   9      75.523  48.528  21.308  1.00  0.00           H  
ATOM     80  N   GLY A  10      74.623  46.616  17.882  1.00  0.00           N  
ATOM     81  CA  GLY A  10      75.302  46.204  16.645  1.00  0.00           C  
ATOM     82  C   GLY A  10      75.768  44.747  16.640  1.00  0.00           C  
ATOM     83  O   GLY A  10      75.151  43.810  17.143  1.00  0.00           O  
ATOM     84  H   GLY A  10      73.645  46.776  17.746  1.00  0.00           H  
ATOM     85  N   VAL A  11      76.963  44.556  16.086  1.00  0.00           N  
ATOM     86  CA  VAL A  11      77.685  43.279  15.998  1.00  0.00           C  
ATOM     87  C   VAL A  11      78.377  42.926  17.316  1.00  0.00           C  
ATOM     88  O   VAL A  11      79.478  43.392  17.605  1.00  0.00           O  
ATOM     89  CB  VAL A  11      78.679  43.281  14.835  1.00  0.00           C  
ATOM     90  CG1 VAL A  11      79.661  42.118  14.678  1.00  0.00           C  
ATOM     91  CG2 VAL A  11      77.916  43.262  13.508  1.00  0.00           C  
ATOM     92  H   VAL A  11      77.423  45.330  15.650  1.00  0.00           H  
ATOM     93  N   VAL A  12      77.683  42.274  18.244  1.00  0.00           N  
ATOM     94  CA  VAL A  12      78.205  41.950  19.580  1.00  0.00           C  
ATOM     95  C   VAL A  12      78.543  40.476  19.814  1.00  0.00           C  
ATOM     96  O   VAL A  12      78.257  39.621  18.978  1.00  0.00           O  
ATOM     97  CB  VAL A  12      77.348  42.512  20.716  1.00  0.00           C  
ATOM     98  CG1 VAL A  12      77.519  44.025  20.865  1.00  0.00           C  
ATOM     99  CG2 VAL A  12      75.858  42.299  20.442  1.00  0.00           C  
ATOM    100  H   VAL A  12      76.840  41.806  17.981  1.00  0.00           H  
ATOM    101  N   GLN A  13      79.602  40.335  20.606  1.00  0.00           N  
ATOM    102  CA  GLN A  13      80.152  39.057  21.079  1.00  0.00           C  
ATOM    103  C   GLN A  13      79.299  38.355  22.137  1.00  0.00           C  
ATOM    104  O   GLN A  13      78.810  38.888  23.133  1.00  0.00           O  
ATOM    105  CB  GLN A  13      81.496  39.306  21.766  1.00  0.00           C  
ATOM    106  CG  GLN A  13      82.450  38.123  21.936  1.00  0.00           C  
ATOM    107  CD  GLN A  13      83.771  38.700  22.449  1.00  0.00           C  
ATOM    108  NE2 GLN A  13      84.080  38.218  23.650  1.00  0.00           N  
ATOM    109  OE1 GLN A  13      84.456  39.504  21.819  1.00  0.00           O  
ATOM    110  H   GLN A  13      80.278  41.061  20.737  1.00  0.00           H  
ATOM    111 1HE2 GLN A  13      83.495  37.654  24.232  1.00  0.00           H  
ATOM    112 2HE2 GLN A  13      85.042  38.145  23.912  1.00  0.00           H  
ATOM    113  N   PRO A  14      79.197  37.040  21.968  1.00  0.00           N  
ATOM    114  CA  PRO A  14      78.503  36.159  22.919  1.00  0.00           C  
ATOM    115  C   PRO A  14      79.298  35.993  24.216  1.00  0.00           C  
ATOM    116  O   PRO A  14      80.525  36.087  24.191  1.00  0.00           O  
ATOM    117  CB  PRO A  14      78.482  34.773  22.271  1.00  0.00           C  
ATOM    118  CG  PRO A  14      78.379  35.132  20.788  1.00  0.00           C  
ATOM    119  CD  PRO A  14      79.271  36.369  20.663  1.00  0.00           C  
ATOM    120  N   GLY A  15      78.608  35.593  25.280  1.00  0.00           N  
ATOM    121  CA  GLY A  15      79.169  35.365  26.619  1.00  0.00           C  
ATOM    122  C   GLY A  15      79.294  36.683  27.386  1.00  0.00           C  
ATOM    123  O   GLY A  15      79.018  36.735  28.584  1.00  0.00           O  
ATOM    124  H   GLY A  15      77.686  35.236  25.127  1.00  0.00           H  
ATOM    125  N   LYS A  16      79.835  37.698  26.719  1.00  0.00           N  
ATOM    126  CA  LYS A  16      79.881  39.091  27.187  1.00  0.00           C  
ATOM    127  C   LYS A  16      78.504  39.732  27.378  1.00  0.00           C  
ATOM    128  O   LYS A  16      77.459  39.134  27.129  1.00  0.00           O  
ATOM    129  CB  LYS A  16      80.676  39.945  26.198  1.00  0.00           C  
ATOM    130  CG  LYS A  16      82.175  39.795  26.465  1.00  0.00           C  
ATOM    131  CD  LYS A  16      82.929  40.442  25.301  1.00  0.00           C  
ATOM    132  CE  LYS A  16      82.839  41.965  25.188  1.00  0.00           C  
ATOM    133  NZ  LYS A  16      83.214  42.639  26.439  1.00  0.00           N1+
ATOM    134  H   LYS A  16      80.404  37.591  25.903  1.00  0.00           H  
ATOM    135  HZ1 LYS A  16      84.121  42.996  26.213  1.00  0.00           H  
ATOM    136  HZ2 LYS A  16      82.657  43.445  26.638  1.00  0.00           H  
ATOM    137  HZ3 LYS A  16      83.410  42.036  27.212  1.00  0.00           H  
ATOM    138  N   SER A  17      78.643  40.780  28.184  1.00  0.00           N  
ATOM    139  CA  SER A  17      77.429  41.503  28.590  1.00  0.00           C  
ATOM    140  C   SER A  17      77.387  42.900  27.969  1.00  0.00           C  
ATOM    141  O   SER A  17      78.353  43.658  28.050  1.00  0.00           O  
ATOM    142  CB  SER A  17      77.392  41.709  30.106  1.00  0.00           C  
ATOM    143  OG  SER A  17      77.272  40.508  30.872  1.00  0.00           O  
ATOM    144  H   SER A  17      79.539  41.007  28.565  1.00  0.00           H  
ATOM    145  HG  SER A  17      76.861  40.735  31.755  1.00  0.00           H  
ATOM    146  N   LEU A  18      76.175  43.357  27.666  1.00  0.00           N  
ATOM    147  CA  LEU A  18      75.816  44.497  26.811  1.00  0.00           C  
ATOM    148  C   LEU A  18      74.878  45.610  27.284  1.00  0.00           C  
ATOM    149  O   LEU A  18      73.669  45.385  27.323  1.00  0.00           O  
ATOM    150  CB  LEU A  18      75.355  43.985  25.445  1.00  0.00           C  
ATOM    151  CG  LEU A  18      75.120  45.122  24.449  1.00  0.00           C  
ATOM    152  CD1 LEU A  18      76.295  46.080  24.239  1.00  0.00           C  
ATOM    153  CD2 LEU A  18      74.545  44.639  23.116  1.00  0.00           C  
ATOM    154  H   LEU A  18      75.408  42.769  27.922  1.00  0.00           H  
ATOM    155  N   ARG A  19      75.507  46.707  27.695  1.00  0.00           N  
ATOM    156  CA  ARG A  19      74.802  47.934  28.096  1.00  0.00           C  
ATOM    157  C   ARG A  19      74.446  48.828  26.907  1.00  0.00           C  
ATOM    158  O   ARG A  19      75.295  49.218  26.106  1.00  0.00           O  
ATOM    159  CB  ARG A  19      75.576  48.609  29.230  1.00  0.00           C  
ATOM    160  CG  ARG A  19      74.489  49.400  29.960  1.00  0.00           C  
ATOM    161  CD  ARG A  19      75.020  50.263  31.105  1.00  0.00           C  
ATOM    162  NE  ARG A  19      75.678  49.456  32.143  1.00  0.00           N  
ATOM    163  CZ  ARG A  19      76.389  49.904  33.187  1.00  0.00           C  
ATOM    164  NH1 ARG A  19      76.564  51.226  33.321  1.00  0.00           N1+
ATOM    165  NH2 ARG A  19      77.080  49.137  34.041  1.00  0.00           N  
ATOM    166  H   ARG A  19      76.457  46.725  28.007  1.00  0.00           H  
ATOM    167  HE  ARG A  19      75.467  48.479  32.129  1.00  0.00           H  
ATOM    168 1HH1 ARG A  19      76.002  51.751  32.682  1.00  0.00           H  
ATOM    169 2HH1 ARG A  19      77.279  51.635  33.889  1.00  0.00           H  
ATOM    170 1HH2 ARG A  19      77.002  48.140  34.037  1.00  0.00           H  
ATOM    171 2HH2 ARG A  19      77.631  49.496  34.794  1.00  0.00           H  
ATOM    172  N   LEU A  20      73.131  49.006  26.815  1.00  0.00           N  
ATOM    173  CA  LEU A  20      72.484  49.897  25.841  1.00  0.00           C  
ATOM    174  C   LEU A  20      72.085  51.257  26.416  1.00  0.00           C  
ATOM    175  O   LEU A  20      71.932  51.457  27.620  1.00  0.00           O  
ATOM    176  CB  LEU A  20      71.191  49.302  25.280  1.00  0.00           C  
ATOM    177  CG  LEU A  20      71.434  48.046  24.441  1.00  0.00           C  
ATOM    178  CD1 LEU A  20      70.567  46.870  24.896  1.00  0.00           C  
ATOM    179  CD2 LEU A  20      71.253  48.366  22.956  1.00  0.00           C  
ATOM    180  H   LEU A  20      72.485  48.605  27.464  1.00  0.00           H  
ATOM    181  N   SER A  21      71.727  52.186  25.534  1.00  0.00           N  
ATOM    182  CA  SER A  21      71.350  53.545  25.949  1.00  0.00           C  
ATOM    183  C   SER A  21      70.339  54.309  25.091  1.00  0.00           C  
ATOM    184  O   SER A  21      70.514  54.482  23.885  1.00  0.00           O  
ATOM    185  CB  SER A  21      72.521  54.476  26.271  1.00  0.00           C  
ATOM    186  OG  SER A  21      73.403  54.690  25.166  1.00  0.00           O  
ATOM    187  H   SER A  21      71.845  52.152  24.542  1.00  0.00           H  
ATOM    188  HG  SER A  21      73.408  55.654  24.899  1.00  0.00           H  
ATOM    189  N   CYS A  22      69.443  54.941  25.842  1.00  0.00           N  
ATOM    190  CA  CYS A  22      68.469  55.836  25.202  1.00  0.00           C  
ATOM    191  C   CYS A  22      68.533  57.140  26.002  1.00  0.00           C  
ATOM    192  O   CYS A  22      68.211  57.234  27.185  1.00  0.00           O  
ATOM    193  CB  CYS A  22      66.996  55.425  25.258  1.00  0.00           C  
ATOM    194  SG  CYS A  22      65.693  56.572  24.681  1.00  0.00           S  
ATOM    195  H   CYS A  22      69.199  54.686  26.778  1.00  0.00           H  
ATOM    196  N   ALA A  23      68.667  58.245  25.275  1.00  0.00           N  
ATOM    197  CA  ALA A  23      68.612  59.680  25.590  1.00  0.00           C  
ATOM    198  C   ALA A  23      67.283  60.399  25.348  1.00  0.00           C  
ATOM    199  O   ALA A  23      66.706  60.339  24.264  1.00  0.00           O  
ATOM    200  CB  ALA A  23      69.728  60.401  24.830  1.00  0.00           C  
ATOM    201  H   ALA A  23      68.821  58.163  24.290  1.00  0.00           H  
ATOM    202  N   ALA A  24      66.892  61.202  26.334  1.00  0.00           N  
ATOM    203  CA  ALA A  24      65.709  62.067  26.223  1.00  0.00           C  
ATOM    204  C   ALA A  24      65.819  63.084  25.085  1.00  0.00           C  
ATOM    205  O   ALA A  24      66.945  63.531  24.874  1.00  0.00           O  
ATOM    206  CB  ALA A  24      65.461  62.834  27.524  1.00  0.00           C  
ATOM    207  H   ALA A  24      67.348  61.329  27.215  1.00  0.00           H  
ATOM    208  N   SER A  25      64.661  63.624  24.716  1.00  0.00           N  
ATOM    209  CA  SER A  25      64.596  64.501  23.538  1.00  0.00           C  
ATOM    210  C   SER A  25      63.240  65.192  23.386  1.00  0.00           C  
ATOM    211  O   SER A  25      62.139  64.646  23.333  1.00  0.00           O  
ATOM    212  CB  SER A  25      65.015  63.753  22.270  1.00  0.00           C  
ATOM    213  OG  SER A  25      65.156  64.649  21.164  1.00  0.00           O  
ATOM    214  H   SER A  25      63.812  63.381  25.184  1.00  0.00           H  
ATOM    215  HG  SER A  25      65.270  65.602  21.447  1.00  0.00           H  
ATOM    216  N   GLY A  26      63.314  66.469  23.753  1.00  0.00           N  
ATOM    217  CA  GLY A  26      62.135  67.338  23.627  1.00  0.00           C  
ATOM    218  C   GLY A  26      61.654  67.810  25.001  1.00  0.00           C  
ATOM    219  O   GLY A  26      62.039  68.775  25.659  1.00  0.00           O  
ATOM    220  H   GLY A  26      64.153  66.826  24.162  1.00  0.00           H  
ATOM    221  N   PHE A  27      60.759  66.952  25.483  1.00  0.00           N  
ATOM    222  CA  PHE A  27      60.095  67.167  26.776  1.00  0.00           C  
ATOM    223  C   PHE A  27      60.969  66.837  27.988  1.00  0.00           C  
ATOM    224  O   PHE A  27      61.774  65.907  27.971  1.00  0.00           O  
ATOM    225  CB  PHE A  27      58.829  66.309  26.830  1.00  0.00           C  
ATOM    226  CG  PHE A  27      59.026  64.871  26.348  1.00  0.00           C  
ATOM    227  CD1 PHE A  27      59.131  64.579  24.992  1.00  0.00           C  
ATOM    228  CD2 PHE A  27      59.195  63.837  27.261  1.00  0.00           C  
ATOM    229  CE1 PHE A  27      59.321  63.274  24.554  1.00  0.00           C  
ATOM    230  CE2 PHE A  27      59.429  62.541  26.818  1.00  0.00           C  
ATOM    231  CZ  PHE A  27      59.411  62.227  25.464  1.00  0.00           C  
ATOM    232  H   PHE A  27      60.515  66.201  24.870  1.00  0.00           H  
ATOM    233  HD1 PHE A  27      59.024  65.336  24.215  1.00  0.00           H  
ATOM    234  HD2 PHE A  27      59.347  64.097  28.309  1.00  0.00           H  
ATOM    235  HE1 PHE A  27      59.345  62.963  23.510  1.00  0.00           H  
ATOM    236  HE2 PHE A  27      59.462  61.742  27.560  1.00  0.00           H  
ATOM    237  HZ  PHE A  27      59.419  61.193  25.122  1.00  0.00           H  
ATOM    238  N   ALA A  28      60.708  67.557  29.075  1.00  0.00           N  
ATOM    239  CA  ALA A  28      61.276  67.235  30.392  1.00  0.00           C  
ATOM    240  C   ALA A  28      60.949  65.794  30.791  1.00  0.00           C  
ATOM    241  O   ALA A  28      59.830  65.433  31.153  1.00  0.00           O  
ATOM    242  H   ALA A  28      60.018  68.281  29.070  1.00  0.00           H  
ATOM    243  N   PHE A  29      62.081  65.165  31.093  1.00  0.00           N  
ATOM    244  CA  PHE A  29      62.239  63.710  31.232  1.00  0.00           C  
ATOM    245  C   PHE A  29      61.996  63.187  32.649  1.00  0.00           C  
ATOM    246  O   PHE A  29      61.202  62.269  32.849  1.00  0.00           O  
ATOM    247  CB  PHE A  29      63.665  63.415  30.764  1.00  0.00           C  
ATOM    248  CG  PHE A  29      64.148  61.965  30.843  1.00  0.00           C  
ATOM    249  CD1 PHE A  29      63.912  60.970  29.902  1.00  0.00           C  
ATOM    250  CD2 PHE A  29      64.987  61.604  31.891  1.00  0.00           C  
ATOM    251  CE1 PHE A  29      64.554  59.739  29.964  1.00  0.00           C  
ATOM    252  CE2 PHE A  29      65.580  60.348  31.952  1.00  0.00           C  
ATOM    253  CZ  PHE A  29      65.446  59.377  30.967  1.00  0.00           C  
ATOM    254  H   PHE A  29      62.986  65.584  31.033  1.00  0.00           H  
ATOM    255  HD1 PHE A  29      63.103  61.163  29.196  1.00  0.00           H  
ATOM    256  HD2 PHE A  29      65.430  62.425  32.455  1.00  0.00           H  
ATOM    257  HE1 PHE A  29      64.406  58.953  29.224  1.00  0.00           H  
ATOM    258  HE2 PHE A  29      66.369  60.226  32.695  1.00  0.00           H  
ATOM    259  HZ  PHE A  29      66.128  58.530  30.892  1.00  0.00           H  
ATOM    260  N   SER A  30      62.347  64.035  33.612  1.00  0.00           N  
ATOM    261  CA  SER A  30      62.460  63.568  35.001  1.00  0.00           C  
ATOM    262  C   SER A  30      61.143  63.378  35.756  1.00  0.00           C  
ATOM    263  O   SER A  30      61.117  62.761  36.819  1.00  0.00           O  
ATOM    264  H   SER A  30      62.597  64.995  33.479  1.00  0.00           H  
ATOM    265  N   SER A  31      60.079  63.876  35.131  1.00  0.00           N  
ATOM    266  CA  SER A  31      58.705  63.657  35.607  1.00  0.00           C  
ATOM    267  C   SER A  31      58.021  62.459  34.945  1.00  0.00           C  
ATOM    268  O   SER A  31      56.866  62.189  35.268  1.00  0.00           O  
ATOM    269  CB  SER A  31      57.896  64.954  35.545  1.00  0.00           C  
ATOM    270  H   SER A  31      60.151  64.607  34.453  1.00  0.00           H  
ATOM    271  N   TYR A  32      58.460  61.894  33.823  1.00  0.00           N  
ATOM    272  CA  TYR A  32      57.725  60.847  33.099  1.00  0.00           C  
ATOM    273  C   TYR A  32      58.425  59.486  33.062  1.00  0.00           C  
ATOM    274  O   TYR A  32      59.642  59.369  33.190  1.00  0.00           O  
ATOM    275  CB  TYR A  32      57.400  61.279  31.668  1.00  0.00           C  
ATOM    276  CG  TYR A  32      56.727  62.648  31.543  1.00  0.00           C  
ATOM    277  CD1 TYR A  32      57.437  63.690  30.958  1.00  0.00           C  
ATOM    278  CD2 TYR A  32      55.495  62.827  32.161  1.00  0.00           C  
ATOM    279  CE1 TYR A  32      56.810  64.929  30.905  1.00  0.00           C  
ATOM    280  CE2 TYR A  32      54.912  64.089  32.153  1.00  0.00           C  
ATOM    281  CZ  TYR A  32      55.566  65.123  31.493  1.00  0.00           C  
ATOM    282  OH  TYR A  32      55.072  66.374  31.694  1.00  0.00           O  
ATOM    283  H   TYR A  32      59.384  62.043  33.470  1.00  0.00           H  
ATOM    284  HD1 TYR A  32      58.242  63.668  30.223  1.00  0.00           H  
ATOM    285  HD2 TYR A  32      54.975  61.977  32.601  1.00  0.00           H  
ATOM    286  HE1 TYR A  32      57.277  65.734  30.337  1.00  0.00           H  
ATOM    287  HE2 TYR A  32      54.170  64.295  32.925  1.00  0.00           H  
ATOM    288  HH  TYR A  32      55.807  67.050  31.748  1.00  0.00           H  
ATOM    289  N   ALA A  33      57.615  58.447  32.879  1.00  0.00           N  
ATOM    290  CA  ALA A  33      57.911  57.008  32.832  1.00  0.00           C  
ATOM    291  C   ALA A  33      58.267  56.545  31.417  1.00  0.00           C  
ATOM    292  O   ALA A  33      57.946  57.195  30.423  1.00  0.00           O  
ATOM    293  CB  ALA A  33      56.681  56.250  33.336  1.00  0.00           C  
ATOM    294  H   ALA A  33      56.669  58.719  33.056  1.00  0.00           H  
ATOM    295  N   MET A  34      59.043  55.466  31.364  1.00  0.00           N  
ATOM    296  CA  MET A  34      59.479  54.949  30.059  1.00  0.00           C  
ATOM    297  C   MET A  34      59.394  53.421  30.033  1.00  0.00           C  
ATOM    298  O   MET A  34      59.439  52.800  31.093  1.00  0.00           O  
ATOM    299  CB  MET A  34      60.881  55.430  29.680  1.00  0.00           C  
ATOM    300  CG  MET A  34      60.990  56.882  29.207  1.00  0.00           C  
ATOM    301  SD  MET A  34      61.299  57.952  30.659  1.00  0.00           S  
ATOM    302  CE  MET A  34      60.519  59.438  30.067  1.00  0.00           C  
ATOM    303  H   MET A  34      59.307  55.025  32.221  1.00  0.00           H  
ATOM    304  N   HIS A  35      59.196  52.923  28.816  1.00  0.00           N  
ATOM    305  CA  HIS A  35      59.100  51.466  28.649  1.00  0.00           C  
ATOM    306  C   HIS A  35      60.146  50.980  27.644  1.00  0.00           C  
ATOM    307  O   HIS A  35      60.397  51.584  26.602  1.00  0.00           O  
ATOM    308  CB  HIS A  35      57.770  51.232  27.928  1.00  0.00           C  
ATOM    309  CG  HIS A  35      56.528  51.286  28.819  1.00  0.00           C  
ATOM    310  CD2 HIS A  35      55.808  52.367  29.105  1.00  0.00           C  
ATOM    311  ND1 HIS A  35      55.961  50.276  29.472  1.00  0.00           N  
ATOM    312  CE1 HIS A  35      54.919  50.669  30.200  1.00  0.00           C  
ATOM    313  NE2 HIS A  35      54.923  51.987  30.022  1.00  0.00           N  
ATOM    314  H   HIS A  35      59.242  53.450  27.967  1.00  0.00           H  
ATOM    315  HD2 HIS A  35      55.821  53.338  28.609  1.00  0.00           H  
ATOM    316  HE1 HIS A  35      54.229  50.135  30.853  1.00  0.00           H  
ATOM    317  HE2 HIS A  35      54.189  52.579  30.355  1.00  0.00           H  
ATOM    318  N   TRP A  36      60.535  49.724  27.844  1.00  0.00           N  
ATOM    319  CA  TRP A  36      61.475  49.019  26.961  1.00  0.00           C  
ATOM    320  C   TRP A  36      60.777  47.913  26.166  1.00  0.00           C  
ATOM    321  O   TRP A  36      60.159  47.031  26.759  1.00  0.00           O  
ATOM    322  CB  TRP A  36      62.726  48.588  27.730  1.00  0.00           C  
ATOM    323  CG  TRP A  36      63.755  49.677  28.043  1.00  0.00           C  
ATOM    324  CD1 TRP A  36      64.072  50.067  29.274  1.00  0.00           C  
ATOM    325  CD2 TRP A  36      64.640  50.285  27.161  1.00  0.00           C  
ATOM    326  CE2 TRP A  36      65.360  51.209  27.909  1.00  0.00           C  
ATOM    327  CE3 TRP A  36      65.013  49.962  25.861  1.00  0.00           C  
ATOM    328  NE1 TRP A  36      64.973  51.039  29.170  1.00  0.00           N  
ATOM    329  CZ2 TRP A  36      66.454  51.816  27.303  1.00  0.00           C  
ATOM    330  CZ3 TRP A  36      66.100  50.600  25.275  1.00  0.00           C  
ATOM    331  CH2 TRP A  36      66.864  51.494  26.015  1.00  0.00           C  
ATOM    332  H   TRP A  36      60.513  49.282  28.741  1.00  0.00           H  
ATOM    333  HD1 TRP A  36      63.960  49.409  30.136  1.00  0.00           H  
ATOM    334  HE1 TRP A  36      65.389  51.552  29.922  1.00  0.00           H  
ATOM    335  HE3 TRP A  36      64.388  49.386  25.177  1.00  0.00           H  
ATOM    336  HZ2 TRP A  36      67.030  52.560  27.853  1.00  0.00           H  
ATOM    337  HZ3 TRP A  36      66.160  50.496  24.191  1.00  0.00           H  
ATOM    338  HH2 TRP A  36      67.886  51.788  25.776  1.00  0.00           H  
ATOM    339  N   VAL A  37      60.651  48.188  24.871  1.00  0.00           N  
ATOM    340  CA  VAL A  37      60.280  47.216  23.833  1.00  0.00           C  
ATOM    341  C   VAL A  37      61.458  46.697  23.007  1.00  0.00           C  
ATOM    342  O   VAL A  37      62.303  47.504  22.622  1.00  0.00           O  
ATOM    343  CB  VAL A  37      58.994  47.448  23.037  1.00  0.00           C  
ATOM    344  CG1 VAL A  37      57.613  47.385  23.693  1.00  0.00           C  
ATOM    345  CG2 VAL A  37      59.134  48.759  22.261  1.00  0.00           C  
ATOM    346  H   VAL A  37      61.032  49.045  24.523  1.00  0.00           H  
ATOM    347  N   ARG A  38      61.272  45.436  22.624  1.00  0.00           N  
ATOM    348  CA  ARG A  38      62.152  44.774  21.650  1.00  0.00           C  
ATOM    349  C   ARG A  38      61.347  44.106  20.534  1.00  0.00           C  
ATOM    350  O   ARG A  38      60.188  43.757  20.749  1.00  0.00           O  
ATOM    351  CB  ARG A  38      63.054  43.727  22.309  1.00  0.00           C  
ATOM    352  CG  ARG A  38      62.341  42.851  23.340  1.00  0.00           C  
ATOM    353  CD  ARG A  38      63.001  41.474  23.236  1.00  0.00           C  
ATOM    354  NE  ARG A  38      62.551  40.506  24.247  1.00  0.00           N  
ATOM    355  CZ  ARG A  38      63.359  39.787  25.038  1.00  0.00           C  
ATOM    356  NH1 ARG A  38      64.689  39.683  24.914  1.00  0.00           N1+
ATOM    357  NH2 ARG A  38      62.812  39.032  26.001  1.00  0.00           N  
ATOM    358  H   ARG A  38      60.603  44.844  23.072  1.00  0.00           H  
ATOM    359  HE  ARG A  38      61.584  40.554  24.498  1.00  0.00           H  
ATOM    360 1HH1 ARG A  38      65.099  40.125  24.116  1.00  0.00           H  
ATOM    361 2HH1 ARG A  38      65.159  39.037  25.515  1.00  0.00           H  
ATOM    362 1HH2 ARG A  38      61.817  38.969  26.080  1.00  0.00           H  
ATOM    363 2HH2 ARG A  38      63.304  38.351  26.544  1.00  0.00           H  
ATOM    364  N   GLN A  39      61.890  43.995  19.324  1.00  0.00           N  
ATOM    365  CA  GLN A  39      61.408  43.281  18.133  1.00  0.00           C  
ATOM    366  C   GLN A  39      62.436  42.377  17.449  1.00  0.00           C  
ATOM    367  O   GLN A  39      63.533  42.826  17.120  1.00  0.00           O  
ATOM    368  CB  GLN A  39      60.705  44.210  17.141  1.00  0.00           C  
ATOM    369  CG  GLN A  39      59.931  43.373  16.120  1.00  0.00           C  
ATOM    370  CD  GLN A  39      59.583  44.294  14.949  1.00  0.00           C  
ATOM    371  NE2 GLN A  39      58.461  43.897  14.355  1.00  0.00           N  
ATOM    372  OE1 GLN A  39      60.103  45.374  14.671  1.00  0.00           O  
ATOM    373  H   GLN A  39      62.664  44.573  19.067  1.00  0.00           H  
ATOM    374 1HE2 GLN A  39      58.062  43.016  14.610  1.00  0.00           H  
ATOM    375 2HE2 GLN A  39      58.052  44.442  13.623  1.00  0.00           H  
ATOM    376  N   ALA A  40      62.230  41.068  17.564  1.00  0.00           N  
ATOM    377  CA  ALA A  40      63.011  40.135  16.739  1.00  0.00           C  
ATOM    378  C   ALA A  40      62.532  40.231  15.289  1.00  0.00           C  
ATOM    379  O   ALA A  40      61.394  40.609  15.018  1.00  0.00           O  
ATOM    380  CB  ALA A  40      62.822  38.733  17.322  1.00  0.00           C  
ATOM    381  H   ALA A  40      61.591  40.637  18.201  1.00  0.00           H  
ATOM    382  N   PRO A  41      63.430  40.076  14.320  1.00  0.00           N  
ATOM    383  CA  PRO A  41      63.015  40.062  12.910  1.00  0.00           C  
ATOM    384  C   PRO A  41      61.993  38.942  12.703  1.00  0.00           C  
ATOM    385  O   PRO A  41      62.303  37.770  12.913  1.00  0.00           O  
ATOM    386  CB  PRO A  41      64.304  39.800  12.128  1.00  0.00           C  
ATOM    387  CG  PRO A  41      65.398  40.381  13.025  1.00  0.00           C  
ATOM    388  CD  PRO A  41      64.889  40.203  14.457  1.00  0.00           C  
ATOM    389  N   GLY A  42      60.977  39.353  11.949  1.00  0.00           N  
ATOM    390  CA  GLY A  42      59.792  38.560  11.595  1.00  0.00           C  
ATOM    391  C   GLY A  42      58.737  38.604  12.702  1.00  0.00           C  
ATOM    392  O   GLY A  42      57.574  38.374  12.373  1.00  0.00           O  
ATOM    393  H   GLY A  42      61.176  40.120  11.339  1.00  0.00           H  
ATOM    394  N   LYS A  43      59.121  39.120  13.866  1.00  0.00           N  
ATOM    395  CA  LYS A  43      58.334  38.987  15.100  1.00  0.00           C  
ATOM    396  C   LYS A  43      57.629  40.291  15.478  1.00  0.00           C  
ATOM    397  O   LYS A  43      57.518  41.240  14.703  1.00  0.00           O  
ATOM    398  CB  LYS A  43      59.074  38.482  16.340  1.00  0.00           C  
ATOM    399  CG  LYS A  43      59.196  36.960  16.232  1.00  0.00           C  
ATOM    400  CD  LYS A  43      59.487  36.329  17.595  1.00  0.00           C  
ATOM    401  CE  LYS A  43      59.425  34.801  17.559  1.00  0.00           C  
ATOM    402  NZ  LYS A  43      59.664  34.377  18.946  1.00  0.00           N1+
ATOM    403  H   LYS A  43      59.867  39.782  13.938  1.00  0.00           H  
ATOM    404  HZ1 LYS A  43      58.912  34.567  19.576  1.00  0.00           H  
ATOM    405  HZ2 LYS A  43      59.657  33.377  18.945  1.00  0.00           H  
ATOM    406  HZ3 LYS A  43      60.549  34.742  19.234  1.00  0.00           H  
ATOM    407  N   GLY A  44      57.073  40.317  16.686  1.00  0.00           N  
ATOM    408  CA  GLY A  44      56.291  41.459  17.182  1.00  0.00           C  
ATOM    409  C   GLY A  44      56.799  42.211  18.414  1.00  0.00           C  
ATOM    410  O   GLY A  44      57.606  41.619  19.129  1.00  0.00           O  
ATOM    411  H   GLY A  44      56.904  39.488  17.218  1.00  0.00           H  
ATOM    412  N   LEU A  45      56.558  43.507  18.591  1.00  0.00           N  
ATOM    413  CA  LEU A  45      56.907  44.337  19.753  1.00  0.00           C  
ATOM    414  C   LEU A  45      56.593  43.769  21.139  1.00  0.00           C  
ATOM    415  O   LEU A  45      55.435  43.786  21.555  1.00  0.00           O  
ATOM    416  CB  LEU A  45      56.335  45.743  19.559  1.00  0.00           C  
ATOM    417  CG  LEU A  45      56.823  46.353  18.244  1.00  0.00           C  
ATOM    418  CD1 LEU A  45      55.884  47.456  17.750  1.00  0.00           C  
ATOM    419  CD2 LEU A  45      58.181  47.004  18.513  1.00  0.00           C  
ATOM    420  H   LEU A  45      56.255  44.051  17.808  1.00  0.00           H  
ATOM    421  N   GLU A  46      57.578  43.074  21.699  1.00  0.00           N  
ATOM    422  CA  GLU A  46      57.612  42.390  23.000  1.00  0.00           C  
ATOM    423  C   GLU A  46      58.174  43.319  24.079  1.00  0.00           C  
ATOM    424  O   GLU A  46      59.323  43.737  23.952  1.00  0.00           O  
ATOM    425  CB  GLU A  46      58.404  41.081  23.015  1.00  0.00           C  
ATOM    426  CG  GLU A  46      57.753  40.041  22.101  1.00  0.00           C  
ATOM    427  CD  GLU A  46      58.449  38.680  22.176  1.00  0.00           C  
ATOM    428  OE1 GLU A  46      58.960  38.318  21.095  1.00  0.00           O  
ATOM    429  OE2 GLU A  46      58.580  38.133  23.293  1.00  0.00           O1-
ATOM    430  H   GLU A  46      58.477  43.108  21.262  1.00  0.00           H  
ATOM    431  N   TRP A  47      57.366  43.507  25.119  1.00  0.00           N  
ATOM    432  CA  TRP A  47      57.717  44.325  26.289  1.00  0.00           C  
ATOM    433  C   TRP A  47      58.697  43.642  27.246  1.00  0.00           C  
ATOM    434  O   TRP A  47      58.469  42.528  27.715  1.00  0.00           O  
ATOM    435  CB  TRP A  47      56.423  44.720  27.005  1.00  0.00           C  
ATOM    436  CG  TRP A  47      56.574  45.664  28.200  1.00  0.00           C  
ATOM    437  CD1 TRP A  47      56.523  46.985  28.061  1.00  0.00           C  
ATOM    438  CD2 TRP A  47      56.542  45.364  29.557  1.00  0.00           C  
ATOM    439  CE2 TRP A  47      56.259  46.567  30.193  1.00  0.00           C  
ATOM    440  CE3 TRP A  47      56.360  44.199  30.293  1.00  0.00           C  
ATOM    441  NE1 TRP A  47      56.321  47.516  29.263  1.00  0.00           N  
ATOM    442  CZ2 TRP A  47      55.795  46.551  31.503  1.00  0.00           C  
ATOM    443  CZ3 TRP A  47      55.822  44.158  31.574  1.00  0.00           C  
ATOM    444  CH2 TRP A  47      55.522  45.371  32.184  1.00  0.00           C  
ATOM    445  H   TRP A  47      56.593  42.890  25.268  1.00  0.00           H  
ATOM    446  HD1 TRP A  47      56.598  47.532  27.121  1.00  0.00           H  
ATOM    447  HE1 TRP A  47      56.072  48.475  29.401  1.00  0.00           H  
ATOM    448  HE3 TRP A  47      56.702  43.228  29.934  1.00  0.00           H  
ATOM    449  HZ2 TRP A  47      55.786  47.431  32.147  1.00  0.00           H  
ATOM    450  HZ3 TRP A  47      55.496  43.200  31.979  1.00  0.00           H  
ATOM    451  HH2 TRP A  47      54.853  45.505  33.034  1.00  0.00           H  
ATOM    452  N   VAL A  48      59.725  44.368  27.675  1.00  0.00           N  
ATOM    453  CA  VAL A  48      60.685  43.756  28.606  1.00  0.00           C  
ATOM    454  C   VAL A  48      60.651  44.429  29.980  1.00  0.00           C  
ATOM    455  O   VAL A  48      60.756  43.663  30.936  1.00  0.00           O  
ATOM    456  CB  VAL A  48      62.128  43.678  28.105  1.00  0.00           C  
ATOM    457  CG1 VAL A  48      62.299  42.290  27.485  1.00  0.00           C  
ATOM    458  CG2 VAL A  48      62.381  44.868  27.177  1.00  0.00           C  
ATOM    459  H   VAL A  48      59.752  45.364  27.588  1.00  0.00           H  
ATOM    460  N   ALA A  49      60.221  45.674  30.158  1.00  0.00           N  
ATOM    461  CA  ALA A  49      60.447  46.475  31.370  1.00  0.00           C  
ATOM    462  C   ALA A  49      59.841  47.880  31.347  1.00  0.00           C  
ATOM    463  O   ALA A  49      59.750  48.435  30.253  1.00  0.00           O  
ATOM    464  CB  ALA A  49      61.949  46.668  31.585  1.00  0.00           C  
ATOM    465  H   ALA A  49      59.679  46.135  29.455  1.00  0.00           H  
ATOM    466  N   VAL A  50      59.563  48.386  32.545  1.00  0.00           N  
ATOM    467  CA  VAL A  50      59.112  49.761  32.807  1.00  0.00           C  
ATOM    468  C   VAL A  50      59.862  50.399  33.978  1.00  0.00           C  
ATOM    469  O   VAL A  50      60.321  49.705  34.883  1.00  0.00           O  
ATOM    470  CB  VAL A  50      57.596  49.895  32.962  1.00  0.00           C  
ATOM    471  CG1 VAL A  50      57.005  49.333  34.256  1.00  0.00           C  
ATOM    472  CG2 VAL A  50      57.168  51.345  32.728  1.00  0.00           C  
ATOM    473  H   VAL A  50      59.368  47.845  33.363  1.00  0.00           H  
ATOM    474  N   MET A  51      60.193  51.665  33.740  1.00  0.00           N  
ATOM    475  CA  MET A  51      60.888  52.502  34.729  1.00  0.00           C  
ATOM    476  C   MET A  51      60.029  53.732  35.029  1.00  0.00           C  
ATOM    477  O   MET A  51      59.919  54.523  34.094  1.00  0.00           O  
ATOM    478  CB  MET A  51      62.184  53.119  34.200  1.00  0.00           C  
ATOM    479  CG  MET A  51      63.199  52.004  33.942  1.00  0.00           C  
ATOM    480  SD  MET A  51      64.930  52.331  34.437  1.00  0.00           S  
ATOM    481  CE  MET A  51      64.759  52.256  36.207  1.00  0.00           C  
ATOM    482  H   MET A  51      59.785  52.069  32.921  1.00  0.00           H  
ATOM    483  N   SER A  52      59.920  53.965  36.334  1.00  0.00           N  
ATOM    484  CA  SER A  52      59.246  55.124  36.938  1.00  0.00           C  
ATOM    485  C   SER A  52      59.942  56.444  36.600  1.00  0.00           C  
ATOM    486  O   SER A  52      61.114  56.463  36.228  1.00  0.00           O  
ATOM    487  CB  SER A  52      59.248  55.121  38.468  1.00  0.00           C  
ATOM    488  OG  SER A  52      60.585  54.794  38.856  1.00  0.00           O  
ATOM    489  H   SER A  52      60.577  53.524  36.946  1.00  0.00           H  
ATOM    490  HG  SER A  52      60.721  54.938  39.837  1.00  0.00           H  
ATOM    491  N   TYR A  53      59.358  57.567  37.009  1.00  0.00           N  
ATOM    492  CA  TYR A  53      59.970  58.896  36.863  1.00  0.00           C  
ATOM    493  C   TYR A  53      61.329  59.066  37.545  1.00  0.00           C  
ATOM    494  O   TYR A  53      62.283  59.584  36.967  1.00  0.00           O  
ATOM    495  CB  TYR A  53      58.982  60.020  37.182  1.00  0.00           C  
ATOM    496  CG  TYR A  53      58.748  60.344  38.659  1.00  0.00           C  
ATOM    497  CD1 TYR A  53      58.245  59.378  39.524  1.00  0.00           C  
ATOM    498  CD2 TYR A  53      59.275  61.510  39.203  1.00  0.00           C  
ATOM    499  CE1 TYR A  53      58.362  59.564  40.896  1.00  0.00           C  
ATOM    500  CE2 TYR A  53      59.535  61.673  40.558  1.00  0.00           C  
ATOM    501  CZ  TYR A  53      59.054  60.665  41.386  1.00  0.00           C  
ATOM    502  H   TYR A  53      58.399  57.504  37.285  1.00  0.00           H  
ATOM    503  HD1 TYR A  53      57.608  58.584  39.135  1.00  0.00           H  
ATOM    504  HD2 TYR A  53      59.458  62.412  38.619  1.00  0.00           H  
ATOM    505  HE1 TYR A  53      57.705  59.010  41.567  1.00  0.00           H  
ATOM    506  N   ASP A  54      61.445  58.435  38.710  1.00  0.00           N  
ATOM    507  CA  ASP A  54      62.679  58.304  39.498  1.00  0.00           C  
ATOM    508  C   ASP A  54      63.745  57.358  38.940  1.00  0.00           C  
ATOM    509  CB  ASP A  54      62.272  57.821  40.891  1.00  0.00           C  
ATOM    510  CG  ASP A  54      61.337  56.615  41.013  1.00  0.00           C  
ATOM    511  OD1 ASP A  54      61.856  55.488  41.167  1.00  0.00           O  
ATOM    512  H   ASP A  54      60.639  58.017  39.130  1.00  0.00           H  
ATOM    513  N   GLY A  55      63.266  56.178  38.558  1.00  0.00           N  
ATOM    514  CA  GLY A  55      64.178  55.084  38.191  1.00  0.00           C  
ATOM    515  C   GLY A  55      64.887  54.301  39.298  1.00  0.00           C  
ATOM    516  O   GLY A  55      65.703  53.408  39.075  1.00  0.00           O  
ATOM    517  H   GLY A  55      62.304  55.907  38.591  1.00  0.00           H  
ATOM    518  N   SER A  56      64.370  54.428  40.517  1.00  0.00           N  
ATOM    519  CA  SER A  56      64.827  53.661  41.685  1.00  0.00           C  
ATOM    520  C   SER A  56      63.940  52.418  41.772  1.00  0.00           C  
ATOM    521  O   SER A  56      64.298  51.299  42.139  1.00  0.00           O  
ATOM    522  CB  SER A  56      64.818  54.477  42.979  1.00  0.00           C  
ATOM    523  OG  SER A  56      65.990  55.293  43.049  1.00  0.00           O  
ATOM    524  H   SER A  56      63.587  55.046  40.591  1.00  0.00           H  
ATOM    525  HG  SER A  56      65.810  56.162  42.588  1.00  0.00           H  
ATOM    526  N   ASN A  57      62.661  52.741  41.602  1.00  0.00           N  
ATOM    527  CA  ASN A  57      61.497  51.870  41.388  1.00  0.00           C  
ATOM    528  C   ASN A  57      61.565  51.442  39.920  1.00  0.00           C  
ATOM    529  O   ASN A  57      61.886  52.242  39.043  1.00  0.00           O  
ATOM    530  CB  ASN A  57      60.122  52.481  41.667  1.00  0.00           C  
ATOM    531  CG  ASN A  57      60.006  52.883  43.138  1.00  0.00           C  
ATOM    532  ND2 ASN A  57      60.274  54.151  43.438  1.00  0.00           N  
ATOM    533  OD1 ASN A  57      59.622  52.101  44.006  1.00  0.00           O  
ATOM    534  H   ASN A  57      62.412  53.692  41.418  1.00  0.00           H  
ATOM    535 1HD2 ASN A  57      60.518  54.776  42.696  1.00  0.00           H  
ATOM    536 2HD2 ASN A  57      60.082  54.434  44.377  1.00  0.00           H  
ATOM    537  N   LYS A  58      61.232  50.176  39.685  1.00  0.00           N  
ATOM    538  CA  LYS A  58      61.455  49.638  38.336  1.00  0.00           C  
ATOM    539  C   LYS A  58      60.740  48.292  38.212  1.00  0.00           C  
ATOM    540  O   LYS A  58      61.167  47.371  38.907  1.00  0.00           O  
ATOM    541  CB  LYS A  58      62.907  49.367  37.936  1.00  0.00           C  
ATOM    542  CG  LYS A  58      63.912  49.261  39.085  1.00  0.00           C  
ATOM    543  CD  LYS A  58      65.337  49.387  38.544  1.00  0.00           C  
ATOM    544  CE  LYS A  58      66.373  48.613  39.362  1.00  0.00           C  
ATOM    545  NZ  LYS A  58      67.780  48.864  39.020  1.00  0.00           N1+
ATOM    546  H   LYS A  58      60.705  49.653  40.355  1.00  0.00           H  
ATOM    547  HZ1 LYS A  58      67.935  48.863  38.032  1.00  0.00           H  
ATOM    548  HZ2 LYS A  58      68.028  49.801  39.266  1.00  0.00           H  
ATOM    549  HZ3 LYS A  58      68.360  48.262  39.569  1.00  0.00           H  
ATOM    550  N   TYR A  59      59.986  48.082  37.136  1.00  0.00           N  
ATOM    551  CA  TYR A  59      59.148  46.874  37.134  1.00  0.00           C  
ATOM    552  C   TYR A  59      59.296  46.152  35.793  1.00  0.00           C  
ATOM    553  O   TYR A  59      59.041  46.729  34.737  1.00  0.00           O  
ATOM    554  CB  TYR A  59      57.669  47.141  37.419  1.00  0.00           C  
ATOM    555  CG  TYR A  59      56.662  45.992  37.333  1.00  0.00           C  
ATOM    556  CD1 TYR A  59      55.525  46.185  36.557  1.00  0.00           C  
ATOM    557  CD2 TYR A  59      56.751  44.918  38.211  1.00  0.00           C  
ATOM    558  CE1 TYR A  59      54.386  45.437  36.834  1.00  0.00           C  
ATOM    559  CE2 TYR A  59      55.613  44.166  38.482  1.00  0.00           C  
ATOM    560  CZ  TYR A  59      54.410  44.540  37.895  1.00  0.00           C  
ATOM    561  OH  TYR A  59      53.276  43.820  38.108  1.00  0.00           O  
ATOM    562  H   TYR A  59      60.078  48.591  36.280  1.00  0.00           H  
ATOM    563  HD1 TYR A  59      55.520  47.005  35.839  1.00  0.00           H  
ATOM    564  HD2 TYR A  59      57.695  44.682  38.702  1.00  0.00           H  
ATOM    565  HE1 TYR A  59      53.535  45.667  36.192  1.00  0.00           H  
ATOM    566  HE2 TYR A  59      55.582  43.369  39.225  1.00  0.00           H  
ATOM    567  HH  TYR A  59      52.456  44.308  37.810  1.00  0.00           H  
ATOM    568  N   TYR A  60      59.405  44.827  35.819  1.00  0.00           N  
ATOM    569  CA  TYR A  60      59.745  43.970  34.674  1.00  0.00           C  
ATOM    570  C   TYR A  60      58.726  42.931  34.202  1.00  0.00           C  
ATOM    571  O   TYR A  60      57.869  42.566  35.006  1.00  0.00           O  
ATOM    572  CB  TYR A  60      61.026  43.226  35.058  1.00  0.00           C  
ATOM    573  CG  TYR A  60      62.253  44.010  35.528  1.00  0.00           C  
ATOM    574  CD1 TYR A  60      62.558  44.158  36.876  1.00  0.00           C  
ATOM    575  CD2 TYR A  60      63.182  44.409  34.574  1.00  0.00           C  
ATOM    576  CE1 TYR A  60      63.819  44.606  37.251  1.00  0.00           C  
ATOM    577  CE2 TYR A  60      64.438  44.889  34.927  1.00  0.00           C  
ATOM    578  CZ  TYR A  60      64.744  44.972  36.280  1.00  0.00           C  
ATOM    579  OH  TYR A  60      65.970  45.473  36.591  1.00  0.00           O  
ATOM    580  H   TYR A  60      59.205  44.291  36.639  1.00  0.00           H  
ATOM    581  HD1 TYR A  60      61.802  44.032  37.650  1.00  0.00           H  
ATOM    582  HD2 TYR A  60      62.875  44.474  33.530  1.00  0.00           H  
ATOM    583  HE1 TYR A  60      64.101  44.735  38.296  1.00  0.00           H  
ATOM    584  HE2 TYR A  60      64.931  45.476  34.152  1.00  0.00           H  
ATOM    585  HH  TYR A  60      66.229  45.130  37.494  1.00  0.00           H  
ATOM    586  N   ALA A  61      59.022  42.360  33.038  1.00  0.00           N  
ATOM    587  CA  ALA A  61      58.276  41.131  32.731  1.00  0.00           C  
ATOM    588  C   ALA A  61      58.827  39.875  33.408  1.00  0.00           C  
ATOM    589  O   ALA A  61      60.028  39.621  33.337  1.00  0.00           O  
ATOM    590  CB  ALA A  61      58.267  40.866  31.224  1.00  0.00           C  
ATOM    591  H   ALA A  61      59.694  42.731  32.397  1.00  0.00           H  
ATOM    592  N   ASP A  62      57.816  39.087  33.764  1.00  0.00           N  
ATOM    593  CA  ASP A  62      58.119  37.797  34.400  1.00  0.00           C  
ATOM    594  C   ASP A  62      58.918  36.782  33.581  1.00  0.00           C  
ATOM    595  O   ASP A  62      59.587  35.905  34.125  1.00  0.00           O  
ATOM    596  CB  ASP A  62      56.824  37.220  34.974  1.00  0.00           C  
ATOM    597  CG  ASP A  62      55.792  36.700  33.971  1.00  0.00           C  
ATOM    598  OD1 ASP A  62      54.616  36.846  34.368  1.00  0.00           O  
ATOM    599  OD2 ASP A  62      56.059  36.257  32.833  1.00  0.00           O1-
ATOM    600  H   ASP A  62      56.910  39.137  33.342  1.00  0.00           H  
ATOM    601  N   SER A  63      58.878  36.884  32.255  1.00  0.00           N  
ATOM    602  CA  SER A  63      59.969  36.259  31.493  1.00  0.00           C  
ATOM    603  C   SER A  63      61.428  36.647  31.742  1.00  0.00           C  
ATOM    604  O   SER A  63      62.282  35.778  31.573  1.00  0.00           O  
ATOM    605  CB  SER A  63      59.793  36.280  29.973  1.00  0.00           C  
ATOM    606  OG  SER A  63      59.567  37.600  29.472  1.00  0.00           O  
ATOM    607  H   SER A  63      58.310  37.545  31.765  1.00  0.00           H  
ATOM    608  HG  SER A  63      59.341  37.603  28.498  1.00  0.00           H  
ATOM    609  N   VAL A  64      61.748  37.923  31.939  1.00  0.00           N  
ATOM    610  CA  VAL A  64      63.111  38.473  31.918  1.00  0.00           C  
ATOM    611  C   VAL A  64      63.748  38.919  33.235  1.00  0.00           C  
ATOM    612  O   VAL A  64      64.961  38.784  33.389  1.00  0.00           O  
ATOM    613  CB  VAL A  64      63.087  39.639  30.927  1.00  0.00           C  
ATOM    614  CG1 VAL A  64      62.695  39.294  29.489  1.00  0.00           C  
ATOM    615  CG2 VAL A  64      62.330  40.817  31.543  1.00  0.00           C  
ATOM    616  H   VAL A  64      60.990  38.571  32.019  1.00  0.00           H  
ATOM    617  N   LYS A  65      62.916  39.176  34.241  1.00  0.00           N  
ATOM    618  CA  LYS A  65      63.276  39.332  35.657  1.00  0.00           C  
ATOM    619  C   LYS A  65      64.162  38.179  36.134  1.00  0.00           C  
ATOM    620  O   LYS A  65      63.854  36.991  36.049  1.00  0.00           O  
ATOM    621  CB  LYS A  65      62.030  39.180  36.532  1.00  0.00           C  
ATOM    622  CG  LYS A  65      62.448  39.682  37.916  1.00  0.00           C  
ATOM    623  CD  LYS A  65      61.306  39.929  38.903  1.00  0.00           C  
ATOM    624  CE  LYS A  65      61.437  39.471  40.357  1.00  0.00           C  
ATOM    625  NZ  LYS A  65      60.222  39.814  41.110  1.00  0.00           N1+
ATOM    626  H   LYS A  65      61.935  38.985  34.268  1.00  0.00           H  
ATOM    627  HZ1 LYS A  65      60.116  40.806  41.043  1.00  0.00           H  
ATOM    628  HZ2 LYS A  65      59.463  39.405  40.604  1.00  0.00           H  
ATOM    629  HZ3 LYS A  65      60.287  39.514  42.062  1.00  0.00           H  
ATOM    630  N   GLY A  66      65.367  38.539  36.566  1.00  0.00           N  
ATOM    631  CA  GLY A  66      66.439  37.565  36.816  1.00  0.00           C  
ATOM    632  C   GLY A  66      67.538  37.470  35.755  1.00  0.00           C  
ATOM    633  O   GLY A  66      68.551  36.794  35.930  1.00  0.00           O  
ATOM    634  H   GLY A  66      65.547  39.480  36.854  1.00  0.00           H  
ATOM    635  N   ARG A  67      67.185  37.890  34.543  1.00  0.00           N  
ATOM    636  CA  ARG A  67      68.137  37.991  33.428  1.00  0.00           C  
ATOM    637  C   ARG A  67      68.515  39.429  33.067  1.00  0.00           C  
ATOM    638  O   ARG A  67      69.626  39.887  33.330  1.00  0.00           O  
ATOM    639  CB  ARG A  67      67.456  37.112  32.377  1.00  0.00           C  
ATOM    640  CG  ARG A  67      68.527  36.953  31.296  1.00  0.00           C  
ATOM    641  CD  ARG A  67      68.095  35.962  30.214  1.00  0.00           C  
ATOM    642  NE  ARG A  67      69.055  36.013  29.101  1.00  0.00           N  
ATOM    643  CZ  ARG A  67      70.311  35.548  29.137  1.00  0.00           C  
ATOM    644  NH1 ARG A  67      70.920  34.977  30.185  1.00  0.00           N1+
ATOM    645  NH2 ARG A  67      71.062  36.176  28.221  1.00  0.00           N  
ATOM    646  H   ARG A  67      66.278  38.276  34.380  1.00  0.00           H  
ATOM    647  HE  ARG A  67      68.622  35.980  28.200  1.00  0.00           H  
ATOM    648 1HH1 ARG A  67      70.463  35.057  31.070  1.00  0.00           H  
ATOM    649 2HH1 ARG A  67      71.825  34.551  30.200  1.00  0.00           H  
ATOM    650 1HH2 ARG A  67      70.535  36.822  27.668  1.00  0.00           H  
ATOM    651 2HH2 ARG A  67      72.052  36.051  28.163  1.00  0.00           H  
ATOM    652  N   PHE A  68      67.530  40.226  32.661  1.00  0.00           N  
ATOM    653  CA  PHE A  68      67.695  41.630  32.259  1.00  0.00           C  
ATOM    654  C   PHE A  68      67.672  42.552  33.480  1.00  0.00           C  
ATOM    655  O   PHE A  68      67.273  42.045  34.527  1.00  0.00           O  
ATOM    656  CB  PHE A  68      66.728  42.081  31.162  1.00  0.00           C  
ATOM    657  CG  PHE A  68      66.949  41.389  29.816  1.00  0.00           C  
ATOM    658  CD1 PHE A  68      66.602  40.062  29.590  1.00  0.00           C  
ATOM    659  CD2 PHE A  68      67.554  42.191  28.856  1.00  0.00           C  
ATOM    660  CE1 PHE A  68      66.856  39.477  28.355  1.00  0.00           C  
ATOM    661  CE2 PHE A  68      67.781  41.606  27.616  1.00  0.00           C  
ATOM    662  CZ  PHE A  68      67.416  40.286  27.374  1.00  0.00           C  
ATOM    663  H   PHE A  68      66.588  39.892  32.653  1.00  0.00           H  
ATOM    664  HD1 PHE A  68      66.229  39.395  30.368  1.00  0.00           H  
ATOM    665  HD2 PHE A  68      67.685  43.268  28.750  1.00  0.00           H  
ATOM    666  HE1 PHE A  68      66.553  38.448  28.160  1.00  0.00           H  
ATOM    667  HE2 PHE A  68      68.124  42.256  26.811  1.00  0.00           H  
ATOM    668  HZ  PHE A  68      67.384  40.034  26.314  1.00  0.00           H  
ATOM    669  N   THR A  69      68.496  43.596  33.476  1.00  0.00           N  
ATOM    670  CA  THR A  69      68.421  44.679  34.466  1.00  0.00           C  
ATOM    671  C   THR A  69      68.462  46.068  33.824  1.00  0.00           C  
ATOM    672  O   THR A  69      69.127  46.300  32.816  1.00  0.00           O  
ATOM    673  CB  THR A  69      69.647  44.656  35.382  1.00  0.00           C  
ATOM    674  CG2 THR A  69      69.521  43.538  36.419  1.00  0.00           C  
ATOM    675  OG1 THR A  69      70.893  44.619  34.682  1.00  0.00           O  
ATOM    676  H   THR A  69      69.319  43.593  32.908  1.00  0.00           H  
ATOM    677  HG1 THR A  69      71.575  44.181  35.268  1.00  0.00           H  
ATOM    678  N   ILE A  70      67.571  46.934  34.297  1.00  0.00           N  
ATOM    679  CA  ILE A  70      67.351  48.349  33.965  1.00  0.00           C  
ATOM    680  C   ILE A  70      67.972  49.223  35.057  1.00  0.00           C  
ATOM    681  O   ILE A  70      68.008  48.833  36.223  1.00  0.00           O  
ATOM    682  CB  ILE A  70      65.875  48.641  33.686  1.00  0.00           C  
ATOM    683  CG1 ILE A  70      64.956  48.262  34.849  1.00  0.00           C  
ATOM    684  CG2 ILE A  70      65.388  47.821  32.490  1.00  0.00           C  
ATOM    685  CD  ILE A  70      63.496  48.621  34.563  1.00  0.00           C  
ATOM    686  H   ILE A  70      66.976  46.642  35.046  1.00  0.00           H  
ATOM    687  N   SER A  71      68.499  50.346  34.576  1.00  0.00           N  
ATOM    688  CA  SER A  71      68.857  51.554  35.333  1.00  0.00           C  
ATOM    689  C   SER A  71      68.624  52.857  34.564  1.00  0.00           C  
ATOM    690  O   SER A  71      68.459  52.922  33.347  1.00  0.00           O  
ATOM    691  CB  SER A  71      70.366  51.511  35.582  1.00  0.00           C  
ATOM    692  OG  SER A  71      70.881  52.684  36.218  1.00  0.00           O  
ATOM    693  H   SER A  71      68.968  50.341  33.693  1.00  0.00           H  
ATOM    694  HG  SER A  71      71.879  52.678  36.156  1.00  0.00           H  
ATOM    695  N   ARG A  72      68.529  53.982  35.267  1.00  0.00           N  
ATOM    696  CA  ARG A  72      68.209  55.315  34.738  1.00  0.00           C  
ATOM    697  C   ARG A  72      69.034  56.361  35.490  1.00  0.00           C  
ATOM    698  O   ARG A  72      69.242  56.133  36.680  1.00  0.00           O  
ATOM    699  CB  ARG A  72      66.700  55.464  34.948  1.00  0.00           C  
ATOM    700  CG  ARG A  72      66.042  56.844  34.990  1.00  0.00           C  
ATOM    701  CD  ARG A  72      64.522  56.822  34.814  1.00  0.00           C  
ATOM    702  NE  ARG A  72      63.997  58.195  34.779  1.00  0.00           N  
ATOM    703  CZ  ARG A  72      62.864  58.646  34.225  1.00  0.00           C  
ATOM    704  NH1 ARG A  72      61.958  57.734  33.847  1.00  0.00           N1+
ATOM    705  NH2 ARG A  72      62.623  59.962  34.136  1.00  0.00           N  
ATOM    706  H   ARG A  72      68.977  54.022  36.160  1.00  0.00           H  
ATOM    707  HE  ARG A  72      64.657  58.937  34.900  1.00  0.00           H  
ATOM    708 1HH1 ARG A  72      62.025  56.804  34.208  1.00  0.00           H  
ATOM    709 2HH1 ARG A  72      61.170  58.116  33.364  1.00  0.00           H  
ATOM    710 1HH2 ARG A  72      63.388  60.513  34.469  1.00  0.00           H  
ATOM    711 2HH2 ARG A  72      61.831  60.479  33.813  1.00  0.00           H  
ATOM    712  N   ASP A  73      69.559  57.272  34.675  1.00  0.00           N  
ATOM    713  CA  ASP A  73      70.142  58.519  35.191  1.00  0.00           C  
ATOM    714  C   ASP A  73      69.213  59.634  34.705  1.00  0.00           C  
ATOM    715  O   ASP A  73      69.014  59.870  33.515  1.00  0.00           O  
ATOM    716  CB  ASP A  73      71.527  58.692  34.562  1.00  0.00           C  
ATOM    717  CG  ASP A  73      72.323  59.847  35.173  1.00  0.00           C  
ATOM    718  H   ASP A  73      69.511  57.211  33.678  1.00  0.00           H  
ATOM    719  N   ASN A  74      68.813  60.491  35.641  1.00  0.00           N  
ATOM    720  CG  ASN A  74      65.629  61.046  36.070  1.00  0.00           C  
ATOM    721  ND2 ASN A  74      65.013  60.700  37.197  1.00  0.00           N  
ATOM    722  OD1 ASN A  74      65.037  60.923  34.999  1.00  0.00           O  
ATOM    723 2HD2 ASN A  74      64.016  60.639  37.140  1.00  0.00           H  
ATOM    724  C   LYS A  76      71.455  62.962  31.080  1.00  0.00           C  
ATOM    725  O   LYS A  76      71.884  62.777  29.942  1.00  0.00           O  
ATOM    726  CB  LYS A  76      73.665  62.325  32.169  1.00  0.00           C  
ATOM    727  HZ1 LYS A  76      77.372  59.236  33.815  1.00  0.00           H  
ATOM    728  N   ASN A  77      70.208  62.693  31.457  1.00  0.00           N  
ATOM    729  CA  ASN A  77      69.082  62.437  30.547  1.00  0.00           C  
ATOM    730  C   ASN A  77      69.022  61.118  29.774  1.00  0.00           C  
ATOM    731  O   ASN A  77      68.309  61.044  28.774  1.00  0.00           O  
ATOM    732  CB  ASN A  77      68.694  63.590  29.620  1.00  0.00           C  
ATOM    733  CG  ASN A  77      68.488  64.935  30.320  1.00  0.00           C  
ATOM    734  ND2 ASN A  77      69.320  65.942  30.070  1.00  0.00           N  
ATOM    735  OD1 ASN A  77      67.479  65.042  31.015  1.00  0.00           O  
ATOM    736  H   ASN A  77      69.863  62.596  32.391  1.00  0.00           H  
ATOM    737 1HD2 ASN A  77      69.983  65.852  29.327  1.00  0.00           H  
ATOM    738  N   THR A  78      69.443  60.048  30.442  1.00  0.00           N  
ATOM    739  CA  THR A  78      69.583  58.765  29.739  1.00  0.00           C  
ATOM    740  C   THR A  78      69.056  57.566  30.531  1.00  0.00           C  
ATOM    741  O   THR A  78      68.975  57.603  31.758  1.00  0.00           O  
ATOM    742  CB  THR A  78      71.080  58.516  29.549  1.00  0.00           C  
ATOM    743  CG2 THR A  78      71.696  59.275  28.372  1.00  0.00           C  
ATOM    744  OG1 THR A  78      71.892  58.757  30.701  1.00  0.00           O  
ATOM    745  H   THR A  78      69.394  60.047  31.441  1.00  0.00           H  
ATOM    746  HG1 THR A  78      72.782  58.310  30.622  1.00  0.00           H  
ATOM    747  N   LEU A  79      68.423  56.653  29.800  1.00  0.00           N  
ATOM    748  CA  LEU A  79      67.988  55.323  30.248  1.00  0.00           C  
ATOM    749  C   LEU A  79      69.067  54.320  29.832  1.00  0.00           C  
ATOM    750  O   LEU A  79      69.606  54.334  28.727  1.00  0.00           O  
ATOM    751  CB  LEU A  79      66.726  54.965  29.459  1.00  0.00           C  
ATOM    752  CG  LEU A  79      65.440  55.774  29.636  1.00  0.00           C  
ATOM    753  CD1 LEU A  79      64.397  55.413  28.576  1.00  0.00           C  
ATOM    754  CD2 LEU A  79      64.903  55.528  31.047  1.00  0.00           C  
ATOM    755  H   LEU A  79      68.077  56.907  28.896  1.00  0.00           H  
ATOM    756  N   TYR A  80      69.315  53.334  30.688  1.00  0.00           N  
ATOM    757  CA  TYR A  80      70.280  52.255  30.429  1.00  0.00           C  
ATOM    758  C   TYR A  80      69.541  50.919  30.522  1.00  0.00           C  
ATOM    759  O   TYR A  80      68.566  50.739  31.250  1.00  0.00           O  
ATOM    760  CB  TYR A  80      71.354  52.281  31.518  1.00  0.00           C  
ATOM    761  CG  TYR A  80      72.223  53.528  31.350  1.00  0.00           C  
ATOM    762  CD1 TYR A  80      73.117  53.690  30.297  1.00  0.00           C  
ATOM    763  CD2 TYR A  80      72.146  54.525  32.315  1.00  0.00           C  
ATOM    764  CE1 TYR A  80      73.841  54.872  30.197  1.00  0.00           C  
ATOM    765  CE2 TYR A  80      72.932  55.672  32.319  1.00  0.00           C  
ATOM    766  CZ  TYR A  80      73.738  55.831  31.198  1.00  0.00           C  
ATOM    767  OH  TYR A  80      74.344  57.038  31.034  1.00  0.00           O  
ATOM    768  H   TYR A  80      68.766  53.242  31.519  1.00  0.00           H  
ATOM    769  HD1 TYR A  80      73.348  52.869  29.618  1.00  0.00           H  
ATOM    770  HD2 TYR A  80      71.449  54.423  33.147  1.00  0.00           H  
ATOM    771  HE1 TYR A  80      74.652  54.807  29.472  1.00  0.00           H  
ATOM    772  HE2 TYR A  80      72.885  56.480  33.049  1.00  0.00           H  
ATOM    773  HH  TYR A  80      74.603  57.109  30.071  1.00  0.00           H  
ATOM    774  N   LEU A  81      69.950  49.950  29.708  1.00  0.00           N  
ATOM    775  CA  LEU A  81      69.342  48.617  29.581  1.00  0.00           C  
ATOM    776  C   LEU A  81      70.417  47.546  29.386  1.00  0.00           C  
ATOM    777  O   LEU A  81      71.305  47.676  28.545  1.00  0.00           O  
ATOM    778  CB  LEU A  81      68.285  48.678  28.477  1.00  0.00           C  
ATOM    779  CG  LEU A  81      67.514  47.411  28.101  1.00  0.00           C  
ATOM    780  CD1 LEU A  81      66.290  47.337  29.016  1.00  0.00           C  
ATOM    781  CD2 LEU A  81      67.288  47.440  26.588  1.00  0.00           C  
ATOM    782  H   LEU A  81      70.870  49.938  29.315  1.00  0.00           H  
ATOM    783  N   GLN A  82      70.739  46.796  30.436  1.00  0.00           N  
ATOM    784  CA  GLN A  82      71.779  45.757  30.441  1.00  0.00           C  
ATOM    785  C   GLN A  82      71.322  44.344  30.074  1.00  0.00           C  
ATOM    786  O   GLN A  82      70.610  43.665  30.812  1.00  0.00           O  
ATOM    787  CB  GLN A  82      72.464  45.718  31.809  1.00  0.00           C  
ATOM    788  CG  GLN A  82      73.891  45.415  31.347  1.00  0.00           C  
ATOM    789  CD  GLN A  82      74.959  45.592  32.427  1.00  0.00           C  
ATOM    790  NE2 GLN A  82      75.395  44.501  33.050  1.00  0.00           N  
ATOM    791  OE1 GLN A  82      75.473  46.693  32.618  1.00  0.00           O  
ATOM    792  H   GLN A  82      70.328  47.016  31.321  1.00  0.00           H  
ATOM    793 1HE2 GLN A  82      74.982  43.596  32.947  1.00  0.00           H  
ATOM    794 2HE2 GLN A  82      76.153  44.537  33.701  1.00  0.00           H  
ATOM    795  N   MET A  83      71.844  43.919  28.927  1.00  0.00           N  
ATOM    796  CA  MET A  83      71.782  42.534  28.438  1.00  0.00           C  
ATOM    797  C   MET A  83      72.872  41.609  28.982  1.00  0.00           C  
ATOM    798  O   MET A  83      74.029  41.953  28.745  1.00  0.00           O  
ATOM    799  CB  MET A  83      71.939  42.693  26.925  1.00  0.00           C  
ATOM    800  CG  MET A  83      70.626  43.204  26.328  1.00  0.00           C  
ATOM    801  SD  MET A  83      70.668  43.089  24.502  1.00  0.00           S  
ATOM    802  CE  MET A  83      70.237  41.383  24.230  1.00  0.00           C  
ATOM    803  H   MET A  83      72.322  44.547  28.312  1.00  0.00           H  
ATOM    804  N   ASN A  84      72.510  40.656  29.837  1.00  0.00           N  
ATOM    805  CA  ASN A  84      73.512  39.900  30.601  1.00  0.00           C  
ATOM    806  C   ASN A  84      73.891  38.502  30.108  1.00  0.00           C  
ATOM    807  O   ASN A  84      73.049  37.815  29.534  1.00  0.00           O  
ATOM    808  CB  ASN A  84      73.217  39.921  32.102  1.00  0.00           C  
ATOM    809  CG  ASN A  84      72.949  41.292  32.725  1.00  0.00           C  
ATOM    810  ND2 ASN A  84      71.725  41.577  33.161  1.00  0.00           N  
ATOM    811  OD1 ASN A  84      73.851  42.094  32.966  1.00  0.00           O  
ATOM    812  H   ASN A  84      71.589  40.270  29.890  1.00  0.00           H  
ATOM    813 1HD2 ASN A  84      70.999  40.893  33.093  1.00  0.00           H  
ATOM    814 2HD2 ASN A  84      71.579  42.469  33.588  1.00  0.00           H  
ATOM    815  N   SER A  85      75.210  38.464  29.937  1.00  0.00           N  
ATOM    816  CA  SER A  85      75.877  37.263  29.416  1.00  0.00           C  
ATOM    817  C   SER A  85      75.293  36.601  28.166  1.00  0.00           C  
ATOM    818  O   SER A  85      74.524  35.650  28.292  1.00  0.00           O  
ATOM    819  CB  SER A  85      76.123  36.143  30.429  1.00  0.00           C  
ATOM    820  OG  SER A  85      77.129  36.467  31.392  1.00  0.00           O  
ATOM    821  H   SER A  85      75.780  39.273  30.084  1.00  0.00           H  
ATOM    822  HG  SER A  85      76.815  37.277  31.887  1.00  0.00           H  
ATOM    823  N   LEU A  86      75.315  37.354  27.069  1.00  0.00           N  
ATOM    824  CA  LEU A  86      74.719  37.108  25.748  1.00  0.00           C  
ATOM    825  C   LEU A  86      74.785  35.730  25.086  1.00  0.00           C  
ATOM    826  O   LEU A  86      75.865  35.144  25.055  1.00  0.00           O  
ATOM    827  CB  LEU A  86      75.413  38.068  24.780  1.00  0.00           C  
ATOM    828  CG  LEU A  86      75.012  39.543  24.727  1.00  0.00           C  
ATOM    829  CD1 LEU A  86      75.837  40.278  23.667  1.00  0.00           C  
ATOM    830  CD2 LEU A  86      73.528  39.692  24.388  1.00  0.00           C  
ATOM    831  H   LEU A  86      75.901  38.164  27.076  1.00  0.00           H  
ATOM    832  N   ARG A  87      73.718  35.372  24.376  1.00  0.00           N  
ATOM    833  CA  ARG A  87      73.497  34.078  23.715  1.00  0.00           C  
ATOM    834  C   ARG A  87      72.854  34.249  22.337  1.00  0.00           C  
ATOM    835  O   ARG A  87      72.311  35.313  22.045  1.00  0.00           O  
ATOM    836  CB  ARG A  87      72.494  33.364  24.623  1.00  0.00           C  
ATOM    837  CG  ARG A  87      73.159  32.199  25.359  1.00  0.00           C  
ATOM    838  CD  ARG A  87      72.196  31.083  25.768  1.00  0.00           C  
ATOM    839  NE  ARG A  87      72.984  29.941  26.253  1.00  0.00           N  
ATOM    840  CZ  ARG A  87      72.964  29.569  27.540  1.00  0.00           C  
ATOM    841  NH1 ARG A  87      72.587  30.365  28.550  1.00  0.00           N1+
ATOM    842  NH2 ARG A  87      73.299  28.303  27.828  1.00  0.00           N  
ATOM    843  H   ARG A  87      72.853  35.868  24.300  1.00  0.00           H  
ATOM    844  HE  ARG A  87      73.625  29.536  25.602  1.00  0.00           H  
ATOM    845 1HH1 ARG A  87      72.300  31.265  28.221  1.00  0.00           H  
ATOM    846 2HH1 ARG A  87      72.524  30.104  29.513  1.00  0.00           H  
ATOM    847 1HH2 ARG A  87      73.612  27.728  27.073  1.00  0.00           H  
ATOM    848 2HH2 ARG A  87      73.196  27.941  28.755  1.00  0.00           H  
ATOM    849  N   ALA A  88      73.031  33.211  21.525  1.00  0.00           N  
ATOM    850  CA  ALA A  88      72.509  33.081  20.157  1.00  0.00           C  
ATOM    851  C   ALA A  88      71.139  33.745  20.008  1.00  0.00           C  
ATOM    852  O   ALA A  88      70.906  34.570  19.126  1.00  0.00           O  
ATOM    853  CB  ALA A  88      72.597  31.603  19.768  1.00  0.00           C  
ATOM    854  H   ALA A  88      73.620  32.438  21.759  1.00  0.00           H  
ATOM    855  N   GLU A  89      70.222  33.534  20.949  1.00  0.00           N  
ATOM    856  CA  GLU A  89      68.843  34.041  20.898  1.00  0.00           C  
ATOM    857  C   GLU A  89      68.699  35.564  20.898  1.00  0.00           C  
ATOM    858  O   GLU A  89      67.753  36.094  20.317  1.00  0.00           O  
ATOM    859  CB  GLU A  89      67.956  33.486  22.014  1.00  0.00           C  
ATOM    860  CG  GLU A  89      68.019  34.147  23.392  1.00  0.00           C  
ATOM    861  CD  GLU A  89      66.814  33.761  24.252  1.00  0.00           C  
ATOM    862  OE1 GLU A  89      65.902  34.596  24.433  1.00  0.00           O  
ATOM    863  OE2 GLU A  89      66.772  32.631  24.784  1.00  0.00           O1-
ATOM    864  H   GLU A  89      70.638  33.266  21.818  1.00  0.00           H  
ATOM    865  N   ASP A  90      69.788  36.209  21.307  1.00  0.00           N  
ATOM    866  CA  ASP A  90      69.793  37.667  21.494  1.00  0.00           C  
ATOM    867  C   ASP A  90      69.844  38.607  20.287  1.00  0.00           C  
ATOM    868  O   ASP A  90      70.464  39.666  20.206  1.00  0.00           O  
ATOM    869  CB  ASP A  90      70.849  38.001  22.549  1.00  0.00           C  
ATOM    870  CG  ASP A  90      70.248  37.617  23.903  1.00  0.00           C  
ATOM    871  OD1 ASP A  90      69.202  38.232  24.202  1.00  0.00           O  
ATOM    872  OD2 ASP A  90      70.763  36.769  24.663  1.00  0.00           O1-
ATOM    873  H   ASP A  90      70.716  35.843  21.369  1.00  0.00           H  
ATOM    874  N   THR A  91      69.300  38.103  19.183  1.00  0.00           N  
ATOM    875  CA  THR A  91      68.877  39.061  18.151  1.00  0.00           C  
ATOM    876  C   THR A  91      67.571  39.810  18.425  1.00  0.00           C  
ATOM    877  O   THR A  91      66.468  39.303  18.231  1.00  0.00           O  
ATOM    878  CB  THR A  91      68.722  38.358  16.801  1.00  0.00           C  
ATOM    879  CG2 THR A  91      69.040  39.383  15.711  1.00  0.00           C  
ATOM    880  OG1 THR A  91      69.639  37.282  16.587  1.00  0.00           O  
ATOM    881  H   THR A  91      68.922  37.179  19.134  1.00  0.00           H  
ATOM    882  HG1 THR A  91      70.424  37.588  16.050  1.00  0.00           H  
ATOM    883  N   ALA A  92      67.787  41.116  18.560  1.00  0.00           N  
ATOM    884  CA  ALA A  92      66.687  42.027  18.906  1.00  0.00           C  
ATOM    885  C   ALA A  92      66.927  43.473  18.466  1.00  0.00           C  
ATOM    886  O   ALA A  92      68.081  43.889  18.382  1.00  0.00           O  
ATOM    887  CB  ALA A  92      66.373  41.909  20.398  1.00  0.00           C  
ATOM    888  H   ALA A  92      68.722  41.469  18.579  1.00  0.00           H  
ATOM    889  N   VAL A  93      65.854  44.040  17.924  1.00  0.00           N  
ATOM    890  CA  VAL A  93      65.757  45.504  17.831  1.00  0.00           C  
ATOM    891  C   VAL A  93      65.104  46.175  19.041  1.00  0.00           C  
ATOM    892  O   VAL A  93      63.882  46.129  19.178  1.00  0.00           O  
ATOM    893  CB  VAL A  93      65.181  45.928  16.479  1.00  0.00           C  
ATOM    894  CG1 VAL A  93      65.072  47.442  16.287  1.00  0.00           C  
ATOM    895  CG2 VAL A  93      66.002  45.334  15.332  1.00  0.00           C  
ATOM    896  H   VAL A  93      65.248  43.493  17.346  1.00  0.00           H  
ATOM    897  N   TYR A  94      65.883  46.819  19.906  1.00  0.00           N  
ATOM    898  CA  TYR A  94      65.455  47.469  21.153  1.00  0.00           C  
ATOM    899  C   TYR A  94      65.007  48.921  20.975  1.00  0.00           C  
ATOM    900  O   TYR A  94      65.871  49.756  20.713  1.00  0.00           O  
ATOM    901  CB  TYR A  94      66.548  47.373  22.220  1.00  0.00           C  
ATOM    902  CG  TYR A  94      66.613  45.994  22.880  1.00  0.00           C  
ATOM    903  CD1 TYR A  94      67.325  44.922  22.356  1.00  0.00           C  
ATOM    904  CD2 TYR A  94      65.793  45.825  23.990  1.00  0.00           C  
ATOM    905  CE1 TYR A  94      67.324  43.685  22.990  1.00  0.00           C  
ATOM    906  CE2 TYR A  94      65.791  44.584  24.614  1.00  0.00           C  
ATOM    907  CZ  TYR A  94      66.512  43.510  24.104  1.00  0.00           C  
ATOM    908  OH  TYR A  94      66.376  42.297  24.705  1.00  0.00           O  
ATOM    909  H   TYR A  94      66.842  46.923  19.642  1.00  0.00           H  
ATOM    910  HD1 TYR A  94      67.751  44.940  21.352  1.00  0.00           H  
ATOM    911  HD2 TYR A  94      65.116  46.646  24.224  1.00  0.00           H  
ATOM    912  HE1 TYR A  94      67.813  42.847  22.492  1.00  0.00           H  
ATOM    913  HE2 TYR A  94      65.093  44.527  25.449  1.00  0.00           H  
ATOM    914  HH  TYR A  94      66.739  41.531  24.175  1.00  0.00           H  
ATOM    915  N   TYR A  95      63.850  49.270  21.529  1.00  0.00           N  
ATOM    916  CA  TYR A  95      63.246  50.603  21.389  1.00  0.00           C  
ATOM    917  C   TYR A  95      62.940  51.211  22.759  1.00  0.00           C  
ATOM    918  O   TYR A  95      62.362  50.553  23.624  1.00  0.00           O  
ATOM    919  CB  TYR A  95      61.915  50.319  20.690  1.00  0.00           C  
ATOM    920  CG  TYR A  95      61.933  50.252  19.161  1.00  0.00           C  
ATOM    921  CD1 TYR A  95      61.771  51.436  18.450  1.00  0.00           C  
ATOM    922  CD2 TYR A  95      61.958  49.053  18.460  1.00  0.00           C  
ATOM    923  CE1 TYR A  95      61.376  51.398  17.118  1.00  0.00           C  
ATOM    924  CE2 TYR A  95      61.591  49.005  17.120  1.00  0.00           C  
ATOM    925  CZ  TYR A  95      61.312  50.185  16.441  1.00  0.00           C  
ATOM    926  OH  TYR A  95      61.009  50.080  15.119  1.00  0.00           O  
ATOM    927  H   TYR A  95      63.197  48.641  21.950  1.00  0.00           H  
ATOM    928  HD1 TYR A  95      62.114  52.348  18.938  1.00  0.00           H  
ATOM    929  HD2 TYR A  95      62.372  48.223  19.033  1.00  0.00           H  
ATOM    930  HE1 TYR A  95      60.931  52.343  16.807  1.00  0.00           H  
ATOM    931  HE2 TYR A  95      61.878  48.130  16.537  1.00  0.00           H  
ATOM    932  HH  TYR A  95      60.983  51.023  14.786  1.00  0.00           H  
ATOM    933  N   CYS A  96      63.046  52.530  22.889  1.00  0.00           N  
ATOM    934  CA  CYS A  96      62.597  53.264  24.081  1.00  0.00           C  
ATOM    935  C   CYS A  96      61.434  54.222  23.812  1.00  0.00           C  
ATOM    936  O   CYS A  96      61.487  55.015  22.873  1.00  0.00           O  
ATOM    937  CB  CYS A  96      63.731  54.108  24.667  1.00  0.00           C  
ATOM    938  SG  CYS A  96      64.528  55.328  23.560  1.00  0.00           S  
ATOM    939  H   CYS A  96      63.226  53.149  22.125  1.00  0.00           H  
ATOM    940  N   ALA A  97      60.354  54.103  24.579  1.00  0.00           N  
ATOM    941  CA  ALA A  97      59.120  54.899  24.505  1.00  0.00           C  
ATOM    942  C   ALA A  97      58.717  55.499  25.853  1.00  0.00           C  
ATOM    943  O   ALA A  97      58.684  54.794  26.860  1.00  0.00           O  
ATOM    944  CB  ALA A  97      57.965  54.140  23.848  1.00  0.00           C  
ATOM    945  H   ALA A  97      60.233  53.247  25.080  1.00  0.00           H  
ATOM    946  N   ARG A  98      58.126  56.690  25.814  1.00  0.00           N  
ATOM    947  CA  ARG A  98      57.448  57.421  26.895  1.00  0.00           C  
ATOM    948  C   ARG A  98      56.084  56.767  27.122  1.00  0.00           C  
ATOM    949  O   ARG A  98      55.274  56.338  26.302  1.00  0.00           O  
ATOM    950  CB  ARG A  98      57.485  58.933  26.668  1.00  0.00           C  
ATOM    951  CG  ARG A  98      56.775  59.809  27.703  1.00  0.00           C  
ATOM    952  CD  ARG A  98      55.404  60.195  27.143  1.00  0.00           C  
ATOM    953  NE  ARG A  98      54.764  61.177  28.031  1.00  0.00           N  
ATOM    954  CZ  ARG A  98      54.680  62.480  27.731  1.00  0.00           C  
ATOM    955  NH1 ARG A  98      54.879  62.875  26.467  1.00  0.00           N1+
ATOM    956  NH2 ARG A  98      54.428  63.444  28.627  1.00  0.00           N  
ATOM    957  H   ARG A  98      57.824  57.135  24.971  1.00  0.00           H  
ATOM    958  HE  ARG A  98      54.190  60.802  28.759  1.00  0.00           H  
ATOM    959 1HH1 ARG A  98      54.935  62.209  25.723  1.00  0.00           H  
ATOM    960 2HH1 ARG A  98      54.840  63.809  26.112  1.00  0.00           H  
ATOM    961 1HH2 ARG A  98      53.995  63.170  29.485  1.00  0.00           H  
ATOM    962 2HH2 ARG A  98      54.354  64.402  28.348  1.00  0.00           H  
ATOM    963  N   ASP A  99      55.807  56.620  28.415  1.00  0.00           N  
ATOM    964  CA  ASP A  99      54.494  56.121  28.847  1.00  0.00           C  
ATOM    965  C   ASP A  99      53.380  57.166  28.760  1.00  0.00           C  
ATOM    966  O   ASP A  99      53.663  58.327  29.050  1.00  0.00           O  
ATOM    967  CB  ASP A  99      54.805  55.596  30.250  1.00  0.00           C  
ATOM    968  CG  ASP A  99      53.539  55.135  30.975  1.00  0.00           C  
ATOM    969  OD1 ASP A  99      53.299  53.912  31.065  1.00  0.00           O  
ATOM    970  OD2 ASP A  99      52.929  55.931  31.722  1.00  0.00           O1-
ATOM    971  H   ASP A  99      56.476  56.808  29.134  1.00  0.00           H  
ATOM    972  N   ARG A 100      52.216  56.647  28.378  1.00  0.00           N  
ATOM    973  CA  ARG A 100      50.933  57.346  28.534  1.00  0.00           C  
ATOM    974  C   ARG A 100      49.999  56.204  28.942  1.00  0.00           C  
ATOM    975  O   ARG A 100      49.279  55.616  28.137  1.00  0.00           O  
ATOM    976  CB  ARG A 100      50.626  57.988  27.179  1.00  0.00           C  
ATOM    977  CG  ARG A 100      49.480  58.975  27.408  1.00  0.00           C  
ATOM    978  CD  ARG A 100      48.987  59.483  26.051  1.00  0.00           C  
ATOM    979  NE  ARG A 100      48.112  60.663  26.096  1.00  0.00           N  
ATOM    980  CZ  ARG A 100      48.120  61.762  25.330  1.00  0.00           C  
ATOM    981  NH1 ARG A 100      48.986  61.759  24.308  1.00  0.00           N1+
ATOM    982  NH2 ARG A 100      47.448  62.881  25.635  1.00  0.00           N  
ATOM    983  H   ARG A 100      52.175  55.885  27.731  1.00  0.00           H  
ATOM    984  HE  ARG A 100      47.228  60.537  26.547  1.00  0.00           H  
ATOM    985 1HH1 ARG A 100      49.569  60.957  24.177  1.00  0.00           H  
ATOM    986 2HH1 ARG A 100      48.952  62.442  23.578  1.00  0.00           H  
ATOM    987 1HH2 ARG A 100      46.969  62.832  26.512  1.00  0.00           H  
ATOM    988 2HH2 ARG A 100      47.357  63.639  24.989  1.00  0.00           H  
ATOM    989  N   SER A 101      50.248  55.766  30.173  1.00  0.00           N  
ATOM    990  CA  SER A 101      49.553  54.683  30.884  1.00  0.00           C  
ATOM    991  C   SER A 101      49.531  53.443  29.988  1.00  0.00           C  
ATOM    992  O   SER A 101      48.519  53.019  29.431  1.00  0.00           O  
ATOM    993  CB  SER A 101      48.117  55.125  31.172  1.00  0.00           C  
ATOM    994  OG  SER A 101      47.468  54.255  32.103  1.00  0.00           O  
ATOM    995  H   SER A 101      50.927  56.186  30.776  1.00  0.00           H  
ATOM    996  HG  SER A 101      48.185  53.820  32.648  1.00  0.00           H  
ATOM    997  N   TYR A 102      50.702  52.817  29.909  1.00  0.00           N  
ATOM    998  CA  TYR A 102      51.110  51.695  29.052  1.00  0.00           C  
ATOM    999  C   TYR A 102      51.070  51.838  27.530  1.00  0.00           C  
ATOM   1000  O   TYR A 102      51.632  51.086  26.735  1.00  0.00           O  
ATOM   1001  CB  TYR A 102      50.405  50.383  29.403  1.00  0.00           C  
ATOM   1002  CG  TYR A 102      50.945  49.749  30.686  1.00  0.00           C  
ATOM   1003  CD1 TYR A 102      50.674  50.151  31.989  1.00  0.00           C  
ATOM   1004  CD2 TYR A 102      51.744  48.640  30.433  1.00  0.00           C  
ATOM   1005  CE1 TYR A 102      51.241  49.495  33.075  1.00  0.00           C  
ATOM   1006  CE2 TYR A 102      52.356  48.029  31.521  1.00  0.00           C  
ATOM   1007  CZ  TYR A 102      52.085  48.418  32.828  1.00  0.00           C  
ATOM   1008  OH  TYR A 102      52.763  47.789  33.825  1.00  0.00           O  
ATOM   1009  H   TYR A 102      51.503  53.104  30.435  1.00  0.00           H  
ATOM   1010  HD1 TYR A 102      50.029  51.027  32.064  1.00  0.00           H  
ATOM   1011  HD2 TYR A 102      52.178  48.434  29.455  1.00  0.00           H  
ATOM   1012  HE1 TYR A 102      50.829  49.742  34.053  1.00  0.00           H  
ATOM   1013  HE2 TYR A 102      53.062  47.229  31.299  1.00  0.00           H  
ATOM   1014  HH  TYR A 102      52.540  48.375  34.605  1.00  0.00           H  
ATOM   1015  N   TYR A 103      50.397  52.874  27.038  1.00  0.00           N  
ATOM   1016  CA  TYR A 103      50.435  53.186  25.602  1.00  0.00           C  
ATOM   1017  C   TYR A 103      51.643  54.038  25.206  1.00  0.00           C  
ATOM   1018  O   TYR A 103      51.913  55.031  25.880  1.00  0.00           O  
ATOM   1019  CB  TYR A 103      49.088  53.900  25.461  1.00  0.00           C  
ATOM   1020  CG  TYR A 103      47.771  53.223  25.845  1.00  0.00           C  
ATOM   1021  CD1 TYR A 103      47.581  51.848  25.772  1.00  0.00           C  
ATOM   1022  CD2 TYR A 103      46.639  54.028  25.820  1.00  0.00           C  
ATOM   1023  CE1 TYR A 103      46.326  51.252  25.823  1.00  0.00           C  
ATOM   1024  CE2 TYR A 103      45.371  53.462  25.746  1.00  0.00           C  
ATOM   1025  CZ  TYR A 103      45.212  52.082  25.768  1.00  0.00           C  
ATOM   1026  OH  TYR A 103      44.024  51.444  25.951  1.00  0.00           O  
ATOM   1027  H   TYR A 103      49.932  53.590  27.559  1.00  0.00           H  
ATOM   1028  HD1 TYR A 103      48.424  51.157  25.738  1.00  0.00           H  
ATOM   1029  HD2 TYR A 103      46.812  55.077  26.058  1.00  0.00           H  
ATOM   1030  HE1 TYR A 103      46.157  50.225  25.500  1.00  0.00           H  
ATOM   1031  HE2 TYR A 103      44.548  54.125  26.014  1.00  0.00           H  
ATOM   1032  HH  TYR A 103      43.338  52.116  26.229  1.00  0.00           H  
ATOM   1033  N   LEU A 104      52.223  53.783  24.037  1.00  0.00           N  
ATOM   1034  CA  LEU A 104      53.581  54.298  23.813  1.00  0.00           C  
ATOM   1035  C   LEU A 104      53.613  55.640  23.080  1.00  0.00           C  
ATOM   1036  O   LEU A 104      53.782  55.688  21.862  1.00  0.00           O  
ATOM   1037  CB  LEU A 104      54.489  53.190  23.274  1.00  0.00           C  
ATOM   1038  CG  LEU A 104      54.570  51.955  24.172  1.00  0.00           C  
ATOM   1039  CD1 LEU A 104      55.399  50.801  23.605  1.00  0.00           C  
ATOM   1040  CD2 LEU A 104      54.890  52.338  25.619  1.00  0.00           C  
ATOM   1041  H   LEU A 104      51.847  53.260  23.271  1.00  0.00           H  
ATOM   1042  N   ASP A 105      53.765  56.688  23.885  1.00  0.00           N  
ATOM   1043  CA  ASP A 105      53.944  58.067  23.408  1.00  0.00           C  
ATOM   1044  C   ASP A 105      55.367  58.621  23.308  1.00  0.00           C  
ATOM   1045  O   ASP A 105      56.241  58.106  24.003  1.00  0.00           O  
ATOM   1046  CB  ASP A 105      53.094  58.953  24.321  1.00  0.00           C  
ATOM   1047  CG  ASP A 105      53.078  60.319  23.633  1.00  0.00           C  
ATOM   1048  OD1 ASP A 105      52.595  60.464  22.489  1.00  0.00           O  
ATOM   1049  OD2 ASP A 105      53.632  61.258  24.245  1.00  0.00           O1-
ATOM   1050  H   ASP A 105      53.801  56.694  24.884  1.00  0.00           H  
ATOM   1051  N   TYR A 106      55.789  59.262  22.222  1.00  0.00           N  
ATOM   1052  CA  TYR A 106      57.127  59.686  21.784  1.00  0.00           C  
ATOM   1053  C   TYR A 106      58.206  58.610  21.652  1.00  0.00           C  
ATOM   1054  O   TYR A 106      58.932  58.397  22.623  1.00  0.00           O  
ATOM   1055  CB  TYR A 106      57.682  60.832  22.631  1.00  0.00           C  
ATOM   1056  CG  TYR A 106      57.105  62.162  22.141  1.00  0.00           C  
ATOM   1057  CD1 TYR A 106      56.287  62.997  22.893  1.00  0.00           C  
ATOM   1058  CD2 TYR A 106      57.512  62.717  20.933  1.00  0.00           C  
ATOM   1059  CE1 TYR A 106      55.942  64.301  22.559  1.00  0.00           C  
ATOM   1060  CE2 TYR A 106      57.128  63.980  20.498  1.00  0.00           C  
ATOM   1061  CZ  TYR A 106      56.337  64.779  21.315  1.00  0.00           C  
ATOM   1062  OH  TYR A 106      55.888  65.972  20.841  1.00  0.00           O  
ATOM   1063  H   TYR A 106      55.092  59.286  21.505  1.00  0.00           H  
ATOM   1064  HD1 TYR A 106      55.648  62.582  23.672  1.00  0.00           H  
ATOM   1065  HD2 TYR A 106      58.431  62.387  20.448  1.00  0.00           H  
ATOM   1066  HE1 TYR A 106      55.720  64.988  23.376  1.00  0.00           H  
ATOM   1067  HE2 TYR A 106      57.469  64.299  19.513  1.00  0.00           H  
ATOM   1068  HH  TYR A 106      56.357  66.160  19.978  1.00  0.00           H  
ATOM   1069  N   TRP A 107      58.437  58.138  20.430  1.00  0.00           N  
ATOM   1070  CA  TRP A 107      59.341  56.983  20.329  1.00  0.00           C  
ATOM   1071  C   TRP A 107      60.820  57.299  20.095  1.00  0.00           C  
ATOM   1072  O   TRP A 107      61.150  58.303  19.466  1.00  0.00           O  
ATOM   1073  CB  TRP A 107      58.891  56.038  19.213  1.00  0.00           C  
ATOM   1074  CG  TRP A 107      57.607  55.275  19.546  1.00  0.00           C  
ATOM   1075  CD1 TRP A 107      56.410  55.841  19.664  1.00  0.00           C  
ATOM   1076  CD2 TRP A 107      57.327  53.916  19.623  1.00  0.00           C  
ATOM   1077  CE2 TRP A 107      55.967  53.706  19.817  1.00  0.00           C  
ATOM   1078  CE3 TRP A 107      58.208  52.846  19.514  1.00  0.00           C  
ATOM   1079  NE1 TRP A 107      55.452  54.932  19.829  1.00  0.00           N  
ATOM   1080  CZ2 TRP A 107      55.436  52.430  19.962  1.00  0.00           C  
ATOM   1081  CZ3 TRP A 107      57.700  51.577  19.769  1.00  0.00           C  
ATOM   1082  CH2 TRP A 107      56.352  51.388  20.052  1.00  0.00           C  
ATOM   1083  H   TRP A 107      58.136  58.624  19.610  1.00  0.00           H  
ATOM   1084  HD1 TRP A 107      56.200  56.870  19.372  1.00  0.00           H  
ATOM   1085  HE1 TRP A 107      54.618  55.171  20.326  1.00  0.00           H  
ATOM   1086  HE3 TRP A 107      59.290  52.968  19.467  1.00  0.00           H  
ATOM   1087  HZ2 TRP A 107      54.363  52.245  19.917  1.00  0.00           H  
ATOM   1088  HZ3 TRP A 107      58.314  50.678  19.706  1.00  0.00           H  
ATOM   1089  HH2 TRP A 107      55.908  50.403  20.195  1.00  0.00           H  
ATOM   1090  N   GLY A 108      61.629  56.370  20.597  1.00  0.00           N  
ATOM   1091  CA  GLY A 108      63.030  56.194  20.188  1.00  0.00           C  
ATOM   1092  C   GLY A 108      63.283  55.646  18.782  1.00  0.00           C  
ATOM   1093  O   GLY A 108      62.376  55.331  18.014  1.00  0.00           O  
ATOM   1094  H   GLY A 108      61.341  55.811  21.374  1.00  0.00           H  
ATOM   1095  N   GLN A 109      64.554  55.648  18.390  1.00  0.00           N  
ATOM   1096  CA  GLN A 109      65.142  55.170  17.130  1.00  0.00           C  
ATOM   1097  C   GLN A 109      65.113  53.682  16.774  1.00  0.00           C  
ATOM   1098  O   GLN A 109      65.276  53.374  15.594  1.00  0.00           O  
ATOM   1099  CB  GLN A 109      66.587  55.639  16.945  1.00  0.00           C  
ATOM   1100  CG  GLN A 109      66.642  57.164  17.061  1.00  0.00           C  
ATOM   1101  CD  GLN A 109      68.036  57.722  16.767  1.00  0.00           C  
ATOM   1102  NE2 GLN A 109      68.231  58.307  15.589  1.00  0.00           N  
ATOM   1103  OE1 GLN A 109      68.926  57.621  17.609  1.00  0.00           O  
ATOM   1104  H   GLN A 109      65.026  56.426  18.804  1.00  0.00           H  
ATOM   1105 1HE2 GLN A 109      67.625  58.321  14.793  1.00  0.00           H  
ATOM   1106 2HE2 GLN A 109      69.130  58.740  15.645  1.00  0.00           H  
ATOM   1107  N   GLY A 110      65.353  52.853  17.785  1.00  0.00           N  
ATOM   1108  CA  GLY A 110      65.370  51.387  17.674  1.00  0.00           C  
ATOM   1109  C   GLY A 110      66.646  50.860  17.015  1.00  0.00           C  
ATOM   1110  O   GLY A 110      67.096  51.141  15.905  1.00  0.00           O  
ATOM   1111  H   GLY A 110      65.566  53.253  18.677  1.00  0.00           H  
ATOM   1112  N   THR A 111      67.432  50.403  17.985  1.00  0.00           N  
ATOM   1113  CA  THR A 111      68.776  49.875  17.706  1.00  0.00           C  
ATOM   1114  C   THR A 111      68.823  48.353  17.562  1.00  0.00           C  
ATOM   1115  O   THR A 111      68.044  47.651  18.206  1.00  0.00           O  
ATOM   1116  CB  THR A 111      69.759  50.312  18.794  1.00  0.00           C  
ATOM   1117  CG2 THR A 111      69.736  49.669  20.182  1.00  0.00           C  
ATOM   1118  OG1 THR A 111      71.041  50.393  18.165  1.00  0.00           O  
ATOM   1119  H   THR A 111      67.126  50.367  18.936  1.00  0.00           H  
ATOM   1120  HG1 THR A 111      71.716  50.013  18.798  1.00  0.00           H  
ATOM   1121  N   LEU A 112      69.711  47.837  16.717  1.00  0.00           N  
ATOM   1122  CA  LEU A 112      69.880  46.403  16.441  1.00  0.00           C  
ATOM   1123  C   LEU A 112      71.000  45.900  17.354  1.00  0.00           C  
ATOM   1124  O   LEU A 112      72.053  46.523  17.226  1.00  0.00           O  
ATOM   1125  CB  LEU A 112      70.169  46.257  14.946  1.00  0.00           C  
ATOM   1126  CG  LEU A 112      70.534  44.835  14.512  1.00  0.00           C  
ATOM   1127  CD1 LEU A 112      69.533  43.719  14.818  1.00  0.00           C  
ATOM   1128  CD2 LEU A 112      71.062  44.818  13.076  1.00  0.00           C  
ATOM   1129  H   LEU A 112      70.131  48.516  16.114  1.00  0.00           H  
ATOM   1130  N   VAL A 113      70.678  44.849  18.102  1.00  0.00           N  
ATOM   1131  CA  VAL A 113      71.697  43.960  18.680  1.00  0.00           C  
ATOM   1132  C   VAL A 113      71.728  42.605  17.971  1.00  0.00           C  
ATOM   1133  O   VAL A 113      70.632  42.163  17.629  1.00  0.00           O  
ATOM   1134  CB  VAL A 113      71.273  43.607  20.107  1.00  0.00           C  
ATOM   1135  CG1 VAL A 113      72.381  42.760  20.738  1.00  0.00           C  
ATOM   1136  CG2 VAL A 113      71.066  44.927  20.854  1.00  0.00           C  
ATOM   1137  H   VAL A 113      69.765  44.726  18.492  1.00  0.00           H  
ATOM   1138  N   THR A 114      72.879  42.322  17.367  1.00  0.00           N  
ATOM   1139  CA  THR A 114      73.108  41.062  16.645  1.00  0.00           C  
ATOM   1140  C   THR A 114      74.349  40.259  17.040  1.00  0.00           C  
ATOM   1141  O   THR A 114      75.398  40.863  17.261  1.00  0.00           O  
ATOM   1142  CB  THR A 114      73.114  41.135  15.117  1.00  0.00           C  
ATOM   1143  CG2 THR A 114      73.980  42.312  14.666  1.00  0.00           C  
ATOM   1144  OG1 THR A 114      73.364  39.875  14.489  1.00  0.00           O  
ATOM   1145  H   THR A 114      73.565  43.046  17.302  1.00  0.00           H  
ATOM   1146  HG1 THR A 114      73.741  39.965  13.568  1.00  0.00           H  
ATOM   1147  N   VAL A 115      73.999  39.158  17.697  1.00  0.00           N  
ATOM   1148  CA  VAL A 115      74.962  38.301  18.405  1.00  0.00           C  
ATOM   1149  C   VAL A 115      75.714  37.556  17.300  1.00  0.00           C  
ATOM   1150  O   VAL A 115      75.324  36.590  16.646  1.00  0.00           O  
ATOM   1151  CB  VAL A 115      74.275  37.510  19.520  1.00  0.00           C  
ATOM   1152  CG1 VAL A 115      73.150  36.610  19.004  1.00  0.00           C  
ATOM   1153  CG2 VAL A 115      75.252  36.626  20.297  1.00  0.00           C  
ATOM   1154  H   VAL A 115      73.061  38.827  17.591  1.00  0.00           H  
ATOM   1155  N   SER A 116      76.975  37.939  17.120  1.00  0.00           N  
ATOM   1156  CA  SER A 116      77.858  37.379  16.087  1.00  0.00           C  
ATOM   1157  C   SER A 116      78.629  36.173  16.628  1.00  0.00           C  
ATOM   1158  O   SER A 116      79.252  36.262  17.685  1.00  0.00           O  
ATOM   1159  CB  SER A 116      78.877  38.454  15.707  1.00  0.00           C  
ATOM   1160  OG  SER A 116      79.609  38.027  14.555  1.00  0.00           O  
ATOM   1161  H   SER A 116      77.441  38.483  17.818  1.00  0.00           H  
ATOM   1162  HG  SER A 116      79.164  38.383  13.733  1.00  0.00           H  
ATOM   1163  N   SER A 117      78.951  35.290  15.687  1.00  0.00           N  
ATOM   1164  CA  SER A 117      79.625  33.996  15.864  1.00  0.00           C  
ATOM   1165  C   SER A 117      79.699  33.276  14.515  1.00  0.00           C  
ATOM   1166  CB  SER A 117      78.966  32.924  16.734  1.00  0.00           C  
ATOM   1167  OG  SER A 117      78.882  33.382  18.086  1.00  0.00           O  
ATOM   1168  O1  SER A 117      80.658  32.513  14.274  1.00  0.00           O  
ATOM   1169  O2  SER A 117      78.795  33.446  13.669  1.00  0.00           O  
ATOM   1170  H   SER A 117      78.692  35.401  14.727  1.00  0.00           H  
ATOM   1171  HG  SER A 117      78.893  34.381  18.061  1.00  0.00           H  
TER   
ATOM   1172  N   SER B 132      47.858  30.869  29.454  1.00  0.00           N  
ATOM   1173  CA  SER B 132      48.064  31.588  28.188  1.00  0.00           C  
ATOM   1174  C   SER B 132      47.641  33.051  28.328  1.00  0.00           C  
ATOM   1175  O   SER B 132      46.809  33.410  29.161  1.00  0.00           O  
ATOM   1176  CB  SER B 132      47.231  30.929  27.086  1.00  0.00           C  
ATOM   1177  OG  SER B 132      45.855  31.012  27.467  1.00  0.00           O  
ATOM   1178  HG  SER B 132      45.348  30.617  26.701  1.00  0.00           H  
ATOM   1179  H1  SER B 132      47.348  31.445  30.092  1.00  0.00           H  
ATOM   1180  H2  SER B 132      47.236  30.087  29.492  1.00  0.00           H  
ATOM   1181  H3  SER B 132      48.712  30.588  29.892  1.00  0.00           H  
ATOM   1182  N   GLU B 133      48.344  33.960  27.659  1.00  0.00           N  
ATOM   1183  CA  GLU B 133      48.177  35.421  27.698  1.00  0.00           C  
ATOM   1184  C   GLU B 133      47.076  35.984  26.798  1.00  0.00           C  
ATOM   1185  O   GLU B 133      46.441  35.138  26.170  1.00  0.00           O  
ATOM   1186  CB  GLU B 133      49.475  36.202  27.483  1.00  0.00           C  
ATOM   1187  CG  GLU B 133      50.284  36.054  26.193  1.00  0.00           C  
ATOM   1188  CD  GLU B 133      51.132  34.781  26.160  1.00  0.00           C  
ATOM   1189  OE1 GLU B 133      52.299  34.763  26.607  1.00  0.00           O  
ATOM   1190  OE2 GLU B 133      50.520  33.743  25.828  1.00  0.00           O1-
ATOM   1191  H   GLU B 133      49.147  33.699  27.124  1.00  0.00           H  
ATOM   1192  N   THR B 134      46.801  37.286  26.827  1.00  0.00           N  
ATOM   1193  CA  THR B 134      45.796  37.981  26.010  1.00  0.00           C  
ATOM   1194  C   THR B 134      46.282  38.415  24.626  1.00  0.00           C  
ATOM   1195  O   THR B 134      47.068  39.353  24.502  1.00  0.00           O  
ATOM   1196  CB  THR B 134      45.094  39.117  26.757  1.00  0.00           C  
ATOM   1197  CG2 THR B 134      43.841  39.537  25.987  1.00  0.00           C  
ATOM   1198  OG1 THR B 134      44.633  38.458  27.940  1.00  0.00           O  
ATOM   1199  H   THR B 134      47.284  37.881  27.470  1.00  0.00           H  
ATOM   1200  HG1 THR B 134      43.732  38.109  27.683  1.00  0.00           H  
ATOM   1201  N   THR B 135      45.892  37.566  23.679  1.00  0.00           N  
ATOM   1202  CA  THR B 135      46.342  37.631  22.281  1.00  0.00           C  
ATOM   1203  C   THR B 135      45.498  38.497  21.344  1.00  0.00           C  
ATOM   1204  O   THR B 135      44.368  38.809  21.714  1.00  0.00           O  
ATOM   1205  CB  THR B 135      46.537  36.213  21.740  1.00  0.00           C  
ATOM   1206  CG2 THR B 135      47.892  35.668  22.195  1.00  0.00           C  
ATOM   1207  OG1 THR B 135      45.450  35.300  21.915  1.00  0.00           O  
ATOM   1208  H   THR B 135      45.098  36.961  23.738  1.00  0.00           H  
ATOM   1209  HG1 THR B 135      44.729  35.520  21.258  1.00  0.00           H  
ATOM   1210  N   LEU B 136      46.082  38.896  20.217  1.00  0.00           N  
ATOM   1211  CA  LEU B 136      45.290  39.697  19.273  1.00  0.00           C  
ATOM   1212  C   LEU B 136      45.360  39.154  17.844  1.00  0.00           C  
ATOM   1213  O   LEU B 136      46.201  38.356  17.434  1.00  0.00           O  
ATOM   1214  CB  LEU B 136      45.808  41.130  19.135  1.00  0.00           C  
ATOM   1215  CG  LEU B 136      45.519  42.053  20.320  1.00  0.00           C  
ATOM   1216  CD1 LEU B 136      46.855  42.536  20.889  1.00  0.00           C  
ATOM   1217  CD2 LEU B 136      44.612  43.196  19.862  1.00  0.00           C  
ATOM   1218  H   LEU B 136      46.949  38.644  19.788  1.00  0.00           H  
ATOM   1219  N   THR B 137      44.459  39.592  16.969  1.00  0.00           N  
ATOM   1220  CA  THR B 137      44.373  39.252  15.542  1.00  0.00           C  
ATOM   1221  C   THR B 137      43.982  40.406  14.617  1.00  0.00           C  
ATOM   1222  O   THR B 137      42.988  41.076  14.893  1.00  0.00           O  
ATOM   1223  CB  THR B 137      43.404  38.124  15.183  1.00  0.00           C  
ATOM   1224  CG2 THR B 137      43.834  37.424  13.892  1.00  0.00           C  
ATOM   1225  OG1 THR B 137      43.417  37.140  16.221  1.00  0.00           O  
ATOM   1226  H   THR B 137      43.694  40.144  17.301  1.00  0.00           H  
ATOM   1227  HG1 THR B 137      44.254  36.599  16.140  1.00  0.00           H  
ATOM   1228  N   GLN B 138      44.742  40.640  13.551  1.00  0.00           N  
ATOM   1229  CA  GLN B 138      44.490  41.745  12.614  1.00  0.00           C  
ATOM   1230  C   GLN B 138      44.186  41.361  11.164  1.00  0.00           C  
ATOM   1231  O   GLN B 138      45.140  40.991  10.481  1.00  0.00           O  
ATOM   1232  CB  GLN B 138      45.740  42.618  12.735  1.00  0.00           C  
ATOM   1233  CG  GLN B 138      45.819  43.565  13.934  1.00  0.00           C  
ATOM   1234  CD  GLN B 138      46.981  44.558  13.864  1.00  0.00           C  
ATOM   1235  NE2 GLN B 138      46.882  45.583  13.023  1.00  0.00           N  
ATOM   1236  OE1 GLN B 138      47.995  44.498  14.558  1.00  0.00           O  
ATOM   1237  H   GLN B 138      45.410  39.981  13.205  1.00  0.00           H  
ATOM   1238 1HE2 GLN B 138      46.011  45.703  12.548  1.00  0.00           H  
ATOM   1239 2HE2 GLN B 138      47.674  46.142  12.775  1.00  0.00           H  
ATOM   1240  N   SER B 139      43.104  41.960  10.676  1.00  0.00           N  
ATOM   1241  CA  SER B 139      42.617  41.787   9.300  1.00  0.00           C  
ATOM   1242  C   SER B 139      42.654  43.122   8.553  1.00  0.00           C  
ATOM   1243  O   SER B 139      42.044  44.114   8.948  1.00  0.00           O  
ATOM   1244  CB  SER B 139      41.133  41.414   9.329  1.00  0.00           C  
ATOM   1245  OG  SER B 139      40.659  40.756   8.151  1.00  0.00           O  
ATOM   1246  H   SER B 139      42.493  42.556  11.197  1.00  0.00           H  
ATOM   1247  HG  SER B 139      40.146  41.437   7.629  1.00  0.00           H  
ATOM   1248  N   PRO B 140      43.309  43.074   7.397  1.00  0.00           N  
ATOM   1249  CA  PRO B 140      44.110  41.936   6.922  1.00  0.00           C  
ATOM   1250  C   PRO B 140      45.592  41.899   7.299  1.00  0.00           C  
ATOM   1251  O   PRO B 140      45.987  42.609   8.222  1.00  0.00           O  
ATOM   1252  CB  PRO B 140      43.948  42.061   5.406  1.00  0.00           C  
ATOM   1253  CG  PRO B 140      43.948  43.576   5.196  1.00  0.00           C  
ATOM   1254  CD  PRO B 140      43.176  44.137   6.391  1.00  0.00           C  
ATOM   1255  N   ALA B 141      46.243  40.764   7.060  1.00  0.00           N  
ATOM   1256  CA  ALA B 141      47.681  40.590   7.313  1.00  0.00           C  
ATOM   1257  C   ALA B 141      48.459  41.542   6.402  1.00  0.00           C  
ATOM   1258  O   ALA B 141      49.313  42.311   6.841  1.00  0.00           O  
ATOM   1259  CB  ALA B 141      48.126  39.140   7.110  1.00  0.00           C  
ATOM   1260  H   ALA B 141      45.717  39.915   7.008  1.00  0.00           H  
ATOM   1261  N   THR B 142      47.980  41.553   5.162  1.00  0.00           N  
ATOM   1262  CA  THR B 142      48.539  42.261   4.001  1.00  0.00           C  
ATOM   1263  C   THR B 142      47.416  42.943   3.218  1.00  0.00           C  
ATOM   1264  O   THR B 142      46.367  42.353   2.962  1.00  0.00           O  
ATOM   1265  CB  THR B 142      49.314  41.459   2.954  1.00  0.00           C  
ATOM   1266  CG2 THR B 142      50.484  40.786   3.676  1.00  0.00           C  
ATOM   1267  OG1 THR B 142      48.584  40.308   2.523  1.00  0.00           O  
ATOM   1268  H   THR B 142      47.311  40.863   4.884  1.00  0.00           H  
ATOM   1269  HG1 THR B 142      48.280  39.957   3.408  1.00  0.00           H  
ATOM   1270  N   LEU B 143      47.715  44.197   2.889  1.00  0.00           N  
ATOM   1271  CA  LEU B 143      46.823  44.929   1.978  1.00  0.00           C  
ATOM   1272  C   LEU B 143      47.682  45.571   0.887  1.00  0.00           C  
ATOM   1273  O   LEU B 143      48.448  46.486   1.187  1.00  0.00           O  
ATOM   1274  CB  LEU B 143      46.122  45.995   2.822  1.00  0.00           C  
ATOM   1275  CG  LEU B 143      44.608  46.088   2.617  1.00  0.00           C  
ATOM   1276  CD1 LEU B 143      44.143  47.238   3.512  1.00  0.00           C  
ATOM   1277  CD2 LEU B 143      44.089  46.377   1.207  1.00  0.00           C  
ATOM   1278  H   LEU B 143      48.307  44.819   3.402  1.00  0.00           H  
ATOM   1279  N   SER B 144      47.444  45.244  -0.379  1.00  0.00           N  
ATOM   1280  CA  SER B 144      48.217  45.969  -1.398  1.00  0.00           C  
ATOM   1281  C   SER B 144      47.458  47.180  -1.944  1.00  0.00           C  
ATOM   1282  O   SER B 144      46.550  47.046  -2.762  1.00  0.00           O  
ATOM   1283  CB  SER B 144      48.638  45.045  -2.543  1.00  0.00           C  
ATOM   1284  OG  SER B 144      49.261  45.666  -3.671  1.00  0.00           O  
ATOM   1285  H   SER B 144      46.766  44.606  -0.746  1.00  0.00           H  
ATOM   1286  HG  SER B 144      50.230  45.873  -3.538  1.00  0.00           H  
ATOM   1287  N   LEU B 145      47.800  48.355  -1.423  1.00  0.00           N  
ATOM   1288  CA  LEU B 145      47.076  49.583  -1.784  1.00  0.00           C  
ATOM   1289  C   LEU B 145      47.748  50.471  -2.833  1.00  0.00           C  
ATOM   1290  O   LEU B 145      48.966  50.644  -2.864  1.00  0.00           O  
ATOM   1291  CB  LEU B 145      46.975  50.420  -0.507  1.00  0.00           C  
ATOM   1292  CG  LEU B 145      45.985  49.944   0.558  1.00  0.00           C  
ATOM   1293  CD1 LEU B 145      46.032  50.751   1.856  1.00  0.00           C  
ATOM   1294  CD2 LEU B 145      44.575  50.024  -0.031  1.00  0.00           C  
ATOM   1295  H   LEU B 145      48.710  48.384  -1.010  1.00  0.00           H  
ATOM   1296  N   SER B 146      46.964  51.268  -3.553  1.00  0.00           N  
ATOM   1297  CA  SER B 146      47.490  52.330  -4.423  1.00  0.00           C  
ATOM   1298  C   SER B 146      47.065  53.722  -3.952  1.00  0.00           C  
ATOM   1299  O   SER B 146      45.931  53.856  -3.496  1.00  0.00           O  
ATOM   1300  CB  SER B 146      47.149  52.076  -5.893  1.00  0.00           C  
ATOM   1301  OG  SER B 146      45.778  52.409  -6.125  1.00  0.00           O  
ATOM   1302  H   SER B 146      45.967  51.207  -3.605  1.00  0.00           H  
ATOM   1303  HG  SER B 146      45.232  51.888  -5.468  1.00  0.00           H  
ATOM   1304  N   PRO B 147      48.041  54.608  -3.774  1.00  0.00           N  
ATOM   1305  CA  PRO B 147      47.862  55.922  -3.140  1.00  0.00           C  
ATOM   1306  C   PRO B 147      46.488  56.591  -3.217  1.00  0.00           C  
ATOM   1307  O   PRO B 147      45.804  56.577  -4.239  1.00  0.00           O  
ATOM   1308  CB  PRO B 147      48.811  56.846  -3.905  1.00  0.00           C  
ATOM   1309  CG  PRO B 147      50.012  55.910  -4.057  1.00  0.00           C  
ATOM   1310  CD  PRO B 147      49.409  54.526  -4.307  1.00  0.00           C  
ATOM   1311  N   GLY B 148      46.108  57.389  -2.223  1.00  0.00           N  
ATOM   1312  CA  GLY B 148      44.755  57.958  -2.147  1.00  0.00           C  
ATOM   1313  C   GLY B 148      43.675  56.911  -1.865  1.00  0.00           C  
ATOM   1314  O   GLY B 148      42.553  57.296  -1.537  1.00  0.00           O  
ATOM   1315  H   GLY B 148      46.626  57.578  -1.389  1.00  0.00           H  
ATOM   1316  N   GLU B 149      43.950  55.610  -1.852  1.00  0.00           N  
ATOM   1317  CA  GLU B 149      42.932  54.606  -1.511  1.00  0.00           C  
ATOM   1318  C   GLU B 149      42.302  54.743  -0.123  1.00  0.00           C  
ATOM   1319  O   GLU B 149      42.881  55.276   0.823  1.00  0.00           O  
ATOM   1320  CB  GLU B 149      43.463  53.181  -1.680  1.00  0.00           C  
ATOM   1321  CG  GLU B 149      42.859  52.591  -2.956  1.00  0.00           C  
ATOM   1322  CD  GLU B 149      43.348  51.180  -3.292  1.00  0.00           C  
ATOM   1323  OE1 GLU B 149      44.307  51.171  -4.093  1.00  0.00           O  
ATOM   1324  OE2 GLU B 149      42.843  50.130  -2.839  1.00  0.00           O1-
ATOM   1325  H   GLU B 149      44.727  55.216  -2.343  1.00  0.00           H  
ATOM   1326  N   HIS B 150      41.088  54.206  -0.046  1.00  0.00           N  
ATOM   1327  CA  HIS B 150      40.515  54.071   1.301  1.00  0.00           C  
ATOM   1328  C   HIS B 150      41.160  52.920   2.076  1.00  0.00           C  
ATOM   1329  O   HIS B 150      41.620  51.932   1.505  1.00  0.00           O  
ATOM   1330  CB  HIS B 150      39.012  53.801   1.213  1.00  0.00           C  
ATOM   1331  CG  HIS B 150      38.203  55.073   1.473  1.00  0.00           C  
ATOM   1332  CD2 HIS B 150      36.973  55.121   1.977  1.00  0.00           C  
ATOM   1333  ND1 HIS B 150      38.623  56.307   1.206  1.00  0.00           N  
ATOM   1334  CE1 HIS B 150      37.664  57.143   1.594  1.00  0.00           C  
ATOM   1335  NE2 HIS B 150      36.669  56.411   2.089  1.00  0.00           N  
ATOM   1336  H   HIS B 150      40.669  53.906  -0.903  1.00  0.00           H  
ATOM   1337  HD2 HIS B 150      36.518  54.247   2.442  1.00  0.00           H  
ATOM   1338  HE1 HIS B 150      37.632  58.218   1.419  1.00  0.00           H  
ATOM   1339  HE2 HIS B 150      35.896  56.852   2.544  1.00  0.00           H  
ATOM   1340  N   ALA B 151      41.487  53.134   3.347  1.00  0.00           N  
ATOM   1341  CA  ALA B 151      42.012  52.128   4.282  1.00  0.00           C  
ATOM   1342  C   ALA B 151      41.103  51.765   5.458  1.00  0.00           C  
ATOM   1343  O   ALA B 151      40.944  52.515   6.420  1.00  0.00           O  
ATOM   1344  CB  ALA B 151      43.455  52.527   4.594  1.00  0.00           C  
ATOM   1345  H   ALA B 151      41.319  53.989   3.837  1.00  0.00           H  
ATOM   1346  N   THR B 152      40.470  50.598   5.381  1.00  0.00           N  
ATOM   1347  CA  THR B 152      39.514  50.086   6.373  1.00  0.00           C  
ATOM   1348  C   THR B 152      40.008  48.816   7.069  1.00  0.00           C  
ATOM   1349  O   THR B 152      40.206  47.805   6.397  1.00  0.00           O  
ATOM   1350  CB  THR B 152      38.143  49.854   5.734  1.00  0.00           C  
ATOM   1351  CG2 THR B 152      37.450  51.206   5.552  1.00  0.00           C  
ATOM   1352  OG1 THR B 152      38.191  49.205   4.460  1.00  0.00           O  
ATOM   1353  H   THR B 152      40.459  50.069   4.532  1.00  0.00           H  
ATOM   1354  HG1 THR B 152      39.015  48.651   4.343  1.00  0.00           H  
ATOM   1355  N   LEU B 153      40.513  49.000   8.285  1.00  0.00           N  
ATOM   1356  CA  LEU B 153      41.394  48.136   9.085  1.00  0.00           C  
ATOM   1357  C   LEU B 153      40.504  47.547  10.181  1.00  0.00           C  
ATOM   1358  O   LEU B 153      39.861  48.299  10.911  1.00  0.00           O  
ATOM   1359  CB  LEU B 153      42.469  48.883   9.878  1.00  0.00           C  
ATOM   1360  CG  LEU B 153      43.575  49.595   9.096  1.00  0.00           C  
ATOM   1361  CD1 LEU B 153      44.284  50.420  10.171  1.00  0.00           C  
ATOM   1362  CD2 LEU B 153      44.415  48.582   8.315  1.00  0.00           C  
ATOM   1363  H   LEU B 153      40.297  49.816   8.821  1.00  0.00           H  
ATOM   1364  N   SER B 154      40.578  46.243  10.433  1.00  0.00           N  
ATOM   1365  CA  SER B 154      39.859  45.518  11.491  1.00  0.00           C  
ATOM   1366  C   SER B 154      40.870  44.970  12.500  1.00  0.00           C  
ATOM   1367  O   SER B 154      42.001  44.662  12.127  1.00  0.00           O  
ATOM   1368  CB  SER B 154      39.035  44.396  10.856  1.00  0.00           C  
ATOM   1369  OG  SER B 154      38.324  43.759  11.921  1.00  0.00           O  
ATOM   1370  H   SER B 154      41.272  45.685   9.977  1.00  0.00           H  
ATOM   1371  HG  SER B 154      37.785  42.999  11.559  1.00  0.00           H  
ATOM   1372  N   CYS B 155      40.478  44.935  13.770  1.00  0.00           N  
ATOM   1373  CA  CYS B 155      41.353  44.325  14.781  1.00  0.00           C  
ATOM   1374  C   CYS B 155      40.492  43.735  15.900  1.00  0.00           C  
ATOM   1375  O   CYS B 155      39.449  44.259  16.287  1.00  0.00           O  
ATOM   1376  CB  CYS B 155      42.309  45.395  15.314  1.00  0.00           C  
ATOM   1377  SG  CYS B 155      43.407  44.898  16.691  1.00  0.00           S  
ATOM   1378  H   CYS B 155      39.910  45.670  14.140  1.00  0.00           H  
ATOM   1379  N   ARG B 156      40.866  42.490  16.180  1.00  0.00           N  
ATOM   1380  CA  ARG B 156      40.215  41.640  17.187  1.00  0.00           C  
ATOM   1381  C   ARG B 156      41.206  41.334  18.312  1.00  0.00           C  
ATOM   1382  O   ARG B 156      42.390  41.090  18.084  1.00  0.00           O  
ATOM   1383  CB  ARG B 156      39.801  40.319  16.535  1.00  0.00           C  
ATOM   1384  CG  ARG B 156      38.528  39.789  17.196  1.00  0.00           C  
ATOM   1385  CD  ARG B 156      37.554  39.097  16.241  1.00  0.00           C  
ATOM   1386  NE  ARG B 156      36.365  38.728  17.023  1.00  0.00           N  
ATOM   1387  CZ  ARG B 156      35.074  38.930  16.729  1.00  0.00           C  
ATOM   1388  NH1 ARG B 156      34.743  39.535  15.580  1.00  0.00           N1+
ATOM   1389  NH2 ARG B 156      34.185  39.061  17.723  1.00  0.00           N  
ATOM   1390  H   ARG B 156      41.654  42.128  15.681  1.00  0.00           H  
ATOM   1391  HE  ARG B 156      36.490  38.228  17.880  1.00  0.00           H  
ATOM   1392 1HH1 ARG B 156      35.387  39.725  14.839  1.00  0.00           H  
ATOM   1393 2HH1 ARG B 156      33.773  39.692  15.393  1.00  0.00           H  
ATOM   1394 1HH2 ARG B 156      34.439  38.922  18.681  1.00  0.00           H  
ATOM   1395 2HH2 ARG B 156      33.284  39.454  17.543  1.00  0.00           H  
ATOM   1396  N   ALA B 157      40.689  41.042  19.502  1.00  0.00           N  
ATOM   1397  CA  ALA B 157      41.354  40.468  20.680  1.00  0.00           C  
ATOM   1398  C   ALA B 157      40.668  39.272  21.344  1.00  0.00           C  
ATOM   1399  O   ALA B 157      39.534  38.922  21.020  1.00  0.00           O  
ATOM   1400  CB  ALA B 157      41.581  41.553  21.735  1.00  0.00           C  
ATOM   1401  H   ALA B 157      39.763  41.379  19.673  1.00  0.00           H  
ATOM   1402  N   SER B 158      41.471  38.524  22.095  1.00  0.00           N  
ATOM   1403  CA  SER B 158      40.892  37.347  22.759  1.00  0.00           C  
ATOM   1404  C   SER B 158      40.066  37.511  24.037  1.00  0.00           C  
ATOM   1405  O   SER B 158      39.143  36.721  24.233  1.00  0.00           O  
ATOM   1406  CB  SER B 158      42.060  36.409  23.072  1.00  0.00           C  
ATOM   1407  OG  SER B 158      42.978  36.944  24.029  1.00  0.00           O  
ATOM   1408  H   SER B 158      42.461  38.655  22.150  1.00  0.00           H  
ATOM   1409  HG  SER B 158      43.459  36.206  24.502  1.00  0.00           H  
ATOM   1410  N   GLN B 159      40.522  38.350  24.962  1.00  0.00           N  
ATOM   1411  CA  GLN B 159      39.595  38.897  25.963  1.00  0.00           C  
ATOM   1412  C   GLN B 159      39.012  40.277  25.652  1.00  0.00           C  
ATOM   1413  O   GLN B 159      39.722  41.177  25.207  1.00  0.00           O  
ATOM   1414  CB  GLN B 159      40.247  38.956  27.346  1.00  0.00           C  
ATOM   1415  CG  GLN B 159      40.346  37.546  27.930  1.00  0.00           C  
ATOM   1416  CD  GLN B 159      41.370  36.683  27.189  1.00  0.00           C  
ATOM   1417  NE2 GLN B 159      40.907  35.444  27.048  1.00  0.00           N  
ATOM   1418  OE1 GLN B 159      42.567  36.952  27.107  1.00  0.00           O  
ATOM   1419  H   GLN B 159      41.494  38.452  25.175  1.00  0.00           H  
ATOM   1420 1HE2 GLN B 159      39.976  35.314  27.388  1.00  0.00           H  
ATOM   1421 2HE2 GLN B 159      41.343  34.669  26.590  1.00  0.00           H  
ATOM   1422  N   SER B 160      37.964  40.589  26.409  1.00  0.00           N  
ATOM   1423  CA  SER B 160      37.154  41.777  26.103  1.00  0.00           C  
ATOM   1424  C   SER B 160      37.773  43.030  26.728  1.00  0.00           C  
ATOM   1425  O   SER B 160      37.686  43.193  27.944  1.00  0.00           O  
ATOM   1426  CB  SER B 160      35.808  41.449  26.752  1.00  0.00           C  
ATOM   1427  OG  SER B 160      34.798  42.226  26.103  1.00  0.00           O  
ATOM   1428  H   SER B 160      37.638  39.988  27.138  1.00  0.00           H  
ATOM   1429  HG  SER B 160      34.197  41.678  25.521  1.00  0.00           H  
ATOM   1430  N   VAL B 161      38.416  43.779  25.836  1.00  0.00           N  
ATOM   1431  CA  VAL B 161      39.060  45.035  26.245  1.00  0.00           C  
ATOM   1432  C   VAL B 161      38.187  46.287  26.360  1.00  0.00           C  
ATOM   1433  O   VAL B 161      38.486  47.388  26.818  1.00  0.00           O  
ATOM   1434  CB  VAL B 161      40.453  45.188  25.631  1.00  0.00           C  
ATOM   1435  CG1 VAL B 161      41.332  44.008  26.049  1.00  0.00           C  
ATOM   1436  CG2 VAL B 161      40.201  45.092  24.124  1.00  0.00           C  
ATOM   1437  H   VAL B 161      38.430  43.412  24.906  1.00  0.00           H  
ATOM   1438  N   ARG B 162      37.001  46.105  25.785  1.00  0.00           N  
ATOM   1439  CA  ARG B 162      35.892  47.052  25.969  1.00  0.00           C  
ATOM   1440  C   ARG B 162      36.006  48.455  25.369  1.00  0.00           C  
ATOM   1441  O   ARG B 162      35.814  48.611  24.165  1.00  0.00           O  
ATOM   1442  CB  ARG B 162      35.385  47.146  27.410  1.00  0.00           C  
ATOM   1443  CG  ARG B 162      35.132  45.850  28.181  1.00  0.00           C  
ATOM   1444  CD  ARG B 162      34.872  46.129  29.663  1.00  0.00           C  
ATOM   1445  NE  ARG B 162      33.996  45.057  30.157  1.00  0.00           N  
ATOM   1446  CZ  ARG B 162      33.378  44.968  31.343  1.00  0.00           C  
ATOM   1447  NH1 ARG B 162      33.438  46.024  32.165  1.00  0.00           N1+
ATOM   1448  NH2 ARG B 162      32.763  43.863  31.787  1.00  0.00           N  
ATOM   1449  H   ARG B 162      36.760  45.363  25.160  1.00  0.00           H  
ATOM   1450  HE  ARG B 162      33.835  44.333  29.486  1.00  0.00           H  
ATOM   1451 1HH1 ARG B 162      33.871  46.840  31.781  1.00  0.00           H  
ATOM   1452 2HH1 ARG B 162      33.042  46.011  33.083  1.00  0.00           H  
ATOM   1453 1HH2 ARG B 162      32.813  43.036  31.227  1.00  0.00           H  
ATOM   1454 2HH2 ARG B 162      32.235  43.812  32.634  1.00  0.00           H  
ATOM   1455  N   SER B 163      36.580  49.408  26.099  1.00  0.00           N  
ATOM   1456  CA  SER B 163      36.981  50.642  25.409  1.00  0.00           C  
ATOM   1457  C   SER B 163      38.458  50.545  25.019  1.00  0.00           C  
ATOM   1458  O   SER B 163      38.726  51.052  23.931  1.00  0.00           O  
ATOM   1459  CB  SER B 163      36.538  51.885  26.183  1.00  0.00           C  
ATOM   1460  OG  SER B 163      35.164  51.897  26.578  1.00  0.00           O  
ATOM   1461  H   SER B 163      36.468  49.478  27.090  1.00  0.00           H  
ATOM   1462  HG  SER B 163      34.566  52.082  25.797  1.00  0.00           H  
ATOM   1463  N   ASN B 164      39.315  49.795  25.706  1.00  0.00           N  
ATOM   1464  CA  ASN B 164      40.751  50.090  25.588  1.00  0.00           C  
ATOM   1465  C   ASN B 164      41.566  49.159  24.689  1.00  0.00           C  
ATOM   1466  O   ASN B 164      41.878  47.986  24.889  1.00  0.00           O  
ATOM   1467  CB  ASN B 164      41.366  49.957  26.983  1.00  0.00           C  
ATOM   1468  CG  ASN B 164      40.541  50.634  28.079  1.00  0.00           C  
ATOM   1469  ND2 ASN B 164      40.670  51.957  28.117  1.00  0.00           N  
ATOM   1470  OD1 ASN B 164      40.109  50.012  29.049  1.00  0.00           O  
ATOM   1471  H   ASN B 164      39.015  48.980  26.201  1.00  0.00           H  
ATOM   1472 1HD2 ASN B 164      41.182  52.508  27.459  1.00  0.00           H  
ATOM   1473 2HD2 ASN B 164      40.138  52.306  28.888  1.00  0.00           H  
ATOM   1474  N   LEU B 165      41.671  49.698  23.478  1.00  0.00           N  
ATOM   1475  CA  LEU B 165      42.676  49.283  22.488  1.00  0.00           C  
ATOM   1476  C   LEU B 165      43.295  50.529  21.851  1.00  0.00           C  
ATOM   1477  O   LEU B 165      42.652  51.497  21.448  1.00  0.00           O  
ATOM   1478  CB  LEU B 165      41.967  48.461  21.411  1.00  0.00           C  
ATOM   1479  CG  LEU B 165      42.972  47.446  20.862  1.00  0.00           C  
ATOM   1480  CD1 LEU B 165      42.867  46.209  21.756  1.00  0.00           C  
ATOM   1481  CD2 LEU B 165      42.621  46.959  19.455  1.00  0.00           C  
ATOM   1482  H   LEU B 165      40.939  50.240  23.065  1.00  0.00           H  
ATOM   1483  N   ALA B 166      44.625  50.500  21.868  1.00  0.00           N  
ATOM   1484  CA  ALA B 166      45.496  51.457  21.171  1.00  0.00           C  
ATOM   1485  C   ALA B 166      45.931  50.960  19.791  1.00  0.00           C  
ATOM   1486  O   ALA B 166      46.679  49.988  19.691  1.00  0.00           O  
ATOM   1487  CB  ALA B 166      46.656  51.793  22.110  1.00  0.00           C  
ATOM   1488  H   ALA B 166      45.031  49.728  22.357  1.00  0.00           H  
ATOM   1489  N   TRP B 167      45.895  51.955  18.910  1.00  0.00           N  
ATOM   1490  CA  TRP B 167      46.358  51.684  17.541  1.00  0.00           C  
ATOM   1491  C   TRP B 167      47.544  52.553  17.117  1.00  0.00           C  
ATOM   1492  O   TRP B 167      47.316  53.732  16.850  1.00  0.00           O  
ATOM   1493  CB  TRP B 167      45.212  51.923  16.557  1.00  0.00           C  
ATOM   1494  CG  TRP B 167      44.083  50.892  16.629  1.00  0.00           C  
ATOM   1495  CD1 TRP B 167      42.951  51.140  17.281  1.00  0.00           C  
ATOM   1496  CD2 TRP B 167      43.785  49.823  15.793  1.00  0.00           C  
ATOM   1497  CE2 TRP B 167      42.430  49.535  15.910  1.00  0.00           C  
ATOM   1498  CE3 TRP B 167      44.520  49.264  14.754  1.00  0.00           C  
ATOM   1499  NE1 TRP B 167      41.966  50.362  16.842  1.00  0.00           N  
ATOM   1500  CZ2 TRP B 167      41.782  48.769  14.948  1.00  0.00           C  
ATOM   1501  CZ3 TRP B 167      43.864  48.518  13.781  1.00  0.00           C  
ATOM   1502  CH2 TRP B 167      42.488  48.324  13.837  1.00  0.00           C  
ATOM   1503  H   TRP B 167      45.480  52.852  19.064  1.00  0.00           H  
ATOM   1504  HD1 TRP B 167      42.866  51.676  18.227  1.00  0.00           H  
ATOM   1505  HE1 TRP B 167      40.988  50.516  16.984  1.00  0.00           H  
ATOM   1506  HE3 TRP B 167      45.606  49.324  14.690  1.00  0.00           H  
ATOM   1507  HZ2 TRP B 167      40.730  48.497  15.037  1.00  0.00           H  
ATOM   1508  HZ3 TRP B 167      44.422  48.349  12.860  1.00  0.00           H  
ATOM   1509  HH2 TRP B 167      41.843  47.975  13.030  1.00  0.00           H  
ATOM   1510  N   TYR B 168      48.455  51.817  16.487  1.00  0.00           N  
ATOM   1511  CA  TYR B 168      49.813  52.338  16.271  1.00  0.00           C  
ATOM   1512  C   TYR B 168      50.196  52.286  14.791  1.00  0.00           C  
ATOM   1513  O   TYR B 168      49.886  51.395  14.002  1.00  0.00           O  
ATOM   1514  CB  TYR B 168      50.693  51.269  16.923  1.00  0.00           C  
ATOM   1515  CG  TYR B 168      50.759  51.467  18.439  1.00  0.00           C  
ATOM   1516  CD1 TYR B 168      51.549  52.435  19.046  1.00  0.00           C  
ATOM   1517  CD2 TYR B 168      49.842  50.758  19.206  1.00  0.00           C  
ATOM   1518  CE1 TYR B 168      51.458  52.745  20.398  1.00  0.00           C  
ATOM   1519  CE2 TYR B 168      49.680  51.115  20.539  1.00  0.00           C  
ATOM   1520  CZ  TYR B 168      50.544  52.017  21.150  1.00  0.00           C  
ATOM   1521  OH  TYR B 168      50.855  51.880  22.467  1.00  0.00           O  
ATOM   1522  H   TYR B 168      48.316  50.849  16.281  1.00  0.00           H  
ATOM   1523  HD1 TYR B 168      52.351  52.890  18.465  1.00  0.00           H  
ATOM   1524  HD2 TYR B 168      49.185  50.021  18.743  1.00  0.00           H  
ATOM   1525  HE1 TYR B 168      51.886  53.693  20.724  1.00  0.00           H  
ATOM   1526  HE2 TYR B 168      48.863  50.720  21.144  1.00  0.00           H  
ATOM   1527  HH  TYR B 168      50.330  51.061  22.698  1.00  0.00           H  
ATOM   1528  N   GLN B 169      51.254  53.044  14.516  1.00  0.00           N  
ATOM   1529  CA  GLN B 169      51.750  53.080  13.132  1.00  0.00           C  
ATOM   1530  C   GLN B 169      53.273  52.998  13.255  1.00  0.00           C  
ATOM   1531  O   GLN B 169      53.918  53.943  13.707  1.00  0.00           O  
ATOM   1532  CB  GLN B 169      51.375  54.401  12.458  1.00  0.00           C  
ATOM   1533  CG  GLN B 169      51.596  54.602  10.957  1.00  0.00           C  
ATOM   1534  CD  GLN B 169      51.416  56.054  10.512  1.00  0.00           C  
ATOM   1535  NE2 GLN B 169      50.282  56.289   9.858  1.00  0.00           N  
ATOM   1536  OE1 GLN B 169      52.112  56.949  10.989  1.00  0.00           O  
ATOM   1537  H   GLN B 169      51.642  53.682  15.181  1.00  0.00           H  
ATOM   1538 1HE2 GLN B 169      49.560  55.597   9.848  1.00  0.00           H  
ATOM   1539 2HE2 GLN B 169      50.270  57.124   9.308  1.00  0.00           H  
ATOM   1540  N   GLN B 170      53.875  51.859  12.922  1.00  0.00           N  
ATOM   1541  CA  GLN B 170      55.329  51.644  12.954  1.00  0.00           C  
ATOM   1542  C   GLN B 170      55.998  52.075  11.648  1.00  0.00           C  
ATOM   1543  O   GLN B 170      55.780  51.453  10.609  1.00  0.00           O  
ATOM   1544  CB  GLN B 170      55.649  50.170  13.209  1.00  0.00           C  
ATOM   1545  CG  GLN B 170      57.129  50.039  13.575  1.00  0.00           C  
ATOM   1546  CD  GLN B 170      57.400  48.617  14.070  1.00  0.00           C  
ATOM   1547  NE2 GLN B 170      58.600  48.352  14.579  1.00  0.00           N  
ATOM   1548  OE1 GLN B 170      56.620  47.668  14.008  1.00  0.00           O  
ATOM   1549  H   GLN B 170      53.231  51.096  12.973  1.00  0.00           H  
ATOM   1550 1HE2 GLN B 170      59.351  48.994  14.733  1.00  0.00           H  
ATOM   1551 2HE2 GLN B 170      58.839  47.384  14.657  1.00  0.00           H  
ATOM   1552  N   LYS B 171      56.582  53.265  11.760  1.00  0.00           N  
ATOM   1553  CA  LYS B 171      57.319  53.751  10.585  1.00  0.00           C  
ATOM   1554  C   LYS B 171      58.641  53.033  10.306  1.00  0.00           C  
ATOM   1555  O   LYS B 171      59.257  52.614  11.285  1.00  0.00           O  
ATOM   1556  CB  LYS B 171      57.651  55.244  10.623  1.00  0.00           C  
ATOM   1557  CG  LYS B 171      56.346  55.853  10.107  1.00  0.00           C  
ATOM   1558  CD  LYS B 171      56.484  57.293   9.608  1.00  0.00           C  
ATOM   1559  CE  LYS B 171      55.321  57.807   8.757  1.00  0.00           C  
ATOM   1560  NZ  LYS B 171      55.668  59.106   8.163  1.00  0.00           N1+
ATOM   1561  H   LYS B 171      56.195  53.988  12.331  1.00  0.00           H  
ATOM   1562  HZ1 LYS B 171      56.469  59.531   8.586  1.00  0.00           H  
ATOM   1563  HZ2 LYS B 171      55.816  59.011   7.179  1.00  0.00           H  
ATOM   1564  HZ3 LYS B 171      54.891  59.705   8.356  1.00  0.00           H  
ATOM   1565  N   PRO B 172      58.965  52.820   9.034  1.00  0.00           N  
ATOM   1566  CA  PRO B 172      60.286  52.298   8.656  1.00  0.00           C  
ATOM   1567  C   PRO B 172      61.348  53.399   8.682  1.00  0.00           C  
ATOM   1568  O   PRO B 172      61.260  54.347   7.904  1.00  0.00           O  
ATOM   1569  CB  PRO B 172      60.122  51.773   7.228  1.00  0.00           C  
ATOM   1570  CG  PRO B 172      58.948  52.531   6.604  1.00  0.00           C  
ATOM   1571  CD  PRO B 172      58.094  52.769   7.851  1.00  0.00           C  
ATOM   1572  N   GLY B 173      62.454  53.198   9.394  1.00  0.00           N  
ATOM   1573  CA  GLY B 173      63.519  54.204   9.516  1.00  0.00           C  
ATOM   1574  C   GLY B 173      63.165  55.356  10.459  1.00  0.00           C  
ATOM   1575  O   GLY B 173      63.949  55.648  11.360  1.00  0.00           O  
ATOM   1576  H   GLY B 173      62.595  52.418  10.004  1.00  0.00           H  
ATOM   1577  N   GLN B 174      62.132  56.111  10.096  1.00  0.00           N  
ATOM   1578  CA  GLN B 174      61.439  57.086  10.951  1.00  0.00           C  
ATOM   1579  C   GLN B 174      60.808  56.361  12.141  1.00  0.00           C  
ATOM   1580  O   GLN B 174      60.575  55.158  12.249  1.00  0.00           O  
ATOM   1581  CB  GLN B 174      60.336  57.788  10.157  1.00  0.00           C  
ATOM   1582  CG  GLN B 174      60.896  58.572   8.969  1.00  0.00           C  
ATOM   1583  CD  GLN B 174      59.872  59.563   8.411  1.00  0.00           C  
ATOM   1584  NE2 GLN B 174      60.118  59.943   7.160  1.00  0.00           N  
ATOM   1585  OE1 GLN B 174      58.902  59.952   9.060  1.00  0.00           O  
ATOM   1586  H   GLN B 174      61.860  56.000   9.140  1.00  0.00           H  
ATOM   1587 1HE2 GLN B 174      60.900  59.539   6.686  1.00  0.00           H  
ATOM   1588 2HE2 GLN B 174      59.572  60.659   6.725  1.00  0.00           H  
ATOM   1589  N   ALA B 175      60.847  57.164  13.201  1.00  0.00           N  
ATOM   1590  CA  ALA B 175      60.275  56.791  14.503  1.00  0.00           C  
ATOM   1591  C   ALA B 175      58.786  56.450  14.419  1.00  0.00           C  
ATOM   1592  O   ALA B 175      58.019  57.334  14.039  1.00  0.00           O  
ATOM   1593  CB  ALA B 175      60.681  57.818  15.562  1.00  0.00           C  
ATOM   1594  H   ALA B 175      61.355  58.024  13.161  1.00  0.00           H  
ATOM   1595  N   PRO B 176      58.433  55.297  14.981  1.00  0.00           N  
ATOM   1596  CA  PRO B 176      57.056  54.792  15.089  1.00  0.00           C  
ATOM   1597  C   PRO B 176      56.187  55.826  15.807  1.00  0.00           C  
ATOM   1598  O   PRO B 176      56.667  56.715  16.509  1.00  0.00           O  
ATOM   1599  CB  PRO B 176      57.099  53.522  15.941  1.00  0.00           C  
ATOM   1600  CG  PRO B 176      58.540  53.109  15.637  1.00  0.00           C  
ATOM   1601  CD  PRO B 176      59.338  54.412  15.728  1.00  0.00           C  
ATOM   1602  N   ARG B 177      54.894  55.678  15.536  1.00  0.00           N  
ATOM   1603  CA  ARG B 177      53.879  56.594  16.075  1.00  0.00           C  
ATOM   1604  C   ARG B 177      52.669  55.945  16.749  1.00  0.00           C  
ATOM   1605  O   ARG B 177      52.254  54.917  16.216  1.00  0.00           O  
ATOM   1606  CB  ARG B 177      53.312  57.493  14.974  1.00  0.00           C  
ATOM   1607  CG  ARG B 177      54.307  58.380  14.222  1.00  0.00           C  
ATOM   1608  CD  ARG B 177      53.712  59.677  13.669  1.00  0.00           C  
ATOM   1609  NE  ARG B 177      52.851  59.371  12.518  1.00  0.00           N  
ATOM   1610  CZ  ARG B 177      51.721  60.058  12.301  1.00  0.00           C  
ATOM   1611  NH1 ARG B 177      51.273  60.914  13.230  1.00  0.00           N1+
ATOM   1612  NH2 ARG B 177      50.839  59.533  11.441  1.00  0.00           N  
ATOM   1613  H   ARG B 177      54.594  54.982  14.883  1.00  0.00           H  
ATOM   1614  HE  ARG B 177      53.218  58.801  11.783  1.00  0.00           H  
ATOM   1615 1HH1 ARG B 177      51.592  60.955  14.177  1.00  0.00           H  
ATOM   1616 2HH1 ARG B 177      50.609  61.591  12.913  1.00  0.00           H  
ATOM   1617 1HH2 ARG B 177      50.994  58.664  10.970  1.00  0.00           H  
ATOM   1618 2HH2 ARG B 177      49.972  60.011  11.300  1.00  0.00           H  
ATOM   1619  N   PRO B 178      52.207  56.421  17.902  1.00  0.00           N  
ATOM   1620  CA  PRO B 178      50.824  56.234  18.363  1.00  0.00           C  
ATOM   1621  C   PRO B 178      49.827  57.028  17.517  1.00  0.00           C  
ATOM   1622  O   PRO B 178      50.118  58.161  17.135  1.00  0.00           O  
ATOM   1623  CB  PRO B 178      50.742  56.709  19.815  1.00  0.00           C  
ATOM   1624  CG  PRO B 178      51.871  57.738  19.886  1.00  0.00           C  
ATOM   1625  CD  PRO B 178      52.928  57.197  18.921  1.00  0.00           C  
ATOM   1626  N   LEU B 179      48.699  56.464  17.094  1.00  0.00           N  
ATOM   1627  CA  LEU B 179      47.682  57.133  16.269  1.00  0.00           C  
ATOM   1628  C   LEU B 179      46.469  57.486  17.132  1.00  0.00           C  
ATOM   1629  O   LEU B 179      46.241  58.667  17.392  1.00  0.00           O  
ATOM   1630  CB  LEU B 179      47.112  56.459  15.020  1.00  0.00           C  
ATOM   1631  CG  LEU B 179      48.285  56.164  14.083  1.00  0.00           C  
ATOM   1632  CD1 LEU B 179      47.783  55.144  13.060  1.00  0.00           C  
ATOM   1633  CD2 LEU B 179      48.609  57.315  13.128  1.00  0.00           C  
ATOM   1634  H   LEU B 179      48.650  55.466  17.048  1.00  0.00           H  
ATOM   1635  N   ILE B 180      45.789  56.454  17.625  1.00  0.00           N  
ATOM   1636  CA  ILE B 180      44.477  56.411  18.286  1.00  0.00           C  
ATOM   1637  C   ILE B 180      44.370  55.527  19.530  1.00  0.00           C  
ATOM   1638  O   ILE B 180      44.452  54.303  19.443  1.00  0.00           O  
ATOM   1639  CB  ILE B 180      43.417  56.047  17.245  1.00  0.00           C  
ATOM   1640  CG1 ILE B 180      43.342  57.081  16.120  1.00  0.00           C  
ATOM   1641  CG2 ILE B 180      42.044  56.015  17.918  1.00  0.00           C  
ATOM   1642  CD  ILE B 180      42.742  56.340  14.924  1.00  0.00           C  
ATOM   1643  H   ILE B 180      46.230  55.559  17.566  1.00  0.00           H  
ATOM   1644  N   TYR B 181      44.223  56.156  20.693  1.00  0.00           N  
ATOM   1645  CA  TYR B 181      44.187  55.380  21.940  1.00  0.00           C  
ATOM   1646  C   TYR B 181      42.771  55.223  22.497  1.00  0.00           C  
ATOM   1647  O   TYR B 181      41.994  56.083  22.083  1.00  0.00           O  
ATOM   1648  CB  TYR B 181      45.108  56.018  22.983  1.00  0.00           C  
ATOM   1649  CG  TYR B 181      44.708  57.433  23.406  1.00  0.00           C  
ATOM   1650  CD1 TYR B 181      45.292  58.563  22.844  1.00  0.00           C  
ATOM   1651  CD2 TYR B 181      44.011  57.512  24.606  1.00  0.00           C  
ATOM   1652  CE1 TYR B 181      45.218  59.802  23.470  1.00  0.00           C  
ATOM   1653  CE2 TYR B 181      43.949  58.741  25.252  1.00  0.00           C  
ATOM   1654  CZ  TYR B 181      44.543  59.862  24.684  1.00  0.00           C  
ATOM   1655  OH  TYR B 181      44.728  60.934  25.500  1.00  0.00           O  
ATOM   1656  H   TYR B 181      43.840  57.079  20.644  1.00  0.00           H  
ATOM   1657  HD1 TYR B 181      45.815  58.503  21.889  1.00  0.00           H  
ATOM   1658  HD2 TYR B 181      43.330  56.686  24.809  1.00  0.00           H  
ATOM   1659  HE1 TYR B 181      45.621  60.681  22.967  1.00  0.00           H  
ATOM   1660  HE2 TYR B 181      43.559  58.780  26.269  1.00  0.00           H  
ATOM   1661  HH  TYR B 181      44.299  60.881  26.402  1.00  0.00           H  
ATOM   1662  N   ASP B 182      42.456  54.195  23.280  1.00  0.00           N  
ATOM   1663  CA  ASP B 182      41.097  53.894  23.753  1.00  0.00           C  
ATOM   1664  C   ASP B 182      40.050  53.981  22.641  1.00  0.00           C  
ATOM   1665  O   ASP B 182      39.147  54.815  22.685  1.00  0.00           O  
ATOM   1666  CB  ASP B 182      40.669  54.661  25.006  1.00  0.00           C  
ATOM   1667  CG  ASP B 182      41.676  54.527  26.150  1.00  0.00           C  
ATOM   1668  OD1 ASP B 182      42.330  53.475  26.317  1.00  0.00           O  
ATOM   1669  OD2 ASP B 182      41.892  55.585  26.780  1.00  0.00           O1-
ATOM   1670  H   ASP B 182      43.145  53.555  23.621  1.00  0.00           H  
ATOM   1671  N   ALA B 183      40.167  53.083  21.667  1.00  0.00           N  
ATOM   1672  CA  ALA B 183      39.355  52.939  20.450  1.00  0.00           C  
ATOM   1673  C   ALA B 183      39.051  54.074  19.470  1.00  0.00           C  
ATOM   1674  O   ALA B 183      38.957  53.850  18.264  1.00  0.00           O  
ATOM   1675  CB  ALA B 183      38.036  52.215  20.727  1.00  0.00           C  
ATOM   1676  H   ALA B 183      40.749  52.288  21.841  1.00  0.00           H  
ATOM   1677  N   SER B 184      38.743  55.258  19.990  1.00  0.00           N  
ATOM   1678  CA  SER B 184      38.328  56.456  19.246  1.00  0.00           C  
ATOM   1679  C   SER B 184      39.244  57.627  19.606  1.00  0.00           C  
ATOM   1680  O   SER B 184      39.535  58.428  18.719  1.00  0.00           O  
ATOM   1681  CB  SER B 184      36.905  56.900  19.589  1.00  0.00           C  
ATOM   1682  OG  SER B 184      36.831  57.177  20.990  1.00  0.00           O  
ATOM   1683  H   SER B 184      38.931  55.313  20.971  1.00  0.00           H  
ATOM   1684  HG  SER B 184      35.881  57.069  21.284  1.00  0.00           H  
ATOM   1685  N   THR B 185      39.603  57.885  20.860  1.00  0.00           N  
ATOM   1686  CA  THR B 185      40.461  59.032  21.195  1.00  0.00           C  
ATOM   1687  C   THR B 185      41.850  59.183  20.573  1.00  0.00           C  
ATOM   1688  O   THR B 185      42.772  58.392  20.766  1.00  0.00           O  
ATOM   1689  CB  THR B 185      40.749  59.335  22.667  1.00  0.00           C  
ATOM   1690  CG2 THR B 185      39.643  60.079  23.419  1.00  0.00           C  
ATOM   1691  OG1 THR B 185      41.005  58.162  23.445  1.00  0.00           O  
ATOM   1692  H   THR B 185      39.179  57.460  21.660  1.00  0.00           H  
ATOM   1693  HG1 THR B 185      41.474  57.469  22.898  1.00  0.00           H  
ATOM   1694  N   ARG B 186      42.012  60.189  19.718  1.00  0.00           N  
ATOM   1695  CA  ARG B 186      43.194  60.470  18.890  1.00  0.00           C  
ATOM   1696  C   ARG B 186      44.390  61.144  19.565  1.00  0.00           C  
ATOM   1697  O   ARG B 186      44.122  62.071  20.327  1.00  0.00           O  
ATOM   1698  CB  ARG B 186      42.852  61.441  17.758  1.00  0.00           C  
ATOM   1699  CG  ARG B 186      41.771  60.958  16.789  1.00  0.00           C  
ATOM   1700  CD  ARG B 186      41.535  61.952  15.650  1.00  0.00           C  
ATOM   1701  NE  ARG B 186      40.379  61.520  14.850  1.00  0.00           N  
ATOM   1702  CZ  ARG B 186      39.483  62.319  14.256  1.00  0.00           C  
ATOM   1703  NH1 ARG B 186      39.447  63.652  14.397  1.00  0.00           N1+
ATOM   1704  NH2 ARG B 186      38.814  61.910  13.170  1.00  0.00           N  
ATOM   1705  H   ARG B 186      41.265  60.854  19.729  1.00  0.00           H  
ATOM   1706  HE  ARG B 186      40.349  60.536  14.677  1.00  0.00           H  
ATOM   1707 1HH1 ARG B 186      40.209  64.231  14.688  1.00  0.00           H  
ATOM   1708 2HH1 ARG B 186      38.622  64.146  14.122  1.00  0.00           H  
ATOM   1709 1HH2 ARG B 186      39.113  61.109  12.652  1.00  0.00           H  
ATOM   1710 2HH2 ARG B 186      37.963  62.385  12.944  1.00  0.00           H  
ATOM   1711  N   ALA B 187      45.613  60.722  19.256  1.00  0.00           N  
ATOM   1712  CA  ALA B 187      46.881  61.376  19.611  1.00  0.00           C  
ATOM   1713  C   ALA B 187      47.018  62.711  18.875  1.00  0.00           C  
ATOM   1714  O   ALA B 187      46.147  63.199  18.157  1.00  0.00           O  
ATOM   1715  CB  ALA B 187      48.027  60.427  19.258  1.00  0.00           C  
ATOM   1716  H   ALA B 187      45.745  60.047  18.530  1.00  0.00           H  
ATOM   1717  N   THR B 188      48.013  63.455  19.350  1.00  0.00           N  
ATOM   1718  CA  THR B 188      48.290  64.854  18.993  1.00  0.00           C  
ATOM   1719  C   THR B 188      48.684  64.925  17.517  1.00  0.00           C  
ATOM   1720  O   THR B 188      49.475  64.126  17.019  1.00  0.00           O  
ATOM   1721  CB  THR B 188      49.441  65.388  19.849  1.00  0.00           C  
ATOM   1722  CG2 THR B 188      49.659  66.859  19.489  1.00  0.00           C  
ATOM   1723  OG1 THR B 188      49.300  65.129  21.248  1.00  0.00           O  
ATOM   1724  H   THR B 188      48.664  62.991  19.950  1.00  0.00           H  
ATOM   1725  HG1 THR B 188      49.979  64.430  21.472  1.00  0.00           H  
ATOM   1726  N   GLY B 189      47.992  65.770  16.757  1.00  0.00           N  
ATOM   1727  CA  GLY B 189      48.187  66.085  15.334  1.00  0.00           C  
ATOM   1728  C   GLY B 189      47.761  65.000  14.343  1.00  0.00           C  
ATOM   1729  O   GLY B 189      48.328  64.886  13.258  1.00  0.00           O  
ATOM   1730  H   GLY B 189      47.291  66.348  17.173  1.00  0.00           H  
ATOM   1731  N   ILE B 190      46.936  64.044  14.760  1.00  0.00           N  
ATOM   1732  CA  ILE B 190      46.292  63.030  13.913  1.00  0.00           C  
ATOM   1733  C   ILE B 190      45.038  63.632  13.276  1.00  0.00           C  
ATOM   1734  O   ILE B 190      44.017  63.794  13.942  1.00  0.00           O  
ATOM   1735  CB  ILE B 190      46.076  61.826  14.831  1.00  0.00           C  
ATOM   1736  CG1 ILE B 190      47.380  61.372  15.491  1.00  0.00           C  
ATOM   1737  CG2 ILE B 190      45.422  60.601  14.188  1.00  0.00           C  
ATOM   1738  CD  ILE B 190      48.508  60.985  14.533  1.00  0.00           C  
ATOM   1739  H   ILE B 190      46.541  64.231  15.660  1.00  0.00           H  
ATOM   1740  N   PRO B 191      45.124  64.006  12.002  1.00  0.00           N  
ATOM   1741  CA  PRO B 191      44.086  64.645  11.181  1.00  0.00           C  
ATOM   1742  C   PRO B 191      42.760  63.881  11.178  1.00  0.00           C  
ATOM   1743  O   PRO B 191      42.822  62.653  11.153  1.00  0.00           O  
ATOM   1744  CB  PRO B 191      44.669  64.768   9.772  1.00  0.00           C  
ATOM   1745  CG  PRO B 191      45.639  63.585   9.768  1.00  0.00           C  
ATOM   1746  CD  PRO B 191      46.290  63.757  11.142  1.00  0.00           C  
ATOM   1747  N   ASP B 192      41.751  64.621  10.727  1.00  0.00           N  
ATOM   1748  CA  ASP B 192      40.332  64.247  10.634  1.00  0.00           C  
ATOM   1749  C   ASP B 192      40.087  62.954   9.853  1.00  0.00           C  
ATOM   1750  O   ASP B 192      39.099  62.295  10.170  1.00  0.00           O  
ATOM   1751  CB  ASP B 192      39.552  65.436  10.070  1.00  0.00           C  
ATOM   1752  CG  ASP B 192      40.202  66.011   8.810  1.00  0.00           C  
ATOM   1753  OD1 ASP B 192      41.230  66.713   8.930  1.00  0.00           O  
ATOM   1754  OD2 ASP B 192      39.696  65.639   7.730  1.00  0.00           O1-
ATOM   1755  H   ASP B 192      41.948  65.299  10.019  1.00  0.00           H  
ATOM   1756  N   ARG B 193      40.911  62.627   8.861  1.00  0.00           N  
ATOM   1757  CA  ARG B 193      40.757  61.335   8.177  1.00  0.00           C  
ATOM   1758  C   ARG B 193      40.737  60.051   9.009  1.00  0.00           C  
ATOM   1759  O   ARG B 193      40.192  58.998   8.680  1.00  0.00           O  
ATOM   1760  CB  ARG B 193      41.547  61.062   6.896  1.00  0.00           C  
ATOM   1761  CG  ARG B 193      43.072  61.148   6.992  1.00  0.00           C  
ATOM   1762  CD  ARG B 193      43.671  61.170   5.585  1.00  0.00           C  
ATOM   1763  NE  ARG B 193      43.924  62.533   5.096  1.00  0.00           N  
ATOM   1764  CZ  ARG B 193      43.168  62.983   4.086  1.00  0.00           C  
ATOM   1765  NH1 ARG B 193      42.122  62.421   3.464  1.00  0.00           N1+
ATOM   1766  NH2 ARG B 193      43.130  64.320   4.004  1.00  0.00           N  
ATOM   1767  H   ARG B 193      41.571  63.273   8.478  1.00  0.00           H  
ATOM   1768  HE  ARG B 193      44.565  63.108   5.603  1.00  0.00           H  
ATOM   1769 1HH1 ARG B 193      41.801  61.522   3.762  1.00  0.00           H  
ATOM   1770 2HH1 ARG B 193      41.606  62.966   2.803  1.00  0.00           H  
ATOM   1771 1HH2 ARG B 193      43.540  65.015   4.595  1.00  0.00           H  
ATOM   1772 2HH2 ARG B 193      42.754  64.700   3.159  1.00  0.00           H  
ATOM   1773  N   PHE B 194      41.602  60.104  10.018  1.00  0.00           N  
ATOM   1774  CA  PHE B 194      41.868  58.977  10.923  1.00  0.00           C  
ATOM   1775  C   PHE B 194      40.821  58.629  11.983  1.00  0.00           C  
ATOM   1776  O   PHE B 194      40.833  59.162  13.091  1.00  0.00           O  
ATOM   1777  CB  PHE B 194      43.179  59.311  11.637  1.00  0.00           C  
ATOM   1778  CG  PHE B 194      44.398  58.973  10.776  1.00  0.00           C  
ATOM   1779  CD1 PHE B 194      45.024  60.053  10.163  1.00  0.00           C  
ATOM   1780  CD2 PHE B 194      44.829  57.668  10.570  1.00  0.00           C  
ATOM   1781  CE1 PHE B 194      46.049  59.846   9.247  1.00  0.00           C  
ATOM   1782  CE2 PHE B 194      45.924  57.463   9.739  1.00  0.00           C  
ATOM   1783  CZ  PHE B 194      46.431  58.531   9.008  1.00  0.00           C  
ATOM   1784  H   PHE B 194      41.966  60.988  10.310  1.00  0.00           H  
ATOM   1785  HD1 PHE B 194      44.660  61.070  10.308  1.00  0.00           H  
ATOM   1786  HD2 PHE B 194      44.385  56.863  11.156  1.00  0.00           H  
ATOM   1787  HE1 PHE B 194      46.483  60.718   8.758  1.00  0.00           H  
ATOM   1788  HE2 PHE B 194      46.434  56.516   9.918  1.00  0.00           H  
ATOM   1789  HZ  PHE B 194      47.252  58.404   8.301  1.00  0.00           H  
ATOM   1790  N   SER B 195      39.874  57.816  11.523  1.00  0.00           N  
ATOM   1791  CA  SER B 195      38.710  57.536  12.378  1.00  0.00           C  
ATOM   1792  C   SER B 195      38.670  56.129  12.977  1.00  0.00           C  
ATOM   1793  O   SER B 195      39.291  55.267  12.358  1.00  0.00           O  
ATOM   1794  CB  SER B 195      37.385  57.774  11.652  1.00  0.00           C  
ATOM   1795  OG  SER B 195      37.011  59.154  11.692  1.00  0.00           O  
ATOM   1796  H   SER B 195      39.803  57.415  10.610  1.00  0.00           H  
ATOM   1797  HG  SER B 195      37.217  59.507  10.780  1.00  0.00           H  
ATOM   1798  N   GLY B 196      37.902  55.828  14.020  1.00  0.00           N  
ATOM   1799  CA  GLY B 196      37.898  54.453  14.541  1.00  0.00           C  
ATOM   1800  C   GLY B 196      36.738  54.143  15.490  1.00  0.00           C  
ATOM   1801  O   GLY B 196      35.938  55.036  15.766  1.00  0.00           O  
ATOM   1802  H   GLY B 196      37.523  56.521  14.634  1.00  0.00           H  
ATOM   1803  N   SER B 197      36.775  52.915  15.999  1.00  0.00           N  
ATOM   1804  CA  SER B 197      35.673  52.464  16.862  1.00  0.00           C  
ATOM   1805  C   SER B 197      35.890  51.065  17.441  1.00  0.00           C  
ATOM   1806  O   SER B 197      36.927  50.452  17.190  1.00  0.00           O  
ATOM   1807  CB  SER B 197      34.381  52.392  16.045  1.00  0.00           C  
ATOM   1808  OG  SER B 197      33.174  52.204  16.788  1.00  0.00           O  
ATOM   1809  H   SER B 197      37.367  52.170  15.694  1.00  0.00           H  
ATOM   1810  N   GLY B 198      35.081  50.601  18.389  1.00  0.00           N  
ATOM   1811  CA  GLY B 198      35.131  49.205  18.847  1.00  0.00           C  
ATOM   1812  C   GLY B 198      34.114  48.929  19.956  1.00  0.00           C  
ATOM   1813  O   GLY B 198      33.373  49.806  20.396  1.00  0.00           O  
ATOM   1814  H   GLY B 198      34.307  51.174  18.659  1.00  0.00           H  
ATOM   1815  N   SER B 199      34.086  47.665  20.370  1.00  0.00           N  
ATOM   1816  CA  SER B 199      33.226  47.099  21.419  1.00  0.00           C  
ATOM   1817  C   SER B 199      33.629  45.639  21.641  1.00  0.00           C  
ATOM   1818  O   SER B 199      34.185  44.971  20.771  1.00  0.00           O  
ATOM   1819  CB  SER B 199      31.747  47.095  21.025  1.00  0.00           C  
ATOM   1820  OG  SER B 199      31.006  46.694  22.180  1.00  0.00           O  
ATOM   1821  H   SER B 199      34.768  47.030  20.008  1.00  0.00           H  
ATOM   1822  HG  SER B 199      30.031  46.783  21.974  1.00  0.00           H  
ATOM   1823  N   GLY B 200      33.564  45.256  22.912  1.00  0.00           N  
ATOM   1824  CA  GLY B 200      33.964  43.938  23.426  1.00  0.00           C  
ATOM   1825  C   GLY B 200      35.414  43.611  23.066  1.00  0.00           C  
ATOM   1826  O   GLY B 200      36.373  44.250  23.495  1.00  0.00           O  
ATOM   1827  H   GLY B 200      33.284  45.953  23.573  1.00  0.00           H  
ATOM   1828  N   THR B 201      35.469  42.683  22.114  1.00  0.00           N  
ATOM   1829  CA  THR B 201      36.766  42.218  21.601  1.00  0.00           C  
ATOM   1830  C   THR B 201      37.210  42.855  20.283  1.00  0.00           C  
ATOM   1831  O   THR B 201      38.336  42.570  19.879  1.00  0.00           O  
ATOM   1832  CB  THR B 201      36.764  40.697  21.432  1.00  0.00           C  
ATOM   1833  CG2 THR B 201      36.880  39.819  22.680  1.00  0.00           C  
ATOM   1834  OG1 THR B 201      35.812  40.212  20.482  1.00  0.00           O  
ATOM   1835  H   THR B 201      34.742  42.007  21.993  1.00  0.00           H  
ATOM   1836  HG1 THR B 201      34.872  40.289  20.815  1.00  0.00           H  
ATOM   1837  N   ASP B 202      36.234  43.344  19.523  1.00  0.00           N  
ATOM   1838  CA  ASP B 202      36.361  43.655  18.092  1.00  0.00           C  
ATOM   1839  C   ASP B 202      36.421  45.160  17.822  1.00  0.00           C  
ATOM   1840  O   ASP B 202      35.452  45.850  18.133  1.00  0.00           O  
ATOM   1841  CB  ASP B 202      35.237  42.973  17.309  1.00  0.00           C  
ATOM   1842  CG  ASP B 202      35.148  43.154  15.793  1.00  0.00           C  
ATOM   1843  OD1 ASP B 202      36.235  43.096  15.177  1.00  0.00           O  
ATOM   1844  OD2 ASP B 202      34.156  43.730  15.296  1.00  0.00           O1-
ATOM   1845  H   ASP B 202      35.367  43.636  19.926  1.00  0.00           H  
ATOM   1846  N   PHE B 203      37.548  45.650  17.313  1.00  0.00           N  
ATOM   1847  CA  PHE B 203      37.702  47.095  17.089  1.00  0.00           C  
ATOM   1848  C   PHE B 203      38.021  47.413  15.627  1.00  0.00           C  
ATOM   1849  O   PHE B 203      38.966  46.858  15.068  1.00  0.00           O  
ATOM   1850  CB  PHE B 203      38.871  47.555  17.963  1.00  0.00           C  
ATOM   1851  CG  PHE B 203      38.662  47.480  19.477  1.00  0.00           C  
ATOM   1852  CD1 PHE B 203      38.237  48.583  20.209  1.00  0.00           C  
ATOM   1853  CD2 PHE B 203      38.699  46.298  20.206  1.00  0.00           C  
ATOM   1854  CE1 PHE B 203      37.711  48.497  21.493  1.00  0.00           C  
ATOM   1855  CE2 PHE B 203      38.146  46.183  21.476  1.00  0.00           C  
ATOM   1856  CZ  PHE B 203      37.650  47.283  22.166  1.00  0.00           C  
ATOM   1857  H   PHE B 203      38.183  45.010  16.880  1.00  0.00           H  
ATOM   1858  HD1 PHE B 203      38.431  49.559  19.764  1.00  0.00           H  
ATOM   1859  HD2 PHE B 203      39.233  45.416  19.852  1.00  0.00           H  
ATOM   1860  HE1 PHE B 203      37.009  49.283  21.772  1.00  0.00           H  
ATOM   1861  HE2 PHE B 203      38.154  45.188  21.922  1.00  0.00           H  
ATOM   1862  HZ  PHE B 203      37.216  47.177  23.161  1.00  0.00           H  
ATOM   1863  N   ASN B 204      37.524  48.552  15.152  1.00  0.00           N  
ATOM   1864  CA  ASN B 204      37.786  48.967  13.766  1.00  0.00           C  
ATOM   1865  C   ASN B 204      38.361  50.361  13.508  1.00  0.00           C  
ATOM   1866  O   ASN B 204      38.099  51.258  14.308  1.00  0.00           O  
ATOM   1867  CB  ASN B 204      36.518  48.804  12.925  1.00  0.00           C  
ATOM   1868  CG  ASN B 204      35.432  49.723  13.488  1.00  0.00           C  
ATOM   1869  ND2 ASN B 204      34.514  49.105  14.225  1.00  0.00           N  
ATOM   1870  OD1 ASN B 204      35.426  50.904  13.145  1.00  0.00           O  
ATOM   1871  H   ASN B 204      37.151  49.166  15.848  1.00  0.00           H  
ATOM   1872 1HD2 ASN B 204      34.506  48.148  14.515  1.00  0.00           H  
ATOM   1873 2HD2 ASN B 204      33.650  49.605  14.287  1.00  0.00           H  
ATOM   1874  N   LEU B 205      39.142  50.526  12.444  1.00  0.00           N  
ATOM   1875  CA  LEU B 205      39.500  51.826  11.860  1.00  0.00           C  
ATOM   1876  C   LEU B 205      39.047  52.146  10.434  1.00  0.00           C  
ATOM   1877  O   LEU B 205      39.294  51.300   9.575  1.00  0.00           O  
ATOM   1878  CB  LEU B 205      41.019  52.008  11.820  1.00  0.00           C  
ATOM   1879  CG  LEU B 205      41.763  52.414  13.094  1.00  0.00           C  
ATOM   1880  CD1 LEU B 205      42.960  53.263  12.661  1.00  0.00           C  
ATOM   1881  CD2 LEU B 205      40.937  52.952  14.263  1.00  0.00           C  
ATOM   1882  H   LEU B 205      39.423  49.700  11.955  1.00  0.00           H  
ATOM   1883  N   THR B 206      38.604  53.387  10.252  1.00  0.00           N  
ATOM   1884  CA  THR B 206      38.069  53.813   8.951  1.00  0.00           C  
ATOM   1885  C   THR B 206      38.923  54.969   8.425  1.00  0.00           C  
ATOM   1886  O   THR B 206      38.582  56.100   8.768  1.00  0.00           O  
ATOM   1887  CB  THR B 206      36.584  54.180   8.941  1.00  0.00           C  
ATOM   1888  CG2 THR B 206      35.795  52.888   8.721  1.00  0.00           C  
ATOM   1889  OG1 THR B 206      36.283  54.909  10.134  1.00  0.00           O  
ATOM   1890  H   THR B 206      38.604  54.146  10.903  1.00  0.00           H  
ATOM   1891  HG1 THR B 206      35.809  55.738   9.838  1.00  0.00           H  
ATOM   1892  N   ILE B 207      39.977  54.756   7.643  1.00  0.00           N  
ATOM   1893  CA  ILE B 207      40.787  55.934   7.301  1.00  0.00           C  
ATOM   1894  C   ILE B 207      40.570  56.521   5.905  1.00  0.00           C  
ATOM   1895  O   ILE B 207      41.043  55.942   4.929  1.00  0.00           O  
ATOM   1896  CB  ILE B 207      42.278  55.777   7.611  1.00  0.00           C  
ATOM   1897  CG1 ILE B 207      42.536  55.058   8.936  1.00  0.00           C  
ATOM   1898  CG2 ILE B 207      42.976  57.139   7.609  1.00  0.00           C  
ATOM   1899  CD  ILE B 207      43.972  54.532   9.000  1.00  0.00           C  
ATOM   1900  H   ILE B 207      40.198  53.874   7.227  1.00  0.00           H  
ATOM   1901  N   SER B 208      39.760  57.574   5.977  1.00  0.00           N  
ATOM   1902  CA  SER B 208      39.173  58.219   4.794  1.00  0.00           C  
ATOM   1903  C   SER B 208      40.120  58.963   3.850  1.00  0.00           C  
ATOM   1904  O   SER B 208      40.562  60.106   3.948  1.00  0.00           O  
ATOM   1905  CB  SER B 208      38.118  59.301   5.032  1.00  0.00           C  
ATOM   1906  OG  SER B 208      36.848  58.650   5.113  1.00  0.00           O  
ATOM   1907  H   SER B 208      39.451  57.879   6.878  1.00  0.00           H  
ATOM   1908  HG  SER B 208      36.181  59.395   5.135  1.00  0.00           H  
ATOM   1909  N   ARG B 209      40.355  58.241   2.758  1.00  0.00           N  
ATOM   1910  CA  ARG B 209      41.543  58.465   1.923  1.00  0.00           C  
ATOM   1911  C   ARG B 209      42.930  58.636   2.546  1.00  0.00           C  
ATOM   1912  O   ARG B 209      43.353  59.784   2.673  1.00  0.00           O  
ATOM   1913  CB  ARG B 209      41.294  59.501   0.824  1.00  0.00           C  
ATOM   1914  CG  ARG B 209      40.219  59.068  -0.174  1.00  0.00           C  
ATOM   1915  CD  ARG B 209      39.834  60.103  -1.233  1.00  0.00           C  
ATOM   1916  NE  ARG B 209      38.587  59.927  -1.992  1.00  0.00           N  
ATOM   1917  CZ  ARG B 209      38.362  60.601  -3.128  1.00  0.00           C  
ATOM   1918  NH1 ARG B 209      39.359  61.165  -3.824  1.00  0.00           N1+
ATOM   1919  NH2 ARG B 209      37.122  60.898  -3.539  1.00  0.00           N  
ATOM   1920  H   ARG B 209      39.779  57.541   2.336  1.00  0.00           H  
ATOM   1921  HE  ARG B 209      37.998  59.219  -1.604  1.00  0.00           H  
ATOM   1922 1HH1 ARG B 209      40.285  60.921  -3.535  1.00  0.00           H  
ATOM   1923 2HH1 ARG B 209      39.146  61.853  -4.518  1.00  0.00           H  
ATOM   1924 1HH2 ARG B 209      36.304  60.628  -3.031  1.00  0.00           H  
ATOM   1925 2HH2 ARG B 209      36.949  61.220  -4.470  1.00  0.00           H  
ATOM   1926  N   LEU B 210      43.638  57.510   2.533  1.00  0.00           N  
ATOM   1927  CA  LEU B 210      45.012  57.365   3.035  1.00  0.00           C  
ATOM   1928  C   LEU B 210      46.089  57.990   2.147  1.00  0.00           C  
ATOM   1929  O   LEU B 210      46.480  57.468   1.103  1.00  0.00           O  
ATOM   1930  CB  LEU B 210      45.259  55.870   3.251  1.00  0.00           C  
ATOM   1931  CG  LEU B 210      46.592  55.509   3.909  1.00  0.00           C  
ATOM   1932  CD1 LEU B 210      46.752  56.131   5.298  1.00  0.00           C  
ATOM   1933  CD2 LEU B 210      46.715  53.995   4.092  1.00  0.00           C  
ATOM   1934  H   LEU B 210      43.352  56.740   1.963  1.00  0.00           H  
ATOM   1935  N   GLU B 211      46.727  58.968   2.782  1.00  0.00           N  
ATOM   1936  CA  GLU B 211      47.796  59.797   2.207  1.00  0.00           C  
ATOM   1937  C   GLU B 211      49.172  59.132   2.282  1.00  0.00           C  
ATOM   1938  O   GLU B 211      49.563  58.589   3.314  1.00  0.00           O  
ATOM   1939  CB  GLU B 211      47.951  61.163   2.879  1.00  0.00           C  
ATOM   1940  CG  GLU B 211      46.709  62.046   2.740  1.00  0.00           C  
ATOM   1941  CD  GLU B 211      47.131  63.484   3.046  1.00  0.00           C  
ATOM   1942  OE1 GLU B 211      47.074  63.826   4.247  1.00  0.00           O  
ATOM   1943  OE2 GLU B 211      47.403  64.260   2.104  1.00  0.00           O1-
ATOM   1944  H   GLU B 211      46.354  59.168   3.688  1.00  0.00           H  
ATOM   1945  N   PRO B 212      49.917  59.235   1.185  1.00  0.00           N  
ATOM   1946  CA  PRO B 212      51.218  58.578   0.992  1.00  0.00           C  
ATOM   1947  C   PRO B 212      52.341  58.651   2.029  1.00  0.00           C  
ATOM   1948  O   PRO B 212      53.317  57.904   1.989  1.00  0.00           O  
ATOM   1949  CB  PRO B 212      51.716  59.064  -0.371  1.00  0.00           C  
ATOM   1950  CG  PRO B 212      50.417  59.286  -1.149  1.00  0.00           C  
ATOM   1951  CD  PRO B 212      49.460  59.821  -0.083  1.00  0.00           C  
ATOM   1952  N   GLU B 213      52.241  59.698   2.843  1.00  0.00           N  
ATOM   1953  CA  GLU B 213      53.094  59.803   4.036  1.00  0.00           C  
ATOM   1954  C   GLU B 213      52.821  58.756   5.117  1.00  0.00           C  
ATOM   1955  O   GLU B 213      53.791  58.233   5.665  1.00  0.00           O  
ATOM   1956  CB  GLU B 213      52.964  61.157   4.737  1.00  0.00           C  
ATOM   1957  CG  GLU B 213      53.487  62.284   3.844  1.00  0.00           C  
ATOM   1958  CD  GLU B 213      52.720  62.754   2.606  1.00  0.00           C  
ATOM   1959  OE1 GLU B 213      51.519  62.458   2.425  1.00  0.00           O  
ATOM   1960  OE2 GLU B 213      53.464  63.296   1.761  1.00  0.00           O1-
ATOM   1961  H   GLU B 213      51.835  60.541   2.492  1.00  0.00           H  
ATOM   1962  N   ASP B 214      51.584  58.310   5.318  1.00  0.00           N  
ATOM   1963  CA  ASP B 214      51.134  57.304   6.291  1.00  0.00           C  
ATOM   1964  C   ASP B 214      51.165  55.823   5.909  1.00  0.00           C  
ATOM   1965  O   ASP B 214      50.435  55.022   6.491  1.00  0.00           O  
ATOM   1966  CB  ASP B 214      49.711  57.802   6.555  1.00  0.00           C  
ATOM   1967  CG  ASP B 214      49.675  59.164   7.250  1.00  0.00           C  
ATOM   1968  OD1 ASP B 214      49.068  60.105   6.695  1.00  0.00           O  
ATOM   1969  OD2 ASP B 214      50.158  59.087   8.401  1.00  0.00           O1-
ATOM   1970  H   ASP B 214      50.842  58.822   4.885  1.00  0.00           H  
ATOM   1971  N   PHE B 215      51.684  55.530   4.720  1.00  0.00           N  
ATOM   1972  CA  PHE B 215      51.852  54.143   4.265  1.00  0.00           C  
ATOM   1973  C   PHE B 215      52.753  53.172   5.030  1.00  0.00           C  
ATOM   1974  O   PHE B 215      53.900  52.966   4.636  1.00  0.00           O  
ATOM   1975  CB  PHE B 215      52.096  53.989   2.763  1.00  0.00           C  
ATOM   1976  CG  PHE B 215      50.850  54.073   1.878  1.00  0.00           C  
ATOM   1977  CD1 PHE B 215      50.860  53.139   0.849  1.00  0.00           C  
ATOM   1978  CD2 PHE B 215      49.918  55.101   1.958  1.00  0.00           C  
ATOM   1979  CE1 PHE B 215      49.836  53.067  -0.089  1.00  0.00           C  
ATOM   1980  CE2 PHE B 215      48.882  55.034   1.034  1.00  0.00           C  
ATOM   1981  CZ  PHE B 215      48.840  54.022   0.082  1.00  0.00           C  
ATOM   1982  H   PHE B 215      51.982  56.177   4.018  1.00  0.00           H  
ATOM   1983  HD1 PHE B 215      51.779  52.572   0.696  1.00  0.00           H  
ATOM   1984  HD2 PHE B 215      50.201  56.021   2.468  1.00  0.00           H  
ATOM   1985  HE1 PHE B 215      49.753  52.318  -0.877  1.00  0.00           H  
ATOM   1986  HE2 PHE B 215      48.012  55.674   1.182  1.00  0.00           H  
ATOM   1987  HZ  PHE B 215      47.983  53.938  -0.586  1.00  0.00           H  
ATOM   1988  N   ALA B 216      52.424  52.893   6.288  1.00  0.00           N  
ATOM   1989  CA  ALA B 216      53.253  52.161   7.257  1.00  0.00           C  
ATOM   1990  C   ALA B 216      52.697  50.859   7.837  1.00  0.00           C  
ATOM   1991  O   ALA B 216      51.678  50.300   7.435  1.00  0.00           O  
ATOM   1992  CB  ALA B 216      53.861  53.199   8.203  1.00  0.00           C  
ATOM   1993  H   ALA B 216      51.635  53.370   6.677  1.00  0.00           H  
ATOM   1994  N   VAL B 217      53.441  50.209   8.727  1.00  0.00           N  
ATOM   1995  CA  VAL B 217      52.869  49.010   9.355  1.00  0.00           C  
ATOM   1996  C   VAL B 217      51.949  49.225  10.558  1.00  0.00           C  
ATOM   1997  O   VAL B 217      52.454  49.806  11.517  1.00  0.00           O  
ATOM   1998  CB  VAL B 217      53.861  47.846   9.416  1.00  0.00           C  
ATOM   1999  CG1 VAL B 217      53.009  46.626   9.773  1.00  0.00           C  
ATOM   2000  CG2 VAL B 217      54.464  47.440   8.069  1.00  0.00           C  
ATOM   2001  H   VAL B 217      54.434  50.237   8.847  1.00  0.00           H  
ATOM   2002  N   TYR B 218      50.687  48.804  10.589  1.00  0.00           N  
ATOM   2003  CA  TYR B 218      49.706  49.157  11.625  1.00  0.00           C  
ATOM   2004  C   TYR B 218      49.566  48.016  12.634  1.00  0.00           C  
ATOM   2005  O   TYR B 218      49.012  46.967  12.311  1.00  0.00           O  
ATOM   2006  CB  TYR B 218      48.507  49.507  10.742  1.00  0.00           C  
ATOM   2007  CG  TYR B 218      48.474  50.899  10.107  1.00  0.00           C  
ATOM   2008  CD1 TYR B 218      48.903  51.099   8.800  1.00  0.00           C  
ATOM   2009  CD2 TYR B 218      47.829  51.913  10.806  1.00  0.00           C  
ATOM   2010  CE1 TYR B 218      48.793  52.298   8.106  1.00  0.00           C  
ATOM   2011  CE2 TYR B 218      47.667  53.095  10.093  1.00  0.00           C  
ATOM   2012  CZ  TYR B 218      48.156  53.313   8.810  1.00  0.00           C  
ATOM   2013  OH  TYR B 218      48.379  54.613   8.478  1.00  0.00           O  
ATOM   2014  H   TYR B 218      50.282  48.274   9.844  1.00  0.00           H  
ATOM   2015  HD1 TYR B 218      49.357  50.207   8.369  1.00  0.00           H  
ATOM   2016  HD2 TYR B 218      47.493  51.683  11.816  1.00  0.00           H  
ATOM   2017  HE1 TYR B 218      48.951  52.365   7.029  1.00  0.00           H  
ATOM   2018  HE2 TYR B 218      47.158  53.915  10.600  1.00  0.00           H  
ATOM   2019  HH  TYR B 218      48.902  54.801   7.647  1.00  0.00           H  
ATOM   2020  N   TYR B 219      49.533  48.405  13.906  1.00  0.00           N  
ATOM   2021  CA  TYR B 219      49.661  47.466  15.030  1.00  0.00           C  
ATOM   2022  C   TYR B 219      48.432  47.827  15.867  1.00  0.00           C  
ATOM   2023  O   TYR B 219      48.054  48.978  16.078  1.00  0.00           O  
ATOM   2024  CB  TYR B 219      50.974  47.693  15.782  1.00  0.00           C  
ATOM   2025  CG  TYR B 219      52.198  46.878  15.361  1.00  0.00           C  
ATOM   2026  CD1 TYR B 219      52.511  45.698  16.027  1.00  0.00           C  
ATOM   2027  CD2 TYR B 219      52.859  47.202  14.182  1.00  0.00           C  
ATOM   2028  CE1 TYR B 219      53.348  44.719  15.505  1.00  0.00           C  
ATOM   2029  CE2 TYR B 219      53.791  46.275  13.731  1.00  0.00           C  
ATOM   2030  CZ  TYR B 219      54.031  45.049  14.341  1.00  0.00           C  
ATOM   2031  OH  TYR B 219      54.908  44.196  13.747  1.00  0.00           O  
ATOM   2032  H   TYR B 219      49.529  49.391  14.070  1.00  0.00           H  
ATOM   2033  HD1 TYR B 219      52.051  45.622  17.012  1.00  0.00           H  
ATOM   2034  HD2 TYR B 219      52.850  48.209  13.764  1.00  0.00           H  
ATOM   2035  HE1 TYR B 219      53.094  43.669  15.649  1.00  0.00           H  
ATOM   2036  HE2 TYR B 219      54.363  46.469  12.824  1.00  0.00           H  
ATOM   2037  HH  TYR B 219      55.591  44.706  13.223  1.00  0.00           H  
ATOM   2038  N   CYS B 220      48.174  46.805  16.678  1.00  0.00           N  
ATOM   2039  CA  CYS B 220      47.234  46.897  17.805  1.00  0.00           C  
ATOM   2040  C   CYS B 220      47.994  46.738  19.123  1.00  0.00           C  
ATOM   2041  O   CYS B 220      49.089  46.183  19.196  1.00  0.00           O  
ATOM   2042  CB  CYS B 220      46.253  45.737  17.625  1.00  0.00           C  
ATOM   2043  SG  CYS B 220      45.060  46.016  16.266  1.00  0.00           S  
ATOM   2044  H   CYS B 220      48.295  45.883  16.310  1.00  0.00           H  
ATOM   2045  N   GLN B 221      47.436  47.240  20.221  1.00  0.00           N  
ATOM   2046  CA  GLN B 221      47.998  46.946  21.547  1.00  0.00           C  
ATOM   2047  C   GLN B 221      46.934  46.764  22.632  1.00  0.00           C  
ATOM   2048  O   GLN B 221      46.019  47.581  22.722  1.00  0.00           O  
ATOM   2049  CB  GLN B 221      48.950  48.062  21.981  1.00  0.00           C  
ATOM   2050  CG  GLN B 221      49.804  47.762  23.214  1.00  0.00           C  
ATOM   2051  CD  GLN B 221      50.274  49.064  23.865  1.00  0.00           C  
ATOM   2052  NE2 GLN B 221      51.422  48.974  24.531  1.00  0.00           N  
ATOM   2053  OE1 GLN B 221      49.524  50.032  23.978  1.00  0.00           O  
ATOM   2054  H   GLN B 221      46.823  48.030  20.195  1.00  0.00           H  
ATOM   2055 1HE2 GLN B 221      51.952  48.134  24.645  1.00  0.00           H  
ATOM   2056 2HE2 GLN B 221      51.674  49.806  25.026  1.00  0.00           H  
ATOM   2057  N   GLN B 222      47.088  45.890  23.623  1.00  0.00           N  
ATOM   2058  CA  GLN B 222      46.258  45.905  24.837  1.00  0.00           C  
ATOM   2059  C   GLN B 222      47.106  46.036  26.104  1.00  0.00           C  
ATOM   2060  O   GLN B 222      48.234  45.553  26.187  1.00  0.00           O  
ATOM   2061  CB  GLN B 222      45.392  44.644  24.855  1.00  0.00           C  
ATOM   2062  CG  GLN B 222      45.994  43.277  25.184  1.00  0.00           C  
ATOM   2063  CD  GLN B 222      46.273  43.010  26.665  1.00  0.00           C  
ATOM   2064  NE2 GLN B 222      47.409  42.423  27.031  1.00  0.00           N  
ATOM   2065  OE1 GLN B 222      45.426  43.196  27.537  1.00  0.00           O  
ATOM   2066  H   GLN B 222      47.752  45.143  23.612  1.00  0.00           H  
ATOM   2067 1HE2 GLN B 222      47.958  42.189  26.228  1.00  0.00           H  
ATOM   2068 2HE2 GLN B 222      47.662  42.309  27.991  1.00  0.00           H  
ATOM   2069  N   ARG B 223      46.439  46.737  27.016  1.00  0.00           N  
ATOM   2070  CA  ARG B 223      47.003  47.056  28.336  1.00  0.00           C  
ATOM   2071  C   ARG B 223      46.312  46.291  29.467  1.00  0.00           C  
ATOM   2072  O   ARG B 223      46.893  45.848  30.456  1.00  0.00           O  
ATOM   2073  CB  ARG B 223      47.038  48.545  28.686  1.00  0.00           C  
ATOM   2074  CG  ARG B 223      45.759  49.381  28.776  1.00  0.00           C  
ATOM   2075  CD  ARG B 223      45.968  50.792  29.330  1.00  0.00           C  
ATOM   2076  NE  ARG B 223      44.715  51.476  29.681  1.00  0.00           N  
ATOM   2077  CZ  ARG B 223      44.491  52.796  29.732  1.00  0.00           C  
ATOM   2078  NH1 ARG B 223      45.379  53.697  29.291  1.00  0.00           N1+
ATOM   2079  NH2 ARG B 223      43.261  53.223  30.049  1.00  0.00           N  
ATOM   2080  H   ARG B 223      45.508  47.052  26.833  1.00  0.00           H  
ATOM   2081  HE  ARG B 223      44.036  50.860  30.081  1.00  0.00           H  
ATOM   2082 1HH1 ARG B 223      46.244  53.282  29.007  1.00  0.00           H  
ATOM   2083 2HH1 ARG B 223      45.164  54.661  29.135  1.00  0.00           H  
ATOM   2084 1HH2 ARG B 223      42.559  52.515  29.972  1.00  0.00           H  
ATOM   2085 2HH2 ARG B 223      43.079  54.179  30.280  1.00  0.00           H  
ATOM   2086  N   SER B 224      45.016  46.040  29.306  1.00  0.00           N  
ATOM   2087  CA  SER B 224      44.085  45.451  30.280  1.00  0.00           C  
ATOM   2088  C   SER B 224      44.387  44.125  30.980  1.00  0.00           C  
ATOM   2089  O   SER B 224      43.748  43.855  31.997  1.00  0.00           O  
ATOM   2090  CB  SER B 224      42.718  45.281  29.615  1.00  0.00           C  
ATOM   2091  OG  SER B 224      42.173  46.601  29.689  1.00  0.00           O  
ATOM   2092  H   SER B 224      44.565  46.483  28.532  1.00  0.00           H  
ATOM   2093  HG  SER B 224      41.180  46.601  29.578  1.00  0.00           H  
ATOM   2094  N   ASN B 225      45.287  43.324  30.418  1.00  0.00           N  
ATOM   2095  CA  ASN B 225      45.873  42.153  31.087  1.00  0.00           C  
ATOM   2096  C   ASN B 225      47.401  42.093  31.129  1.00  0.00           C  
ATOM   2097  O   ASN B 225      48.090  42.479  30.185  1.00  0.00           O  
ATOM   2098  CB  ASN B 225      45.264  40.848  30.569  1.00  0.00           C  
ATOM   2099  CG  ASN B 225      45.589  39.580  31.361  1.00  0.00           C  
ATOM   2100  ND2 ASN B 225      45.645  38.557  30.512  1.00  0.00           N  
ATOM   2101  OD1 ASN B 225      45.657  39.443  32.581  1.00  0.00           O  
ATOM   2102  H   ASN B 225      45.648  43.488  29.499  1.00  0.00           H  
ATOM   2103 1HD2 ASN B 225      45.455  38.690  29.540  1.00  0.00           H  
ATOM   2104 2HD2 ASN B 225      45.733  37.622  30.856  1.00  0.00           H  
ATOM   2105  N   TRP B 226      47.863  41.383  32.154  1.00  0.00           N  
ATOM   2106  CA  TRP B 226      49.290  41.057  32.291  1.00  0.00           C  
ATOM   2107  C   TRP B 226      49.622  39.987  31.248  1.00  0.00           C  
ATOM   2108  O   TRP B 226      48.933  38.983  31.078  1.00  0.00           O  
ATOM   2109  CB  TRP B 226      49.611  40.638  33.728  1.00  0.00           C  
ATOM   2110  CG  TRP B 226      51.097  40.275  33.759  1.00  0.00           C  
ATOM   2111  CD1 TRP B 226      51.568  39.040  33.905  1.00  0.00           C  
ATOM   2112  CD2 TRP B 226      52.155  41.129  34.049  1.00  0.00           C  
ATOM   2113  CE2 TRP B 226      53.211  40.331  34.474  1.00  0.00           C  
ATOM   2114  CE3 TRP B 226      52.288  42.504  33.901  1.00  0.00           C  
ATOM   2115  NE1 TRP B 226      52.842  39.067  34.286  1.00  0.00           N  
ATOM   2116  CZ2 TRP B 226      54.449  40.854  34.829  1.00  0.00           C  
ATOM   2117  CZ3 TRP B 226      53.547  43.000  34.219  1.00  0.00           C  
ATOM   2118  CH2 TRP B 226      54.608  42.226  34.672  1.00  0.00           C  
ATOM   2119  H   TRP B 226      47.345  41.162  32.980  1.00  0.00           H  
ATOM   2120  HD1 TRP B 226      50.962  38.142  33.787  1.00  0.00           H  
ATOM   2121  HE1 TRP B 226      53.408  38.245  34.221  1.00  0.00           H  
ATOM   2122  HE3 TRP B 226      51.412  43.149  33.835  1.00  0.00           H  
ATOM   2123  HZ2 TRP B 226      55.289  40.183  35.008  1.00  0.00           H  
ATOM   2124  HZ3 TRP B 226      53.566  44.090  34.255  1.00  0.00           H  
ATOM   2125  HH2 TRP B 226      55.345  42.760  35.272  1.00  0.00           H  
ATOM   2126  N   PRO B 227      50.707  40.178  30.503  1.00  0.00           N  
ATOM   2127  CA  PRO B 227      51.495  41.406  30.321  1.00  0.00           C  
ATOM   2128  C   PRO B 227      50.925  42.222  29.159  1.00  0.00           C  
ATOM   2129  O   PRO B 227      50.285  41.628  28.294  1.00  0.00           O  
ATOM   2130  CB  PRO B 227      52.928  40.963  30.018  1.00  0.00           C  
ATOM   2131  CG  PRO B 227      52.738  39.592  29.365  1.00  0.00           C  
ATOM   2132  CD  PRO B 227      51.486  39.022  30.034  1.00  0.00           C  
ATOM   2133  N   PRO B 228      51.097  43.536  29.047  1.00  0.00           N  
ATOM   2134  CA  PRO B 228      50.665  44.265  27.845  1.00  0.00           C  
ATOM   2135  C   PRO B 228      51.300  43.842  26.519  1.00  0.00           C  
ATOM   2136  O   PRO B 228      52.468  44.083  26.216  1.00  0.00           O  
ATOM   2137  CB  PRO B 228      50.866  45.711  28.303  1.00  0.00           C  
ATOM   2138  CG  PRO B 228      50.545  45.724  29.799  1.00  0.00           C  
ATOM   2139  CD  PRO B 228      51.179  44.401  30.232  1.00  0.00           C  
ATOM   2140  N   THR B 229      50.354  43.377  25.708  1.00  0.00           N  
ATOM   2141  CA  THR B 229      50.725  42.737  24.437  1.00  0.00           C  
ATOM   2142  C   THR B 229      50.382  43.613  23.231  1.00  0.00           C  
ATOM   2143  O   THR B 229      49.470  44.438  23.205  1.00  0.00           O  
ATOM   2144  CB  THR B 229      50.113  41.340  24.307  1.00  0.00           C  
ATOM   2145  CG2 THR B 229      51.084  40.332  24.927  1.00  0.00           C  
ATOM   2146  OG1 THR B 229      48.776  41.311  24.812  1.00  0.00           O  
ATOM   2147  H   THR B 229      49.427  43.750  25.740  1.00  0.00           H  
ATOM   2148  HG1 THR B 229      48.330  40.431  24.647  1.00  0.00           H  
ATOM   2149  N   PHE B 230      51.283  43.585  22.253  1.00  0.00           N  
ATOM   2150  CA  PHE B 230      51.116  44.196  20.927  1.00  0.00           C  
ATOM   2151  C   PHE B 230      50.698  43.249  19.800  1.00  0.00           C  
ATOM   2152  O   PHE B 230      50.770  42.053  20.077  1.00  0.00           O  
ATOM   2153  CB  PHE B 230      52.460  44.723  20.419  1.00  0.00           C  
ATOM   2154  CG  PHE B 230      52.705  46.206  20.704  1.00  0.00           C  
ATOM   2155  CD1 PHE B 230      53.214  46.670  21.911  1.00  0.00           C  
ATOM   2156  CD2 PHE B 230      52.474  47.163  19.722  1.00  0.00           C  
ATOM   2157  CE1 PHE B 230      53.458  48.026  22.089  1.00  0.00           C  
ATOM   2158  CE2 PHE B 230      52.692  48.524  19.898  1.00  0.00           C  
ATOM   2159  CZ  PHE B 230      53.266  48.967  21.084  1.00  0.00           C  
ATOM   2160  H   PHE B 230      52.122  43.045  22.322  1.00  0.00           H  
ATOM   2161  HD1 PHE B 230      53.288  46.019  22.782  1.00  0.00           H  
ATOM   2162  HD2 PHE B 230      52.312  46.761  18.722  1.00  0.00           H  
ATOM   2163  HE1 PHE B 230      53.945  48.330  23.017  1.00  0.00           H  
ATOM   2164  HE2 PHE B 230      52.341  49.251  19.164  1.00  0.00           H  
ATOM   2165  HZ  PHE B 230      53.194  50.030  21.315  1.00  0.00           H  
ATOM   2166  N   GLY B 231      49.843  43.772  18.925  1.00  0.00           N  
ATOM   2167  CA  GLY B 231      49.228  43.043  17.807  1.00  0.00           C  
ATOM   2168  C   GLY B 231      50.104  42.325  16.779  1.00  0.00           C  
ATOM   2169  O   GLY B 231      51.254  41.962  17.021  1.00  0.00           O  
ATOM   2170  H   GLY B 231      49.477  44.682  19.119  1.00  0.00           H  
ATOM   2171  N   GLN B 232      49.559  42.414  15.569  1.00  0.00           N  
ATOM   2172  CA  GLN B 232      50.039  41.651  14.408  1.00  0.00           C  
ATOM   2173  C   GLN B 232      50.754  42.495  13.351  1.00  0.00           C  
ATOM   2174  O   GLN B 232      51.646  41.960  12.694  1.00  0.00           O  
ATOM   2175  CB  GLN B 232      48.890  40.770  13.914  1.00  0.00           C  
ATOM   2176  CG  GLN B 232      49.249  39.514  13.119  1.00  0.00           C  
ATOM   2177  CD  GLN B 232      47.997  38.644  12.976  1.00  0.00           C  
ATOM   2178  NE2 GLN B 232      47.807  37.645  13.833  1.00  0.00           N  
ATOM   2179  OE1 GLN B 232      47.159  38.791  12.088  1.00  0.00           O  
ATOM   2180  H   GLN B 232      48.695  42.867  15.346  1.00  0.00           H  
ATOM   2181 1HE2 GLN B 232      48.552  37.413  14.459  1.00  0.00           H  
ATOM   2182 2HE2 GLN B 232      47.000  37.077  13.667  1.00  0.00           H  
ATOM   2183  N   GLY B 233      50.378  43.751  13.126  1.00  0.00           N  
ATOM   2184  CA  GLY B 233      51.005  44.710  12.204  1.00  0.00           C  
ATOM   2185  C   GLY B 233      50.548  44.437  10.770  1.00  0.00           C  
ATOM   2186  O   GLY B 233      51.298  43.923   9.941  1.00  0.00           O  
ATOM   2187  H   GLY B 233      49.734  44.155  13.774  1.00  0.00           H  
ATOM   2188  N   THR B 234      49.349  44.917  10.450  1.00  0.00           N  
ATOM   2189  CA  THR B 234      48.777  44.917   9.096  1.00  0.00           C  
ATOM   2190  C   THR B 234      49.650  45.693   8.109  1.00  0.00           C  
ATOM   2191  O   THR B 234      49.862  46.869   8.402  1.00  0.00           O  
ATOM   2192  CB  THR B 234      47.360  45.491   9.043  1.00  0.00           C  
ATOM   2193  CG2 THR B 234      46.855  45.759   7.623  1.00  0.00           C  
ATOM   2194  OG1 THR B 234      46.343  44.673   9.628  1.00  0.00           O  
ATOM   2195  H   THR B 234      48.730  45.176  11.191  1.00  0.00           H  
ATOM   2196  HG1 THR B 234      46.183  43.850   9.082  1.00  0.00           H  
ATOM   2197  N   LYS B 235      50.129  44.925   7.134  1.00  0.00           N  
ATOM   2198  CA  LYS B 235      51.036  45.425   6.091  1.00  0.00           C  
ATOM   2199  C   LYS B 235      50.256  46.293   5.101  1.00  0.00           C  
ATOM   2200  O   LYS B 235      49.464  45.745   4.336  1.00  0.00           O  
ATOM   2201  CB  LYS B 235      51.896  44.346   5.431  1.00  0.00           C  
ATOM   2202  CG  LYS B 235      52.789  43.604   6.427  1.00  0.00           C  
ATOM   2203  CD  LYS B 235      53.416  42.338   5.839  1.00  0.00           C  
ATOM   2204  CE  LYS B 235      54.757  41.804   6.345  1.00  0.00           C  
ATOM   2205  NZ  LYS B 235      54.771  41.448   7.771  1.00  0.00           N1+
ATOM   2206  H   LYS B 235      49.797  43.988   7.021  1.00  0.00           H  
ATOM   2207  HZ1 LYS B 235      54.005  40.805   7.810  1.00  0.00           H  
ATOM   2208  HZ2 LYS B 235      55.582  40.906   7.990  1.00  0.00           H  
ATOM   2209  HZ3 LYS B 235      54.611  42.220   8.387  1.00  0.00           H  
ATOM   2210  N   VAL B 236      50.629  47.569   5.055  1.00  0.00           N  
ATOM   2211  CA  VAL B 236      50.253  48.494   3.977  1.00  0.00           C  
ATOM   2212  C   VAL B 236      51.310  48.543   2.872  1.00  0.00           C  
ATOM   2213  O   VAL B 236      52.209  49.381   2.816  1.00  0.00           O  
ATOM   2214  CB  VAL B 236      49.975  49.930   4.426  1.00  0.00           C  
ATOM   2215  CG1 VAL B 236      49.644  50.831   3.234  1.00  0.00           C  
ATOM   2216  CG2 VAL B 236      48.778  50.010   5.374  1.00  0.00           C  
ATOM   2217  H   VAL B 236      51.436  47.822   5.589  1.00  0.00           H  
ATOM   2218  N   GLU B 237      51.123  47.698   1.862  1.00  0.00           N  
ATOM   2219  CA  GLU B 237      51.952  47.661   0.649  1.00  0.00           C  
ATOM   2220  C   GLU B 237      51.583  48.679  -0.433  1.00  0.00           C  
ATOM   2221  O   GLU B 237      50.415  48.987  -0.662  1.00  0.00           O  
ATOM   2222  CB  GLU B 237      51.834  46.237   0.104  1.00  0.00           C  
ATOM   2223  CG  GLU B 237      52.194  45.086   1.046  1.00  0.00           C  
ATOM   2224  CD  GLU B 237      52.859  44.018   0.174  1.00  0.00           C  
ATOM   2225  OE1 GLU B 237      52.168  43.475  -0.715  1.00  0.00           O  
ATOM   2226  OE2 GLU B 237      54.100  43.998   0.026  1.00  0.00           O1-
ATOM   2227  H   GLU B 237      50.276  47.167   1.814  1.00  0.00           H  
ATOM   2228  N   VAL B 238      52.635  49.085  -1.139  1.00  0.00           N  
ATOM   2229  CA  VAL B 238      52.449  50.037  -2.244  1.00  0.00           C  
ATOM   2230  C   VAL B 238      52.416  49.357  -3.614  1.00  0.00           C  
ATOM   2231  O   VAL B 238      53.149  48.405  -3.876  1.00  0.00           O  
ATOM   2232  CB  VAL B 238      53.533  51.116  -2.277  1.00  0.00           C  
ATOM   2233  CG1 VAL B 238      53.043  52.333  -3.064  1.00  0.00           C  
ATOM   2234  CG2 VAL B 238      53.930  51.601  -0.881  1.00  0.00           C  
ATOM   2235  H   VAL B 238      53.483  48.555  -1.140  1.00  0.00           H  
ATOM   2236  N   LYS B 239      51.450  49.821  -4.401  1.00  0.00           N  
ATOM   2237  CA  LYS B 239      51.489  49.514  -5.838  1.00  0.00           C  
ATOM   2238  C   LYS B 239      52.262  50.585  -6.611  1.00  0.00           C  
ATOM   2239  O   LYS B 239      52.168  51.784  -6.354  1.00  0.00           O  
ATOM   2240  CB  LYS B 239      50.036  49.543  -6.316  1.00  0.00           C  
ATOM   2241  CG  LYS B 239      49.296  48.309  -5.795  1.00  0.00           C  
ATOM   2242  CD  LYS B 239      47.967  48.159  -6.539  1.00  0.00           C  
ATOM   2243  CE  LYS B 239      46.979  47.113  -6.017  1.00  0.00           C  
ATOM   2244  NZ  LYS B 239      47.529  45.752  -5.936  1.00  0.00           N1+
ATOM   2245  H   LYS B 239      50.712  50.394  -4.044  1.00  0.00           H  
ATOM   2246  HZ1 LYS B 239      48.159  45.651  -5.166  1.00  0.00           H  
ATOM   2247  HZ2 LYS B 239      46.804  45.083  -5.772  1.00  0.00           H  
ATOM   2248  HZ3 LYS B 239      48.020  45.531  -6.778  1.00  0.00           H  
ATOM   2249  N   SER B 240      53.082  50.127  -7.554  1.00  0.00           N  
ATOM   2250  CA  SER B 240      54.008  50.962  -8.333  1.00  0.00           C  
ATOM   2251  C   SER B 240      55.104  51.819  -7.695  1.00  0.00           C  
ATOM   2252  O   SER B 240      55.458  52.827  -8.305  1.00  0.00           O  
ATOM   2253  CB  SER B 240      53.261  51.706  -9.441  1.00  0.00           C  
ATOM   2254  OG  SER B 240      53.272  50.857 -10.592  1.00  0.00           O  
ATOM   2255  H   SER B 240      53.233  49.143  -7.649  1.00  0.00           H  
ATOM   2256  HG  SER B 240      53.068  51.370 -11.426  1.00  0.00           H  
ATOM   2257  N   GLY B 241      55.389  51.590  -6.417  1.00  0.00           N  
ATOM   2258  CA  GLY B 241      56.384  52.320  -5.617  1.00  0.00           C  
ATOM   2259  C   GLY B 241      56.018  53.659  -4.973  1.00  0.00           C  
ATOM   2260  O   GLY B 241      54.951  54.270  -5.006  1.00  0.00           O  
ATOM   2261  H   GLY B 241      55.117  50.693  -6.069  1.00  0.00           H  
ATOM   2262  N   LEU B 242      57.006  54.069  -4.183  1.00  0.00           N  
ATOM   2263  CA  LEU B 242      56.921  55.201  -3.249  1.00  0.00           C  
ATOM   2264  C   LEU B 242      57.143  56.500  -4.026  1.00  0.00           C  
ATOM   2265  O   LEU B 242      58.223  56.797  -4.534  1.00  0.00           O  
ATOM   2266  CB  LEU B 242      57.862  55.065  -2.051  1.00  0.00           C  
ATOM   2267  CG  LEU B 242      57.360  54.264  -0.848  1.00  0.00           C  
ATOM   2268  CD1 LEU B 242      58.500  54.116   0.161  1.00  0.00           C  
ATOM   2269  CD2 LEU B 242      56.095  54.917  -0.286  1.00  0.00           C  
ATOM   2270  H   LEU B 242      57.809  53.488  -4.053  1.00  0.00           H  
ATOM   2271  N   VAL B 243      56.031  57.193  -4.256  1.00  0.00           N  
ATOM   2272  CA  VAL B 243      56.101  58.596  -4.688  1.00  0.00           C  
ATOM   2273  C   VAL B 243      56.536  59.709  -3.733  1.00  0.00           C  
ATOM   2274  O   VAL B 243      57.246  60.583  -4.228  1.00  0.00           O  
ATOM   2275  CB  VAL B 243      54.820  58.937  -5.453  1.00  0.00           C  
ATOM   2276  CG1 VAL B 243      54.776  58.094  -6.729  1.00  0.00           C  
ATOM   2277  CG2 VAL B 243      53.487  58.950  -4.703  1.00  0.00           C  
ATOM   2278  H   VAL B 243      55.149  56.733  -4.359  1.00  0.00           H  
ATOM   2279  N   PRO B 244      56.247  59.684  -2.435  1.00  0.00           N  
ATOM   2280  CA  PRO B 244      56.598  60.810  -1.558  1.00  0.00           C  
ATOM   2281  C   PRO B 244      58.056  60.876  -1.096  1.00  0.00           C  
ATOM   2282  O   PRO B 244      58.554  59.822  -0.702  1.00  0.00           O  
ATOM   2283  CB  PRO B 244      55.569  60.758  -0.427  1.00  0.00           C  
ATOM   2284  CG  PRO B 244      55.320  59.257  -0.263  1.00  0.00           C  
ATOM   2285  CD  PRO B 244      55.285  58.825  -1.730  1.00  0.00           C  
ATOM   2286  N   ARG B 245      58.645  62.065  -1.015  1.00  0.00           N  
ATOM   2287  CA  ARG B 245      60.013  62.362  -0.568  1.00  0.00           C  
ATOM   2288  C   ARG B 245      60.144  63.753   0.055  1.00  0.00           C  
ATOM   2289  CB  ARG B 245      61.018  62.212  -1.712  1.00  0.00           C  
ATOM   2290  CG  ARG B 245      61.097  60.886  -2.471  1.00  0.00           C  
ATOM   2291  CD  ARG B 245      62.001  60.918  -3.706  1.00  0.00           C  
ATOM   2292  NE  ARG B 245      61.953  59.621  -4.396  1.00  0.00           N  
ATOM   2293  CZ  ARG B 245      62.812  58.596  -4.309  1.00  0.00           C  
ATOM   2294  NH1 ARG B 245      63.856  58.495  -3.474  1.00  0.00           N1+
ATOM   2295  NH2 ARG B 245      62.457  57.568  -5.091  1.00  0.00           N  
ATOM   2296  O1  ARG B 245      59.149  64.069   0.743  1.00  0.00           O  
ATOM   2297  O2  ARG B 245      61.149  64.487  -0.059  1.00  0.00           O  
ATOM   2298  H   ARG B 245      58.130  62.907  -1.180  1.00  0.00           H  
ATOM   2299  HE  ARG B 245      61.238  59.649  -5.095  1.00  0.00           H  
ATOM   2300 1HH1 ARG B 245      64.069  59.304  -2.926  1.00  0.00           H  
ATOM   2301 2HH1 ARG B 245      64.313  57.651  -3.194  1.00  0.00           H  
ATOM   2302 1HH2 ARG B 245      61.608  57.537  -5.620  1.00  0.00           H  
ATOM   2303 2HH2 ARG B 245      62.999  56.728  -5.113  1.00  0.00           H  
TER   
END
